# Supplementary material for: SoyCSN: Soybean context‐specific network analysis and prediction based on tissue‐specific transcriptome data
Source: Plant Direct. 2019 Sep 17;3(9):e00167. doi: 10.1002/pld3.167 (PMC6747016; doi:10.1002/pld3.167)
Supplement: Supplementary file 2 [file PLD3-3-e00167-s002.xlsx]

## Sheet: TableS10
LibraryName	Organism	nRawReads	nAfterQC	nReadPairs_alignedToReferenceGenome	SRA_run	SRA_study	Tissue	Condition	Replicate	Sample_name
SZCS	G. max	48711432	47964174	23982087	SRR1588521	SRP048201	Flower	Open	1	Flower.Open_1
THTG	G. max	46421672	45723048	22861524	SRR1588524	SRP048201	Flower	Open	2	Flower.Open_2
THTT	G. max	55214290	54139144	27069572	SRR1588542	SRP048201	Flower	Open	3	Flower.Open_3
THZP	G. max	52614144	51093842	25546921	SRR1589601	SRP048209	Flower	Unopen	1	Flower.Unopen_1
THZS	G. max	68579782	66415668	33207834	SRR1589602	SRP048209	Flower	Unopen	2	Flower.Unopen_2
THZT	G. max	77646024	74330874	37165437	SRR1589600	SRP048209	Flower	Unopen	3	Flower.Unopen_3
ACUOS	G. max	50971240	50680590	25340295	SRR5487702	SRP105613	Lateral_Root	Standard	1	Lateral_Root.Standard_1
ACUHB	G. max	46161272	45934774	22967387	SRR5487720	SRP105629	Lateral_Root	Standard	2	Lateral_Root.Standard_2
ACUHW	G. max	10393494	10351842	5175921	SRR5487710	SRP105619	Lateral_Root	Standard	3	Lateral_Root.Standard_3
SZCO	G. max	34885576	34401662	17200831	SRR1588528	SRP048201	Leaf	NH4	1	Leaf.NH4_1
SZCX	G. max	40442258	39641018	19820509	SRR1588549	SRP048201	Leaf	NH4	2	Leaf.NH4_2
THUG	G. max	53702586	52720184	26360092	SRR1588522	SRP048201	Leaf	NH4	3	Leaf.NH4_3
SZCW	G. max	40815830	40211942	20105971	SRR1588529	SRP048201	Leaf	NO3	1	Leaf.NO3_1
SZCZ	G. max	37381408	36883164	18441582	SRR1588527	SRP048201	Leaf	NO3	2	Leaf.NO3_2
THTO	G. max	46351218	45575418	22787709	SRR1588544	SRP048201	Leaf	NO3	3	Leaf.NO3_3
ACUOG	G. max	44625278	44271768	22135884	SRR5487699	SRP105608	Leaf	Standard	1	Leaf.Standard_1
ACUNN	G. max	51681410	51321322	25660661	SRR5487724	SRP105633	Leaf	Standard	2	Leaf.Standard_2
ACUNY	G. max	42364458	42205588	21102794	SRR5487729	SRP105638	Leaf	Standard	3	Leaf.Standard_3
SZCP	G. max	40134618	39523990	19761995	SRR1588537	SRP048201	Leaf	Sym_cond	1	Leaf.Sym_cond_1
THTZ	G. max	43799618	43187074	21593537	SRR1588533	SRP048201	Leaf	Sym_cond	2	Leaf.Sym_cond_2
THUC	G. max	45765750	44923442	22461721	SRR1588536	SRP048201	Leaf	Sym_cond	3	Leaf.Sym_cond_3
SZCT	G. max	50019152	48958384	24479192	SRR1588540	SRP048201	Leaf	Urea	1	Leaf.Urea_1
THTP	G. max	45733726	44925046	22462523	SRR1588541	SRP048201	Leaf	Urea	2	Leaf.Urea_2
THTU	G. max	123148104	120916532	60458266	SRR1588526	SRP048201	Leaf	Urea	3	Leaf.Urea_3
SZCG	G. max	41307278	40604628	20302314	SRR1588543	SRP048201	Nodules	Sym_cond	1	Nodules.Sym_cond_1
SZCN	G. max	43087846	42500130	21250065	SRR1588530	SRP048201	Nodules	Sym_cond	2	Nodules.Sym_cond_2
THUA	G. max	37304220	36912654	18456327	SRR1588547	SRP048201	Nodules	Sym_cond	3	Nodules.Sym_cond_3
SZCY	G. max	39036978	38590338	19295169	SRR1588539	SRP048201	Roots	NH4	1	Roots.NH4_1
THTN	G. max	42219348	41592360	20796180	SRR1588520	SRP048201	Roots	NH4	2	Roots.NH4_2
THTW	G. max	37515974	36975194	18487597	SRR1588548	SRP048201	Roots	NH4	3	Roots.NH4_3
SZCC	G. max	53058510	52125540	26062770	SRR1588531	SRP048201	Roots	NO3	1	Roots.NO3_1
SZCU	G. max	45179438	44435290	22217645	SRR1588535	SRP048201	Roots	NO3	2	Roots.NO3_2
THTY	G. max	31341294	30966874	15483437	SRR1588523	SRP048201	Roots	NO3	3	Roots.NO3_3
ACCCY	G. max	42539242	42379092	21189546	SRR5487705	SRP105614	Roots	Standard	1	Roots.Standard_1
ACUHO	G. max	53833644	53561702	26780851	SRR5487715	SRP105624	Roots	Standard	2	Roots.Standard_2
ACUNB	G. max	25971502	25895026	12947513	SRR5487727	SRP105636	Roots	Standard	3	Roots.Standard_3
THTH	G. max	43735482	42932210	21466105	SRR1588538	SRP048201	Roots	Sym_cond	1	Roots.Sym_cond_1
THTS	G. max	38033434	37507560	18753780	SRR1588546	SRP048201	Roots	Sym_cond	2	Roots.Sym_cond_2
THTX	G. max	38888796	38218598	19109299	SRR1588525	SRP048201	Roots	Sym_cond	3	Roots.Sym_cond_3
SZCH	G. max	43748376	43029386	21514693	SRR1588545	SRP048201	Roots	Urea	1	Roots.Urea_1
THUB	G. max	35852576	35519304	17759652	SRR1588534	SRP048201	Roots	Urea	2	Roots.Urea_2
THUH	G. max	30799008	30364254	15182127	SRR1588532	SRP048201	Roots	Urea	3	Roots.Urea_3
ACUON	G. max	44895982	44658946	22329473	SRR5487694	SRP105603	Roottip	Standard	1	Roottip.Standard_1
ACUNO	G. max	17235722	17186384	8593192	SRR5487723	SRP105632	Roottip	Standard	2	Roottip.Standard_2
ACUOA	G. max	65232574	65055880	32527940	SRR5487698	SRP105607	Roottip	Standard	3	Roottip.Standard_3
ACUHZ	G. max	69936928	69543582	34771791	SRR5487707	SRP105616	Shoot_tip	Standard	1	Shoot_tip.Standard_1
ACCCW	G. max	49016008	48784932	24392466	SRR5487701	SRP105610	Shoot_tip	Standard	2	Shoot_tip.Standard_2
ACUNX	G. max	52475976	52324684	26162342	SRR5487730	SRP105639	Shoot_tip	Standard	3	Shoot_tip.Standard_3
ACCGB	G. max	51428232	51144884	25572442	SRR5487692	SRP105601	Stem	Standard	1	Stem.Standard_1
ACUHT	G. max	11512378	11473178	5736589	SRR5487712	SRP105621	Stem	Standard	2	Stem.Standard_2
ACUNG	G. max	53915086	53701094	26850547	SRR5487728	SRP105637	Stem	Standard	3	Stem.Standard_3
ACCGA	G. max	33198590	33006772	16503386	SRR5487691	SRP105600	Seed	Seed-S1	1	Seed.Seed-S1_1
ACUHH	G. max	55068348	54835144	27417572	SRR5487717	SRP105626	Seed	Seed-S1	2	Seed.Seed-S1_2
ACUHY	G. max	35655080	35530114	17765057	SRR5487708	SRP105617	Seed	Seed-S1	3	Seed.Seed-S1_3
ACCCZ	G. max	48936758	48650144	24325072	SRR5487706	SRP105615	Seed	Seed-S3	1	Seed.Seed-S3_1
ACUHP	G. max	49111434	48860828	24430414	SRR5487714	SRP105623	Seed	Seed-S3	2	Seed.Seed-S3_2
ACUHX	G. max	22302432	22240272	11120136	SRR5487709	SRP105618	Seed	Seed-S3	3	Seed.Seed-S3_3
ACUOO	G. max	37808044	37612604	18806302	SRR5487695	SRP105604	Seed	Seed-S4	1	Seed.Seed-S4_1
ACUNP	G. max	30124346	30032984	15016492	SRR5487732	SRP105641	Seed	Seed-S4	2	Seed.Seed-S4_2
ACUOB	G. max	71018116	70699308	35349654	SRR5487696	SRP105605	Seed	Seed-S4	3	Seed.Seed-S4_3
ACCCX	G. max	51886066	51665390	25832695	SRR5487704	SRP105611	Seed	Seed-S5	1	Seed.Seed-S5_1
ACUHN	G. max	49742618	49531906	24765953	SRR5487716	SRP105625	Seed	Seed-S5	2	Seed.Seed-S5_2
ACUNA	G. max	18045666	17956968	8978484	SRR5487725	SRP105634	Seed	Seed-S5	3	Seed.Seed-S5_3
ACUHG	G. max	62133180	61797918	30898959	SRR5487718	SRP105627	Seed	Seed-S6	1	Seed.Seed-S6_1
ACCCU	G. max	54464668	54198114	27099057	SRR5487700	SRP105609	Seed	Seed-S6	2	Seed.Seed-S6_2
ACUNU	G. max	47172558	47019174	23509587	SRR5487734	SRP105643	Seed	Seed-S6	3	Seed.Seed-S6_3
ACUHC	G. max	41762346	41414608	20707304	SRR5487719	SRP105628	Seed	Seed-S7	1	Seed.Seed-S7_1
ACUHS	G. max	49777430	49526828	24763414	SRR5487713	SRP105622	Seed	Seed-S7	2	Seed.Seed-S7_2
ACUNW	G. max	49784884	49427608	24713804	SRR5487735	SRP105644	Seed	Seed-S8	1	Seed.Seed-S8_1
ACUOP	G. max	45928732	45641736	22820868	SRR5487703	SRP105612	Seed	Seed-S8	2	Seed.Seed-S8_2
ACUHA	G. max	42990372	42627906	21313953	SRR5487721	SRP105630	Seed	Seed-S9	1	Seed.Seed-S9_1
ACUHU	G. max	58433158	58039302	29019651	SRR5487711	SRP105620	Seed	Seed-S9	2	Seed.Seed-S9_2
ACUNH	G. max	37910180	37663532	18831766	SRR5487722	SRP105631	Seed	Seed-S9	3	Seed.Seed-S9_3
