# Supplementary material for: SoyCSN: Soybean context‐specific network analysis and prediction based on tissue‐specific transcriptome data
Source: Plant Direct. 2019 Sep 17;3(9):e00167. doi: 10.1002/pld3.167 (PMC6747016; doi:10.1002/pld3.167)
Supplement: Supplementary file 3 [file PLD3-3-e00167-s003.xlsx]

## Sheet: Flower
Gene Name	ShowAs	Mapped v1 gene id	Main GO Annotation: Proteolysis/ Lipid biosynthesis	TF or Not	Degree in the Network	Hub or Not	PfamDomainID	PfamDomainName	PantherID	PantherName
Glyma.02G283900	02G283900	Glyma02g45336			86	Large Hub	PF02798|PF00043	Glutathione S-transferase, N-terminal domain|Glutathione S-transferase, C-terminal domain	PTHR11260|PTHR11260:SF55	GLUTATHIONE S-TRANSFERASE, GST, SUPERFAMILY, GST DOMAIN CONTAINING|SUBFAMILY NOT NAMED
Glyma.01G232100	01G232100	Glyma01g44240			74	Medium Hub	PF00501	AMP-binding enzyme	PTHR24095:SF26|PTHR24095	SUBFAMILY NOT NAMED|FAMILY NOT NAMED
Glyma.02G142400	02G142400	Glyma02g16071			69	Medium Hub	PF02309	AUX/IAA family
Glyma.15G072800	15G072800	Glyma15g07900	Lipid biosynthesis		66	Medium Hub	PF00487|PF08557	Fatty acid desaturase|Sphingolipid Delta4-desaturase (DES)	PTHR12879	SPHINGOLIPID DELTA 4 DESATURASE/C-4 HYDROXYLASE PROTEIN DES2
Glyma.10G207300	10G207300	Glyma10g35120	Proteolysis		65	Medium Hub	PF00450	Serine carboxypeptidase	PTHR11802	SERINE PROTEASE FAMILY S10 SERINE CARBOXYPEPTIDASE
Glyma.16G194600	16G194600	Glyma16g31930			60	Medium Hub	PF00097	Zinc finger, C3HC4 type (RING finger)	PTHR22765:SF21|PTHR22765	SUBFAMILY NOT NAMED|RING FINGER AND PROTEASE ASSOCIATED DOMAIN-CONTAINING
Glyma.08G366400	08G366400	Glyma08g48160			59	Medium Hub
Glyma.06G023700	06G023700	Glyma06g02620			59	Medium Hub
Glyma.19G143800	19G143800	Glyma19g32560			59	Medium Hub	PF01974	tRNA intron endonuclease, catalytic C-terminal domain	PTHR21227	TRNA-SPLICING ENDONUCLEASE SUBUNIT SEN2
Glyma.19G129300	19G129300	Glyma19g30950			59	Medium Hub	PF00782	Dual specificity phosphatase, catalytic domain	PTHR10159:SF129|PTHR10159	MAP KINASE PHOSPHATASE|DUAL SPECIFICITY PROTEIN PHOSPHATASE
Glyma.11G073000	11G073000	Glyma11g07750			58	Medium Hub	PF00085	Thioredoxin	PTHR10438	THIOREDOXIN
Glyma.11G155300	11G155300	Glyma11g21670			55	Medium Hub
Glyma.01G226200	01G226200	Glyma01g43580			53	Medium Hub	PF00454|PF00240	Phosphatidylinositol 3- and 4-kinase|Ubiquitin family	PTHR15245:SF11|PTHR15245	PHOSPHATIDYLINOSITOL 3-KINASE-RELATED|SYMPLEKIN-RELATED
Glyma.15G181600	15G181600	Glyma15g20060			52	Medium Hub	PF04043	Plant invertase/pectin methylesterase inhibitor
Glyma.20G149100	20G149100	Glyma20g28740			52	Medium Hub	PF03638	Tesmin/TSO1-like CXC domain, cysteine-rich domain	PTHR12446:SF4|PTHR12446	|TESMIN/TSO1-RELATED
Glyma.04G235100	04G235100	Glyma04g41360			51	Medium Hub			PTHR21136|PTHR21136:SF46	SNARE PROTEINS|
Glyma.18G013100	18G013100	Glyma18g01650			51	Medium Hub	PF07002	Copine	PTHR10857	COPINE
Glyma.15G184400	15G184400	Glyma15g20550			51	Medium Hub	PF01095|PF04043	Pectinesterase|Plant invertase/pectin methylesterase inhibitor	PTHR22931|PTHR22931:SF5	PHOSPHOENOLPYRUVATE DIKINASE-RELATED|METHYLESTERASE INHIBITOR-RELATED
Glyma.07G210600	07G210600	Glyma07g33260	Lipid biosynthesis		51	Medium Hub	PF00069	Protein kinase domain	PTHR24349:SF13|PTHR24349	|SERINE/THREONINE-PROTEIN KINASE
Glyma.14G076900	14G076900	Glyma14g08320			51	Medium Hub	PF05687	Plant protein of unknown function (DUF822)
Glyma.17G066200	17G066200	Glyma17g07380			51	Medium Hub	PF01261	Xylose isomerase-like TIM barrel
Glyma.15G157800	15G157800	Glyma15g16970			51	Medium Hub
Glyma.03G259300	03G259300	Glyma03g42040			51	Medium Hub	PF00004	ATPase family associated with various cellular activities (AAA)	PTHR23070|PTHR23070:SF1	BCS1 AAA-TYPE ATPASE|AAA-TYPE ATPASE-RELATED
Glyma.18G229700	18G229700	Glyma18g46380			51	Medium Hub	PF00106	short chain dehydrogenase	PTHR24322:SF19|PTHR24322	SUBFAMILY NOT NAMED|FAMILY NOT NAMED
Glyma.13G248100	13G248100	Glyma13g32170			51	Medium Hub	PF10275	Peptidase C65 Otubain	PTHR12931|PTHR12931:SF10	UBIQUITIN THIOLESTERASE PROTEIN OTUB|SUBFAMILY NOT NAMED
Glyma.08G081000	08G081000	Glyma08g08580	Lipid biosynthesis		51	Medium Hub	PF04116	Fatty acid hydroxylase superfamily	PTHR12863	FATTY ACID HYDROXYLASE
Glyma.02G060200	02G060200				51	Medium Hub
Glyma.19G262600	19G262600	Glyma19g45190	Proteolysis		51	Medium Hub	PF05922|PF00082|PF02225	Peptidase inhibitor I9|Subtilase family|PA domain	PTHR10795|PTHR10795:SF17	PROPROTEIN CONVERTASE SUBTILISIN/KEXIN|SUBTILISIN-LIKE PROTEASE (PLANT)
Glyma.19G129600	19G129600	Glyma19g30990			51	Medium Hub	PF00646	F-box domain
Glyma.04G086000	04G086000	Glyma04g09080			51	Medium Hub	PF00069	Protein kinase domain	PTHR11909|PTHR11909:SF20	CASEIN KINASE-RELATED|SUBFAMILY NOT NAMED
Glyma.17G049000	17G049000	Glyma17g05670	Proteolysis		51	Medium Hub	PF00112|PF08246	Papain family cysteine protease|Cathepsin propeptide inhibitor domain (I29)	PTHR12411:SF50|PTHR12411	CYSTEINE PROTEASE|CYSTEINE PROTEASE FAMILY C1-RELATED
Glyma.18G268500	18G268500	Glyma18g50350			51	Medium Hub	PF02458	Transferase family
Glyma.01G176600	01G176600	Glyma01g38290			51	Medium Hub			PTHR10593	SERINE/THREONINE-PROTEIN KINASE RIO
Glyma.06G076100	06G076100	Glyma06g07990			51	Medium Hub	PF00690|PF00122|PF00702	Cation transporter/ATPase, N-terminus|E1-E2 ATPase|haloacid dehalogenase-like hydrolase	PTHR24093:SF61|PTHR24093	SUBFAMILY NOT NAMED|FAMILY NOT NAMED
Glyma.03G126600	03G126600	Glyma03g28210			51	Medium Hub	PF00646	F-box domain
Glyma.13G224700	13G224700	Glyma13g29660			51	Medium Hub	PF01398	JAB1/Mov34/MPN/PAD-1 ubiquitin protease	PTHR10410:SF5|PTHR10410	26S PROTEASOME NON-ATPASE REGULATORY SUBUNIT 14|EUKARYOTIC TRANSLATION INITIATION FACTOR 3 -RELATED
Glyma.04G002400	04G002400	Glyma04g00370			51	Medium Hub	PF03094	Mlo family
Glyma.03G031800	03G031800	Glyma03g03760			51	Medium Hub	PF03514	GRAS domain family
Glyma.08G112500	08G112500	Glyma08g11870			51	Medium Hub	PF04398	Protein of unknown function, DUF538
Glyma.16G008900	16G008900		Proteolysis		51	Medium Hub
Glyma.07G031100	07G031100	Glyma07g03490			51	Medium Hub	PF12357|PF00168|PF00614	Phospholipase D C terminal|C2 domain|Phospholipase D Active site motif	PTHR18896:SF11|PTHR18896	PHOPHOLIPASE D ALPHA|PHOSPHOLIPASE D
Glyma.14G095400	14G095400	Glyma14g10890			51	Medium Hub	PF00173|PF00487	Cytochrome b5-like Heme/Steroid binding domain|Fatty acid desaturase	PTHR19353	FATTY ACID DESATURASE 2
Glyma.17G144700	17G144700	Glyma17g15380		TF	51	Medium Hub	PF02183|PF00046|PF04618	Homeobox associated leucine zipper|Homeobox domain|HD-ZIP protein N terminus	PTHR24326|PTHR24326:SF218	FAMILY NOT NAMED|
Glyma.08G033300	08G033300	Glyma08g03730			51	Medium Hub	PF00349|PF03727	Hexokinase|Hexokinase	PTHR19443	HEXOKINASE
Glyma.05G222200	05G222200	Glyma05g36330			51	Medium Hub	PF01663	Type I phosphodiesterase / nucleotide pyrophosphatase	PTHR10151|PTHR10151:SF25	ECTONUCLEOTIDE PYROPHOSPHATASE/PHOSPHODIESTERASE|PHOSPHODIESTERASE/NUCLEOTIDE PYROPHOSPHATASE-RELATED
Glyma.20G192200	20G192200	Glyma20g33380			51	Medium Hub	PF02866|PF00056	lactate/malate dehydrogenase, alpha/beta C-terminal domain|lactate/malate dehydrogenase, NAD binding domain	PTHR23382	MALATE DEHYDROGENASE
Glyma.17G235300	17G235300	Glyma17g35360			51	Medium Hub	PF00561	alpha/beta hydrolase fold	PTHR10992|PTHR10992:SF13	ALPHA/BETA HYDROLASE FOLD-CONTAINING PROTEIN|SIGMA FACTOR SIGB REGULATION PROTEIN RSBQ
Glyma.13G127500	13G127500	Glyma13g18960			51	Medium Hub	PF00005|PF00664	ABC transporter|ABC transporter transmembrane region	PTHR24223:SF202|PTHR24223	|FAMILY NOT NAMED
Glyma.14G077200	14G077200	Glyma14g08350	Proteolysis		51	Medium Hub	PF01457	Leishmanolysin	PTHR10942	LEISHMANOLYSIN-LIKE PEPTIDASE
Glyma.13G240700	13G240700	Glyma13g31440	Lipid biosynthesis		51	Medium Hub	PF08557|PF00487	Sphingolipid Delta4-desaturase (DES)|Fatty acid desaturase	PTHR12879	SPHINGOLIPID DELTA 4 DESATURASE/C-4 HYDROXYLASE PROTEIN DES2
Glyma.08G363600	08G363600	Glyma08g47880			50	Medium Hub	PF07786	Protein of unknown function (DUF1624)
Glyma.01G156700	01G156700	Glyma01g36080			50	Medium Hub	PF00368	Hydroxymethylglutaryl-coenzyme A reductase	PTHR10572	3-HYDROXY-3-METHYLGLUTARYL-COENZYME A REDUCTASE
Glyma.06G289400	06G289400	Glyma06g44340			49	Small Hub	PF01851	Proteasome/cyclosome repeat	PTHR10943:SF1|PTHR10943	26S PROTEASOME NON-ATPASE REGULATORY SUBUNIT 2 (26S PROTEASOME REGULATORY SUBUNIT RPN1)|26S PROTEASOME NON-ATPASE REGULATORY SUBUNIT
Glyma.14G092800	14G092800	Glyma14g10620	Proteolysis		45	Small Hub	PF01650	Peptidase C13 family	PTHR12000:SF2|PTHR12000	VACUOLAR PROCESSING ENZYME-RELATED|HEMOGLOBINASE FAMILY MEMBER
Glyma.05G025100	05G025100	Glyma05g00890			45	Small Hub	PF00929	Exonuclease
Glyma.18G106900	18G106900	Glyma18g12730			45	Small Hub	PF04059|PF00076	RNA recognition motif 2|RNA recognition motif. (a.k.a. RRM, RBD, or RNP domain)	PTHR24011|PTHR24011:SF200	FAMILY NOT NAMED|
Glyma.02G136000	02G136000	Glyma02g15370			44	Small Hub	PF03171	2OG-Fe(II) oxygenase superfamily	PTHR10209	OXIDOREDUCTASE, 2OG-FE(II) OXYGENASE FAMILY PROTEIN
Glyma.09G225400	09G225400	Glyma09g35950			44	Small Hub	PF09265|PF01565	Cytokinin dehydrogenase 1, FAD and cytokinin binding|FAD binding domain	PTHR13878:SF18|PTHR13878	SUBFAMILY NOT NAMED|GULONOLACTONE OXIDASE
Glyma.09G191200	09G191200	Glyma09g32370			44	Small Hub	PF00106	short chain dehydrogenase	PTHR24314:SF37|PTHR24314	|FAMILY NOT NAMED
Glyma.04G059800	04G059800	Glyma04g06320			44	Small Hub	PF08417|PF00355	Pheophorbide a oxygenase|Rieske [2Fe-2S] domain	PTHR21266|PTHR21266:SF20	IRON-SULFUR DOMAIN CONTAINING PROTEIN|
Glyma.20G051100	20G051100	Glyma20g12290			44	Small Hub	PF04783|PF04782	Protein of unknown function (DUF630)|Protein of unknown function (DUF632)	PTHR21450	UNCHARACTERIZED
Glyma.08G236000	08G236000	Glyma08g25610			44	Small Hub	PF01641	SelR domain	PTHR10173:SF0|PTHR10173	PEPTIDE METHIONINE SULFOXIDE REDUCTASE|METHIONINE SULFOXIDE REDUCTASE
Glyma.03G098300	03G098300	Glyma03g23960			41	Small Hub			PTHR11639|PTHR11639:SF43	S100 CALCIUM-BINDING PROTEIN|CALCIUM-BINDING EF HAND FAMILY PROTEIN
Glyma.17G026100	17G026100	Glyma17g02900			40	Small Hub	PF00481	Protein phosphatase 2C	PTHR13832:SF171|PTHR13832	SUBFAMILY NOT NAMED|PROTEIN PHOSPHATASE 2C
Glyma.19G122300	19G122300	Glyma19g30180	Proteolysis		36	Small Hub	PF00656	Caspase domain
Glyma.08G164800	08G164800				36	Small Hub
Glyma.06G099000	06G099000	Glyma06g10390			36	Small Hub	PF02798	Glutathione S-transferase, N-terminal domain	PTHR11260:SF16|PTHR11260	GLUTATHIONE S-TRANSFERASE|GLUTATHIONE S-TRANSFERASE, GST, SUPERFAMILY, GST DOMAIN CONTAINING
Glyma.01G182000	01G182000	Glyma01g38890			36	Small Hub	PF00503	G-protein alpha subunit	PTHR10218|PTHR10218:SF90	GTP-BINDING PROTEIN ALPHA SUBUNIT|XLG (EXTRA-LARGE GTP-BINDING PROTEIN)
Glyma.06G191900	06G191900	Glyma06g20460			36	Small Hub	PF01344	Kelch motif	PTHR24413:SF218|PTHR24413	|FAMILY NOT NAMED
Glyma.02G068200	02G068200	Glyma02g07530			36	Small Hub
Glyma.15G194600	15G194600	Glyma15g22820			36	Small Hub	PF00083	Sugar (and other) transporter	PTHR24063|PTHR24063:SF85	FAMILY NOT NAMED|
Glyma.04G152800	04G152800	Glyma04g22801			36	Small Hub
Glyma.11G158200	11G158200	Glyma11g25860			36	Small Hub
Glyma.04G021400	04G021400	Glyma04g02360			36	Small Hub
Glyma.17G230700	17G230700	Glyma17g34900	Proteolysis		36	Small Hub	PF01650	Peptidase C13 family	PTHR12000:SF2|PTHR12000	VACUOLAR PROCESSING ENZYME-RELATED|HEMOGLOBINASE FAMILY MEMBER
Glyma.02G196500	02G196500	Glyma02g35450		TF	36	Small Hub	PF00046|PF07526	Homeobox domain|Associated with HOX	PTHR11850:SF14|PTHR11850	|HOMEOBOX PROTEIN TRANSCRIPTION FACTORS
Glyma.07G185600	07G185600	Glyma07g30451			36	Small Hub	PF03108|PF04434|PF10551	MuDR family transposase|SWIM zinc finger|MULE transposase domain
Glyma.11G027400	11G027400	Glyma11g02980			36	Small Hub
Glyma.08G142700	08G142700	Glyma08g15090			36	Small Hub	PF01521	Iron-sulphur cluster biosynthesis	PTHR10072|PTHR10072:SF31	IRON-SULFUR CLUSTER ASSEMBLY PROTEIN|IRON-SULFUR CLUSTER ASSEMBLY PROTEIN
Glyma.09G033500	09G033500	Glyma09g03840			36	Small Hub
Glyma.05G152300	05G152300	Glyma05g28510	Lipid biosynthesis		36	Small Hub	PF01370	NAD dependent epimerase/dehydratase family	PTHR10366|PTHR10366:SF42	NAD DEPENDENT EPIMERASE/DEHYDRATASE|UDP-GLUCURONATE 5-EPIMERASE
Glyma.13G212400	13G212400	Glyma13g28350			36	Small Hub	PF05078	Protein of unknown function (DUF679)
Glyma.19G200000	19G200000	Glyma19g38720			36	Small Hub	PF00534	Glycosyl transferases group 1	PTHR12526|PTHR12526:SF202	GLYCOSYLTRANSFERASE|OS11G0158400 PROTEIN
Glyma.14G066400	14G066400	Glyma14g07210			36	Small Hub	PF00481	Protein phosphatase 2C	PTHR13832:SF115|PTHR13832	SUBFAMILY NOT NAMED|PROTEIN PHOSPHATASE 2C
Glyma.08G182100	08G182100	Glyma08g19410			36	Small Hub	PF00067	Cytochrome P450	PTHR24298|PTHR24298:SF44	FAMILY NOT NAMED|SUBFAMILY NOT NAMED
Glyma.06G254700	06G254700	Glyma06g39750			36	Small Hub	PF02737|PF00725	3-hydroxyacyl-CoA dehydrogenase, NAD binding domain|3-hydroxyacyl-CoA dehydrogenase, C-terminal domain	PTHR23309	3-HYDROXYACYL-COA DEHYROGENASE
Glyma.20G166800	20G166800	Glyma20g30650			35	Small Hub
Glyma.16G217900	16G217900	Glyma16g34360			35	Small Hub	PF01373	Glycosyl hydrolase family 14
Glyma.13G262000	13G262000	Glyma13g33690			35	Small Hub	PF00067	Cytochrome P450	PTHR24282:SF174|PTHR24282	|FAMILY NOT NAMED
Glyma.07G233000	07G233000	Glyma07g36050			33	Small Hub	PF00481	Protein phosphatase 2C	PTHR13832|PTHR13832:SF147	PROTEIN PHOSPHATASE 2C|
Glyma.06G239500	06G239500	Glyma06g36520			30	Small Hub	PF00201	UDP-glucoronosyl and UDP-glucosyl transferase	PTHR11926:SF15|PTHR11926	UDP-GLUCOSYLTRANSFERASE|GLUCOSYL/GLUCURONOSYL TRANSFERASES
Glyma.14G011800	14G011800	Glyma14g01550			29		PF00097	Zinc finger, C3HC4 type (RING finger)	PTHR14155	RING FINGER DOMAIN-CONTAINING
Glyma.12G206800	12G206800	Glyma12g33450			27		PF00560|PF00069|PF08263	Leucine Rich Repeat|Protein kinase domain|Leucine rich repeat N-terminal domain	PTHR24420:SF884|PTHR24420	|LEUCINE-RICH REPEAT RECEPTOR-LIKE PROTEIN KINASE
Glyma.05G183200	05G183200	Glyma05g31681			27		PF00808	Histone-like transcription factor (CBF/NF-Y) and archaeal histone	PTHR11064|PTHR11064:SF9	CCAAT-BINDING TRANSCRIPTION FACTOR-RELATED|CCAAT-BINDING TRANSCRIPTION FACTOR SUBUNIT A
Glyma.06G051100	06G051100	Glyma06g05390			24		PF00762	Ferrochelatase	PTHR11108	FERROCHELATASE
Glyma.14G060700	14G060700	Glyma14g06600			24		PF01490	Transmembrane amino acid transporter protein	PTHR22950:SF14|PTHR22950	SUBFAMILY NOT NAMED|AMINO ACID TRANSPORTER
Glyma.20G157100	20G157100	Glyma20g29640			24
Glyma.05G229500	05G229500	Glyma05g35610			24
Glyma.07G083500	07G083500	Glyma07g09180			24
Glyma.16G073800	16G073800				24
Glyma.09G277500	09G277500	Glyma09g41400			24
Glyma.03G223100	03G223100	Glyma03g38200			24		PF07714	Protein tyrosine kinase	PTHR24420:SF870|PTHR24420	|LEUCINE-RICH REPEAT RECEPTOR-LIKE PROTEIN KINASE
Glyma.06G172000	06G172000	Glyma06g18040	Proteolysis		24		PF02127	Aminopeptidase I zinc metalloprotease (M18)	PTHR10761	ASPARTYL AMINOPEPTIDASE
Glyma.04G247400	04G247400				24
Glyma.07G097700	07G097700	Glyma07g10930			24		PF00097	Zinc finger, C3HC4 type (RING finger)	PTHR22937|PTHR22937:SF9	RING FINGER CONTAINING PROTEIN|
Glyma.13G337900	13G337900	Glyma13g41290			24				PTHR12725:SF15|PTHR12725	|HALOACID DEHALOGENASE-LIKE HYDROLASE
Glyma.12G177900	12G177900	Glyma12g30160	Proteolysis		24		PF00450	Serine carboxypeptidase	PTHR11802	SERINE PROTEASE FAMILY S10 SERINE CARBOXYPEPTIDASE
Glyma.09G225900	09G225900	Glyma09g36000			24		PF01733	Nucleoside transporter	PTHR10332|PTHR10332:SF3	EQUILIBRATIVE NUCLEOSIDE TRANSPORTER|EQUILIBRATIVE NUCLEOSIDE TRANSPORTER
Glyma.14G005000	14G005000	Glyma14g00801			24		PF00891	O-methyltransferase	PTHR11746:SF53|PTHR11746	SUBFAMILY NOT NAMED|O-METHYLTRANSFERASE
Glyma.10G211300	10G211300	Glyma10g35550			24		PF01734	Patatin-like phospholipase	PTHR10470|PTHR10470:SF4	|
Glyma.04G023700	04G023700	Glyma04g02580			24		PF00314	Thaumatin family
Glyma.13G289600	13G289600	Glyma13g36560			24		PF00226	DnaJ domain	PTHR25040:SF173|PTHR25040	|FAMILY NOT NAMED
Glyma.13G182000	13G182000	Glyma13g25040			24		PF00561	alpha/beta hydrolase fold	PTHR10992|PTHR10992:SF279	ALPHA/BETA HYDROLASE FOLD-CONTAINING PROTEIN|EPOXIDE HYDROLASE-RELATED
Glyma.19G081200	19G081200	Glyma19g23720			24		PF00069|PF00560|PF08263	Protein kinase domain|Leucine Rich Repeat|Leucine rich repeat N-terminal domain	PTHR24420|PTHR24420:SF472	LEUCINE-RICH REPEAT RECEPTOR-LIKE PROTEIN KINASE|
Glyma.04G207800	04G207800	Glyma04g38500			23		PF01425	Amidase	PTHR11895:SF7|PTHR11895	GLUTAMYL-TRNA(GLN) AMIDOTRANSFERASE SUBUNIT A|AMIDASE
Glyma.13G057000	13G057000	Glyma13g06130			23
Glyma.14G029400	14G029400	Glyma14g03330			23
Glyma.14G002500	14G002500	Glyma14g00550			23		PF00201	UDP-glucoronosyl and UDP-glucosyl transferase	PTHR11926:SF15|PTHR11926	UDP-GLUCOSYLTRANSFERASE|GLUCOSYL/GLUCURONOSYL TRANSFERASES
Glyma.04G024300	04G024300	Glyma04g02651			23		PF00810	ER lumen protein retaining receptor	PTHR10585:SF10|PTHR10585	ER LUMEN PROTEIN RETAINING RECEPTOR|ER LUMEN PROTEIN RETAINING RECEPTOR
Glyma.13G349500	13G349500	Glyma13g42550			22				PTHR10593	SERINE/THREONINE-PROTEIN KINASE RIO
Glyma.09G044500	09G044500	Glyma09g04980			22		PF00005|PF00664	ABC transporter|ABC transporter transmembrane region	PTHR24223:SF201|PTHR24223	|FAMILY NOT NAMED
Glyma.13G030300	13G030300	Glyma02g26160			21		PF01477|PF00305	PLAT/LH2 domain|Lipoxygenase	PTHR11771:SF2|PTHR11771	LIPOXYGENASE|LIPOXYGENASE
Glyma.20G210900	20G210900	Glyma20g35340	Lipid biosynthesis		21		PF08392|PF08541	FAE1/Type III polyketide synthase-like protein|3-Oxoacyl-[acyl-carrier-protein (ACP)] synthase III C terminal
Glyma.02G282600	02G282600	Glyma02g45200			20		PF00400	WD domain, G-beta repeat	PTHR22838	WD REPEAT PROTEIN 26-RELATED
Glyma.02G018900	02G018900	Glyma02g02250			19		PF00010	Helix-loop-helix DNA-binding domain	PTHR12565|PTHR12565:SF8	STEROL REGULATORY ELEMENT-BINDING PROTEIN|
Glyma.08G211500	08G211500	Glyma08g22580			19		PF01217	Clathrin adaptor complex small chain	PTHR11043	ZETA-COAT PROTEIN
Glyma.20G181900	20G181900	Glyma20g32260			19		PF01490	Transmembrane amino acid transporter protein	PTHR22950:SF9|PTHR22950	SUBFAMILY NOT NAMED|AMINO ACID TRANSPORTER
Glyma.03G114800	03G114800	Glyma03g26760			19		PF03140	Plant protein of unknown function
Glyma.16G095900	16G095900	Glyma16g16290	Proteolysis		19		PF00112|PF08246	Papain family cysteine protease|Cathepsin propeptide inhibitor domain (I29)	PTHR12411|PTHR12411:SF44	CYSTEINE PROTEASE FAMILY C1-RELATED|CYSTEINE PROTEASE
Glyma.07G234200	07G234200	Glyma07g36180			19		PF03110	SBP domain
Glyma.10G225100	10G225100	Glyma10g36950			19
Glyma.07G182600	07G182600	Glyma07g30130			19				PTHR22739	STRIATED MUSCLE ACTIVATOR OF RHO-DEPENDENT SIGNALING-RELATED
Glyma.19G224800	19G224800	Glyma19g41270			19
Glyma.20G009100	20G009100	Glyma20g01180			19		PF02803|PF00108	Thiolase, C-terminal domain|Thiolase, N-terminal domain	PTHR18919:SF15|PTHR18919	3-KETOACYL-COA THIOLASE B (BETA- KETOTHIOLASE B) (ACETYL-COA ACYLTRANSFERASE B) (PEROXISOMAL 3-OXOACYL- COA THIOLASE B)|ACETYL-COA C-ACYLTRANSFERASE
Glyma.09G272800	09G272800	Glyma09g40930			19
Glyma.19G254600	19G254600	Glyma19g44360	Lipid biosynthesis		19		PF01370	NAD dependent epimerase/dehydratase family	PTHR10366|PTHR10366:SF79	NAD DEPENDENT EPIMERASE/DEHYDRATASE|OS07G0598000 PROTEIN
Glyma.17G168300	17G168300	Glyma17g18440	Proteolysis		19		PF00112|PF08246	Papain family cysteine protease|Cathepsin propeptide inhibitor domain (I29)	PTHR12411:SF44|PTHR12411	CYSTEINE PROTEASE|CYSTEINE PROTEASE FAMILY C1-RELATED
Glyma.13G322600	13G322600	Glyma13g39730	Proteolysis		19		PF00450	Serine carboxypeptidase	PTHR11802	SERINE PROTEASE FAMILY S10 SERINE CARBOXYPEPTIDASE
Glyma.07G246400	07G246400				19
Glyma.02G179100	02G179100	Glyma02g30956			19		PF01490	Transmembrane amino acid transporter protein	PTHR22950:SF9|PTHR22950	SUBFAMILY NOT NAMED|AMINO ACID TRANSPORTER
Glyma.13G226700	13G226700	Glyma13g29880			18
Glyma.04G199900	04G199900	Glyma04g37690			16		PF00010	Helix-loop-helix DNA-binding domain	PTHR12565|PTHR12565:SF7	STEROL REGULATORY ELEMENT-BINDING PROTEIN|BASIC HELIX-LOOP-HELIX (BHLH) FAMILY PROTEIN
Glyma.12G141000	12G141000	Glyma12g17510			16		PF03321	GH3 auxin-responsive promoter
Glyma.13G299600	13G299600	Glyma13g37543			16		PF04117	Mpv17 / PMP22 family	PTHR11266:SF4|PTHR11266	SUBFAMILY NOT NAMED|PEROXISOMAL MEMBRANE PROTEIN 2, PXMP2 (MPV17)
Glyma.06G056300	06G056300	Glyma06g05890			16		PF00403|PF00702|PF00122	Heavy-metal-associated domain|haloacid dehalogenase-like hydrolase|E1-E2 ATPase	PTHR24093|PTHR24093:SF26	FAMILY NOT NAMED|SUBFAMILY NOT NAMED
Glyma.09G139200	09G139200	Glyma09g25800			15		PF03766|PF03763	Remorin, N-terminal region|Remorin, C-terminal region
Glyma.U030700		Glyma14g09890			14		PF00646	F-box domain
Glyma.07G052700	07G052700	Glyma07g05850			14		PF00004	ATPase family associated with various cellular activities (AAA)	PTHR23070|PTHR23070:SF1	BCS1 AAA-TYPE ATPASE|AAA-TYPE ATPASE-RELATED
Glyma.08G022500	08G022500	Glyma08g02630			14		PF00334	Nucleoside diphosphate kinase	PTHR11349	NUCLEOSIDE DIPHOSPHATE KINASE
Glyma.11G215200	11G215200	Glyma11g33520	Proteolysis		14		PF00026	Eukaryotic aspartyl protease	PTHR13683:SF98|PTHR13683	CHLOROPLAST NUCLEIOD DNA-BINDING-RELATED|ASPARTYL PROTEASES
Glyma.08G183000	08G183000	Glyma08g19510			14
Glyma.06G239900	06G239900	Glyma06g36590			14		PF02298	Plastocyanin-like domain
Glyma.03G232700	03G232700	Glyma03g39200			14		PF00226	DnaJ domain	PTHR24077|PTHR24077:SF66	FAMILY NOT NAMED|SUBFAMILY NOT NAMED
Glyma.01G186600	01G186600	Glyma01g39350			14		PF01764	Lipase (class 3)	PTHR10992|PTHR10992:SF274	ALPHA/BETA HYDROLASE FOLD-CONTAINING PROTEIN|
Glyma.18G041400	18G041400	Glyma18g04710	Proteolysis		14		PF00026	Eukaryotic aspartyl protease	PTHR13683|PTHR13683:SF98	ASPARTYL PROTEASES|CHLOROPLAST NUCLEIOD DNA-BINDING-RELATED
Glyma.19G229700	19G229700	Glyma19g41760			14		PF00226	DnaJ domain	PTHR24077:SF66|PTHR24077	SUBFAMILY NOT NAMED|FAMILY NOT NAMED
Glyma.01G225600	01G225600	Glyma01g43510			14
Glyma.07G035800	07G035800	Glyma07g04010			14
Glyma.17G260400	17G260400	Glyma17g37990			14		PF01357|PF03330	Pollen allergen|Rare lipoprotein A (RlpA)-like double-psi beta-barrel
Glyma.01G045100	01G045100	Glyma01g05340			14		PF01344	Kelch motif	PTHR24413:SF218|PTHR24413	|FAMILY NOT NAMED
Glyma.08G307600	08G307600	Glyma08g42050	Proteolysis		14		PF00026	Eukaryotic aspartyl protease	PTHR13683:SF98|PTHR13683	CHLOROPLAST NUCLEIOD DNA-BINDING-RELATED|ASPARTYL PROTEASES
Glyma.18G022400	18G022400	Glyma18g02580			14		PF01490	Transmembrane amino acid transporter protein	PTHR22950	AMINO ACID TRANSPORTER
Glyma.18G266600	18G266600	Glyma18g50160			14		PF03081	Exo70 exocyst complex subunit	PTHR12542:SF7|PTHR12542	EXOCYST COMPLEX PROTEIN EXO70|EXOCYST COMPLEX PROTEIN EXO70
Glyma.18G235600	18G235600	Glyma18g47020			14		PF00097	Zinc finger, C3HC4 type (RING finger)	PTHR22764|PTHR22764:SF27	RING FINGER DOMAIN-CONTAINING|
Glyma.13G119500	13G119500	Glyma13g17990			14		PF00069|PF03822	Protein kinase domain|NAF domain	PTHR24344|PTHR24344:SF45	SERINE/THREONINE-PROTEIN KINASE CDS1|
Glyma.06G135000	06G135000	Glyma06g14010			14
Glyma.13G136000	13G136000	Glyma13g19880			14		PF00406	Adenylate kinase	PTHR23359	NUCLEOTIDE KINASE
Glyma.18G266700	18G266700	Glyma18g50170	Proteolysis		14		PF00450	Serine carboxypeptidase	PTHR11802:SF8|PTHR11802	SERINE CARBOXYPEPTIDASE II (CARBOXYPEPTIDASE D) (PLANTS)|SERINE PROTEASE FAMILY S10 SERINE CARBOXYPEPTIDASE
Glyma.14G011600	14G011600	Glyma14g01530			14		PF02518|PF00183	Histidine kinase-, DNA gyrase B-, and HSP90-like ATPase|Hsp90 protein	PTHR11528	HEAT SHOCK PROTEIN 90
Glyma.19G113000	19G113000	Glyma19g28990			14		PF03953|PF00091	Tubulin C-terminal domain|Tubulin/FtsZ family, GTPase domain	PTHR11588	TUBULIN
Glyma.02G125300	02G125300	Glyma02g13870			14
Glyma.04G165200	04G165200	Glyma04g32886			14
Glyma.03G107800	03G107800	Glyma03g25640			14		PF08613	Cyclin	PTHR15615	UNCHARACTERIZED
Glyma.17G151300	17G151300	Glyma17g16170			13		PF02466	Tim17/Tim22/Tim23/Pmp24 family
Glyma.07G002300	07G002300	Glyma07g00430			13		PF00006|PF02874|PF00306	ATP synthase alpha/beta family, nucleotide-binding domain|ATP synthase alpha/beta family, beta-barrel domain|ATP synthase alpha/beta chain, C terminal domain	PTHR15184|PTHR15184:SF7	ATP SYNTHASE|V-TYPE ATP SYNTHASE ALPHA CHAIN
Glyma.15G210300	15G210300	Glyma15g27510	Lipid biosynthesis		13		PF04321|PF01370	RmlD substrate binding domain|NAD dependent epimerase/dehydratase family	PTHR10366:SF2|PTHR10366	NAD DEPENDENT EPIMERASE/DEHYDRATASE|NAD DEPENDENT EPIMERASE/DEHYDRATASE
Glyma.14G219300	14G219300	Glyma14g40380			13		PF03953|PF00091	Tubulin C-terminal domain|Tubulin/FtsZ family, GTPase domain	PTHR11588	TUBULIN
Glyma.05G126100	05G126100	Glyma05g25610			13		PF00091|PF03953	Tubulin/FtsZ family, GTPase domain|Tubulin C-terminal domain	PTHR11588	TUBULIN
Glyma.13G174900	13G174900	Glyma13g24340			13		PF00560|PF08263|PF00069	Leucine Rich Repeat|Leucine rich repeat N-terminal domain|Protein kinase domain	PTHR24420|PTHR24420:SF884	LEUCINE-RICH REPEAT RECEPTOR-LIKE PROTEIN KINASE|
Glyma.04G174800	04G174800	Glyma04g34370			13		PF00702|PF00690|PF00122	haloacid dehalogenase-like hydrolase|Cation transporter/ATPase, N-terminus|E1-E2 ATPase	PTHR24093|PTHR24093:SF61	FAMILY NOT NAMED|SUBFAMILY NOT NAMED
Glyma.07G103500	07G103500	Glyma07g11680			13		PF00560|PF08263|PF00069	Leucine Rich Repeat|Leucine rich repeat N-terminal domain|Protein kinase domain	PTHR24420|PTHR24420:SF537	LEUCINE-RICH REPEAT RECEPTOR-LIKE PROTEIN KINASE|
Glyma.03G261000	03G261000	Glyma03g42190			13		PF00676	Dehydrogenase E1 component	PTHR11516|PTHR11516:SF5	PYRUVATE DEHYDROGENASE E1 COMPONENT, ALPHA SUBUNIT (BACTERIAL AND ORGANELLAR)|PYRUVATE DEHYDROGENASE E1 COMPONENT, ALPHA SUBUNIT
Glyma.09G173800	09G173800	Glyma09g30430			13		PF00069|PF00560|PF08263	Protein kinase domain|Leucine Rich Repeat|Leucine rich repeat N-terminal domain	PTHR24420|PTHR24420:SF537	LEUCINE-RICH REPEAT RECEPTOR-LIKE PROTEIN KINASE|
Glyma.10G210500	10G210500	Glyma10g35470		TF	13		PF00320	GATA zinc finger	PTHR10071:SF113|PTHR10071	ZINC FINGER (GATA TYPE) FAMILY PROTEIN|TRANSCRIPTION FACTOR GATA (GATA BINDING FACTOR)
Glyma.11G247700	11G247700	Glyma11g37350			13		PF00023	Ankyrin repeat	PTHR24177:SF119|PTHR24177	|FAMILY NOT NAMED
Glyma.10G172300	10G172300	Glyma10g31550			13		PF00332	Glycosyl hydrolases family 17	PTHR16631	FAMILY NOT NAMED
Glyma.11G074400	11G074400	Glyma11g07881			13		PF02213	GYF domain	PTHR26218:SF58|PTHR26218	|
Glyma.08G354800	08G354800	Glyma08g46950			13		PF06027	Eukaryotic protein of unknown function (DUF914)	PTHR23051	SOLUTE CARRIER FAMILY 35, MEMBER F5
Glyma.10G157700	10G157700	Glyma10g29870			12		PF00400|PF12490	WD domain, G-beta repeat|Breast carcinoma amplified sequence 3	PTHR13268	BREAST CARCINOMA AMPLIFIED SEQUENCE 3
Glyma.10G253900	10G253900	Glyma10g39981			12		PF00069|PF01657	Protein kinase domain|Salt stress response/antifungal	PTHR24420:SF430|PTHR24420	LEUCINE-RICH RECEPTOR-LIKE PROTEIN KINASE|LEUCINE-RICH REPEAT RECEPTOR-LIKE PROTEIN KINASE
Glyma.05G226600	05G226600	Glyma05g35890			12		PF03727|PF00349	Hexokinase|Hexokinase	PTHR19443	HEXOKINASE
Glyma.02G056200	02G056200	Glyma02g06280			12		PF00083	Sugar (and other) transporter	PTHR24063:SF74|PTHR24063	|FAMILY NOT NAMED
Glyma.02G142500	02G142500	Glyma02g16080			12		PF02309	AUX/IAA family
Glyma.02G016400	02G016400	Glyma02g01990			12		PF00759	Glycosyl hydrolase family 9	PTHR22298	ENDO-1,4-BETA-GLUCANASE
Glyma.17G107900	17G107900	Glyma17g11640			12		PF00106	short chain dehydrogenase	PTHR24322:SF58|PTHR24322	SUBFAMILY NOT NAMED|FAMILY NOT NAMED
Glyma.08G102900	08G102900	Glyma08g10840			12		PF01477|PF00305	PLAT/LH2 domain|Lipoxygenase	PTHR11771:SF2|PTHR11771	LIPOXYGENASE|LIPOXYGENASE
Glyma.11G239700	11G239700	Glyma11g38170			12
Glyma.10G031900	10G031900	Glyma10g03720			12		PF02309	AUX/IAA family
Glyma.01G139500	01G139500	Glyma01g33650	Lipid biosynthesis		12		PF01370	NAD dependent epimerase/dehydratase family	PTHR10366|PTHR10366:SF42	NAD DEPENDENT EPIMERASE/DEHYDRATASE|UDP-GLUCURONATE 5-EPIMERASE
Glyma.03G027300	03G027300	Glyma03g03180	Lipid biosynthesis		12		PF01370	NAD dependent epimerase/dehydratase family	PTHR10366:SF42|PTHR10366	UDP-GLUCURONATE 5-EPIMERASE|NAD DEPENDENT EPIMERASE/DEHYDRATASE
Glyma.01G113000	01G113000	Glyma01g27840			12		PF00534	Glycosyl transferases group 1	PTHR12526:SF168|PTHR12526	|GLYCOSYLTRANSFERASE
Glyma.07G000300	07G000300	Glyma07g00220	Lipid biosynthesis		12		PF03007|PF06974	Wax ester synthase-like Acyl-CoA acyltransferase domain|Protein of unknown function (DUF1298)
Glyma.14G011900	14G011900	Glyma14g01560			12		PF01594	Domain of unknown function DUF20	PTHR21716	TRANSMEMBRANE PROTEIN
Glyma.16G039500	16G039500	Glyma16g04350			11		PF02458	Transferase family
Glyma.05G234600	05G234600	Glyma05g35050			11		PF00249	Myb-like DNA-binding domain	PTHR10641	MYB-LIKE DNA-BINDING PROTEIN MYB
Glyma.08G081700	08G081700	Glyma08g08660			11		PF07712	Stress up-regulated Nod 19
Glyma.20G090400	20G090400	Glyma20g22200			11		PF00854	POT family	PTHR11654|PTHR11654:SF21	OLIGOPEPTIDE TRANSPORTER-RELATED|NITRATE TRANSPORTER (NTL1)
Glyma.20G113300	20G113300	Glyma20g24740			11		PF00004	ATPase family associated with various cellular activities (AAA)	PTHR20953	KINASE-RELATED
Glyma.05G226100	05G226100	Glyma05g35920			11		PF00612	IQ calmodulin-binding motif	PTHR10699:SF9|PTHR10699	CALMODULIN BINDING|NEUROMODULIN
Glyma.05G155500	05G155500	Glyma05g28810			11		PF00324	Amino acid permease	PTHR11785:SF78|PTHR11785	GLUTAMATE/GAMMA-AMINOBUTYRATE ANTI-PORTER|AMINO ACID TRANSPORTER
Glyma.10G202000	10G202000	Glyma10g34580			11		PF02338	OTU-like cysteine protease	PTHR12419	OTU DOMAIN CONTAINING PROTEIN
Glyma.08G355400	08G355400	Glyma08g47020			11
Glyma.04G123700	04G123700	Glyma04g14790			11		PF00474	Sodium:solute symporter family	PTHR11819:SF15|PTHR11819	UREA ACTIVE TRANSPORTER|SODIUM/SOLUTE SYMPORTER
Glyma.02G059300	02G059300	Glyma02g06620			10		PF01151	GNS1/SUR4 family	PTHR11157|PTHR11157:SF3	FATTY ACID ACYL TRANSFERASE-RELATED|OS12G0635700 PROTEIN
Glyma.09G164500	09G164500	Glyma09g29410			10		PF03169	OPT oligopeptide transporter protein
Glyma.17G064600	17G064600	Glyma17g07190			10		PF00501	AMP-binding enzyme	PTHR24096|PTHR24096:SF43	FAMILY NOT NAMED|SUBFAMILY NOT NAMED
Glyma.08G063400	08G063400	Glyma08g06780			10		PF00571|PF01595	CBS domain|Domain of unknown function DUF21	PTHR12064	ANCIENT CONSERVED DOMAIN PROTEIN-RELATED
Glyma.18G023100	18G023100	Glyma18g02650			10		PF02153	Prephenate dehydrogenase
Glyma.06G155200	06G155200	Glyma06g16100			10		PF01699	Sodium/calcium exchanger protein	PTHR12266	NA+/CA2+ K+ INDEPENDENT EXCHANGER
Glyma.07G143000	07G143000	Glyma07g17230			10		PF00139	Legume lectin domain	PTHR11795:SF43|PTHR11795	|UNCHARACTERIZED
Glyma.01G025500	01G025500	Glyma01g03120			10		PF03171	2OG-Fe(II) oxygenase superfamily	PTHR10209|PTHR10209:SF55	OXIDOREDUCTASE, 2OG-FE(II) OXYGENASE FAMILY PROTEIN|OXIDOREDUCTASE, 2OG-FE(II) OXYGENASE FAMILY PROTEIN
Glyma.07G082500	07G082500	Glyma07g09040			10		PF07859	alpha/beta hydrolase fold	PTHR23024:SF10|PTHR23024	CARBOXYLESTERASE-RELATED|MEMBER OF GDXG FAMILY OF LIPOLYTIC ENZYMES
Glyma.12G158900	12G158900	Glyma12g20160			10		PF03634	TCP family transcription factor
Glyma.08G049200	08G049200	Glyma08g05383			10
Glyma.17G216500	17G216500	Glyma17g33100			10		PF05910	Plant protein of unknown function (DUF868)
Glyma.10G277300	10G277300	Glyma10g42410			10		PF04844	Transcriptional repressor, ovate
Glyma.17G091000	17G091000	Glyma17g09860			10		PF00171	Aldehyde dehydrogenase family	PTHR11699|PTHR11699:SF46	ALDEHYDE DEHYDROGENASE-RELATED|ALDEHYDE DEHYDROGENASE
Glyma.01G185400	01G185400	Glyma01g39220			10		PF02234	Cyclin-dependent kinase inhibitor	PTHR10265	CYCLIN-DEPENDENT KINASE INHIBITOR 1
Glyma.06G166800	06G166800	Glyma06g17520			10		PF03083	Sugar efflux transporter for intercellular exchange	PTHR10791	RAG1-ACTIVATING PROTEIN 1
Glyma.03G187000	03G187000	Glyma03g34420			10		PF00201	UDP-glucoronosyl and UDP-glucosyl transferase	PTHR11926:SF15|PTHR11926	UDP-GLUCOSYLTRANSFERASE|GLUCOSYL/GLUCURONOSYL TRANSFERASES
Glyma.08G178000	08G178000	Glyma08g18980			10		PF04674	Phosphate-induced protein 1 conserved region
Glyma.09G036600	09G036600	Glyma09g04125			10
Glyma.10G237000	10G237000	Glyma10g38150			10		PF00173	Cytochrome b5-like Heme/Steroid binding domain	PTHR10281|PTHR10281:SF26	MEMBRANE-ASSOCIATED PROGESTERONE RECEPTOR COMPONENT-RELATED|MEMBRANE STEROID BINDING PROTEIN
Glyma.17G254900	17G254900	Glyma17g37400	Proteolysis		10		PF00112|PF08246	Papain family cysteine protease|Cathepsin propeptide inhibitor domain (I29)	PTHR12411:SF42|PTHR12411	CYSTEINE PROTEASE|CYSTEINE PROTEASE FAMILY C1-RELATED
Glyma.10G005200	10G005200	Glyma10g00790			10		PF02560	Cyanate lyase C-terminal domain
Glyma.18G298500	18G298500	Glyma18g53630			10		PF07786	Protein of unknown function (DUF1624)
Glyma.07G237300	07G237300	Glyma07g36570			10		PF04043	Plant invertase/pectin methylesterase inhibitor
Glyma.16G063600	16G063600	Glyma16g06890			10		PF00646|PF07734	F-box domain|F-box associated
Glyma.06G133800	06G133800	Glyma06g13890		TF	10		PF00046|PF02183	Homeobox domain|Homeobox associated leucine zipper	PTHR24326|PTHR24326:SF218	FAMILY NOT NAMED|
Glyma.08G321100	08G321100	Glyma08g43330	Proteolysis		10		PF00026	Eukaryotic aspartyl protease	PTHR13683:SF98|PTHR13683	CHLOROPLAST NUCLEIOD DNA-BINDING-RELATED|ASPARTYL PROTEASES
Glyma.14G074700	14G074700	Glyma14g08120			10		PF00560|PF07714	Leucine Rich Repeat|Protein tyrosine kinase	PTHR24420:SF797|PTHR24420	|LEUCINE-RICH REPEAT RECEPTOR-LIKE PROTEIN KINASE
Glyma.19G149100	19G149100	Glyma19g33110			10		PF03005		PTHR13533:SF3|PTHR13533	SUBFAMILY NOT NAMED|FAMILY NOT NAMED
Glyma.20G066800	20G066800	Glyma20g16230			10		PF02714	Domain of unknown function DUF221	PTHR13018|PTHR13018:SF5	PROBABLE MEMBRANE PROTEIN DUF221-RELATED|RSN1(YEAST)-RELATED PROBABLE MEMBRANE PROTEIN
Glyma.02G145100	02G145100	Glyma02g16365			10		PF00916|PF01740	Sulfate transporter family|STAS domain	PTHR11814|PTHR11814:SF46	SULFATE TRANSPORTER|SUBFAMILY NOT NAMED
Glyma.14G174500	14G174500	Glyma14g35070			10		PF03141	Putative S-adenosyl-L-methionine-dependent methyltransferase	PTHR10108:SF37|PTHR10108	UBIQUINONE/MENAQUINONE BIOSYNTHESIS METHYLTRANSFERASE-RELATED|METHYLTRANSFERASE
Glyma.13G161600	13G161600	Glyma13g23060			10		PF00534|PF00862|PF05116	Glycosyl transferases group 1|Sucrose synthase|Sucrose-6F-phosphate phosphohydrolase	PTHR12526|PTHR12526:SF28	GLYCOSYLTRANSFERASE|SUCROSE PHOSPHATE SYNTASE
Glyma.16G179900	16G179900	Glyma16g29900			10		PF03514	GRAS domain family
Glyma.04G172300	04G172300	Glyma04g34020			10		PF01344	Kelch motif	PTHR24413:SF218|PTHR24413	|FAMILY NOT NAMED
Glyma.04G098000	04G098000	Glyma04g10600			10		PF07651	ANTH domain	PTHR22951|PTHR22951:SF8	CLATHRIN ASSEMBLY PROTEIN|EPSIN N-TERMINAL HOMOLOGY (ENTH) DOMAIN-CONTAINING PROTEIN / CLATHRIN ASSEMBLY
Glyma.19G197400	19G197400	Glyma19g38440			10
Glyma.13G341700	13G341700	Glyma13g41670			10		PF00010	Helix-loop-helix DNA-binding domain	PTHR10985:SF42|PTHR10985	SUBFAMILY NOT NAMED|BASIC HELIX-LOOP-HELIX TRANSCRIPTION FACTOR, HES-RELATED
Glyma.11G226000	11G226000	Glyma11g34780			9		PF01490	Transmembrane amino acid transporter protein	PTHR22950	AMINO ACID TRANSPORTER
Glyma.20G140100	20G140100	Glyma20g27740			9		PF00069|PF01657	Protein kinase domain|Salt stress response/antifungal	PTHR24420|PTHR24420:SF430	LEUCINE-RICH REPEAT RECEPTOR-LIKE PROTEIN KINASE|LEUCINE-RICH RECEPTOR-LIKE PROTEIN KINASE
Glyma.09G190100	09G190100	Glyma09g32240			9		PF07896	Protein of unknown function (DUF1674)
Glyma.05G207700	05G207700	Glyma05g37840			9		PF00702	haloacid dehalogenase-like hydrolase	PTHR18901	2-DEOXYGLUCOSE-6-PHOSPHATE PHOSPHATASE 2
Glyma.20G180800	20G180800	Glyma20g32135			9		PF00221	Aromatic amino acid lyase	PTHR10362|PTHR10362:SF3	HISTIDINE AMMONIA-LYASE|
Glyma.15G051600	15G051600	Glyma15g05730			9		PF00560|PF00069|PF08263	Leucine Rich Repeat|Protein kinase domain|Leucine rich repeat N-terminal domain	PTHR24420|PTHR24420:SF351	LEUCINE-RICH REPEAT RECEPTOR-LIKE PROTEIN KINASE|
Glyma.14G062200	14G062200	Glyma14g06750			9		PF00249	Myb-like DNA-binding domain	PTHR25040|PTHR25040:SF29	FAMILY NOT NAMED|
Glyma.04G175900	04G175900	Glyma04g34550			9		PF07690|PF06813	Major Facilitator Superfamily|Nodulin-like	PTHR21576	UNCHARACTERIZED NODULIN-LIKE PROTEIN
Glyma.09G052600	09G052600	Glyma09g05820	Proteolysis		8		PF06480|PF00004|PF01434	FtsH Extracellular|ATPase family associated with various cellular activities (AAA)|Peptidase family M41	PTHR23076|PTHR23076:SF34	METALLOPROTEASE M41 FTSH|SUBFAMILY NOT NAMED
Glyma.10G094900	10G094900	Glyma10g12410	Proteolysis		8		PF00595|PF03572	PDZ domain (Also known as DHR or GLGF)|Peptidase family S41	PTHR22939:SF50|PTHR22939	SUBFAMILY NOT NAMED|SERINE PROTEASE FAMILY S1C HTRA-RELATED
Glyma.12G010600	12G010600	Glyma12g01320			8		PF00561	alpha/beta hydrolase fold	PTHR10992|PTHR10992:SF121	ALPHA/BETA HYDROLASE FOLD-CONTAINING PROTEIN|SUBFAMILY NOT NAMED
Glyma.14G004400	14G004400	Glyma14g00740			8		PF01138	3 exoribonuclease family, domain 1	PTHR11097:SF5|PTHR11097	EXOSOME COMPLEX EXONUCLEASE RRP42 (RIBOSOMAL RNA PROCESSING PROTEIN 42)|EXOSOME COMPLEX EXONUCLEASE (RIBOSOMAL RNA PROCESSING PROTEIN)
Glyma.20G136100	20G136100	Glyma20g27290			8
Glyma.06G124300	06G124300	Glyma06g12950		TF	8		PF02701	Dof domain, zinc finger
Glyma.12G192200	12G192200	Glyma12g31850			8		PF01738	Dienelactone hydrolase family	PTHR17630:SF19|PTHR17630	ENDO-1,3-1,4-BETA-D-GLUCANASE|DIENELACTONE HYDROLASE
Glyma.09G186700	09G186700	Glyma09g31870			8		PF05241	Emopamil binding protein	PTHR14207	STEROL ISOMERASE
Glyma.14G188500	14G188500	Glyma14g36750			8
Glyma.13G208900	13G208900	Glyma13g27970			8
Glyma.08G292400	08G292400	Glyma08g40330			8		PF00072	Response regulator receiver domain	PTHR26402:SF57|PTHR26402	|RESPONSE REGULATOR OF TWO-COMPONENT SYSTEM
Glyma.18G066500	18G066500	Glyma18g07380			8				PTHR23083|PTHR23083:SF161	TETRATRICOPEPTIDE REPEAT PROTEIN, TPR|BINDING
Glyma.19G211000	19G211000	Glyma19g39840			8		PF00582	Universal stress protein family
Glyma.01G233300	01G233300	Glyma01g44360			8		PF00675|PF05193	Insulinase (Peptidase family M16)|Peptidase M16 inactive domain	PTHR11851|PTHR11851:SF34	METALLOPROTEASE|PITRILYSIN
Glyma.13G196500	13G196500	Glyma13g26630			8		PF03358	NADPH-dependent FMN reductase
Glyma.20G249800	20G249800	Glyma20g39400			8		PF10063	Uncharacterized integral membrane protein (DUF2301)
Glyma.06G277600	06G277600	Glyma06g43060			8
Glyma.06G138900	06G138900	Glyma06g14380			7
Glyma.06G093000	06G093000				7
Glyma.11G056000	11G056000	Glyma11g05990			7		PF09750	Alternative splicing regulator	PTHR13161|PTHR13161:SF10	SPLICING FACTOR (SUPPRESSOR OF WHITE APRICOT)|UNKNOWN PROTEIN
Glyma.16G133900	16G133900	Glyma16g24730			7		PF06792|PF09370	Uncharacterised protein family (UPF0261)|TIM-barrel signal transduction protein
Glyma.15G240300	15G240300	Glyma15g38441			7
Glyma.10G034500	10G034500	Glyma10g03976			7
Glyma.01G088500	01G088500	Glyma01g22554			7
Glyma.10G256500	10G256500	Glyma10g40260			7
Glyma.01G219500	01G219500	Glyma01g42860			7				PTHR11592	GLUTATHIONE PEROXIDASE
Glyma.13G362800	13G362800	Glyma13g43970			7		PF04862	Protein of unknown function (DUF642)
Glyma.10G107000	10G107000				7
Glyma.19G033800	19G033800	Glyma19g04240			7		PF03214	Reversibly glycosylated polypeptide
Glyma.02G133800	02G133800	Glyma02g15120			7		PF07859	alpha/beta hydrolase fold	PTHR23024|PTHR23024:SF10	MEMBER OF GDXG FAMILY OF LIPOLYTIC ENZYMES|CARBOXYLESTERASE-RELATED
Glyma.07G083300	07G083300	Glyma07g09160			7		PF00067	Cytochrome P450	PTHR24296	FAMILY NOT NAMED
Glyma.07G050300	07G050300	Glyma07g05620			7		PF02265	S1/P1 Nuclease
Glyma.06G072000	06G072000	Glyma06g07560			7
Glyma.13G294100	13G294100	Glyma13g36990			7		PF00069|PF00560|PF08263	Protein kinase domain|Leucine Rich Repeat|Leucine rich repeat N-terminal domain	PTHR24420|PTHR24420:SF884	LEUCINE-RICH REPEAT RECEPTOR-LIKE PROTEIN KINASE|
Glyma.13G097300	13G097300	Glyma13g00890			6		PF00069	Protein kinase domain	PTHR24420:SF548|PTHR24420	|LEUCINE-RICH REPEAT RECEPTOR-LIKE PROTEIN KINASE
Glyma.03G262500	03G262500	Glyma03g42330			6		PF08263|PF00069|PF00560	Leucine rich repeat N-terminal domain|Protein kinase domain|Leucine Rich Repeat	PTHR24420:SF515|PTHR24420	|LEUCINE-RICH REPEAT RECEPTOR-LIKE PROTEIN KINASE
Glyma.13G161700	13G161700	Glyma13g23070			6		PF07714	Protein tyrosine kinase	PTHR24420|PTHR24420:SF792	LEUCINE-RICH REPEAT RECEPTOR-LIKE PROTEIN KINASE|
Glyma.08G000800	08G000800	Glyma08g00280			6		PF01061|PF00005	ABC-2 type transporter|ABC transporter	PTHR19241|PTHR19241:SF101	ATP-BINDING CASSETTE TRANSPORTER|SUBFAMILY NOT NAMED
Glyma.05G247700	05G247700	Glyma05g33650			6		PF05542	Protein of unknown function (DUF760)
Glyma.08G014400	08G014400	Glyma08g01760			6		PF00702	haloacid dehalogenase-like hydrolase	PTHR18901	2-DEOXYGLUCOSE-6-PHOSPHATE PHOSPHATASE 2
Glyma.10G142000	10G142000	Glyma10g28220			6		PF00854	POT family	PTHR11654|PTHR11654:SF21	OLIGOPEPTIDE TRANSPORTER-RELATED|NITRATE TRANSPORTER (NTL1)
Glyma.03G148700	03G148700	Glyma03g30510			6		PF00400|PF12490	WD domain, G-beta repeat|Breast carcinoma amplified sequence 3	PTHR13268	BREAST CARCINOMA AMPLIFIED SEQUENCE 3
Glyma.10G212200	10G212200	Glyma10g35630			6		PF00179	Ubiquitin-conjugating enzyme	PTHR24067:SF26|PTHR24067	UBIQUITIN-CONJUGATING ENZYME E2 A, B|UBIQUITIN-CONJUGATING ENZYME E2
Glyma.09G203800	09G203800	Glyma09g33680			6		PF07690	Major Facilitator Superfamily	PTHR24003|PTHR24003:SF111	MAJOR FACILITATOR SUPERFAMILY DOMAIN-CONTAINING PROTEIN-RELATED|
Glyma.06G003400	06G003400	Glyma06g00580			6		PF03824	High-affinity nickel-transport protein
Glyma.02G057400	02G057400	Glyma02g06400			5		PF02910|PF00890	Fumarate reductase flavoprotein C-term|FAD binding domain	PTHR11632:SF5|PTHR11632	SUCCINATE DEHYDROGENASE 2 FLAVOPROTEIN SUBUNIT|SUCCINATE DEHYDROGENASE 2 FLAVOPROTEIN SUBUNIT
Glyma.17G044200	17G044200	Glyma17g04911			5		PF06941	5 nucleotidase, deoxy (Pyrimidine), cytosolic type C protein (NT5C)
Glyma.16G012300	16G012300	Glyma16g01470			5		PF02383	SacI homology domain	PTHR11200:SF9|PTHR11200	SAC DOMAIN-CONTAINING PROTEIN 3|INOSITOL 5-PHOSPHATASE
Glyma.18G014200	18G014200	Glyma18g01750			5		PF07651	ANTH domain	PTHR22951|PTHR22951:SF8	CLATHRIN ASSEMBLY PROTEIN|EPSIN N-TERMINAL HOMOLOGY (ENTH) DOMAIN-CONTAINING PROTEIN / CLATHRIN ASSEMBLY
Glyma.17G245500	17G245500	Glyma17g36400			5		PF00560|PF00931|PF05659	Leucine Rich Repeat|NB-ARC domain|Arabidopsis broad-spectrum mildew resistance protein RPW8	PTHR23155:SF282|PTHR23155	SUBFAMILY NOT NAMED|LEUCINE-RICH REPEAT-CONTAINING PROTEIN
Glyma.20G042200	20G042200	Glyma20g08260			5		PF00646	F-box domain
Glyma.11G178400	11G178400	Glyma11g24620			5		PF04185	Phosphoesterase family
Glyma.04G080700	04G080700	Glyma04g08560			5		PF00155	Aminotransferase class I and II	PTHR11879	ASPARTATE AMINOTRANSFERASE
Glyma.15G019100	15G019100	Glyma15g02210			5
Glyma.18G067300	18G067300	Glyma18g07495			5		PF00076	RNA recognition motif. (a.k.a. RRM, RBD, or RNP domain)	PTHR15241	TRANSFORMER-2-RELATED
Glyma.17G259000	17G259000	Glyma17g37850			5		PF00168	C2 domain	PTHR10774:SF2|PTHR10774	C2 DOMAIN-CONTAINING PROTEIN|EXTENDED SYNAPTOTAGMIN-RELATED
Glyma.13G063700	13G063700	Glyma13g05300			5		PF00664|PF00005	ABC transporter transmembrane region|ABC transporter	PTHR24221|PTHR24221:SF96	FAMILY NOT NAMED|SUBFAMILY NOT NAMED
Glyma.17G018200	17G018200	Glyma17g02160			5		PF01738	Dienelactone hydrolase family	PTHR17630|PTHR17630:SF19	DIENELACTONE HYDROLASE|ENDO-1,3-1,4-BETA-D-GLUCANASE
Glyma.06G019900	06G019900	Glyma06g02250			4		PF01575	MaoC like domain	PTHR13078|PTHR13078:SF5	FAMILY NOT NAMED|SUBFAMILY NOT NAMED
Glyma.04G045600	04G045600	Glyma04g04830			4		PF04836|PF05004	Interferon-related protein conserved region|Interferon-related developmental regulator (IFRD)	PTHR12354:SF3|PTHR12354	|INTERFERON-RELATED DEVELOPMENTAL REGULATOR
Glyma.08G245400	08G245400	Glyma08g26920			4		PF03081	Exo70 exocyst complex subunit	PTHR12542:SF7|PTHR12542	EXOCYST COMPLEX PROTEIN EXO70|EXOCYST COMPLEX PROTEIN EXO70
Glyma.U008900		Glyma18g51950			4		PF00931	NB-ARC domain	PTHR11017|PTHR11017:SF129	LEUCINE-RICH REPEAT-CONTAINING PROTEIN|
Glyma.17G109300	17G109300	Glyma17g11781			4
Glyma.02G289900	02G289900	Glyma02g45930			4
Glyma.17G134500	17G134500	Glyma17g14350			4
Glyma.06G161300	06G161300	Glyma06g16930			4		PF07491	Protein phosphatase inhibitor	PTHR20835	FAMILY NOT NAMED
Glyma.05G240100	05G240100	Glyma05g34490			4		PF00255	Glutathione peroxidase	PTHR11592	GLUTATHIONE PEROXIDASE
Glyma.08G329300	08G329300	Glyma08g44140			4		PF00808	Histone-like transcription factor (CBF/NF-Y) and archaeal histone	PTHR11064|PTHR11064:SF9	CCAAT-BINDING TRANSCRIPTION FACTOR-RELATED|CCAAT-BINDING TRANSCRIPTION FACTOR SUBUNIT A
Glyma.07G021400	07G021400	Glyma07g02430			4				PTHR26266|PTHR26266:SF147	SERINE/THREONINE-PROTEIN KINASE|
Glyma.11G164700	11G164700	Glyma11g29460	Lipid biosynthesis		4		PF01370	NAD dependent epimerase/dehydratase family	PTHR10366|PTHR10366:SF9	NAD DEPENDENT EPIMERASE/DEHYDRATASE|CINNAMOYL-COA REDUCTASE
Glyma.09G010600	09G010600	Glyma09g01330			3		PF00646|PF07734	F-box domain|F-box associated	PTHR10775:SF7|PTHR10775	F-BOX FAMILY PROTEIN|UNCHARACTERIZED
Glyma.05G192800	05G192800	Glyma05g32630			3
Glyma.14G166900	14G166900	Glyma14g33790			3
Glyma.16G173400	16G173400	Glyma16g29010			3
Glyma.04G247800	04G247800	Glyma04g42680			3		PF00072	Response regulator receiver domain	PTHR26402:SF64|PTHR26402	|RESPONSE REGULATOR OF TWO-COMPONENT SYSTEM
Glyma.09G066500	09G066500	Glyma09g07650			3		PF00481	Protein phosphatase 2C	PTHR13832|PTHR13832:SF115	PROTEIN PHOSPHATASE 2C|SUBFAMILY NOT NAMED
Glyma.07G189700	07G189700	Glyma07g30900			3				PTHR23315|PTHR23315:SF29	BETA CATENIN-RELATED ARMADILLO REPEAT-CONTAINING|ARMADILLO/BETA-CATENIN REPEAT FAMILY PROTEIN
Glyma.01G131200	01G131200	Glyma01g32370			3
Glyma.10G027800	10G027800	Glyma10g03330			3
Glyma.04G005800	04G005800	Glyma04g00760			3		PF00810	ER lumen protein retaining receptor	PTHR10585:SF10|PTHR10585	ER LUMEN PROTEIN RETAINING RECEPTOR|ER LUMEN PROTEIN RETAINING RECEPTOR
Glyma.15G051500	15G051500	Glyma15g05720			3		PF01915|PF00933	Glycosyl hydrolase family 3 C-terminal domain|Glycosyl hydrolase family 3 N terminal domain
Glyma.17G021800	17G021800	Glyma17g02480	Lipid biosynthesis		3		PF00676|PF02779|PF02780	Dehydrogenase E1 component|Transketolase, pyrimidine binding domain|Transketolase, C-terminal domain	PTHR11624|PTHR11624:SF20	DEHYDROGENASE RELATED|1-DEOXYXYLULOSE-5-PHOSPHATE SYNTHASE
Glyma.08G133600	08G133600	Glyma08g14210			3		PF00069	Protein kinase domain	PTHR24343|PTHR24343:SF58	SERINE/THREONINE KINASE|SUBFAMILY NOT NAMED
Glyma.20G067300	20G067300	Glyma20g16480			3		PF03169	OPT oligopeptide transporter protein	PTHR22601	ISP4 LIKE PROTEIN
Glyma.20G178700	20G178700	Glyma20g31900			3		PF00335	Tetraspanin family	PTHR19282|PTHR19282:SF137	TETRASPANIN|SUBFAMILY NOT NAMED
Glyma.19G124500	19G124500	Glyma19g30450			3		PF02018|PF06964	Carbohydrate binding domain|Alpha-L-arabinofuranosidase C-terminus
Glyma.03G175000	03G175000	Glyma03g33220			2		PF06814	Lung seven transmembrane receptor	PTHR21229:SF2|PTHR21229	LUNG SEVEN TRANSMEMBRANE RECEPTOR|LUNG SEVEN TRANSMEMBRANE RECEPTOR
Glyma.01G068600	01G068600	Glyma01g09400			2		PF00010	Helix-loop-helix DNA-binding domain	PTHR12565|PTHR12565:SF7	STEROL REGULATORY ELEMENT-BINDING PROTEIN|BASIC HELIX-LOOP-HELIX (BHLH) FAMILY PROTEIN
Glyma.14G187400	14G187400	Glyma14g36580			2
Glyma.10G150500	10G150500	Glyma10g29140			2		PF07173	Protein of unknown function (DUF1399)
Glyma.02G142600	02G142600	Glyma02g16090			2		PF02309	AUX/IAA family
Glyma.16G150300	16G150300	Glyma16g26630			2		PF00722|PF06955	Glycosyl hydrolases family 16|Xyloglucan endo-transglycosylase (XET) C-terminus
Glyma.08G140500	08G140500	Glyma08g14890			2		PF00067	Cytochrome P450	PTHR24298:SF44|PTHR24298	SUBFAMILY NOT NAMED|FAMILY NOT NAMED
Glyma.08G219100	08G219100	Glyma08g23440			2
Glyma.08G172200	08G172200	Glyma08g18330			2		PF02410	Oligomerisation domain	PTHR21043	IOJAP SUPERFAMILY ORTHOLOG
Glyma.07G090700	07G090700	Glyma07g10060			2
Glyma.08G297900	08G297900	Glyma08g40920			1		PF07714	Protein tyrosine kinase	PTHR24420|PTHR24420:SF897	LEUCINE-RICH REPEAT RECEPTOR-LIKE PROTEIN KINASE|
Glyma.13G083700	13G083700	Glyma13g02550			1		PF10591	Secreted protein acidic and rich in cysteine Ca binding region	PTHR10891	EF-HAND CALCIUM-BINDING DOMAIN CONTAINING PROTEIN
Glyma.18G291400	18G291400	Glyma18g52840			1
Glyma.17G227000	17G227000	Glyma17g34490			1		PF12023	Domain of unknown function (DUF3511)

## Sheet: Root
Gene Name	ShowAs	Mapped v1 gene id	Main GO Annotation: Carbohydrate biosynthetic process /Catabolic process	TF or Not	Degree in the Network	Hub or Not	PfamDomainID	PfamDomainName	PantherID	PantherName
Glyma.11G056200	11G056200	Glyma11g06010		TF	128	Large Hub	PF00447	HSF-type DNA-binding	PTHR10015|PTHR10015:SF7	HEAT SHOCK TRANSCRIPTION FACTOR|HEAT STRESS TRANSCRIPTION FACTOR
Glyma.03G241500	03G241500	Glyma03g40160			93	Large Hub	PF00083	Sugar (and other) transporter	PTHR24063|PTHR24063:SF74	FAMILY NOT NAMED|
Glyma.10G201200	10G201200	Glyma10g34501			89	Large Hub	PF11961|PF05003	Domain of unknown function (DUF3475)|Protein of unknown function (DUF668)
Glyma.01G205200	01G205200	Glyma01g41380			86	Large Hub	PF01027	Inhibitor of apoptosis-promoting Bax1	PTHR23291:SF4|PTHR23291	BAX INHIBITOR 1|BAX INHIBITOR-RELATED
Glyma.05G064300	05G064300	Glyma05g05260			85	Large Hub	PF00071	Ras family	PTHR24073|PTHR24073:SF227	FAMILY NOT NAMED|SUBFAMILY NOT NAMED
Glyma.11G139500	11G139500	Glyma11g14840			81	Large Hub	PF00481	Protein phosphatase 2C	PTHR13832:SF168|PTHR13832	SUBFAMILY NOT NAMED|PROTEIN PHOSPHATASE 2C
Glyma.03G103000	03G103000				80	Large Hub
Glyma.08G043000	08G043000	Glyma08g04770			80	Large Hub	PF06200|PF09425	tify domain|Divergent CCT motif
Glyma.01G236500	01G236500	Glyma01g44690			78	Medium Hub	PF00583	Acetyltransferase (GNAT) family
Glyma.13G136000	13G136000	Glyma13g19880			78	Medium Hub	PF00406	Adenylate kinase	PTHR23359	NUCLEOTIDE KINASE
Glyma.16G059800	16G059800				76	Medium Hub
Glyma.19G247000	19G247000	Glyma19g43630			75	Medium Hub	PF01501	Glycosyl transferase family 8	PTHR11183|PTHR11183:SF7	GLYCOGENIN|
Glyma.12G113300	12G113300	Glyma12g12750	Carbohydrate biosynthetic process		75	Medium Hub	PF02364	1,3-beta-glucan synthase component	PTHR12741|PTHR12741:SF4	LYST-INTERACTING PROTEIN LIP5 (DOPAMINE RESPONSIVE PROTEIN DRG-1)|SUBFAMILY NOT NAMED
Glyma.19G258100	19G258100	Glyma19g44740			74	Medium Hub	PF00004	ATPase family associated with various cellular activities (AAA)	PTHR23070|PTHR23070:SF1	BCS1 AAA-TYPE ATPASE|AAA-TYPE ATPASE-RELATED
Glyma.19G121900	19G121900	Glyma19g30140			74	Medium Hub	PF00036	EF hand	PTHR23050:SF20|PTHR23050	CALMODULIN|CALCIUM BINDING PROTEIN
Glyma.03G262500	03G262500	Glyma03g42330			73	Medium Hub	PF08263|PF00069|PF00560	Leucine rich repeat N-terminal domain|Protein kinase domain|Leucine Rich Repeat	PTHR24420:SF515|PTHR24420	|LEUCINE-RICH REPEAT RECEPTOR-LIKE PROTEIN KINASE
Glyma.01G032300	01G032300	Glyma01g03910			71	Medium Hub
Glyma.11G219500	11G219500	Glyma11g34050			71	Medium Hub			PTHR14014	FAMILY NOT NAMED
Glyma.19G057500	19G057500	Glyma19g09320			70	Medium Hub	PF00724	NADH:flavin oxidoreductase / NADH oxidase family	PTHR22893|PTHR22893:SF13	NADH OXIDOREDUCTASE-RELATED|12-OXOPHYTODIENOATE REDUCTASE OPR
Glyma.09G236800	09G236800	Glyma09g37150			70	Medium Hub	PF00036	EF hand	PTHR10891:SF137|PTHR10891	CALCIUM-BINDING EF HAND FAMILY PROTEIN|EF-HAND CALCIUM-BINDING DOMAIN CONTAINING PROTEIN
Glyma.06G183400	06G183400	Glyma06g19480			70	Medium Hub	PF03181	BURP domain
Glyma.17G146100	17G146100	Glyma17g15550			69	Medium Hub	PF00071	Ras family	PTHR24073:SF227|PTHR24073	SUBFAMILY NOT NAMED|FAMILY NOT NAMED
Glyma.08G259100	08G259100	Glyma08g29060			69	Medium Hub	PF00481	Protein phosphatase 2C	PTHR13832:SF94|PTHR13832	PROTEIN PHOSPHATASE 2C DELTA|PROTEIN PHOSPHATASE 2C
Glyma.01G200500	01G200500	Glyma01g40880			67	Medium Hub	PF03372	Endonuclease/Exonuclease/phosphatase family	PTHR11200:SF29|PTHR11200	TYPE I INOSITOL POLYPHOSPHATE 5-PHOSPHATASE, ARATH|INOSITOL 5-PHOSPHATASE
Glyma.07G021300	07G021300	Glyma07g02420			66	Medium Hub
Glyma.01G182400	01G182400	Glyma01g38920			63	Medium Hub	PF00069|PF00008	Protein kinase domain|EGF-like domain	PTHR24420|PTHR24420:SF852	LEUCINE-RICH REPEAT RECEPTOR-LIKE PROTEIN KINASE|
Glyma.02G253600	02G253600	Glyma02g42090			63	Medium Hub	PF03151|PF00892	Triose-phosphate Transporter family|EamA-like transporter family	PTHR11132	SOLUTE CARRIER FAMILY 35
Glyma.15G098200	15G098200	Glyma15g10490			62	Medium Hub	PF00646|PF01167	F-box domain|Tub family	PTHR16517:SF7|PTHR16517	TUBBY PROTEIN-RELATED|TUBBY-RELATED
Glyma.16G033300	16G033300	Glyma16g03715			59	Medium Hub	PF00201	UDP-glucoronosyl and UDP-glucosyl transferase	PTHR11926:SF15|PTHR11926	UDP-GLUCOSYLTRANSFERASE|GLUCOSYL/GLUCURONOSYL TRANSFERASES
Glyma.01G064600	01G064600	Glyma01g08260			59	Medium Hub	PF01842	ACT domain	PTHR13734:SF23|PTHR13734	ACR3 (ACT DOMAIN REPEAT 3)|TRNA-NUCLEOTIDYLTRANSFERASE/POLY(A) POLYMERASE FAMILY MEMBER
Glyma.18G271700	18G271700	Glyma18g50740			59	Medium Hub	PF00153	Mitochondrial carrier protein	PTHR24089:SF94|PTHR24089	SUBFAMILY NOT NAMED|FAMILY NOT NAMED
Glyma.09G058700	09G058700	Glyma09g06610			59	Medium Hub
Glyma.04G059900	04G059900	Glyma04g06330			59	Medium Hub
Glyma.10G178500	10G178500	Glyma10g32200			59	Medium Hub	PF00025	ADP-ribosylation factor family	PTHR11711:SF31|PTHR11711	ADP-RIBOSYLATION FACTOR-LIKE 5, ARL5|ADP RIBOSYLATION FACTOR-RELATED
Glyma.13G225700	13G225700	Glyma13g29760		TF	59	Medium Hub	PF00447	HSF-type DNA-binding	PTHR10015|PTHR10015:SF7	HEAT SHOCK TRANSCRIPTION FACTOR|HEAT STRESS TRANSCRIPTION FACTOR
Glyma.06G113100	06G113100	Glyma06g11880			59	Medium Hub
Glyma.13G280400	13G280400	Glyma13g35600			59	Medium Hub
Glyma.14G181900	14G181900	Glyma14g36050			59	Medium Hub
Glyma.19G094100	19G094100	Glyma19g26400		TF	59	Medium Hub	PF03106	WRKY DNA -binding domain
Glyma.08G103400	08G103400	Glyma08g10890			59	Medium Hub	PF01344|PF00646	Kelch motif|F-box domain	PTHR26379:SF184|PTHR26379	|FAMILY NOT NAMED
Glyma.20G226800	20G226800	Glyma20g37000			59	Medium Hub	PF01501	Glycosyl transferase family 8	PTHR11183|PTHR11183:SF7	GLYCOGENIN|
Glyma.18G260700	18G260700	Glyma18g49540			59	Medium Hub	PF00036	EF hand	PTHR10891:SF137|PTHR10891	CALCIUM-BINDING EF HAND FAMILY PROTEIN|EF-HAND CALCIUM-BINDING DOMAIN CONTAINING PROTEIN
Glyma.16G007500	16G007500	Glyma16g00960			59	Medium Hub
Glyma.04G052600	04G052600	Glyma04g05550			59	Medium Hub	PF03641	Possible lysine decarboxylase
Glyma.19G232300	19G232300	Glyma19g42050			59	Medium Hub	PF00149	Calcineurin-like phosphoesterase	PTHR11668:SF136|PTHR11668	SUBFAMILY NOT NAMED|SERINE/THREONINE PROTEIN PHOSPHATASE
Glyma.03G110200	03G110200	Glyma03g26090			59	Medium Hub	PF00071	Ras family	PTHR24073:SF227|PTHR24073	SUBFAMILY NOT NAMED|FAMILY NOT NAMED
Glyma.03G076100	03G076100	Glyma03g14780			59	Medium Hub	PF00153	Mitochondrial carrier protein	PTHR24089:SF28|PTHR24089	|FAMILY NOT NAMED
Glyma.17G169700	17G169700	Glyma17g18570			59	Medium Hub	PF00179	Ubiquitin-conjugating enzyme	PTHR24067:SF32|PTHR24067	|UBIQUITIN-CONJUGATING ENZYME E2
Glyma.06G189600	06G189600	Glyma06g20170	Carbohydrate biosynthetic process		59	Medium Hub	PF00069|PF00036	Protein kinase domain|EF hand	PTHR24349	SERINE/THREONINE-PROTEIN KINASE
Glyma.08G363800	08G363800	Glyma08g47900			59	Medium Hub	PF00244	14-3-3 protein	PTHR18860	14-3-3 PROTEIN
Glyma.12G100700	12G100700	Glyma12g10810			59	Medium Hub	PF01253	Translation initiation factor SUI1	PTHR10388	EUKARYOTIC TRANSLATION INITIATION FACTOR SUI1
Glyma.07G138000	07G138000	Glyma07g16584			59	Medium Hub
Glyma.10G244100	10G244100	Glyma10g38940			59	Medium Hub	PF03079	ARD/ARD family	PTHR23418	ACIREDUCTONE DIOXYGENASE
Glyma.03G257800	03G257800	Glyma03g41870			59	Medium Hub	PF09740	Uncharacterized conserved protein (DUF2043)
Glyma.19G025200	19G025200	Glyma19g03010			59	Medium Hub	PF00201	UDP-glucoronosyl and UDP-glucosyl transferase	PTHR11926:SF15|PTHR11926	UDP-GLUCOSYLTRANSFERASE|GLUCOSYL/GLUCURONOSYL TRANSFERASES
Glyma.02G214400	02G214400	Glyma02g37820			59	Medium Hub
Glyma.07G225200	07G225200	Glyma07g35160			59	Medium Hub	PF04845	PurA ssDNA and RNA-binding protein	PTHR12611	PUR-TRANSCRIPTIONAL ACTIVATOR
Glyma.15G086400	15G086400	Glyma15g09280		TF	59	Medium Hub	PF00447	HSF-type DNA-binding	PTHR10015:SF7|PTHR10015	HEAT STRESS TRANSCRIPTION FACTOR|HEAT SHOCK TRANSCRIPTION FACTOR
Glyma.07G223100	07G223100	Glyma07g34920			59	Medium Hub			PTHR10044:SF81|PTHR10044	SUBFAMILY NOT NAMED|INHIBITOR OF APOPTOSIS
Glyma.08G307600	08G307600	Glyma08g42050			59	Medium Hub	PF00026	Eukaryotic aspartyl protease	PTHR13683:SF98|PTHR13683	CHLOROPLAST NUCLEIOD DNA-BINDING-RELATED|ASPARTYL PROTEASES
Glyma.10G195600	10G195600	Glyma10g33960			59	Medium Hub	PF03357	Snf7	PTHR22761	SNF7 - RELATED
Glyma.18G022400	18G022400	Glyma18g02580			59	Medium Hub	PF01490	Transmembrane amino acid transporter protein	PTHR22950	AMINO ACID TRANSPORTER
Glyma.01G199900	01G199900	Glyma01g40830			59	Medium Hub
Glyma.05G113700	05G113700	Glyma05g23890			59	Medium Hub
Glyma.14G163200	14G163200	Glyma14g33210			59	Medium Hub	PF10961	Protein of unknown function (DUF2763)	PTHR16875	FAMILY NOT NAMED
Glyma.08G129400	08G129400	Glyma08g13630			59	Medium Hub	PF06943	LSD1 zinc finger
Glyma.05G171000	05G171000	Glyma05g30490			59	Medium Hub	PF06943	LSD1 zinc finger
Glyma.20G101100	20G101100	Glyma20g23420			59	Medium Hub	PF02798|PF00043	Glutathione S-transferase, N-terminal domain|Glutathione S-transferase, C-terminal domain	PTHR11260:SF16|PTHR11260	GLUTATHIONE S-TRANSFERASE|GLUTATHIONE S-TRANSFERASE, GST, SUPERFAMILY, GST DOMAIN CONTAINING
Glyma.14G179100	14G179100	Glyma14g35710			59	Medium Hub	PF05739	SNARE domain	PTHR12791:SF17|PTHR12791	SUBFAMILY NOT NAMED|GOLGI SNARE BET1-RELATED
Glyma.05G175800	05G175800	Glyma05g30960			59	Medium Hub
Glyma.08G142400	08G142400	Glyma08g15050		TF	59	Medium Hub	PF03106	WRKY DNA -binding domain
Glyma.02G240800	02G240800	Glyma02g40780			58	Medium Hub
Glyma.18G075900	18G075900	Glyma18g08410			58	Medium Hub	PF05627	Cleavage site for pathogenic type III effector avirulence factor Avr
Glyma.04G141800	04G141800	Glyma04g26440			58	Medium Hub	PF00462	Glutaredoxin	PTHR10168:SF44|PTHR10168	GLUTAREDOXIN DOMAIN-CONTAINING CYSTEINE-RICH PROTEIN 1|GLUTAREDOXIN
Glyma.12G240000	12G240000	Glyma12g36870			58	Medium Hub	PF00232	Glycosyl hydrolase family 1	PTHR10353	GLYCOSYL HYDROLASE
Glyma.15G168200	15G168200	Glyma15g18250		TF	57	Medium Hub	PF10533|PF03106	Plant zinc cluster domain|WRKY DNA -binding domain
Glyma.01G131800	01G131800	Glyma01g32430			57	Medium Hub	PF00514|PF04564	Armadillo/beta-catenin-like repeat|U-box domain	PTHR22849	WDSAM1 PROTEIN
Glyma.07G128500	07G128500	Glyma07g15430			57	Medium Hub	PF00153	Mitochondrial carrier protein	PTHR24089:SF104|PTHR24089	SUBFAMILY NOT NAMED|FAMILY NOT NAMED
Glyma.17G242000	17G242000	Glyma17g36050			56	Medium Hub	PF00433|PF00069	Protein kinase C terminal domain|Protein kinase domain	PTHR24358:SF32|PTHR24358	|SERINE/THREONINE-PROTEIN KINASE 38
Glyma.20G152800	20G152800	Glyma20g29111			55	Medium Hub	PF00069	Protein kinase domain	PTHR24420|PTHR24420:SF440	LEUCINE-RICH REPEAT RECEPTOR-LIKE PROTEIN KINASE|PROTEIN STRUBBELIG-RECEPTOR FAMILY MEMBER
Glyma.04G092400	04G092400	Glyma04g09800	Carbohydrate biosynthetic process		54	Medium Hub	PF00342	Phosphoglucose isomerase	PTHR11469	GLUCOSE-6-PHOSPHATE ISOMERASE
Glyma.18G217100	18G217100	Glyma18g44960			54	Medium Hub	PF02535	ZIP Zinc transporter	PTHR11065|PTHR11065:SF5	SOLUTE CARRIER FAMILY 39 (METAL ION TRANSPORTER), MEMBER 11|SUBFAMILY NOT NAMED
Glyma.09G109700	09G109700	Glyma09g16790		TF	53	Medium Hub	PF02183|PF00046	Homeobox associated leucine zipper|Homeobox domain	PTHR24326|PTHR24326:SF218	FAMILY NOT NAMED|
Glyma.19G219500	19G219500	Glyma19g40720			52	Medium Hub	PF00955	HCO3- transporter family	PTHR11453:SF6|PTHR11453	ANION EXCHANGE PROTEIN-RELATED|ANION EXCHANGE PROTEIN
Glyma.03G001500	03G001500	Glyma03g00380			49	Small Hub	PF03767	HAD superfamily, subfamily IIIB (Acid phosphatase)	PTHR11726:SF1|PTHR11726	60S RIBOSOMAL PROTEIN L10|60S RIBOSOMAL PROTEIN L10
Glyma.16G207700	16G207700	Glyma16g33270			49	Small Hub	PF02900	Catalytic LigB subunit of aromatic ring-opening dioxygenase
Glyma.17G261300	17G261300	Glyma17g38080			49	Small Hub
Glyma.01G211900	01G211900	Glyma01g42100			48	Small Hub	PF07714|PF00560|PF08263	Protein tyrosine kinase|Leucine Rich Repeat|Leucine rich repeat N-terminal domain	PTHR24420	LEUCINE-RICH REPEAT RECEPTOR-LIKE PROTEIN KINASE
Glyma.04G041200	04G041200	Glyma04g04355		TF	48	Small Hub	PF00847	AP2 domain
Glyma.13G005100	13G005100	Glyma13g10840			48	Small Hub	PF05678	VQ motif
Glyma.10G073600	10G073600	Glyma10g08540			48	Small Hub
Glyma.05G013700	05G013700	Glyma05g07890			48	Small Hub
Glyma.15G060400	15G060400	Glyma15g06581			48	Small Hub
Glyma.11G246900	11G246900	Glyma11g37430			48	Small Hub	PF01603	Protein phosphatase 2A regulatory B subunit (B56 family)	PTHR10257	SERINE/THREONINE PROTEIN PHOSPHATASE 2A (PP2A) REGULATORY SUBUNIT B
Glyma.13G035300	13G035300	Glyma13g09520			48	Small Hub	PF03141	Putative S-adenosyl-L-methionine-dependent methyltransferase	PTHR10108:SF58|PTHR10108	DEHYDRATION-RESPONSIVE PROTEIN-RELATED|METHYLTRANSFERASE
Glyma.02G260500	02G260500	Glyma02g42830			48	Small Hub	PF11204|PF04749	Protein of unknown function (DUF2985)|PLAC8 family
Glyma.16G107300	16G107300	Glyma16g17190			48	Small Hub	PF03283	Pectinacetylesterase	PTHR21562|PTHR21562:SF1	NOTUM-RELATED|PECTIN ACETYLESTERASE
Glyma.07G143100	07G143100	Glyma07g17240			48	Small Hub			PTHR15852|PTHR15852:SF2	FAMILY NOT NAMED|SUBFAMILY NOT NAMED
Glyma.13G361900	13G361900	Glyma13g43870			48	Small Hub	PF01061|PF08370|PF00005	ABC-2 type transporter|Plant PDR ABC transporter associated|ABC transporter	PTHR19241:SF10|PTHR19241	ATP-BINDING CASSETTE TRANSPORTER (PDR)|ATP-BINDING CASSETTE TRANSPORTER
Glyma.02G247000	02G247000	Glyma02g41430			48	Small Hub
Glyma.20G182600	20G182600	Glyma20g32340			48	Small Hub	PF00514|PF04564	Armadillo/beta-catenin-like repeat|U-box domain	PTHR23315:SF31|PTHR23315	OS06G0102700 PROTEIN|BETA CATENIN-RELATED ARMADILLO REPEAT-CONTAINING
Glyma.04G232200	04G232200	Glyma04g41060			48	Small Hub	PF00004	ATPase family associated with various cellular activities (AAA)	PTHR23070|PTHR23070:SF1	BCS1 AAA-TYPE ATPASE|AAA-TYPE ATPASE-RELATED
Glyma.18G091600	18G091600	Glyma18g10290		TF	48	Small Hub	PF00847	AP2 domain
Glyma.01G124700	01G124700	Glyma01g31320			48	Small Hub	PF10604	Polyketide cyclase / dehydrase and lipid transport
Glyma.13G111500	13G111500	Glyma13g17130			48	Small Hub	PF00092	von Willebrand factor type A domain	PTHR10338|PTHR10338:SF8	VON WILLEBRAND FACTOR, TYPE A DOMAIN CONTAINING|INTER-ALPHA-TRYPSIN INHIBITOR HEAVY CHAIN
Glyma.13G073800	13G073800	Glyma13g04000			48	Small Hub
Glyma.12G031300	12G031300	Glyma12g03520			48	Small Hub	PF06813	Nodulin-like	PTHR21576|PTHR21576:SF12	UNCHARACTERIZED NODULIN-LIKE PROTEIN|SUBFAMILY NOT NAMED
Glyma.08G168300	08G168300	Glyma08g17880			48	Small Hub	PF02519	Auxin responsive protein
Glyma.12G032800	12G032800	Glyma12g03670			48	Small Hub	PF00179	Ubiquitin-conjugating enzyme	PTHR24068	FAMILY NOT NAMED
Glyma.13G089700	13G089700	Glyma13g01750			48	Small Hub	PF03141	Putative S-adenosyl-L-methionine-dependent methyltransferase	PTHR10108:SF37|PTHR10108	UBIQUINONE/MENAQUINONE BIOSYNTHESIS METHYLTRANSFERASE-RELATED|METHYLTRANSFERASE
Glyma.01G047700	01G047700	Glyma01g05800			48	Small Hub	PF00097|PF12428	Zinc finger, C3HC4 type (RING finger)|Protein of unknown function (DUF3675)	PTHR23012	MEMBRANE ASSOCIATED RING FINGER
Glyma.13G261200	13G261200	Glyma13g33580			48	Small Hub	PF00168	C2 domain	PTHR16122:SF13|PTHR16122	SUBFAMILY NOT NAMED|MCTP-RELATED
Glyma.05G137100	05G137100	Glyma05g26790			48	Small Hub	PF06217	GAGA binding protein-like family
Glyma.06G149900	06G149900	Glyma06g15500			48	Small Hub	PF10545	Alcohol dehydrogenase transcription factor Myb/SANT-like
Glyma.02G107500	02G107500	Glyma02g11960			48	Small Hub	PF00097|PF12428	Zinc finger, C3HC4 type (RING finger)|Protein of unknown function (DUF3675)	PTHR23012	MEMBRANE ASSOCIATED RING FINGER
Glyma.01G150500	01G150500	Glyma01g35370			48	Small Hub			PTHR10032:SF121|PTHR10032	TRANSCRIPTION FACTOR|ZINC FINGER PROTEIN WITH KRAB AND SCAN DOMAINS
Glyma.08G184400	08G184400	Glyma08g19670			47	Small Hub	PF06814	Lung seven transmembrane receptor	PTHR21229|PTHR21229:SF1	LUNG SEVEN TRANSMEMBRANE RECEPTOR|PTM1
Glyma.05G198300	05G198300	Glyma05g33240	Carbohydrate biosynthetic process		47	Small Hub	PF00069|PF00036	Protein kinase domain|EF hand	PTHR24349|PTHR24349:SF13	SERINE/THREONINE-PROTEIN KINASE|
Glyma.03G245200	03G245200	Glyma03g40520			46	Small Hub	PF04504	Protein of unknown function, DUF573
Glyma.18G283300	18G283300	Glyma18g51970			45	Small Hub	PF00481	Protein phosphatase 2C	PTHR13832:SF94|PTHR13832	PROTEIN PHOSPHATASE 2C DELTA|PROTEIN PHOSPHATASE 2C
Glyma.20G216600	20G216600	Glyma20g35910		TF	45	Small Hub	PF02701	Dof domain, zinc finger
Glyma.06G120300	06G120300	Glyma06g12610			44	Small Hub	PF00676	Dehydrogenase E1 component	PTHR11516|PTHR11516:SF1	PYRUVATE DEHYDROGENASE E1 COMPONENT, ALPHA SUBUNIT (BACTERIAL AND ORGANELLAR)|2-OXOISOVALERATE DEHYDROGENASE ALPHA SUBUNIT-RELATED
Glyma.14G017000	14G017000	Glyma14g02060			44	Small Hub	PF02678|PF05726	Pirin|Pirin C-terminal cupin domain	PTHR13903	PIRIN-RELATED
Glyma.04G082900	04G082900	Glyma04g08800			44	Small Hub	PF00069	Protein kinase domain	PTHR11909:SF18|PTHR11909	CASEIN KINASE|CASEIN KINASE-RELATED
Glyma.03G218900	03G218900	Glyma03g37730			43	Small Hub
Glyma.01G183400	01G183400	Glyma01g39010			43	Small Hub	PF05659|PF00931	Arabidopsis broad-spectrum mildew resistance protein RPW8|NB-ARC domain	PTHR23155:SF239|PTHR23155	DISEASE RESISTANCE PROTEIN (CC-NBS-LRR CLASS), PUTATIVE|LEUCINE-RICH REPEAT-CONTAINING PROTEIN
Glyma.05G062400	05G062400	Glyma05g04960			43	Small Hub	PF03171	2OG-Fe(II) oxygenase superfamily	PTHR10209	OXIDOREDUCTASE, 2OG-FE(II) OXYGENASE FAMILY PROTEIN
Glyma.18G136200	18G136200	Glyma18g18590	Carbohydrate biosynthetic process		43	Small Hub	PF02358|PF00982	Trehalose-phosphatase|Glycosyltransferase family 20	PTHR10788	TREHALOSE-6-PHOSPHATE SYNTHASE
Glyma.02G225800	02G225800	Glyma02g39080			42	Small Hub	PF00201	UDP-glucoronosyl and UDP-glucosyl transferase	PTHR11926|PTHR11926:SF15	GLUCOSYL/GLUCURONOSYL TRANSFERASES|UDP-GLUCOSYLTRANSFERASE
Glyma.07G180100	07G180100	Glyma07g29670			41	Small Hub	PF02803|PF00108	Thiolase, C-terminal domain|Thiolase, N-terminal domain	PTHR18919:SF15|PTHR18919	3-KETOACYL-COA THIOLASE B (BETA- KETOTHIOLASE B) (ACETYL-COA ACYLTRANSFERASE B) (PEROXISOMAL 3-OXOACYL- COA THIOLASE B)|ACETYL-COA C-ACYLTRANSFERASE
Glyma.03G004300	03G004300	Glyma03g00660			41	Small Hub	PF03959	Serine hydrolase (FSH1)	PTHR22778	OVARIAN CANCER GENE-2 PROTEIN-RELATED
Glyma.01G209200	01G209200	Glyma01g41790			41	Small Hub			PTHR13402	RGPR-RELATED
Glyma.11G008600	11G008600	Glyma11g01070			40	Small Hub			PTHR22880|PTHR22880:SF55	FALZ-RELATED BROMODOMAIN-CONTAINING PROTEINS|
Glyma.06G085700	06G085700	Glyma06g08990		TF	39	Small Hub	PF00847	AP2 domain
Glyma.13G329700	13G329700	Glyma13g40470		TF	38	Small Hub	PF00847	AP2 domain	PTHR11795|PTHR11795:SF332	UNCHARACTERIZED|SUBFAMILY NOT NAMED
Glyma.18G037900	18G037900	Glyma18g04251			38	Small Hub			PTHR14014	FAMILY NOT NAMED
Glyma.15G162600	15G162600	Glyma15g17530			38	Small Hub	PF00702|PF00122|PF00690	haloacid dehalogenase-like hydrolase|E1-E2 ATPase|Cation transporter/ATPase, N-terminus	PTHR24093:SF61|PTHR24093	SUBFAMILY NOT NAMED|FAMILY NOT NAMED
Glyma.13G211400	13G211400	Glyma13g28250			38	Small Hub	PF03909	BSD domain	PTHR16019	SYNAPSE-ASSOCIATED PROTEIN
Glyma.06G300600	06G300600	Glyma06g45590			37	Small Hub	PF08276|PF01453|PF00954|PF00069	PAN-like domain|D-mannose binding lectin|S-locus glycoprotein family|Protein kinase domain	PTHR24420:SF442|PTHR24420	|LEUCINE-RICH REPEAT RECEPTOR-LIKE PROTEIN KINASE
Glyma.02G210500	02G210500	Glyma02g37313			37	Small Hub	PF00010	Helix-loop-helix DNA-binding domain	PTHR11969:SF8|PTHR11969	OS08G0483900 PROTEIN|MAX DIMERIZATION, MAD
Glyma.18G028600	18G028600	Glyma18g03240	Catabolic process		37	Small Hub	PF04377|PF04376	Arginine-tRNA-protein transferase, C terminus|Arginine-tRNA-protein transferase, N terminus	PTHR21367	ARGININE-TRNA-PROTEIN TRANSFERASE 1
Glyma.02G078200	02G078200	Glyma02g08570			37	Small Hub	PF03140	Plant protein of unknown function
Glyma.07G182100	07G182100	Glyma07g30090			37	Small Hub	PF00795	Carbon-nitrogen hydrolase	PTHR23088	NITRILASE-RELATED
Glyma.18G220500	18G220500	Glyma18g45250			37	Small Hub	PF01370	NAD dependent epimerase/dehydratase family	PTHR10366:SF9|PTHR10366	CINNAMOYL-COA REDUCTASE|NAD DEPENDENT EPIMERASE/DEHYDRATASE
Glyma.02G081100	02G081100	Glyma02g08950			37	Small Hub	PF02544	3-oxo-5-alpha-steroid 4-dehydrogenase	PTHR10556	3-OXO-5-ALPHA-STEROID 4-DEHYDROGENASE
Glyma.03G057100	03G057100	Glyma03g07680			37	Small Hub	PF03171	2OG-Fe(II) oxygenase superfamily	PTHR10209|PTHR10209:SF55	OXIDOREDUCTASE, 2OG-FE(II) OXYGENASE FAMILY PROTEIN|OXIDOREDUCTASE, 2OG-FE(II) OXYGENASE FAMILY PROTEIN
Glyma.04G091700	04G091700	Glyma04g09730	Catabolic process		36	Small Hub	PF01753|PF00443	MYND finger|Ubiquitin carboxyl-terminal hydrolase	PTHR24006|PTHR24006:SF250	FAMILY NOT NAMED|SUBFAMILY NOT NAMED
Glyma.14G113800	14G113800	Glyma14g13970			35	Small Hub	PF01875	Memo-like protein	PTHR11060	PROTEIN MEMO1
Glyma.10G009100	10G009100	Glyma10g01200			35	Small Hub	PF07714	Protein tyrosine kinase	PTHR24420|PTHR24420:SF870	LEUCINE-RICH REPEAT RECEPTOR-LIKE PROTEIN KINASE|
Glyma.06G139200	06G139200	Glyma06g14420			34	Small Hub	PF02466|PF00536	Tim17/Tim22/Tim23/Pmp24 family|SAM domain (Sterile alpha motif)	PTHR14110	MITOCHONDRIAL IMPORT INNER MEMBRANE TRANSLOCASE SUBUNIT TIM22
Glyma.13G105900	13G105900	Glyma13g16540			34	Small Hub	PF00069	Protein kinase domain	PTHR11909|PTHR11909:SF18	CASEIN KINASE-RELATED|CASEIN KINASE
Glyma.03G250800	03G250800	Glyma03g41120			34	Small Hub	PF01212	Beta-eliminating lyase	PTHR10289	THREONINE ALDOLASE
Glyma.02G155100	02G155100	Glyma02g17410			34	Small Hub	PF00004	ATPase family associated with various cellular activities (AAA)	PTHR23074|PTHR23074:SF20	AAA ATPASE|AAA-FAMILY ATPASE
Glyma.13G287000	13G287000	Glyma13g36290			34	Small Hub	PF00400|PF12490	WD domain, G-beta repeat|Breast carcinoma amplified sequence 3	PTHR13268	BREAST CARCINOMA AMPLIFIED SEQUENCE 3
Glyma.15G045900	15G045900	Glyma15g05080			34	Small Hub	PF09746	Tumour-associated protein	PTHR21650|PTHR21650:SF4	MEMBRALIN/KINETOCHORE PROTEIN NUF2|GB DEF: HYPOTHETICAL PROTEIN AT1G61000/T7P1_14
Glyma.04G176400	04G176400	Glyma04g34600			34	Small Hub	PF07995	Glucose / Sorbosone dehydrogenase	PTHR19328:SF13|PTHR19328	THYROID HORMONE UPREGULATED/GENE 5-RELATED|PQQ OXIDOREDUCTASE-RELATED
Glyma.20G180800	20G180800	Glyma20g32135			34	Small Hub	PF00221	Aromatic amino acid lyase	PTHR10362|PTHR10362:SF3	HISTIDINE AMMONIA-LYASE|
Glyma.08G248700	08G248700	Glyma08g27380			34	Small Hub
Glyma.15G274300	15G274300	Glyma15g42980			34	Small Hub	PF00407	Pathogenesis-related protein Bet v I family
Glyma.07G256100	07G256100	Glyma07g38560			34	Small Hub	PF01738	Dienelactone hydrolase family	PTHR17630|PTHR17630:SF19	DIENELACTONE HYDROLASE|ENDO-1,3-1,4-BETA-D-GLUCANASE
Glyma.18G268200	18G268200	Glyma18g50320			34	Small Hub	PF02458	Transferase family
Glyma.11G249300	11G249300	Glyma11g37193			34	Small Hub	PF01344	Kelch motif	PTHR26379|PTHR26379:SF184	FAMILY NOT NAMED|
Glyma.03G179300	03G179300	Glyma03g33670			34	Small Hub	PF00097	Zinc finger, C3HC4 type (RING finger)	PTHR14155|PTHR14155:SF18	RING FINGER DOMAIN-CONTAINING|
Glyma.15G101300	15G101300	Glyma15g10810			34	Small Hub	PF03909	BSD domain	PTHR16019	SYNAPSE-ASSOCIATED PROTEIN
Glyma.13G132400	13G132400	Glyma13g19500			34	Small Hub	PF00719	Inorganic pyrophosphatase	PTHR10286	INORGANIC PYROPHOSPHATASE
Glyma.02G203300	02G203300	Glyma02g36460			34	Small Hub	PF00487	Fatty acid desaturase	PTHR19353	FATTY ACID DESATURASE 2
Glyma.17G110800	17G110800	Glyma17g11910			34	Small Hub	PF07651	ANTH domain	PTHR22951|PTHR22951:SF1	CLATHRIN ASSEMBLY PROTEIN|CLATHRIN ASSEMBLY PROTEIN
Glyma.08G288600	08G288600	Glyma08g39870	Carbohydrate biosynthetic process		34	Small Hub	PF00982|PF02358	Glycosyltransferase family 20|Trehalose-phosphatase	PTHR10788	TREHALOSE-6-PHOSPHATE SYNTHASE
Glyma.13G222100	13G222100	Glyma13g29390			34	Small Hub	PF03171	2OG-Fe(II) oxygenase superfamily	PTHR10209|PTHR10209:SF55	OXIDOREDUCTASE, 2OG-FE(II) OXYGENASE FAMILY PROTEIN|OXIDOREDUCTASE, 2OG-FE(II) OXYGENASE FAMILY PROTEIN
Glyma.11G129000	11G129000	Glyma11g13750			34	Small Hub	PF01485	IBR domain	PTHR11685|PTHR11685:SF10	RBR FAMILY (RING FINGER AND IBR DOMAIN-CONTAINING)|ARI-LIKE RING ZINC FINGER PROTEIN-RELATED
Glyma.14G126300	14G126300	Glyma14g15170			33	Small Hub	PF02271	Ubiquinol-cytochrome C reductase complex 14kD subunit	PTHR12022	UBIQUINOL-CYTOCHROME C REDUCTASE COMPLEX 14 KD PROTEIN
Glyma.06G124600	06G124600	Glyma06g12980			33	Small Hub
Glyma.06G038000	06G038000	Glyma06g04140			32	Small Hub	PF07859	alpha/beta hydrolase fold	PTHR23024:SF10|PTHR23024	CARBOXYLESTERASE-RELATED|MEMBER OF GDXG FAMILY OF LIPOLYTIC ENZYMES
Glyma.10G144600	10G144600	Glyma10g28530			32	Small Hub	PF00069	Protein kinase domain	PTHR24057	GLYCOGEN SYNTHASE KINASE-3 ALPHA
Glyma.15G249800	15G249800	Glyma15g40000			31	Small Hub	PF05678	VQ motif
Glyma.20G113500	20G113500	Glyma20g24760			31	Small Hub	PF04515	Plasma-membrane choline transporter	PTHR12385|PTHR12385:SF4	CTL TRANSPORTER|CTL2-RELATED
Glyma.12G019700	12G019700	Glyma12g02230			31	Small Hub	PF01370	NAD dependent epimerase/dehydratase family	PTHR10366|PTHR10366:SF9	NAD DEPENDENT EPIMERASE/DEHYDRATASE|CINNAMOYL-COA REDUCTASE
Glyma.02G057400	02G057400	Glyma02g06400			31	Small Hub	PF02910|PF00890	Fumarate reductase flavoprotein C-term|FAD binding domain	PTHR11632:SF5|PTHR11632	SUCCINATE DEHYDROGENASE 2 FLAVOPROTEIN SUBUNIT|SUCCINATE DEHYDROGENASE 2 FLAVOPROTEIN SUBUNIT
Glyma.02G258600	02G258600	Glyma02g42640			31	Small Hub
Glyma.15G059100	15G059100	Glyma15g06420			31	Small Hub	PF04576	Zein-binding
Glyma.01G125800	01G125800	Glyma01g31590			31	Small Hub	PF00069|PF00560|PF08263	Protein kinase domain|Leucine Rich Repeat|Leucine rich repeat N-terminal domain	PTHR24420|PTHR24420:SF863	LEUCINE-RICH REPEAT RECEPTOR-LIKE PROTEIN KINASE|
Glyma.07G130400	07G130400	Glyma07g15640		TF	31	Small Hub	PF02309|PF06507|PF02362	AUX/IAA family|Auxin response factor|B3 DNA binding domain
Glyma.06G208700	06G208700	Glyma06g23174			31	Small Hub	PF05653	Magnesium transporter NIPA	PTHR12570	UNCHARACTERIZED
Glyma.14G189000	14G189000	Glyma14g36800			31	Small Hub
Glyma.03G234700	03G234700	Glyma03g39440			31	Small Hub	PF00149	Calcineurin-like phosphoesterase	PTHR11668|PTHR11668:SF136	SERINE/THREONINE PROTEIN PHOSPHATASE|SUBFAMILY NOT NAMED
Glyma.15G178400	15G178400	Glyma15g19670			31	Small Hub	PF00171	Aldehyde dehydrogenase family	PTHR11699|PTHR11699:SF26	ALDEHYDE DEHYDROGENASE-RELATED|ALDEHYDE DEHYDROGENASE 7
Glyma.17G098000	17G098000	Glyma17g10640			31	Small Hub	PF00179	Ubiquitin-conjugating enzyme	PTHR24067	UBIQUITIN-CONJUGATING ENZYME E2
Glyma.01G159700	01G159700	Glyma01g36430			31	Small Hub	PF00134|PF02984	Cyclin, N-terminal domain|Cyclin, C-terminal domain	PTHR10177|PTHR10177:SF24	CYCLINE|CYCLIN-B
Glyma.15G104400	15G104400	Glyma15g11120			31	Small Hub	PF00403	Heavy-metal-associated domain	PTHR22814	COPPER TRANSPORT PROTEIN ATOX1-RELATED
Glyma.18G195900	18G195900	Glyma18g42300			31	Small Hub	PF03255	Acetyl co-enzyme A carboxylase carboxyltransferase alpha subunit	PTHR22855:SF3|PTHR22855	ACETYL-COENZYME A CARBOXYLASE CARBOXYL TRANSFERASE ALPHA|ACETYL, PROPIONYL, PYRUVATE, AND GLUTACONYL CARBOXYLASE-RELATED
Glyma.05G136800	05G136800	Glyma05g26750			31	Small Hub	PF02990	Endomembrane protein 70	PTHR10766:SF14|PTHR10766	TRANSMEMBRANE 9 SUPERFAMILY PROTEIN MEMBER 1|TRANSMEMBRANE 9 SUPERFAMILY PROTEIN
Glyma.15G122600	15G122600	Glyma15g12900			31	Small Hub	PF01501	Glycosyl transferase family 8	PTHR13778|PTHR13778:SF5	GLYCOSYLTRANSFERASE 8 DOMAIN-CONTAINING PROTEIN|
Glyma.18G196000	18G196000	Glyma18g42325			31	Small Hub	PF03255	Acetyl co-enzyme A carboxylase carboxyltransferase alpha subunit	PTHR22855|PTHR22855:SF3	ACETYL, PROPIONYL, PYRUVATE, AND GLUTACONYL CARBOXYLASE-RELATED|ACETYL-COENZYME A CARBOXYLASE CARBOXYL TRANSFERASE ALPHA
Glyma.14G076600	14G076600	Glyma14g08280			31	Small Hub	PF03407	Nucleotide-diphospho-sugar transferase	PTHR10994:SF3|PTHR10994	UNCHARACTERIZED|RETICULON
Glyma.17G144700	17G144700	Glyma17g15380		TF	31	Small Hub	PF02183|PF00046|PF04618	Homeobox associated leucine zipper|Homeobox domain|HD-ZIP protein N terminus	PTHR24326|PTHR24326:SF218	FAMILY NOT NAMED|
Glyma.11G233100	11G233100	Glyma11g35660			31	Small Hub	PF03005		PTHR13533|PTHR13533:SF3	FAMILY NOT NAMED|SUBFAMILY NOT NAMED
Glyma.18G253700	18G253700	Glyma18g48870			31	Small Hub
Glyma.09G135100	09G135100	Glyma09g24970			31	Small Hub	PF00069	Protein kinase domain	PTHR24361:SF208|PTHR24361	SERINE/THREONINE-PROTEIN KINASE 25|MITOGEN-ACTIVATED KINASE KINASE KINASE
Glyma.20G105700	20G105700	Glyma20g23960			31	Small Hub	PF00400	WD domain, G-beta repeat	PTHR15574:SF16|PTHR15574	|WD REPEAT DOMAIN-CONTAINING FAMILY
Glyma.18G296700	18G296700	Glyma18g53410			31	Small Hub
Glyma.16G112900	16G112900	Glyma16g21605			31	Small Hub	PF07919|PF11817	Gryzun, putative trafficking through Golgi|Foie gras liver health family 1	PTHR14374	FOIE GRAS
Glyma.04G051200	04G051200	Glyma04g05420	Catabolic process		31	Small Hub	PF02347	Glycine cleavage system P-protein	PTHR11773	GLYCINE DEHYDROGENASE
Glyma.03G022900	03G022900	Glyma03g02610			31	Small Hub	PF01369|PF09324	Sec7 domain|Domain of unknown function (DUF1981)	PTHR10663|PTHR10663:SF42	GUANYL-NUCLEOTIDE EXCHANGE FACTOR|SEC7 DOMAIN PROTEIN
Glyma.07G097900	07G097900	Glyma07g10950			31	Small Hub	PF00564	PB1 domain
Glyma.06G052100	06G052100	Glyma06g05470	Catabolic process		31	Small Hub	PF02347	Glycine cleavage system P-protein	PTHR11773	GLYCINE DEHYDROGENASE
Glyma.06G270300	06G270300	Glyma06g42140			30	Small Hub	PF01012|PF00766	Electron transfer flavoprotein domain|Electron transfer flavoprotein FAD-binding domain	PTHR10909|PTHR10909:SF153	ELECTRON TRANSPORT OXIDOREDUCTASE|
Glyma.13G264400	13G264400	Glyma13g33950			30	Small Hub	PF03083	Sugar efflux transporter for intercellular exchange	PTHR10791	RAG1-ACTIVATING PROTEIN 1
Glyma.17G118600	17G118600	Glyma17g12770			30	Small Hub	PF00400	WD domain, G-beta repeat	PTHR19877	WD40 REPEAT PROTEIN
Glyma.08G013200	08G013200	Glyma08g01640			30	Small Hub	PF07714|PF08263|PF00560	Protein tyrosine kinase|Leucine rich repeat N-terminal domain|Leucine Rich Repeat	PTHR24420:SF812|PTHR24420	|LEUCINE-RICH REPEAT RECEPTOR-LIKE PROTEIN KINASE
Glyma.08G121700	08G121700	Glyma08g12830			29		PF05512	AWPM-19-like family
Glyma.02G298500	02G298500	Glyma02g46810			29		PF00664|PF00005	ABC transporter transmembrane region|ABC transporter	PTHR24223|PTHR24223:SF20	FAMILY NOT NAMED|
Glyma.17G061500	17G061500	Glyma17g06901			29
Glyma.16G046200	16G046200	Glyma16g05060			29		PF02705	K+ potassium transporter
Glyma.02G303400	02G303400	Glyma02g47340			29		PF02628	Cytochrome oxidase assembly protein	PTHR23289	CYTOCHROME C OXIDASE ASSEMBLY PROTEIN COX15
Glyma.15G005400	15G005400	Glyma15g00780			29		PF00180	Isocitrate/isopropylmalate dehydrogenase	PTHR11835|PTHR11835:SF13	DECARBOXYLATING DEHYDROGENASES-ISOCITRATE, ISOPROPYLMALATE, TARTRATE|
Glyma.10G256400	10G256400	Glyma10g40250			29
Glyma.14G216200	14G216200	Glyma14g40680			28		PF00892	EamA-like transporter family
Glyma.12G226400	12G226400	Glyma12g35520			28		PF01063	Aminotransferase class IV	PTHR11825:SF6|PTHR11825	|SUBGROUP IIII AMINOTRANSFERASE
Glyma.10G243700	10G243700	Glyma10g38900			28		PF00248	Aldo/keto reductase family	PTHR11732:SF12|PTHR11732	ALDO/KETO REDUCTASE|ALDO/KETO REDUCTASE
Glyma.18G185400	18G185400	Glyma18g40290			28		PF00069|PF00139	Protein kinase domain|Legume lectin domain	PTHR24420|PTHR24420:SF435	LEUCINE-RICH REPEAT RECEPTOR-LIKE PROTEIN KINASE|
Glyma.08G137600	08G137600	Glyma08g14600		TF	28		PF00847	AP2 domain
Glyma.18G241800	18G241800	Glyma18g47720			28		PF03162	Tyrosine phosphatase family	PTHR11584:SF266|PTHR11584	PUTATIVE UNCHARACTERIZED PROTEIN|SERINE/THREONINE PROTEIN KINASE
Glyma.03G257600	03G257600	Glyma03g41850			28		PF00240|PF00454	Ubiquitin family|Phosphatidylinositol 3- and 4-kinase	PTHR15245:SF11|PTHR15245	PHOSPHATIDYLINOSITOL 3-KINASE-RELATED|SYMPLEKIN-RELATED
Glyma.12G222900	12G222900	Glyma12g35140			28		PF00232	Glycosyl hydrolase family 1	PTHR10353	GLYCOSYL HYDROLASE
Glyma.10G146300	10G146300	Glyma10g28740			28
Glyma.05G077100	05G077100	Glyma05g14760			28		PF00654|PF00571	Voltage gated chloride channel|CBS domain	PTHR11689:SF11|PTHR11689	CHLORIDE CHANNEL CLC, PLANT|CHLORIDE CHANNEL
Glyma.12G204100	12G204100				28
Glyma.01G219000	01G219000	Glyma01g42790			28		PF00702|PF00403|PF00122	haloacid dehalogenase-like hydrolase|Heavy-metal-associated domain|E1-E2 ATPase	PTHR24093:SF39|PTHR24093	|FAMILY NOT NAMED
Glyma.02G278600	02G278600	Glyma02g44690			27		PF01979	Amidohydrolase family	PTHR11647:SF1|PTHR11647	DIHYDROPYRIMIDINASE|AMINOHYDROLASE
Glyma.20G187100	20G187100				27
Glyma.12G192200	12G192200	Glyma12g31850			27		PF01738	Dienelactone hydrolase family	PTHR17630:SF19|PTHR17630	ENDO-1,3-1,4-BETA-D-GLUCANASE|DIENELACTONE HYDROLASE
Glyma.08G351900	08G351900				27
Glyma.01G163000	01G163000	Glyma01g36770			26		PF00026	Eukaryotic aspartyl protease	PTHR13683:SF98|PTHR13683	CHLOROPLAST NUCLEIOD DNA-BINDING-RELATED|ASPARTYL PROTEASES
Glyma.19G144900	19G144900	Glyma19g32671			26		PF09752	Uncharacterized conserved protein (DUF2048)	PTHR13617|PTHR13617:SF1	FAMILY NOT NAMED|SUBFAMILY NOT NAMED
Glyma.12G205000	12G205000	Glyma12g33230			26		PF00069	Protein kinase domain	PTHR24056|PTHR24056:SF77	CELL DIVISION PROTEIN KINASE|
Glyma.U014300					26
Glyma.05G082400	05G082400	Glyma05g17470			26		PF00560|PF00931	Leucine Rich Repeat|NB-ARC domain	PTHR23155|PTHR23155:SF237	LEUCINE-RICH REPEAT-CONTAINING PROTEIN|
Glyma.02G206500	02G206500	Glyma02g36800			26		PF10377	Autophagy-related protein 11
Glyma.07G103400	07G103400	Glyma07g11670			26		PF00069	Protein kinase domain	PTHR24356:SF87|PTHR24356	|SERINE/THREONINE-PROTEIN KINASE
Glyma.09G216000	09G216000	Glyma09g34970			26
Glyma.07G244800	07G244800	Glyma07g37390			26
Glyma.06G082400	06G082400	Glyma06g08670			26		PF00155	Aminotransferase class I and II	PTHR11879	ASPARTATE AMINOTRANSFERASE
Glyma.02G139700	02G139700	Glyma02g15780			26		PF00010	Helix-loop-helix DNA-binding domain	PTHR12565	STEROL REGULATORY ELEMENT-BINDING PROTEIN
Glyma.01G015000	01G015000	Glyma01g01900			26		PF12174	RCD1-SRO-TAF4 (RST) plant domain	PTHR14453:SF5|PTHR14453	|PARP/ZINC FINGER CCCH TYPE DOMAIN CONTAINING PROTEIN
Glyma.20G013500	20G013500	Glyma20g01680			26		PF00118|PF01504	TCP-1/cpn60 chaperonin family|Phosphatidylinositol-4-phosphate 5-Kinase	PTHR11353|PTHR11353:SF14	CHAPERONIN|FYVE FINGER-CONTAINING PHOSPHOINOSITIDE KINASE, FYV1
Glyma.09G032600	09G032600	Glyma09g03750			26		PF00646	F-box domain
Glyma.04G145000	04G145000	Glyma18g22896			26		PF00808	Histone-like transcription factor (CBF/NF-Y) and archaeal histone	PTHR11064:SF8|PTHR11064	TATA-BINDING PROTEIN-ASSOCIATED PHOSPHOPROTEIN (DR1)|CCAAT-BINDING TRANSCRIPTION FACTOR-RELATED
Glyma.03G017000	03G017000	Glyma03g01900			26
Glyma.05G179900	05G179900	Glyma05g31370		TF	26		PF00847	AP2 domain
Glyma.17G027700	17G027700	Glyma17g03080			26		PF00378|PF00725|PF02737	Enoyl-CoA hydratase/isomerase family|3-hydroxyacyl-CoA dehydrogenase, C-terminal domain|3-hydroxyacyl-CoA dehydrogenase, NAD binding domain	PTHR23309	3-HYDROXYACYL-COA DEHYROGENASE
Glyma.11G017700	11G017700	Glyma11g02010			26		PF00169	PH domain
Glyma.18G210100	18G210100	Glyma18g44180			26		PF03127|PF00790	GAT domain|VHS domain	PTHR13856|PTHR13856:SF27	VHS DOMAIN CONTAINING PROTEIN FAMILY|TARGET OF MYB1 RELATED (TOM1 - RELATED), PLANT
Glyma.09G276500	09G276500	Glyma09g41290			25		PF09759	Spinocerebellar ataxia type 10 protein domain	PTHR13255	ATAXIN-10
Glyma.09G236900	09G236900				25
Glyma.04G025100	04G025100	Glyma04g02750			25		PF03641	Possible lysine decarboxylase
Glyma.20G154700	20G154700	Glyma20g29360			25		PF00266	Aminotransferase class-V	PTHR14237:SF3|PTHR14237	SUBFAMILY NOT NAMED|MOLYBDOPTERIN COFACTOR SULFURASE (MOSC)
Glyma.20G200000	20G200000	Glyma20g34210			25
Glyma.19G140800	19G140800	Glyma19g32260	Carbohydrate biosynthetic process		25		PF00069|PF00036	Protein kinase domain|EF hand	PTHR24349|PTHR24349:SF13	SERINE/THREONINE-PROTEIN KINASE|
Glyma.18G204800	18G204800	Glyma18g43540			25		PF00909	Ammonium Transporter Family	PTHR11730|PTHR11730:SF1	AMMONIUM TRANSPORTER|AMMONIUM TRANSPORTER 2
Glyma.16G045200	16G045200	Glyma16g04970			25
Glyma.08G002100	08G002100	Glyma08g00420			25		PF01764	Lipase (class 3)
Glyma.04G149300	04G149300	Glyma04g20620			25		PF08392|PF08541	FAE1/Type III polyketide synthase-like protein|3-Oxoacyl-[acyl-carrier-protein (ACP)] synthase III C terminal
Glyma.13G210000	13G210000	Glyma13g28090			25		PF01738	Dienelactone hydrolase family	PTHR17630|PTHR17630:SF19	DIENELACTONE HYDROLASE|ENDO-1,3-1,4-BETA-D-GLUCANASE
Glyma.20G203900	20G203900	Glyma20g34590			25		PF00149	Calcineurin-like phosphoesterase	PTHR11668|PTHR11668:SF136	SERINE/THREONINE PROTEIN PHOSPHATASE|SUBFAMILY NOT NAMED
Glyma.13G266600	13G266600	Glyma13g34180			25		PF05687	Plant protein of unknown function (DUF822)
Glyma.15G086900	15G086900	Glyma15g09330			25		PF04366|PF01363	Family of unknown function (DUF500)|FYVE zinc finger	PTHR15629	SH3YL1 PROTEIN
Glyma.14G194600	14G194600	Glyma14g37400			24		PF00070|PF07992	Pyridine nucleotide-disulphide oxidoreductase|Pyridine nucleotide-disulphide oxidoreductase	PTHR22915|PTHR22915:SF4	NADH DEHYDROGENASE-RELATED|NADH DEHYDROGENASE-RELATED
Glyma.08G146200	08G146200	Glyma08g15450			24
Glyma.11G248700	11G248700	Glyma11g37250	Catabolic process		24		PF00449|PF01979|PF00699|PF00547	Urease alpha-subunit, N-terminal domain|Amidohydrolase family|Urease beta subunit|Urease, gamma subunit	PTHR11647:SF39|PTHR11647	SUBFAMILY NOT NAMED|AMINOHYDROLASE
Glyma.12G061300	12G061300	Glyma12g06540			24				PTHR12725:SF15|PTHR12725	|HALOACID DEHALOGENASE-LIKE HYDROLASE
Glyma.12G051100	12G051100	Glyma12g05510			24		PF04379	Protein of unknown function (DUF525)	PTHR14289:SF10|PTHR14289	SUBFAMILY NOT NAMED|F-BOX ONLY PROTEIN 3
Glyma.03G226300	03G226300	Glyma03g38520			24		PF08127|PF00112	Peptidase family C1 propeptide|Papain family cysteine protease	PTHR12411|PTHR12411:SF16	CYSTEINE PROTEASE FAMILY C1-RELATED|CATHEPSIN B
Glyma.08G346700	08G346700	Glyma08g46090			24		PF00254|PF00515	FKBP-type peptidyl-prolyl cis-trans isomerase|Tetratricopeptide repeat	PTHR10516:SF66|PTHR10516	PEPTIDYL-PROLYL CIS-TRANS ISOMERASE|PEPTIDYL-PROLYL CIS-TRANS ISOMERASE
Glyma.08G245200	08G245200	Glyma08g26900			24		PF00076	RNA recognition motif. (a.k.a. RRM, RBD, or RNP domain)	PTHR24012	FAMILY NOT NAMED
Glyma.13G279100	13G279100	Glyma13g35470			24
Glyma.06G094300	06G094300	Glyma06g09880	Carbohydrate biosynthetic process		24		PF00342	Phosphoglucose isomerase	PTHR11469	GLUCOSE-6-PHOSPHATE ISOMERASE
Glyma.02G271100	02G271100	Glyma02g43890	Catabolic process		24		PF03152	Ubiquitin fusion degradation protein UFD1	PTHR12555|PTHR12555:SF10	UBIQUITIN FUSION DEGRADATON PROTEIN 1|SUBFAMILY NOT NAMED
Glyma.11G249000	11G249000	Glyma11g37220			24		PF05804|PF04564	Kinesin-associated protein (KAP)|U-box domain	PTHR22849	WDSAM1 PROTEIN
Glyma.10G069800	10G069800	Glyma10g08040			24		PF01336|PF00152	OB-fold nucleic acid binding domain|tRNA synthetases class II (D, K and N)	PTHR22594:SF4|PTHR22594	LYSYL-TRNA SYNTHETASE|ASPARTYL/LYSYL-TRNA SYNTHETASE
Glyma.14G040700	14G040700	Glyma14g04470			24		PF04739	5-AMP-activated protein kinase beta subunit, interation domain	PTHR10343	5-AMP-ACTIVATED PROTEIN KINASE , BETA SUBUNIT
Glyma.03G202400	03G202400	Glyma03g36080			24
Glyma.05G044200	05G044200	Glyma05g02910			24		PF02847	MA3 domain	PTHR12626	PROGRAMMED CELL DEATH 4
Glyma.18G023200	18G023200	Glyma18g02660			24		PF11891|PF04187	Domain of unknown function (DUF3411)|Protein of unknown function, DUF399
Glyma.20G031100	20G031100	Glyma20g03900			24		PF00248	Aldo/keto reductase family	PTHR11732:SF34|PTHR11732	ALDO-KETO REDUCTASE|ALDO/KETO REDUCTASE
Glyma.20G241600	20G241600	Glyma20g38570			24		PF02431	Chalcone-flavanone isomerase
Glyma.08G295500	08G295500	Glyma08g40670			24		PF00226|PF01556	DnaJ domain|DnaJ C terminal domain	PTHR24077:SF88|PTHR24077	SUBFAMILY NOT NAMED|FAMILY NOT NAMED
Glyma.13G031100	13G031100	Glyma13g10140			23		PF00097	Zinc finger, C3HC4 type (RING finger)	PTHR14155|PTHR14155:SF33	RING FINGER DOMAIN-CONTAINING|
Glyma.04G026500	04G026500	Glyma04g02900	Catabolic process		23		PF00561	alpha/beta hydrolase fold	PTHR10992|PTHR10992:SF56	ALPHA/BETA HYDROLASE FOLD-CONTAINING PROTEIN|HYDROLASE, ALPHA/BETA FOLD FAMILY PROTEIN
Glyma.19G112600	19G112600	Glyma19g28930			23		PF07797	Protein of unknown function (DUF1639)
Glyma.13G322800	13G322800	Glyma13g39750			23		PF01120	Alpha-L-fucosidase	PTHR10030:SF0|PTHR10030	ALPHA-L-FUCOSIDASE|ALPHA-L-FUCOSIDASE
Glyma.05G050400	05G050400	Glyma05g03610			23		PF03634	TCP family transcription factor	PTHR11584:SF275|PTHR11584	|SERINE/THREONINE PROTEIN KINASE
Glyma.04G189900	04G189900	Glyma04g36400			23		PF07002	Copine	PTHR10857	COPINE
Glyma.08G126200	08G126200	Glyma08g13300			23		PF00996	GDP dissociation inhibitor	PTHR11787	RAB GDP-DISSOCIATION INHIBITOR
Glyma.07G087500	07G087500	Glyma07g09640			23		PF00171	Aldehyde dehydrogenase family	PTHR11699:SF46|PTHR11699	ALDEHYDE DEHYDROGENASE|ALDEHYDE DEHYDROGENASE-RELATED
Glyma.10G010300	10G010300	Glyma10g01330			22		PF00249	Myb-like DNA-binding domain	PTHR10641	MYB-LIKE DNA-BINDING PROTEIN MYB
Glyma.04G062600	04G062600	Glyma04g06660			22				PTHR10032|PTHR10032:SF119	ZINC FINGER PROTEIN WITH KRAB AND SCAN DOMAINS|
Glyma.03G070400	03G070400	Glyma03g17870			22		PF02985|PF08609	HEAT repeat|Nucleotide exchange factor Fes1	PTHR19316|PTHR19316:SF4	PROTEIN FOLDING REGULATOR|HSP70 BINDING PROTEIN HSPBP-RELATED
Glyma.15G171000	15G171000	Glyma15g18640			22
Glyma.02G193200	02G193200	Glyma02g34940			22
Glyma.01G067600	01G067600	Glyma01g09220			21		PF00083	Sugar (and other) transporter	PTHR24063:SF116|PTHR24063	|FAMILY NOT NAMED
Glyma.04G239400	04G239400	Glyma04g41820			20		PF05678	VQ motif
Glyma.15G201300	15G201300	Glyma15g24060			20		PF00481	Protein phosphatase 2C	PTHR13832:SF92|PTHR13832	PROTEIN PHOSPHATASE 2C|PROTEIN PHOSPHATASE 2C
Glyma.07G016300	07G016300	Glyma07g01920			20
Glyma.08G262400	08G262400	Glyma08g31522			20
Glyma.02G246900	02G246900	Glyma02g41420			20
Glyma.02G063900	02G063900	Glyma02g07110			20		PF03094	Mlo family
Glyma.18G009800	18G009800	Glyma18g01340			20		PF06522	NADH-ubiquinone reductase complex 1 MLRQ subunit
Glyma.11G080700	11G080700	Glyma11g08560			20		PF03171	2OG-Fe(II) oxygenase superfamily	PTHR10869	PROLYL 4-HYDROXYLASE ALPHA SUBUNIT
Glyma.20G210900	20G210900	Glyma20g35340			20		PF08392|PF08541	FAE1/Type III polyketide synthase-like protein|3-Oxoacyl-[acyl-carrier-protein (ACP)] synthase III C terminal
Glyma.07G140500	07G140500	Glyma07g16925			20		PF02798|PF00043	Glutathione S-transferase, N-terminal domain|Glutathione S-transferase, C-terminal domain	PTHR11260|PTHR11260:SF16	GLUTATHIONE S-TRANSFERASE, GST, SUPERFAMILY, GST DOMAIN CONTAINING|GLUTATHIONE S-TRANSFERASE
Glyma.05G109500	05G109500	Glyma05g23150		TF	20		PF00046|PF02183	Homeobox domain|Homeobox associated leucine zipper	PTHR24326:SF218|PTHR24326	|FAMILY NOT NAMED
Glyma.17G035900	17G035900	Glyma17g04001			20
Glyma.14G075300	14G075300	Glyma14g08180			20		PF03765|PF00650	CRAL/TRIO, N-terminal domain|CRAL/TRIO domain	PTHR10174:SF78|PTHR10174	SEC14 CYTOSOLIC FACTOR FAMILY PROTEIN / PHOSPHOGLYCERIDE TRANSFER FAMILY PROTEIN|RETINALDEHYDE BINDING PROTEIN-RELATED
Glyma.06G048100	06G048100	Glyma06g05070			20				PTHR21477|PTHR21477:SF2	FAMILY NOT NAMED|SUBFAMILY NOT NAMED
Glyma.10G112000	10G112000	Glyma10g14110			20		PF00403	Heavy-metal-associated domain	PTHR22814	COPPER TRANSPORT PROTEIN ATOX1-RELATED
Glyma.07G184700	07G184700	Glyma07g30350	Catabolic process		20		PF05201|PF01488|PF00745	Glutamyl-tRNAGlu reductase, N-terminal domain|Shikimate / quinate 5-dehydrogenase|Glutamyl-tRNAGlu reductase, dimerisation domain	PTHR13812|PTHR13812:SF14	ORNITHINE CYCLODEAMINASE-RELATED|GLUTAMYL-TRNA REDUCTASE
Glyma.12G104100	12G104100	Glyma12g11260			20		PF08276|PF01453|PF00954|PF00069	PAN-like domain|D-mannose binding lectin|S-locus glycoprotein family|Protein kinase domain	PTHR24420:SF442|PTHR24420	|LEUCINE-RICH REPEAT RECEPTOR-LIKE PROTEIN KINASE
Glyma.20G122500	20G122500	Glyma20g25790	Catabolic process		20		PF00274	Fructose-bisphosphate aldolase class-I	PTHR11627	FRUCTOSE-BISPHOSPHATE ALDOLASE
Glyma.12G198800	12G198800	Glyma12g32520			19		PF00954|PF00069|PF08276|PF01453	S-locus glycoprotein family|Protein kinase domain|PAN-like domain|D-mannose binding lectin	PTHR24420|PTHR24420:SF442	LEUCINE-RICH REPEAT RECEPTOR-LIKE PROTEIN KINASE|
Glyma.20G110100	20G110100				19
Glyma.14G001300	14G001300	Glyma14g00380			19		PF07714	Protein tyrosine kinase	PTHR24420:SF531|PTHR24420	|LEUCINE-RICH REPEAT RECEPTOR-LIKE PROTEIN KINASE
Glyma.16G215100	16G215100	Glyma16g34086			19		PF01582|PF00931	TIR domain|NB-ARC domain	PTHR11017:SF20|PTHR11017	SUBFAMILY NOT NAMED|LEUCINE-RICH REPEAT-CONTAINING PROTEIN
Glyma.15G169500	15G169500	Glyma15g18430			19		PF01301	Glycosyl hydrolases family 35	PTHR23421:SF33|PTHR23421	SUBFAMILY NOT NAMED|BETA-GALACTOSIDASE RELATED
Glyma.11G082700	11G082700	Glyma11g08770			19		PF01490	Transmembrane amino acid transporter protein	PTHR22950	AMINO ACID TRANSPORTER
Glyma.04G162400	04G162400	Glyma04g32420			19		PF03081	Exo70 exocyst complex subunit	PTHR12542:SF7|PTHR12542	EXOCYST COMPLEX PROTEIN EXO70|EXOCYST COMPLEX PROTEIN EXO70
Glyma.13G097900	13G097900	Glyma13g00840			19		PF00690|PF00122|PF00702	Cation transporter/ATPase, N-terminus|E1-E2 ATPase|haloacid dehalogenase-like hydrolase	PTHR24093|PTHR24093:SF61	FAMILY NOT NAMED|SUBFAMILY NOT NAMED
Glyma.09G237000	09G237000	Glyma09g37170		TF	19		PF02701	Dof domain, zinc finger
Glyma.06G310000	06G310000	Glyma06g46665			19		PF01582|PF00931	TIR domain|NB-ARC domain	PTHR11017|PTHR11017:SF20	LEUCINE-RICH REPEAT-CONTAINING PROTEIN|SUBFAMILY NOT NAMED
Glyma.03G162800	03G162800	Glyma03g31950			19		PF00083	Sugar (and other) transporter	PTHR24064:SF16|PTHR24064	|FAMILY NOT NAMED
Glyma.06G090800	06G090800	Glyma06g09520			19		PF00069|PF08263	Protein kinase domain|Leucine rich repeat N-terminal domain	PTHR24420|PTHR24420:SF800	LEUCINE-RICH REPEAT RECEPTOR-LIKE PROTEIN KINASE|
Glyma.12G001700	12G001700	Glyma12g00380			19		PF00854	POT family	PTHR11654:SF37|PTHR11654	OLIGOPEPTIDE TRANSPORTER-RELATED|OLIGOPEPTIDE TRANSPORTER-RELATED
Glyma.02G260600	02G260600	Glyma02g42840			19		PF00565	Staphylococcal nuclease homologue
Glyma.11G096400	11G096400	Glyma11g10210			19
Glyma.04G251700	04G251700	Glyma04g43070			19		PF02493	MORN repeat	PTHR23084	PHOSPHATIDYLINOSITOL-4-PHOSPHATE 5-KINASE RELATED
Glyma.16G038000	16G038000	Glyma16g04200			19
Glyma.17G061800	17G061800	Glyma17g06930			19		PF00702|PF00690|PF00122	haloacid dehalogenase-like hydrolase|Cation transporter/ATPase, N-terminus|E1-E2 ATPase	PTHR24093|PTHR24093:SF61	FAMILY NOT NAMED|SUBFAMILY NOT NAMED
Glyma.08G235600	08G235600	Glyma08g25560			19		PF00069	Protein kinase domain	PTHR24420|PTHR24420:SF679	LEUCINE-RICH REPEAT RECEPTOR-LIKE PROTEIN KINASE|
Glyma.20G236900	20G236900	Glyma20g38070			19		PF04588	Hypoxia induced protein conserved region
Glyma.11G013200	11G013200	Glyma11g01520			19
Glyma.12G128600	12G128600	Glyma12g15360			19				PTHR23125|PTHR23125:SF211	F-BOX/LEUCINE RICH REPEAT PROTEIN|
Glyma.08G026300	08G026300	Glyma08g02990			19		PF00400	WD domain, G-beta repeat	PTHR14221	WD REPEAT DOMAIN 44
Glyma.06G242700	06G242700	Glyma06g37230			19
Glyma.04G107500	04G107500	Glyma03g16600			19		PF02798|PF00043	Glutathione S-transferase, N-terminal domain|Glutathione S-transferase, C-terminal domain	PTHR11260:SF56|PTHR11260	SUBFAMILY NOT NAMED|GLUTATHIONE S-TRANSFERASE, GST, SUPERFAMILY, GST DOMAIN CONTAINING
Glyma.03G084000	03G084000	Glyma03g19920			19		PF05627	Cleavage site for pathogenic type III effector avirulence factor Avr
Glyma.06G068100	06G068100	Glyma06g07170			19		PF00069|PF01453	Protein kinase domain|D-mannose binding lectin	PTHR24420:SF926|PTHR24420	|LEUCINE-RICH REPEAT RECEPTOR-LIKE PROTEIN KINASE
Glyma.18G137000	18G137000	Glyma18g18870			19
Glyma.10G258800	10G258800	Glyma10g40490			19		PF08263|PF00560	Leucine rich repeat N-terminal domain|Leucine Rich Repeat	PTHR24420|PTHR24420:SF836	LEUCINE-RICH REPEAT RECEPTOR-LIKE PROTEIN KINASE|
Glyma.19G255300	19G255300	Glyma19g44430			19		PF00520|PF00027	Ion transport protein|Cyclic nucleotide-binding domain	PTHR10217|PTHR10217:SF7	VOLTAGE AND LIGAND GATED POTASSIUM CHANNEL|CYCLIC NUCLEOTIDE GATED CHANNEL
Glyma.20G178300	20G178300	Glyma20g31850			19
Glyma.02G305700	02G305700	Glyma02g47590			19		PF07227	Protein of unknown function (DUF1423)	PTHR21736|PTHR21736:SF14	VERNALIZATION-INSENSITIVE PROTEIN 3|MLP3.23 PROTEIN
Glyma.01G215100	01G215100	Glyma01g42420			19		PF00168|PF00614|PF12357	C2 domain|Phospholipase D Active site motif|Phospholipase D C terminal	PTHR18896:SF15|PTHR18896	PHOSPHOLIPASE D BETA|PHOSPHOLIPASE D
Glyma.05G122800	05G122800	Glyma05g25245			19		PF00995	Sec1 family	PTHR11679|PTHR11679:SF2	VESICLE PROTEIN SORTING-ASSOCIATED|SLY1-RELATED
Glyma.17G068200	17G068200	Glyma17g07580			19		PF00097	Zinc finger, C3HC4 type (RING finger)	PTHR14155|PTHR14155:SF2	RING FINGER DOMAIN-CONTAINING|RING FINGER DOMAIN-CONTAINING
Glyma.07G141600	07G141600	Glyma07g17060			18		PF04145	Ctr copper transporter family	PTHR12483:SF1|PTHR12483	COPPER TRANSPORTER|SOLUTE CARRIER FAMILY 31 (COPPER TRANSPORTERS)
Glyma.07G233900	07G233900	Glyma07g36160			18		PF01061|PF00005|PF08370	ABC-2 type transporter|ABC transporter|Plant PDR ABC transporter associated	PTHR19241:SF10|PTHR19241	ATP-BINDING CASSETTE TRANSPORTER (PDR)|ATP-BINDING CASSETTE TRANSPORTER
Glyma.07G079600	07G079600	Glyma07g08630	Catabolic process		18		PF01476	LysM domain
Glyma.09G222800	09G222800	Glyma09g35680			18		PF08241	Methyltransferase domain	PTHR10108|PTHR10108:SF217	METHYLTRANSFERASE|
Glyma.19G122300	19G122300	Glyma19g30180			18		PF00656	Caspase domain
Glyma.09G225100	09G225100	Glyma09g35890			18		PF00400	WD domain, G-beta repeat	PTHR22844	F-BOX AND WD40 DOMAIN PROTEIN
Glyma.08G047200	08G047200	Glyma08g05200			18		PF00255	Glutathione peroxidase	PTHR11592	GLUTATHIONE PEROXIDASE
Glyma.17G155900	17G155900	Glyma17g16720			18		PF00010	Helix-loop-helix DNA-binding domain	PTHR12565|PTHR12565:SF7	STEROL REGULATORY ELEMENT-BINDING PROTEIN|BASIC HELIX-LOOP-HELIX (BHLH) FAMILY PROTEIN
Glyma.03G022700	03G022700	Glyma03g02580			18		PF03479	Domain of unknown function (DUF296)
Glyma.17G019200	17G019200	Glyma17g02250			18		PF05512	AWPM-19-like family
Glyma.09G085600	09G085600	Glyma09g10510			18		PF05512	AWPM-19-like family
Glyma.09G249100	09G249100	Glyma09g38460			18		PF00310|PF01380	Glutamine amidotransferases class-II|SIS domain	PTHR10937	GLUCOSAMINE--FRUCTOSE-6-PHOSPHATE AMINOTRANSFERASE, ISOMERIZING
Glyma.04G249100	04G249100	Glyma04g42810			18		PF00097	Zinc finger, C3HC4 type (RING finger)	PTHR14155|PTHR14155:SF33	RING FINGER DOMAIN-CONTAINING|
Glyma.19G221100	19G221100	Glyma19g40900			18		PF02458	Transferase family
Glyma.15G065400	15G065400	Glyma15g07101			18		PF03168	Late embryogenesis abundant protein
Glyma.16G200300	16G200300	Glyma16g32490			18		PF00141	Peroxidase
Glyma.10G059700	10G059700	Glyma10g06760			18				PTHR26374|PTHR26374:SF459	FAMILY NOT NAMED|
Glyma.08G310600	08G310600	Glyma08g42340			18		PF03134	TB2/DP1, HVA22 family	PTHR12300:SF11|PTHR12300	HVA22-LIKE PROTEIN|HVA22-LIKE PROTEINS
Glyma.11G231600	11G231600	Glyma11g35510			18		PF02458	Transferase family
Glyma.19G012700	19G012700	Glyma19g01560			18		PF00535	Glycosyl transferase family 2	PTHR10587|PTHR10587:SF18	GLYCOSYL TRANSFERASE-RELATED|
Glyma.10G187100	10G187100	Glyma10g33090			18		PF00097	Zinc finger, C3HC4 type (RING finger)	PTHR22764|PTHR22764:SF7	RING FINGER DOMAIN-CONTAINING|RING FINGER DOMAIN-CONTAINING
Glyma.07G066500	07G066500	Glyma07g07240			18		PF05633	Protein of unknown function (DUF793)
Glyma.11G037700	11G037700	Glyma11g04040			18		PF01027	Inhibitor of apoptosis-promoting Bax1	PTHR23291|PTHR23291:SF4	BAX INHIBITOR-RELATED|BAX INHIBITOR 1
Glyma.08G356300	08G356300	Glyma08g47106			18		PF07800	Protein of unknown function (DUF1644)
Glyma.07G142000	07G142000	Glyma07g17110			18				PTHR21290|PTHR21290:SF1	SPHINGOMYELIN SYNTHETASE|SPINGOMYELIN SYNTHETASE-RELATED, ARATH
Glyma.16G024200	16G024200	Glyma16g02730			18		PF00454|PF00240	Phosphatidylinositol 3- and 4-kinase|Ubiquitin family	PTHR15245:SF11|PTHR15245	PHOSPHATIDYLINOSITOL 3-KINASE-RELATED|SYMPLEKIN-RELATED
Glyma.07G239200	07G239200	Glyma07g36770			18		PF00378	Enoyl-CoA hydratase/isomerase family	PTHR11941	ENOYL-COA HYDRATASE-RELATED
Glyma.03G171000	03G171000	Glyma03g32840			18
Glyma.09G005200	09G005200	Glyma09g00770			18		PF04117	Mpv17 / PMP22 family	PTHR11266	PEROXISOMAL MEMBRANE PROTEIN 2, PXMP2 (MPV17)
Glyma.07G004200	07G004200	Glyma07g00620			18		PF10250	GDP-fucose protein O-fucosyltransferase
Glyma.06G063500	06G063500	Glyma06g06730			18		PF00072|PF00249	Response regulator receiver domain|Myb-like DNA-binding domain	PTHR26402:SF38|PTHR26402	|RESPONSE REGULATOR OF TWO-COMPONENT SYSTEM
Glyma.15G203900	15G203900	Glyma15g33020			18		PF00010	Helix-loop-helix DNA-binding domain	PTHR16223:SF1|PTHR16223	SUBFAMILY NOT NAMED|FAMILY NOT NAMED
Glyma.09G056900	09G056900	Glyma09g06310			18
Glyma.18G039400	18G039400	Glyma18g04440			18		PF00069	Protein kinase domain	PTHR24420:SF656|PTHR24420	|LEUCINE-RICH REPEAT RECEPTOR-LIKE PROTEIN KINASE
Glyma.04G223400	04G223400	Glyma04g40140			18
Glyma.10G155200	10G155200	Glyma10g29620			18
Glyma.06G048300	06G048300	Glyma06g05090			18
Glyma.02G272600	02G272600	Glyma02g44030			18				PTHR11527|PTHR11527:SF44	SMALL HEAT-SHOCK PROTEIN (HSP20) FAMILY|SUBFAMILY NOT NAMED
Glyma.19G018400	19G018400	Glyma19g02160			18		PF00314	Thaumatin family
Glyma.14G045400	14G045400	Glyma14g04980			18				PTHR11527|PTHR11527:SF44	SMALL HEAT-SHOCK PROTEIN (HSP20) FAMILY|SUBFAMILY NOT NAMED
Glyma.17G247700	17G247700	Glyma17g36620			17		PF12315|PF00412	Protein of unknown function (DUF3633)|LIM domain	PTHR24209	FAMILY NOT NAMED
Glyma.05G230000	05G230000	Glyma05g35550			17
Glyma.16G222200	16G222200	Glyma16g34840			17		PF04525	Tubby C 2
Glyma.01G244200	01G244200	Glyma01g45520			17
Glyma.05G160800	05G160800	Glyma05g29310		TF	17		PF03106	WRKY DNA -binding domain
Glyma.18G047800	18G047800	Glyma18g05450			17		PF03168	Late embryogenesis abundant protein
Glyma.10G232600	10G232600	Glyma10g37710			17		PF03600	Citrate transporter	PTHR10283:SF40|PTHR10283	ARSENITE TRANSPORT PROTEIN|SOLUTE CARRIER FAMILY 13 MEMBER
Glyma.08G083800	08G083800	Glyma08g08860			17
Glyma.14G211000	14G211000	Glyma14g39160			17		PF00180	Isocitrate/isopropylmalate dehydrogenase	PTHR11822	NADP-SPECIFIC ISOCITRATE DEHYDROGENASE
Glyma.17G025200	17G025200	Glyma17g02800	Catabolic process		17		PF00888|PF10557	Cullin family|Cullin protein neddylation domain	PTHR11932:SF21|PTHR11932	CULLIN-RELATED|CULLIN
Glyma.01G074600	01G074600	Glyma0023s00410			17		PF00201	UDP-glucoronosyl and UDP-glucosyl transferase	PTHR11926:SF15|PTHR11926	UDP-GLUCOSYLTRANSFERASE|GLUCOSYL/GLUCURONOSYL TRANSFERASES
Glyma.08G006800	08G006800	Glyma08g00951			17
Glyma.05G095800	05G095800				17
Glyma.07G221800	07G221800	Glyma07g34730			17		PF02450	Lecithin:cholesterol acyltransferase	PTHR11440:SF3|PTHR11440	LECITHINE CHOLESTEROL ACYLTRANSFERASE-RELATED|LECITHIN-CHOLESTEROL ACYLTRANSFERASE-RELATED
Glyma.03G220100	03G220100	Glyma03g37870		TF	17		PF03106	WRKY DNA -binding domain
Glyma.15G266600	15G266600	Glyma15g42080			17		PF06418|PF00117	CTP synthase N-terminus|Glutamine amidotransferase class-I	PTHR11550	CTP SYNTHASE
Glyma.07G242100	07G242100	Glyma07g37100			17		PF00501	AMP-binding enzyme	PTHR24095|PTHR24095:SF26	FAMILY NOT NAMED|SUBFAMILY NOT NAMED
Glyma.03G200700	03G200700	Glyma03g35870			17
Glyma.U019900		Glyma11g15900			17		PF02770|PF00441|PF02771	Acyl-CoA dehydrogenase, middle domain|Acyl-CoA dehydrogenase, C-terminal domain|Acyl-CoA dehydrogenase, N-terminal domain	PTHR10909:SF121|PTHR10909	SUBFAMILY NOT NAMED|ELECTRON TRANSPORT OXIDOREDUCTASE
Glyma.20G143900	20G143900	Glyma20g28200			17		PF00501	AMP-binding enzyme	PTHR24096	FAMILY NOT NAMED
Glyma.07G089800	07G089800	Glyma07g09960			17		PF00067	Cytochrome P450	PTHR24298|PTHR24298:SF44	FAMILY NOT NAMED|SUBFAMILY NOT NAMED
Glyma.13G254300	13G254300	Glyma13g32730			17		PF00564	PB1 domain
Glyma.07G213500	07G213500	Glyma07g33620			17		PF01039	Carboxyl transferase domain	PTHR22855:SF13|PTHR22855	ACETYL-COA CARBOXYLASE CARBOXYLTRANSFERASE-RELATED|ACETYL, PROPIONYL, PYRUVATE, AND GLUTACONYL CARBOXYLASE-RELATED
Glyma.09G277000	09G277000	Glyma09g41340			17		PF03822|PF00069	NAF domain|Protein kinase domain	PTHR24343:SF45|PTHR24343	SERINE/THREONINE-PROTEIN KINASE PTK1,2/STK1,2|SERINE/THREONINE KINASE
Glyma.03G219100	03G219100	Glyma03g37760			17		PF02518|PF00072	Histidine kinase-, DNA gyrase B-, and HSP90-like ATPase|Response regulator receiver domain	PTHR24423:SF44|PTHR24423	|TWO-COMPONENT SENSOR HISTIDINE KINASE
Glyma.13G263800	13G263800	Glyma13g33890			17		PF03171	2OG-Fe(II) oxygenase superfamily	PTHR10209|PTHR10209:SF55	OXIDOREDUCTASE, 2OG-FE(II) OXYGENASE FAMILY PROTEIN|OXIDOREDUCTASE, 2OG-FE(II) OXYGENASE FAMILY PROTEIN
Glyma.07G184000	07G184000	Glyma07g30260			17		PF00069|PF00139	Protein kinase domain|Legume lectin domain	PTHR24420:SF438|PTHR24420	|LEUCINE-RICH REPEAT RECEPTOR-LIKE PROTEIN KINASE
Glyma.12G030600	12G030600	Glyma12g03450			17		PF00388	Phosphatidylinositol-specific phospholipase C, X domain	PTHR13593	UNCHARACTERIZED
Glyma.02G005600	02G005600	Glyma02g00820			17		PF00249	Myb-like DNA-binding domain	PTHR10641	MYB-LIKE DNA-BINDING PROTEIN MYB
Glyma.11G217400	11G217400	Glyma11g33810			17		PF00069	Protein kinase domain	PTHR24420:SF656|PTHR24420	|LEUCINE-RICH REPEAT RECEPTOR-LIKE PROTEIN KINASE
Glyma.18G189800	18G189800	Glyma18g41290			17
Glyma.13G337600	13G337600	Glyma13g41261			17		PF03514	GRAS domain family
Glyma.15G036900	15G036900	Glyma15g04160			17		PF03514	GRAS domain family
Glyma.04G140400	04G140400	Glyma04g27580			17		PF03358	NADPH-dependent FMN reductase
Glyma.20G209700	20G209700	Glyma20g35180			17		PF00249	Myb-like DNA-binding domain	PTHR10641	MYB-LIKE DNA-BINDING PROTEIN MYB
Glyma.05G023700	05G023700	Glyma05g00730			17		PF00743	Flavin-binding monooxygenase-like	PTHR23023:SF6|PTHR23023	SUBFAMILY NOT NAMED|DIMETHYLANILINE MONOOXYGENASE
Glyma.12G061900	12G061900	Glyma12g06630			17		PF03514	GRAS domain family
Glyma.09G258000	09G258000	Glyma09g39390			17		PF00291	Pyridoxal-phosphate dependent enzyme	PTHR10314|PTHR10314:SF8	SER/THR DEHYDRATASE, TRP SYNTHASE|CYSTEINE SYNTHASE
Glyma.11G056100	11G056100	Glyma11g06000			17		PF07939	Protein of unknown function (DUF1685)
Glyma.20G185300	20G185300	Glyma20g32630			17				PTHR23213:SF81|PTHR23213	OS08G0129600 PROTEIN|FORMIN-RELATED
Glyma.04G172300	04G172300	Glyma04g34020			17		PF01344	Kelch motif	PTHR24413:SF218|PTHR24413	|FAMILY NOT NAMED
Glyma.09G077700	09G077700	Glyma09g09120			16
Glyma.16G073400	16G073400	Glyma16g08020			16		PF07816	Protein of unknown function (DUF1645)
Glyma.12G227700	12G227700	Glyma12g35650		TF	16		PF00170	bZIP transcription factor	PTHR13301|PTHR13301:SF29	X-BOX TRANSCRIPTION FACTOR-RELATED|
Glyma.08G065100	08G065100	Glyma08g06950			16		PF00012	Hsp70 protein	PTHR19375:SF1|PTHR19375	HEAT SHOCK PROTEIN 70 (HSP70)|HEAT SHOCK PROTEIN 70KDA
Glyma.17G016600	17G016600	Glyma17g02000			16				PTHR13683:SF100|PTHR13683	BASIC 7S GLOBULIN-RELATED|ASPARTYL PROTEASES
Glyma.11G140000	11G140000	Glyma11g14900			16		PF00023	Ankyrin repeat	PTHR24158|PTHR24158:SF306	FAMILY NOT NAMED|
Glyma.04G133900	04G133900	Glyma04g16850			16		PF08241	Methyltransferase domain	PTHR11006:SF14|PTHR11006	PROTEIN ARGININE N-METHYLTRANSFERASE 3|PROTEIN ARGININE N-METHYLTRANSFERASE
Glyma.13G251200	13G251200	Glyma13g32460			16		PF00085	Thioredoxin	PTHR10438:SF12|PTHR10438	|THIOREDOXIN
Glyma.07G060000	07G060000	Glyma07g06590			16		PF00861	Ribosomal L18p/L5e family	PTHR23410	RIBOSOMAL PROTEIN L5-RELATED
Glyma.19G020100	19G020100	Glyma19g02380			16		PF01459	Eukaryotic porin	PTHR11743|PTHR11743:SF14	VOLTAGE-DEPENDENT ANION-SELECTIVE CHANNEL|VOLTAGE-DEPENDENT ANION-SELECTIVE CHANNEL 1, 2
Glyma.19G175900	19G175900	Glyma19g35960			16		PF00689|PF00690|PF00702|PF00122	Cation transporting ATPase, C-terminus|Cation transporter/ATPase, N-terminus|haloacid dehalogenase-like hydrolase|E1-E2 ATPase	PTHR24093:SF91|PTHR24093	SUBFAMILY NOT NAMED|FAMILY NOT NAMED
Glyma.09G015600	09G015600	Glyma09g01820			16		PF00348	Polyprenyl synthetase	PTHR11525	FARNESYL-PYROPHOSPHATE SYNTHETASE
Glyma.10G193200	10G193200	Glyma10g33680			16		PF00118	TCP-1/cpn60 chaperonin family	PTHR11353:SF9|PTHR11353	CHAPERONIN-60KDA, CH60|CHAPERONIN
Glyma.03G130000	03G130000	Glyma03g28570			16		PF00072	Response regulator receiver domain	PTHR26402:SF64|PTHR26402	|RESPONSE REGULATOR OF TWO-COMPONENT SYSTEM
Glyma.06G110200	06G110200	Glyma06g11540			16		PF01490	Transmembrane amino acid transporter protein	PTHR22950:SF3|PTHR22950	AUX1-LIKE AMINO ACID PERMEASE|AMINO ACID TRANSPORTER
Glyma.20G079300	20G079300	Glyma20g19980			16		PF00118	TCP-1/cpn60 chaperonin family	PTHR11353:SF9|PTHR11353	CHAPERONIN-60KDA, CH60|CHAPERONIN
Glyma.18G286400	18G286400	Glyma18g52310			16		PF03939|PF00276	Ribosomal protein L23, N-terminal domain|Ribosomal protein L23	PTHR11620	60S RIBOSOMAL PROTEIN L23A
Glyma.11G092600	11G092600	Glyma11g09825			16
Glyma.08G001200	08G001200	Glyma08g00320			16		PF03141	Putative S-adenosyl-L-methionine-dependent methyltransferase	PTHR10108|PTHR10108:SF55	METHYLTRANSFERASE|PUTATIVE EARLY-RESPONSIVE TO DEHYDRATION STRESS PROTEIN (ERD3) (OS01G0828300 PRO
Glyma.05G091100	05G091100	Glyma05g17900			16		PF00179	Ubiquitin-conjugating enzyme	PTHR24067:SF32|PTHR24067	|UBIQUITIN-CONJUGATING ENZYME E2
Glyma.08G080700	08G080700	Glyma08g08550			16		PF08031|PF01565	Berberine and berberine like|FAD binding domain	PTHR11748:SF29|PTHR11748	SUBFAMILY NOT NAMED|D-LACTATE DEHYDROGENASE
Glyma.18G220600	18G220600	Glyma18g45260			16		PF01370	NAD dependent epimerase/dehydratase family	PTHR10366|PTHR10366:SF9	NAD DEPENDENT EPIMERASE/DEHYDRATASE|CINNAMOYL-COA REDUCTASE
Glyma.07G048900	07G048900	Glyma07g05480			16		PF00891|PF08100	O-methyltransferase|Dimerisation domain	PTHR11746	O-METHYLTRANSFERASE
Glyma.09G191700	09G191700	Glyma09g32430			16		PF00725|PF00378|PF02737	3-hydroxyacyl-CoA dehydrogenase, C-terminal domain|Enoyl-CoA hydratase/isomerase family|3-hydroxyacyl-CoA dehydrogenase, NAD binding domain	PTHR23309	3-HYDROXYACYL-COA DEHYROGENASE
Glyma.17G069400	17G069400	Glyma17g07710			16		PF02297	Cytochrome oxidase c subunit VIb	PTHR11387	CYTOCHROME C OXIDASE POLYPEPTIDE VIB
Glyma.13G247700	13G247700	Glyma13g32140			16		PF04749	PLAC8 family
Glyma.11G207500	11G207500	Glyma11g32600			15		PF01657|PF07714	Salt stress response/antifungal|Protein tyrosine kinase	PTHR24420:SF580|PTHR24420	|LEUCINE-RICH REPEAT RECEPTOR-LIKE PROTEIN KINASE
Glyma.13G225400	13G225400	Glyma13g29730			15		PF04366|PF01363	Family of unknown function (DUF500)|FYVE zinc finger	PTHR15629	SH3YL1 PROTEIN
Glyma.10G264600	10G264600	Glyma10g41085			15		PF02485	Core-2/I-Branching enzyme	PTHR19297|PTHR19297:SF2	GLYCOSYLTRANSFERASE 14 FAMILY MEMBER|GLYCOSYLATION ENZYME-LIKE PROTEIN
Glyma.08G018500	08G018500	Glyma08g02180			15		PF00149	Calcineurin-like phosphoesterase	PTHR11668:SF136|PTHR11668	SUBFAMILY NOT NAMED|SERINE/THREONINE PROTEIN PHOSPHATASE
Glyma.11G199400	11G199400	Glyma11g31410			15		PF00179	Ubiquitin-conjugating enzyme	PTHR24068	FAMILY NOT NAMED
Glyma.02G257400	02G257400	Glyma02g42450			15		PF03031	NLI interacting factor-like phosphatase	PTHR12210:SF5|PTHR12210	GB DEF: HYPOTHETICAL PROTEIN F27K19_140 (HYPOTHETICAL PROTEIN AT3G55960)|NUCLEAR LIM INTERACTOR-INTERACTING FACTOR-RELATED
Glyma.01G154000	01G154000	Glyma01g35740			15
Glyma.19G037500	19G037500	Glyma19g05000			15		PF01490	Transmembrane amino acid transporter protein	PTHR22950	AMINO ACID TRANSPORTER
Glyma.03G021200	03G021200	Glyma03g02410			15		PF00067	Cytochrome P450	PTHR24298|PTHR24298:SF44	FAMILY NOT NAMED|SUBFAMILY NOT NAMED
Glyma.03G123300	03G123300	Glyma03g27880			15				PTHR15672|PTHR15672:SF1	CAMP-REGULATED PHOSPHOPROTEIN 21 RELATED R3H DOMAIN CONTAINING PROTEIN|R3H DOMAIN CONTAINING PROTEIN
Glyma.08G327900	08G327900	Glyma08g43990			15		PF05641|PF01426	Agenet domain|BAH domain
Glyma.13G114700	13G114700	Glyma13g17500			15		PF04366|PF01363	Family of unknown function (DUF500)|FYVE zinc finger	PTHR15629	SH3YL1 PROTEIN
Glyma.18G287600	18G287600	Glyma18g52450			15		PF00071	Ras family	PTHR24073|PTHR24073:SF232	FAMILY NOT NAMED|SUBFAMILY NOT NAMED
Glyma.01G004500	01G004500	Glyma01g00760			15		PF03357	Snf7	PTHR22761	SNF7 - RELATED
Glyma.20G206700	20G206700	Glyma20g34910			15
Glyma.08G045800	08G045800	Glyma08g05050			15		PF02985|PF11916	HEAT repeat|Vacuolar protein 14 C-terminal Fig4p binding	PTHR16023	TAX1 BINDING PROTEIN-RELATED
Glyma.04G027800	04G027800	Glyma04g03040			15		PF00892	EamA-like transporter family
Glyma.05G237000	05G237000	Glyma05g34790			15		PF02878|PF02879|PF00408|PF02880	Phosphoglucomutase/phosphomannomutase, alpha/beta/alpha domain I|Phosphoglucomutase/phosphomannomutase, alpha/beta/alpha domain II|Phosphoglucomutase/phosphomannomutase, C-terminal domain|Phosphoglucomutase/phosphomannomutase, alpha/beta/alpha domain III	PTHR22573|PTHR22573:SF5	PHOSPHOHEXOMUTASE FAMILY MEMBER|PHOSPHOGLUCOMUTASE
Glyma.11G037000	11G037000	Glyma11g03981			14
Glyma.11G096200	11G096200	Glyma11g10190			14		PF00202	Aminotransferase class-III	PTHR11986:SF24|PTHR11986	AMINOTRANSFERASE|AMINOTRANSFERASE CLASS III
Glyma.19G232800	19G232800	Glyma19g42100			14		PF00097	Zinc finger, C3HC4 type (RING finger)	PTHR22764:SF26|PTHR22764	|RING FINGER DOMAIN-CONTAINING
Glyma.07G235400	07G235400	Glyma07g36340			14		PF00682	HMGL-like	PTHR10277|PTHR10277:SF1	HOMOCITRATE SYNTHASE-RELATED|HYDROXYMETHYLGLUTARYL-COA LYASE
Glyma.01G122300	01G122300	Glyma01g30485			14		PF00067	Cytochrome P450	PTHR24286:SF57|PTHR24286	|FAMILY NOT NAMED
Glyma.20G060300	20G060300	Glyma20g07060			14		PF00501	AMP-binding enzyme	PTHR24096	FAMILY NOT NAMED
Glyma.12G191500	12G191500	Glyma12g31780	Carbohydrate biosynthetic process		14		PF03552	Cellulose synthase	PTHR13301|PTHR13301:SF25	X-BOX TRANSCRIPTION FACTOR-RELATED|
Glyma.18G050800	18G050800	Glyma18g05720			14		PF03000|PF00651	NPH3 family|BTB/POZ domain	PTHR24413|PTHR24413:SF171	FAMILY NOT NAMED|
Glyma.18G272200	18G272200	Glyma18g50780	Carbohydrate biosynthetic process		14		PF03214	Reversibly glycosylated polypeptide
Glyma.19G245200	19G245200	Glyma19g43450			14		PF02309	AUX/IAA family
Glyma.05G113400	05G113400	Glyma05g23870			14		PF00481	Protein phosphatase 2C	PTHR13832:SF170|PTHR13832	SUBFAMILY NOT NAMED|PROTEIN PHOSPHATASE 2C
Glyma.02G023900	02G023900	Glyma02g02790			14		PF01582	TIR domain	PTHR23155:SF344|PTHR23155	SUBFAMILY NOT NAMED|LEUCINE-RICH REPEAT-CONTAINING PROTEIN
Glyma.07G104500	07G104500	Glyma07g11810			14		PF03951|PF00120	Glutamine synthetase, beta-Grasp domain|Glutamine synthetase, catalytic domain	PTHR20852:SF14|PTHR20852	GLUTAMINE SYNTHETASE (GLUTAMATE--AMMONIA LIGASE) (GS)|GLUTAMINE SYNTHETASE
Glyma.10G166700	10G166700	Glyma10g30970			14		PF00149	Calcineurin-like phosphoesterase	PTHR11668|PTHR11668:SF136	SERINE/THREONINE PROTEIN PHOSPHATASE|SUBFAMILY NOT NAMED
Glyma.08G249500	08G249500				14
Glyma.19G030500	19G030500	Glyma19g03730			14		PF02458	Transferase family
Glyma.12G179800	12G179800	Glyma12g30430			14		PF00026	Eukaryotic aspartyl protease	PTHR13683:SF98|PTHR13683	CHLOROPLAST NUCLEIOD DNA-BINDING-RELATED|ASPARTYL PROTEASES
Glyma.04G086800	04G086800	Glyma04g09170			14		PF04926|PF01909|PF04928	Poly(A) polymerase predicted RNA binding domain|Nucleotidyltransferase domain|Poly(A) polymerase central domain	PTHR10682|PTHR10682:SF5	POLY(A) POLYMERASE|POLY(A) POLYMERASE-RELATED
Glyma.08G112600	08G112600	Glyma08g11890			14		PF08031|PF01565	Berberine and berberine like|FAD binding domain	PTHR11748:SF29|PTHR11748	SUBFAMILY NOT NAMED|D-LACTATE DEHYDROGENASE
Glyma.18G064100	18G064100	Glyma18g07140			14		PF07714	Protein tyrosine kinase	PTHR24420:SF813|PTHR24420	|LEUCINE-RICH REPEAT RECEPTOR-LIKE PROTEIN KINASE
Glyma.05G238600	05G238600	Glyma05g34620			14		PF00023	Ankyrin repeat	PTHR24177|PTHR24177:SF119	FAMILY NOT NAMED|
Glyma.03G231800	03G231800	Glyma03g39110			14		PF00025	ADP-ribosylation factor family	PTHR11711|PTHR11711:SF12	ADP RIBOSYLATION FACTOR-RELATED|GTP-BINDING PROTEIN SAR1
Glyma.04G050400	04G050400	Glyma04g05320			14		PF00762	Ferrochelatase	PTHR11108	FERROCHELATASE
Glyma.08G029600	08G029600	Glyma08g03350			13		PF06888	Putative Phosphatase	PTHR20889	PHOSPHATASE, ORPHAN 1, 2
Glyma.08G218900	08G218900	Glyma08g23410			13		PF04191	Phospholipid methyltransferase	PTHR15458:SF7|PTHR15458	N-METHYLTRANSFERASE|FAMILY NOT NAMED
Glyma.13G225200	13G225200	Glyma13g29725			13
Glyma.10G167500	10G167500	Glyma10g31065			13		PF10447	Exosome component EXOSC1/CSL4	PTHR12686	3-5 EXORIBONUCLEASE CSL4-RELATED
Glyma.01G229000	01G229000	Glyma01g43910			13		PF00025	ADP-ribosylation factor family	PTHR11711	ADP RIBOSYLATION FACTOR-RELATED
Glyma.20G206800	20G206800	Glyma20g34920			13		PF04117	Mpv17 / PMP22 family	PTHR11266	PEROXISOMAL MEMBRANE PROTEIN 2, PXMP2 (MPV17)
Glyma.06G119700	06G119700	Glyma06g12570			13		PF03127|PF00790	GAT domain|VHS domain	PTHR13856|PTHR13856:SF3	VHS DOMAIN CONTAINING PROTEIN FAMILY|GB DEF: SEED PROTEIN B32E (FRAGMENT)
Glyma.04G074400	04G074400	Glyma04g07860			13		PF10058	Predicted integral membrane metal-binding protein (DUF2296)	PTHR22166|PTHR22166:SF1	FAMILY NOT NAMED|SUBFAMILY NOT NAMED
Glyma.18G176500	18G176500	Glyma18g38600			13
Glyma.19G217800	19G217800	Glyma19g40560		TF	13		PF03106	WRKY DNA -binding domain
Glyma.12G181500	12G181500	Glyma12g30620			13
Glyma.14G216800	14G216800	Glyma14g40620	Catabolic process		13		PF00561	alpha/beta hydrolase fold	PTHR10992|PTHR10992:SF56	ALPHA/BETA HYDROLASE FOLD-CONTAINING PROTEIN|HYDROLASE, ALPHA/BETA FOLD FAMILY PROTEIN
Glyma.07G055500	07G055500	Glyma07g06120			13		PF00240|PF00454	Ubiquitin family|Phosphatidylinositol 3- and 4-kinase	PTHR15245|PTHR15245:SF11	SYMPLEKIN-RELATED|PHOSPHATIDYLINOSITOL 3-KINASE-RELATED
Glyma.20G026500	20G026500	Glyma20g03230			13
Glyma.06G087100	06G087100	Glyma06g09150			13		PF12146	Putative lysophospholipase	PTHR11614|PTHR11614:SF20	PHOSPHOLIPASE-RELATED|LYSOPHOSPHOLIPASE
Glyma.14G005700	14G005700	Glyma14g00870			13		PF00248	Aldo/keto reductase family	PTHR11732:SF34|PTHR11732	ALDO-KETO REDUCTASE|ALDO/KETO REDUCTASE
Glyma.15G116500	15G116500	Glyma15g12330			13		PF10785	NADH-ubiquinone oxidoreductase complex I, 21 kDa subunit
Glyma.20G153200	20G153200	Glyma20g29190	Catabolic process		13		PF07859	alpha/beta hydrolase fold	PTHR23024:SF10|PTHR23024	CARBOXYLESTERASE-RELATED|MEMBER OF GDXG FAMILY OF LIPOLYTIC ENZYMES
Glyma.03G244700	03G244700	Glyma03g40470	Catabolic process		13		PF00227	Proteasome subunit	PTHR11599|PTHR11599:SF5	PROTEASOME SUBUNIT ALPHA/BETA|PROTEASOME SUBUNIT BETA TYPE 4
Glyma.01G207700	01G207700	Glyma01g41620			13		PF00827	Ribosomal L15	PTHR11847	RIBOSOMAL PROTEIN L15
Glyma.16G030700	16G030700	Glyma16g03410			13		PF02453	Reticulon	PTHR10994:SF27|PTHR10994	RETICULON-RELATED (PLANT)|RETICULON
Glyma.05G157800	05G157800	Glyma05g29050			13		PF00153	Mitochondrial carrier protein	PTHR24089|PTHR24089:SF78	FAMILY NOT NAMED|SUBFAMILY NOT NAMED
Glyma.11G001400	11G001400	Glyma11g00360			13
Glyma.06G087200	06G087200	Glyma06g09160			13		PF10604	Polyketide cyclase / dehydrase and lipid transport
Glyma.04G252300	04G252300	Glyma04g43150			13		PF01490	Transmembrane amino acid transporter protein	PTHR22950|PTHR22950:SF3	AMINO ACID TRANSPORTER|AUX1-LIKE AMINO ACID PERMEASE
Glyma.13G072800	13G072800	Glyma13g04100			13		PF00097	Zinc finger, C3HC4 type (RING finger)	PTHR22763	RING ZINC FINGER PROTEIN
Glyma.04G164400	04G164400	Glyma04g32710			13		PF05739	SNARE domain	PTHR19305	SYNAPTOSOMAL ASSOCIATED PROTEIN
Glyma.04G013500	04G013500	Glyma04g01500			13		PF03181	BURP domain
Glyma.17G124900	17G124900	Glyma17g13390			13
Glyma.07G199800	07G199800	Glyma07g32010			12		PF01823	MAC/Perforin domain	PTHR19324|PTHR19324:SF4	FAMILY NOT NAMED|SUBFAMILY NOT NAMED
Glyma.06G184200	06G184200	Glyma06g19590	Carbohydrate biosynthetic process		12		PF02358|PF00982	Trehalose-phosphatase|Glycosyltransferase family 20	PTHR10788	TREHALOSE-6-PHOSPHATE SYNTHASE
Glyma.06G075300	06G075300	Glyma06g07911			12		PF05185	PRMT5 arginine-N-methyltransferase	PTHR10738	PROTEIN ARGININE N-METHYLTRANSFERASE 5
Glyma.08G255500	08G255500	Glyma08g28400			12		PF01535	PPR repeat	PTHR24015:SF20|PTHR24015	SUBFAMILY NOT NAMED|FAMILY NOT NAMED
Glyma.18G075000	18G075000	Glyma18g08310			12		PF01189	NOL1/NOP2/sun family	PTHR22807:SF11|PTHR22807	NUCLEOLAR PROTEIN NOL1/NOP2(YEAST)|NOP2(YEAST)-RELATED NOL1/NOP2/FMU(SUN) DOMAIN-CONTAINING
Glyma.05G016400	05G016400	Glyma05g07640			12		PF03483|PF03484	B3/4 domain|tRNA synthetase B5 domain	PTHR10947	PHENYLALANYL-TRNA SYNTHETASE BETA CHAIN AND LEUCINE-RICH REPEAT-CONTAINING PROTEIN 47
Glyma.08G207800	08G207800	Glyma08g22180			12		PF12569|PF07719	NMDA receptor-regulated protein 1|Tetratricopeptide repeat	PTHR22767|PTHR22767:SF2	N-TERMINAL ACETLYTRANSFERASE-RELATED|N-TERMINAL ACETLYTRANSFERASE-RELATED
Glyma.17G026500	17G026500	Glyma17g02960			12		PF05185	PRMT5 arginine-N-methyltransferase	PTHR11006:SF10|PTHR11006	PROTEIN ARGININE N-METHYLTRANSFERASE 1|PROTEIN ARGININE N-METHYLTRANSFERASE
Glyma.20G111600	20G111600	Glyma20g24580			12
Glyma.13G205900	13G205900	Glyma13g27600			12		PF04511	Der1-like family	PTHR11009	DER1-LIKE PROTEIN, DERLIN
Glyma.08G055900	08G055900	Glyma08g06040			12				PTHR12360	NUCLEAR TRANSCRIPTION FACTOR, X-BOX BINDING 1 (NFX1)
Glyma.04G012400	04G012400	Glyma04g01390			12		PF00582	Universal stress protein family
Glyma.20G233800	20G233800	Glyma20g37750			12		PF05890	Eukaryotic rRNA processing protein EBP2	PTHR13028	RRNA PROCESSING PROTEIN EBNA1-BINDING PROTEIN-RELATED
Glyma.04G080500	04G080500	Glyma04g08540			12		PF00076|PF05383|PF08777	RNA recognition motif. (a.k.a. RRM, RBD, or RNP domain)|La domain|RNA binding motif	PTHR22792|PTHR22792:SF4	LUPUS LA PROTEIN-RELATED|RNA-BINDING PROTEIN-RELATED
Glyma.11G185500	11G185500	Glyma11g19220			12		PF00118	TCP-1/cpn60 chaperonin family	PTHR11353:SF23|PTHR11353	CHAPERONIN CONTAINING T-COMPLEX PROTEIN 1, BETA SUBUNIT, TCPB|CHAPERONIN
Glyma.12G043200	12G043200	Glyma12g04730			12		PF01409	tRNA synthetases class II core domain (F)	PTHR11538|PTHR11538:SF15	PHENYLALANYL-TRNA SYNTHETASE|PHENYLALANYL-TRNA SYNTHETASE
Glyma.12G203800	12G203800	Glyma12g33090			12		PF01535	PPR repeat	PTHR24015|PTHR24015:SF8	FAMILY NOT NAMED|
Glyma.18G278400	18G278400	Glyma18g51345			12		PF01535	PPR repeat	PTHR24015|PTHR24015:SF20	FAMILY NOT NAMED|SUBFAMILY NOT NAMED
Glyma.02G045200	02G045200	Glyma02g05070			12		PF08159	NUC153 domain	PTHR12202	UNCHARACTERIZED
Glyma.19G230600	19G230600	Glyma19g41870			12		PF00481	Protein phosphatase 2C	PTHR13832|PTHR13832:SF94	PROTEIN PHOSPHATASE 2C|PROTEIN PHOSPHATASE 2C DELTA
Glyma.08G302500	08G302500	Glyma08g41450		TF	11		PF00170	bZIP transcription factor	PTHR13301:SF21|PTHR13301	CELLULOSE SYNTHASE-RELATED|X-BOX TRANSCRIPTION FACTOR-RELATED
Glyma.19G258400	19G258400	Glyma19g44770			11
Glyma.05G240700	05G240700	Glyma05g34420			11		PF02774|PF01118	Semialdehyde dehydrogenase, dimerisation domain|Semialdehyde dehydrogenase, NAD binding domain	PTHR10174:SF2|PTHR10174	ASPARTATE-SEMIALDEHYDE DEHYDROGENASE|RETINALDEHYDE BINDING PROTEIN-RELATED
Glyma.12G007500	12G007500	Glyma12g01000			11		PF00149	Calcineurin-like phosphoesterase	PTHR22953	ACID PHOSPHATASE RELATED
Glyma.17G149400	17G149400	Glyma17g15940			11		PF02493	MORN repeat	PTHR23084|PTHR23084:SF27	PHOSPHATIDYLINOSITOL-4-PHOSPHATE 5-KINASE RELATED|PHOSPHATIDYLINOSITOL-4-PHOSPHATE 5-KINASE-RELATED
Glyma.04G062300	04G062300	Glyma04g06620			11		PF04857	CAF1 family ribonuclease	PTHR10797	CCR4-NOT TRANSCRIPTION COMPLEX SUBUNIT
Glyma.13G139500	13G139500	Glyma13g20280			11		PF00069	Protein kinase domain	PTHR24420	LEUCINE-RICH REPEAT RECEPTOR-LIKE PROTEIN KINASE
Glyma.14G035500	14G035500	Glyma14g03970			11		PF00957	Synaptobrevin	PTHR21136|PTHR21136:SF77	SNARE PROTEINS|
Glyma.01G185600	01G185600	Glyma01g39240			11		PF00036	EF hand	PTHR10891:SF39|PTHR10891	CALMODULIN-RELATED|EF-HAND CALCIUM-BINDING DOMAIN CONTAINING PROTEIN
Glyma.01G019400	01G019400	Glyma01g02350			11		PF02309	AUX/IAA family
Glyma.08G232500	08G232500	Glyma08g25020			11		PF00234	Protease inhibitor/seed storage/LTP family
Glyma.13G248600	13G248600	Glyma13g32226			11		PF03168	Late embryogenesis abundant protein
Glyma.14G192100	14G192100	Glyma14g37090			11		PF01434|PF06480|PF00004	Peptidase family M41|FtsH Extracellular|ATPase family associated with various cellular activities (AAA)	PTHR23076|PTHR23076:SF6	METALLOPROTEASE M41 FTSH|FTSH HOMOLOG
Glyma.20G087000	20G087000	Glyma20g21780			11		PF00512|PF01590|PF00072	His Kinase A (phospho-acceptor) domain|GAF domain|Response regulator receiver domain	PTHR24423	TWO-COMPONENT SENSOR HISTIDINE KINASE
Glyma.10G147800	10G147800	Glyma10g28910			11		PF00025	ADP-ribosylation factor family	PTHR11711|PTHR11711:SF12	ADP RIBOSYLATION FACTOR-RELATED|GTP-BINDING PROTEIN SAR1
Glyma.13G326400	13G326400	Glyma13g40140			11		PF04551	GcpE protein
Glyma.19G018100	19G018100	Glyma19g02110			11		PF01549|PF03171	ShK domain-like|2OG-Fe(II) oxygenase superfamily	PTHR10869	PROLYL 4-HYDROXYLASE ALPHA SUBUNIT
Glyma.17G251000	17G251000	Glyma17g36940			11		PF08392|PF08541	FAE1/Type III polyketide synthase-like protein|3-Oxoacyl-[acyl-carrier-protein (ACP)] synthase III C terminal
Glyma.16G053800	16G053800	Glyma16g05830			11		PF01842	ACT domain	PTHR13734:SF23|PTHR13734	ACR3 (ACT DOMAIN REPEAT 3)|TRNA-NUCLEOTIDYLTRANSFERASE/POLY(A) POLYMERASE FAMILY MEMBER
Glyma.02G279600	02G279600	Glyma02g44810			10
Glyma.11G212100	11G212100	Glyma13g21690			10
Glyma.06G116300	06G116300	Glyma06g12260			10		PF00717	Peptidase S24-like	PTHR12383:SF1|PTHR12383	SIGNAL PEPTIDASE I|PROTEASE FAMILY S26 MITOCHONDRIAL INNER MEMBRANE PROTEASE-RELATED
Glyma.04G173100	04G173100	Glyma04g34150			10		PF00612	IQ calmodulin-binding motif	PTHR13140|PTHR13140:SF187	MYOSIN|SUBFAMILY NOT NAMED
Glyma.11G007900	11G007900	Glyma11g01000			10		PF00234	Protease inhibitor/seed storage/LTP family
Glyma.06G191200	06G191200	Glyma06g20341			10		PF00612	IQ calmodulin-binding motif	PTHR13140|PTHR13140:SF187	MYOSIN|SUBFAMILY NOT NAMED
Glyma.08G005900	08G005900	Glyma08g00880			10		PF08022|PF08414|PF08030|PF01794	FAD-binding domain|Respiratory burst NADPH oxidase|Ferric reductase NAD binding domain|Ferric reductase like transmembrane component	PTHR11972:SF5|PTHR11972	RESPIRATORY BURST OXIDASE|NADPH OXIDASE
Glyma.08G359100	08G359100				10
Glyma.07G126400	07G126400	Glyma07g15170	Catabolic process		10		PF00365	Phosphofructokinase	PTHR13697	PHOSPHOFRUCTOKINASE
Glyma.08G193900	08G193900	Glyma08g20690			10		PF00067	Cytochrome P450	PTHR24286:SF20|PTHR24286	SUBFAMILY NOT NAMED|FAMILY NOT NAMED
Glyma.17G082100	17G082100	Glyma17g08980			10		PF00010	Helix-loop-helix DNA-binding domain	PTHR12565:SF27|PTHR12565	CENTROMERE-BINDING PROTEIN 1|STEROL REGULATORY ELEMENT-BINDING PROTEIN
Glyma.09G269000	09G269000	Glyma09g40530			10		PF03311	Cornichon protein	PTHR12290|PTHR12290:SF5	CORNICHON-RELATED|CORNICHON-RELATED
Glyma.06G202200	06G202200	Glyma06g21910			10		PF07724|PF02861|PF00004	AAA domain (Cdc48 subfamily)|Clp amino terminal domain|ATPase family associated with various cellular activities (AAA)	PTHR11638|PTHR11638:SF50	ATP-DEPENDENT CLP PROTEASE|SUBFAMILY NOT NAMED
Glyma.13G037100	13G037100	Glyma13g09220			10		PF03514	GRAS domain family
Glyma.15G093300	15G093300	Glyma15g10000			10		PF01344|PF00646	Kelch motif|F-box domain	PTHR24411|PTHR24411:SF196	FAMILY NOT NAMED|
Glyma.12G185400	12G185400	Glyma12g31070			10				PTHR10183:SF16|PTHR10183	CALCIUM-BINDING EF HAND FAMILY PROTEIN|CALPAIN
Glyma.01G103200	01G103200	Glyma01g25040			10		PF02985|PF08609	HEAT repeat|Nucleotide exchange factor Fes1	PTHR19316:SF4|PTHR19316	HSP70 BINDING PROTEIN HSPBP-RELATED|PROTEIN FOLDING REGULATOR
Glyma.05G115700	05G115700	Glyma05g24230			10		PF07002	Copine	PTHR10857	COPINE
Glyma.05G209100	05G209100	Glyma05g37680			10
Glyma.15G015800	15G015800	Glyma15g01890			10		PF03168	Late embryogenesis abundant protein
Glyma.05G044000	05G044000	Glyma05g02890			10		PF00544	Pectate lyase
Glyma.18G021100	18G021100	Glyma18g02450			10		PF01019	Gamma-glutamyltranspeptidase	PTHR11686	GAMMA GLUTAMYL TRANSPEPTIDASES
Glyma.09G185100	09G185100	Glyma13g33470			10
Glyma.03G044300	03G044300	Glyma03g05460			10		PF03018	Dirigent-like protein	PTHR21495	NUCLEOPORIN-RELATED
Glyma.03G197000	03G197000	Glyma03g35480			10		PF00620|PF00786	RhoGAP domain|P21-Rho-binding domain	PTHR23177:SF2|PTHR23177	GTPASE ACTIVATING PROTEIN|MKIAA1688 PROTEIN
Glyma.01G196600	01G196600	Glyma01g40450		TF	10		PF02183|PF00046	Homeobox associated leucine zipper|Homeobox domain	PTHR24326|PTHR24326:SF218	FAMILY NOT NAMED|
Glyma.12G137500	12G137500				10
Glyma.06G186300	06G186300	Glyma06g19820			10		PF00171	Aldehyde dehydrogenase family	PTHR11699:SF45|PTHR11699	BETAINE-ALDEHYDE DEHYDROGENASE|ALDEHYDE DEHYDROGENASE-RELATED
Glyma.03G224500	03G224500	Glyma03g38340			10		PF03129|PF00587|PF09180	Anticodon binding domain|tRNA synthetase class II core domain (G, H, P, S and T)|Prolyl-tRNA synthetase, C-terminal	PTHR11451|PTHR11451:SF6	TRNA SYNTHETASE-RELATED|PROLYL-TRNA SYNTHETASE
Glyma.20G241500	20G241500	Glyma20g38560			10		PF02431	Chalcone-flavanone isomerase
Glyma.02G154800	02G154800	Glyma02g17381			10
Glyma.18G030200	18G030200	Glyma18g03420			10				PTHR23125:SF128|PTHR23125	SUBFAMILY NOT NAMED|F-BOX/LEUCINE RICH REPEAT PROTEIN
Glyma.17G126700	17G126700	Glyma17g13570			10		PF02847	MA3 domain	PTHR12626	PROGRAMMED CELL DEATH 4
Glyma.10G019400	10G019400	Glyma10g02410			10		PF00004	ATPase family associated with various cellular activities (AAA)	PTHR23074|PTHR23074:SF20	AAA ATPASE|AAA-FAMILY ATPASE
Glyma.09G172500	09G172500	Glyma09g30300	Carbohydrate biosynthetic process		10		PF00069	Protein kinase domain	PTHR24361:SF31|PTHR24361	|MITOGEN-ACTIVATED KINASE KINASE KINASE
Glyma.05G191700	05G191700	Glyma05g32510			10		PF00069	Protein kinase domain	PTHR24361|PTHR24361:SF64	MITOGEN-ACTIVATED KINASE KINASE KINASE|
Glyma.10G208800	10G208800	Glyma10g35280			10		PF01490	Transmembrane amino acid transporter protein	PTHR22950|PTHR22950:SF9	AMINO ACID TRANSPORTER|SUBFAMILY NOT NAMED
Glyma.08G221400	08G221400	Glyma08g23680			10		PF01243	Pyridoxamine 5-phosphate oxidase	PTHR13343|PTHR13343:SF4	CREG1 PROTEIN|SUBFAMILY NOT NAMED
Glyma.08G004400	08G004400	Glyma08g00680			10		PF01823	MAC/Perforin domain	PTHR19324:SF4|PTHR19324	SUBFAMILY NOT NAMED|FAMILY NOT NAMED
Glyma.10G250300	10G250300	Glyma10g39610			10		PF07859	alpha/beta hydrolase fold	PTHR23024:SF10|PTHR23024	CARBOXYLESTERASE-RELATED|MEMBER OF GDXG FAMILY OF LIPOLYTIC ENZYMES
Glyma.03G083200	03G083200	Glyma03g19810			10				PTHR18901	2-DEOXYGLUCOSE-6-PHOSPHATE PHOSPHATASE 2
Glyma.11G088300	11G088300	Glyma11g09360			10
Glyma.08G064700	08G064700	Glyma08g06900	Catabolic process		10		PF00745|PF01488|PF05201	Glutamyl-tRNAGlu reductase, dimerisation domain|Shikimate / quinate 5-dehydrogenase|Glutamyl-tRNAGlu reductase, N-terminal domain	PTHR13812:SF14|PTHR13812	GLUTAMYL-TRNA REDUCTASE|ORNITHINE CYCLODEAMINASE-RELATED
Glyma.07G151100	07G151100	Glyma07g18320			10				PTHR10032|PTHR10032:SF121	ZINC FINGER PROTEIN WITH KRAB AND SCAN DOMAINS|TRANSCRIPTION FACTOR
Glyma.08G234200	08G234200	Glyma08g25390			9		PF07002	Copine	PTHR10857	COPINE
Glyma.11G090200	11G090200	Glyma11g09560			9		PF01061|PF00005	ABC-2 type transporter|ABC transporter	PTHR19241|PTHR19241:SF23	ATP-BINDING CASSETTE TRANSPORTER|ATP-BINDING CASSETTE TRANSPORTER
Glyma.06G086600	06G086600	Glyma06g09100		TF	9		PF08670|PF01852|PF00046	MEKHLA domain|START domain|Homeobox domain	PTHR24326:SF218|PTHR24326	|FAMILY NOT NAMED
Glyma.15G003600	15G003600	Glyma15g00600			9		PF01370	NAD dependent epimerase/dehydratase family	PTHR10366:SF9|PTHR10366	CINNAMOYL-COA REDUCTASE|NAD DEPENDENT EPIMERASE/DEHYDRATASE
Glyma.01G222000	01G222000	Glyma01g43100			9		PF00069	Protein kinase domain	PTHR24055|PTHR24055:SF69	MITOGEN-ACTIVATED PROTEIN KINASE|
Glyma.04G190800	04G190800	Glyma04g36480			9		PF01625	Peptide methionine sulfoxide reductase	PTHR10173|PTHR10173:SF6	METHIONINE SULFOXIDE REDUCTASE|PEPTIDE METHIONINE SULFOXIDE REDUCTASE
Glyma.20G214200	20G214200	Glyma20g35680			9		PF00141	Peroxidase
Glyma.13G294200	13G294200	Glyma13g37000			9
Glyma.11G124700	11G124700	Glyma11g13290			9
Glyma.07G139700	07G139700	Glyma07g16810			9		PF02798|PF00043	Glutathione S-transferase, N-terminal domain|Glutathione S-transferase, C-terminal domain	PTHR11260:SF16|PTHR11260	GLUTATHIONE S-TRANSFERASE|GLUTATHIONE S-TRANSFERASE, GST, SUPERFAMILY, GST DOMAIN CONTAINING
Glyma.04G008900	04G008900	Glyma04g01090		TF	9		PF00320	GATA zinc finger	PTHR10071:SF113|PTHR10071	ZINC FINGER (GATA TYPE) FAMILY PROTEIN|TRANSCRIPTION FACTOR GATA (GATA BINDING FACTOR)
Glyma.04G228900	04G228900	Glyma04g40710			9
Glyma.19G174200	19G174200	Glyma19g35770			9				PTHR26374:SF459|PTHR26374	|FAMILY NOT NAMED
Glyma.06G144000	06G144000	Glyma06g14910			9
Glyma.08G260500	08G260500	Glyma08g29470			9		PF03398	Regulator of Vps4 activity in the MVB pathway	PTHR12161	UNCHARACTERIZED DUF292
Glyma.10G045800	10G045800	Glyma10g05260	Carbohydrate biosynthetic process		9		PF01370	NAD dependent epimerase/dehydratase family	PTHR10366|PTHR10366:SF35	NAD DEPENDENT EPIMERASE/DEHYDRATASE|DTDP-GLUCOSE 4-6-DEHYDRATASE
Glyma.17G090600	17G090600	Glyma17g09830			9		PF07714	Protein tyrosine kinase	PTHR23257:SF276|PTHR23257	SUBFAMILY NOT NAMED|SERINE-THREONINE PROTEIN KINASE
Glyma.11G073600	11G073600	Glyma11g07810			9		PF00179	Ubiquitin-conjugating enzyme	PTHR24067|PTHR24067:SF16	UBIQUITIN-CONJUGATING ENZYME E2|
Glyma.18G181500	18G181500	Glyma18g39820			9		PF00069	Protein kinase domain	PTHR24420|PTHR24420:SF861	LEUCINE-RICH REPEAT RECEPTOR-LIKE PROTEIN KINASE|
Glyma.13G279600	13G279600	Glyma13g35520			9
Glyma.03G228800	03G228800	Glyma03g38800			9		PF00069	Protein kinase domain	PTHR24420|PTHR24420:SF937	LEUCINE-RICH REPEAT RECEPTOR-LIKE PROTEIN KINASE|
Glyma.17G038400	17G038400	Glyma17g04267			9		PF04146	YT521-B-like domain	PTHR12357|PTHR12357:SF6	YTH (YT521-B HOMOLOGY) DOMAIN-CONTAINING|YTH DOMAIN-CONTAINING
Glyma.01G154700	01G154700	Glyma01g35850			9		PF01150	GDA1/CD39 (nucleoside phosphatase) family	PTHR11782:SF3|PTHR11782	ADENOSINE DIPHOSPHATASE|ADENOSINE/GUANOSINE DIPHOSPHATASE
Glyma.02G151900	02G151900	Glyma02g17080			9
Glyma.16G210500	16G210500	Glyma16g33580			9		PF08263|PF00069|PF00560	Leucine rich repeat N-terminal domain|Protein kinase domain|Leucine Rich Repeat	PTHR24420:SF789|PTHR24420	|LEUCINE-RICH REPEAT RECEPTOR-LIKE PROTEIN KINASE
Glyma.06G111100	06G111100	Glyma06g11650			9		PF02493	MORN repeat	PTHR23084	PHOSPHATIDYLINOSITOL-4-PHOSPHATE 5-KINASE RELATED
Glyma.09G011200	09G011200	Glyma09g01390			9		PF03188|PF04526	Eukaryotic cytochrome b561|Protein of unknown function (DUF568)	PTHR23130:SF18|PTHR23130	|FAMILY NOT NAMED
Glyma.06G135900	06G135900	Glyma06g14090			9
Glyma.02G029200	02G029200	Glyma02g03350			8		PF00400	WD domain, G-beta repeat	PTHR22844	F-BOX AND WD40 DOMAIN PROTEIN
Glyma.16G165900	16G165900	Glyma16g28080	Carbohydrate biosynthetic process		8		PF03552	Cellulose synthase	PTHR13301:SF1|PTHR13301	DNA BINDING / TRANSCRIPTION FACTOR|X-BOX TRANSCRIPTION FACTOR-RELATED
Glyma.05G184100	05G184100				8
Glyma.02G093100	02G093100	Glyma02g10300			8
Glyma.08G288000	08G288000	Glyma08g39770			8		PF00171	Aldehyde dehydrogenase family	PTHR11699:SF46|PTHR11699	ALDEHYDE DEHYDROGENASE|ALDEHYDE DEHYDROGENASE-RELATED
Glyma.10G181400	10G181400	Glyma10g32471			8		PF03141	Putative S-adenosyl-L-methionine-dependent methyltransferase	PTHR10108|PTHR10108:SF58	METHYLTRANSFERASE|DEHYDRATION-RESPONSIVE PROTEIN-RELATED
Glyma.17G131500	17G131500	Glyma17g14070			8		PF03062	MBOAT, membrane-bound O-acyltransferase family	PTHR13906:SF4|PTHR13906	O-ACYLTRANSFERASE (MEMBRANE BOUND) DOMAIN CONTAINING PROTEIN|PORCUPINE
Glyma.11G139400	11G139400	Glyma11g14830			8		PF02953	Tim10/DDP family zinc finger	PTHR10898	MITOCHONDRIAL IMPORT INNER MEMBRANE TRANSLOCASE SUBUNIT TIM9
Glyma.15G098500	15G098500	Glyma15g10520			8		PF00550	Phosphopantetheine attachment site	PTHR20863|PTHR20863:SF12	ACYL CARRIER PROTEIN/ZINC FINGER PROTEIN 593-RELATED|SUBFAMILY NOT NAMED
Glyma.13G252700	13G252700	Glyma13g32570			8
Glyma.03G176800	03G176800	Glyma03g33390			8		PF00406	Adenylate kinase	PTHR23359	NUCLEOTIDE KINASE
Glyma.16G011500	16G011500	Glyma16g01400			7		PF00226	DnaJ domain	PTHR24077	FAMILY NOT NAMED
Glyma.07G095900	07G095900	Glyma07g10695			7		PF00069	Protein kinase domain	PTHR24420|PTHR24420:SF426	LEUCINE-RICH REPEAT RECEPTOR-LIKE PROTEIN KINASE|
Glyma.12G063100	12G063100	Glyma12g06790			7		PF00481	Protein phosphatase 2C	PTHR13832:SF168|PTHR13832	SUBFAMILY NOT NAMED|PROTEIN PHOSPHATASE 2C
Glyma.03G239900	03G239900	Glyma03g39970			7		PF00097	Zinc finger, C3HC4 type (RING finger)	PTHR22765:SF21|PTHR22765	SUBFAMILY NOT NAMED|RING FINGER AND PROTEASE ASSOCIATED DOMAIN-CONTAINING
Glyma.01G175800	01G175800	Glyma01g38220			7
Glyma.20G108600	20G108600	Glyma20g24290			7		PF00249	Myb-like DNA-binding domain
Glyma.14G118500	14G118500	Glyma14g26700			7
Glyma.03G060200	03G060200	Glyma03g08270			7		PF00505	HMG (high mobility group) box	PTHR13711:SF70|PTHR13711	|SWI/SNF-RELATED CHROMATIN BINDING PROTEIN
Glyma.18G275700	18G275700	Glyma18g51110			7		PF07714	Protein tyrosine kinase	PTHR24420:SF741|PTHR24420	|LEUCINE-RICH REPEAT RECEPTOR-LIKE PROTEIN KINASE
Glyma.14G090400	14G090400	Glyma14g10290			7		PF01946|PF08491	Thi4 family|Squalene epoxidase	PTHR10835	SQUALENE MONOOXYGENASE
Glyma.04G156900	04G156900	Glyma04g24910			7		PF07847	Protein of unknown function (DUF1637)	PTHR22966	UNCHARACTERIZED
Glyma.19G252100	19G252100	Glyma19g44130			7		PF00646	F-box domain	PTHR10706	F-BOX FAMILY PROTEIN
Glyma.20G170300	20G170300	Glyma20g31030			7		PF01633	Choline/ethanolamine kinase	PTHR22603:SF8|PTHR22603	SUBFAMILY NOT NAMED|CHOLINE/ETHANOALAMINE KINASE
Glyma.15G015500	15G015500	Glyma15g01860			7		PF01907	Ribosomal protein L37e	PTHR10768	60S RIBOSOMAL PROTEIN L37
Glyma.17G140300	17G140300	Glyma17g14921			7		PF00234	Protease inhibitor/seed storage/LTP family
Glyma.16G211800	16G211800	Glyma16g33723			7		PF00197	Trypsin and protease inhibitor
Glyma.07G127300	07G127300	Glyma07g15300			7		PF03357	Snf7	PTHR22761	SNF7 - RELATED
Glyma.14G205700	14G205700	Glyma14g38620			7		PF00179	Ubiquitin-conjugating enzyme	PTHR24068	FAMILY NOT NAMED
Glyma.07G171600	07G171600	Glyma07g26910			7		PF00010	Helix-loop-helix DNA-binding domain	PTHR23042:SF20|PTHR23042	SUBFAMILY NOT NAMED|CIRCADIAN PROTEIN CLOCK/ARNT/BMAL/PAS
Glyma.19G253000	19G253000	Glyma19g44230			7		PF00179	Ubiquitin-conjugating enzyme	PTHR24068	FAMILY NOT NAMED
Glyma.06G115100	06G115100	Glyma06g12120			7		PF07687|PF01546	Peptidase dimerisation domain|Peptidase family M20/M25/M40	PTHR11014|PTHR11014:SF37	PEPTIDASE M20 FAMILY MEMBER|AMINOACYLASE, PUTATIVE (N-ACYL-L-AMINO ACID AMIDOHYDROLASE, PUTATIVE)
Glyma.06G308600	06G308600	Glyma06g46530			7		PF02469	Fasciclin domain	PTHR10900|PTHR10900:SF38	PERIOSTIN-RELATED|FLA (FASCICLIN-LIKE ARABINOGALACTAN PROTEIN)
Glyma.03G109500	03G109500	Glyma03g25820			7		PF00334	Nucleoside diphosphate kinase	PTHR11349	NUCLEOSIDE DIPHOSPHATE KINASE
Glyma.02G128000	02G128000	Glyma02g14175			7		PF01536	Adenosylmethionine decarboxylase	PTHR11570	S-ADENOSYLMETHIONINE DECARBOXYLASE
Glyma.10G206900	10G206900				7
Glyma.04G083200	04G083200	Glyma04g08831			7		PF00230	Major intrinsic protein	PTHR19139:SF51|PTHR19139	SUBFAMILY NOT NAMED|AQUAPORIN TRANSPORTER
Glyma.18G285800	18G285800	Glyma18g52250			7		PF00248	Aldo/keto reductase family	PTHR11732:SF34|PTHR11732	ALDO-KETO REDUCTASE|ALDO/KETO REDUCTASE
Glyma.10G250200	10G250200	Glyma10g39600			7		PF07859	alpha/beta hydrolase fold	PTHR23024|PTHR23024:SF10	MEMBER OF GDXG FAMILY OF LIPOLYTIC ENZYMES|CARBOXYLESTERASE-RELATED
Glyma.11G023200	11G023200	Glyma11g02530			7		PF00230	Major intrinsic protein	PTHR19139:SF55|PTHR19139	SUBFAMILY NOT NAMED|AQUAPORIN TRANSPORTER
Glyma.13G293500	13G293500	Glyma13g36930			7		PF02469	Fasciclin domain	PTHR10900:SF23|PTHR10900	|PERIOSTIN-RELATED
Glyma.08G256600	08G256600	Glyma08g28750			7		PF06351	Allene oxide cyclase
Glyma.02G033900	02G033900	Glyma02g03860			7		PF01564	Spermine/spermidine synthase	PTHR11558:SF11|PTHR11558	SPERMIDINE SYNTHASE|SPERMIDINE/SPERMINE SYNTHASE
Glyma.10G279900	10G279900	Glyma10g42650	Catabolic process		7		PF00227|PF10584	Proteasome subunit|Proteasome subunit A N-terminal signature	PTHR11599|PTHR11599:SF14	PROTEASOME SUBUNIT ALPHA/BETA|PROTEASOME SUBUNIT ALPHA TYPE 5
Glyma.12G193800	12G193800	Glyma12g32000			7		PF00694|PF00330	Aconitase C-terminal domain|Aconitase family (aconitate hydratase)	PTHR11670|PTHR11670:SF1	ACONITASE|ACONITASE
Glyma.20G236500	20G236500	Glyma20g38030			7		PF00004	ATPase family associated with various cellular activities (AAA)	PTHR23073|PTHR23073:SF7	26S PROTEASE REGULATORY SUBUNIT|26S PROTEASE REGULATORY SUBUNIT 6A
Glyma.07G046700	07G046700	Glyma07g05220			7		PF00004	ATPase family associated with various cellular activities (AAA)	PTHR23073:SF13|PTHR23073	26S PROTEASE REGULATORY SUBUNIT 7|26S PROTEASE REGULATORY SUBUNIT
Glyma.03G130100	03G130100	Glyma03g28580			7		PF03088	Strictosidine synthase	PTHR10426:SF5|PTHR10426	STRICTOSIDINE SYNTHASE|STRICTOSIDINE SYNTHASE-RELATED
Glyma.19G212600	19G212600	Glyma19g40020			7		PF01095|PF04043	Pectinesterase|Plant invertase/pectin methylesterase inhibitor	PTHR22931:SF5|PTHR22931	METHYLESTERASE INHIBITOR-RELATED|PHOSPHOENOLPYRUVATE DIKINASE-RELATED
Glyma.09G250700	09G250700	Glyma09g38600			7		PF03162	Tyrosine phosphatase family	PTHR11584:SF266|PTHR11584	PUTATIVE UNCHARACTERIZED PROTEIN|SERINE/THREONINE PROTEIN KINASE
Glyma.18G242700	18G242700	Glyma18g47810			7		PF00481	Protein phosphatase 2C	PTHR13832:SF94|PTHR13832	PROTEIN PHOSPHATASE 2C DELTA|PROTEIN PHOSPHATASE 2C
Glyma.10G180100	10G180100	Glyma10g32340			7		PF02309	AUX/IAA family
Glyma.05G041300	05G041300	Glyma05g02610			7		PF00069|PF00139	Protein kinase domain|Legume lectin domain	PTHR24420:SF272|PTHR24420	RECEPTOR LECTIN KINASE, PUTATIVE|LEUCINE-RICH REPEAT RECEPTOR-LIKE PROTEIN KINASE
Glyma.14G068700	14G068700	Glyma14g07460			7		PF07714	Protein tyrosine kinase	PTHR24420|PTHR24420:SF861	LEUCINE-RICH REPEAT RECEPTOR-LIKE PROTEIN KINASE|
Glyma.11G229100	11G229100	Glyma11g35170			7
Glyma.11G243500	11G243500	Glyma11g37770			7		PF05212	Protein of unknown function (DUF707)
Glyma.13G264200	13G264200	Glyma13g33920			7		PF06314	Acetoacetate decarboxylase (ADC)
Glyma.13G256400	13G256400	Glyma13g32970			7		PF12014	Domain of unknown function (DUF3506)
Glyma.01G128200	01G128200	Glyma01g31930			7		PF00560	Leucine Rich Repeat	PTHR23125:SF56|PTHR23125	F-BOX PROTEIN, ATFBL3|F-BOX/LEUCINE RICH REPEAT PROTEIN
Glyma.06G042300	06G042300	Glyma06g04510			7		PF00622	SPRY domain
Glyma.10G052500	10G052500	Glyma10g05990			7		PF07714	Protein tyrosine kinase	PTHR24420	LEUCINE-RICH REPEAT RECEPTOR-LIKE PROTEIN KINASE
Glyma.20G032400	20G032400	Glyma20g04130			7		PF03105|PF03124	SPX domain|EXS family	PTHR10783:SF4|PTHR10783	XENOTROPIC AND POLYTROPIC RETROVIRUS RECEPTOR 1 (PROTEIN SYG1 HOMOLOG)(XENOTROPIC AND POLYTROPIC MURINE LEUKEMIA VIRUS RECEPTOR X3)|XENOTROPIC AND POLYTROPIC RETROVIRUS RECEPTOR 1-RELATED
Glyma.10G286900	10G286900	Glyma10g43300			6		PF02893	GRAM domain
Glyma.20G220200	20G220200	Glyma20g36233			6		PF00646	F-box domain
Glyma.02G047400	02G047400	Glyma02g05320			6		PF00314	Thaumatin family
Glyma.01G014700	01G014700	Glyma01g01860			6		PF02373|PF02375|PF02928	JmjC domain, hydroxylase|jmjN domain|C5HC2 zinc finger	PTHR10694|PTHR10694:SF8	JUMONJI DOMAIN CONTAINING PROTEIN|RETINOBLASTOMA BINDING PROTEIN-RELATED
Glyma.08G039600	08G039600	Glyma08g04420			6		PF01412	Putative GTPase activating protein for Arf	PTHR23180:SF87|PTHR23180	SUBFAMILY NOT NAMED|CENTAURIN/ARF
Glyma.19G085100	19G085100	Glyma19g24640			6				PTHR24413|PTHR24413:SF184	FAMILY NOT NAMED|
Glyma.10G031700	10G031700	Glyma10g03700			6		PF00436	Single-strand binding protein family
Glyma.13G051100	13G051100	Glyma13g06930			6		PF01490	Transmembrane amino acid transporter protein	PTHR22950	AMINO ACID TRANSPORTER
Glyma.02G044700	02G044700	Glyma02g05030			6		PF00481	Protein phosphatase 2C	PTHR13832:SF97|PTHR13832	PROTEIN PHOSPHATASE-2C|PROTEIN PHOSPHATASE 2C
Glyma.05G001600	05G001600	Glyma05g09220			6
Glyma.08G018800	08G018800	Glyma08g02200			6		PF04525	Tubby C 2	PTHR10233:SF7|PTHR10233	TRANSLATION INITIATION FACTOR EIF-2B SUBUNIT ALPHA|TRANSLATION INITIATION FACTOR EIF-2B
Glyma.18G153800	18G153800	Glyma18g24740			6
Glyma.15G206000	15G206000	Glyma15g24750			6		PF06364	Protein of unknown function (DUF1068)	PTHR17695:SF1|PTHR17695	|UNCHARACTERIZED
Glyma.15G104000	15G104000	Glyma15g11070			6		PF09335	SNARE associated Golgi protein	PTHR12677	UNCHARACTERIZED
Glyma.06G025200	06G025200	Glyma06g02770			6		PF03641	Possible lysine decarboxylase
Glyma.15G247700	15G247700	Glyma15g39666			6
Glyma.09G270500	09G270500	Glyma09g40690	Catabolic process		6		PF06415|PF01676	BPG-independent PGAM N-terminus (iPGM_N)|Metalloenzyme superfamily
Glyma.16G014000	16G014000	Glyma16g01640			6		PF01095|PF04043	Pectinesterase|Plant invertase/pectin methylesterase inhibitor	PTHR22931|PTHR22931:SF5	PHOSPHOENOLPYRUVATE DIKINASE-RELATED|METHYLESTERASE INHIBITOR-RELATED
Glyma.17G103100	17G103100	Glyma17g11130			6		PF01287|PF00467	Eukaryotic elongation factor 5A hypusine, DNA-binding OB fold|KOW motif	PTHR11673	TRANSLATION INITIATION FACTOR 5A-RELATED
Glyma.16G164400	16G164400	Glyma16g27900			6		PF00141	Peroxidase
Glyma.17G149600	17G149600	Glyma17g15970			6		PF01780	Ribosomal L37ae protein family	PTHR11517	60S RIBOSOMAL PROTEIN L37A
Glyma.09G024000	09G024000	Glyma09g02790			6		PF00572	Ribosomal protein L13	PTHR11545	RIBOSOMAL PROTEIN L13
Glyma.10G053100	10G053100	Glyma10g06040			6		PF03946|PF00298	Ribosomal protein L11, N-terminal domain|Ribosomal protein L11, RNA binding domain	PTHR11661	60S RIBOSOMAL PROTEIN L12
Glyma.11G032800	11G032800	Glyma11g03570			6		PF04758	Ribosomal protein S30	PTHR12650	40S RIBOSOMAL PROTEIN S30/UBIQUITIN-LIKE PROTEIN FUBI
Glyma.07G090000	07G090000	Glyma07g09980			6		PF00026	Eukaryotic aspartyl protease	PTHR13683:SF98|PTHR13683	CHLOROPLAST NUCLEIOD DNA-BINDING-RELATED|ASPARTYL PROTEASES
Glyma.08G044400	08G044400	Glyma08g04920			6		PF07887	Calmodulin binding protein-like
Glyma.02G276600	02G276600	Glyma02g44460			6		PF00736	EF-1 guanine nucleotide exchange domain	PTHR11595:SF5|PTHR11595	ELONGATION FACTOR 1-BETA|ELONGATION FACTOR 1-BETA
Glyma.10G251700	10G251700	Glyma10g39760			6		PF00722|PF06955	Glycosyl hydrolases family 16|Xyloglucan endo-transglycosylase (XET) C-terminus
Glyma.06G205400	06G205400	Glyma06g22410			6		PF04833	COBRA-like protein
Glyma.11G008400	11G008400	Glyma11g01050			6
Glyma.06G078500	06G078500	Glyma06g08260	Catabolic process		6		PF00227	Proteasome subunit	PTHR11599:SF4|PTHR11599	PROTEASOME SUBUNIT BETA TYPE 6,9|PROTEASOME SUBUNIT ALPHA/BETA
Glyma.06G063800	06G063800	Glyma06g06760			6		PF05903	PPPDE putative peptidase domain	PTHR12378	UNCHARACTERIZED
Glyma.16G109600	16G109600	Glyma16g20672			6		PF00076	RNA recognition motif. (a.k.a. RRM, RBD, or RNP domain)	PTHR24012:SF14|PTHR24012	SUBFAMILY NOT NAMED|FAMILY NOT NAMED
Glyma.06G303500	06G303500				6
Glyma.18G127500	18G127500	Glyma18g16720			6		PF00226|PF01556	DnaJ domain|DnaJ C terminal domain	PTHR24077:SF88|PTHR24077	SUBFAMILY NOT NAMED|FAMILY NOT NAMED
Glyma.15G063300	15G063300	Glyma15g06890			6		PF04504	Protein of unknown function, DUF573
Glyma.06G108100	06G108100	Glyma06g11330			6		PF01762	Galactosyltransferase	PTHR11214:SF5|PTHR11214	ELICITOR RESPONSE PROTEIN-RELATED|BETA-1,3-N-ACETYLGLUCOSAMINYLTRANSFERASE
Glyma.17G160100	17G160100	Glyma17g17310			6
Glyma.01G007700	01G007700	Glyma01g01110			6		PF02466	Tim17/Tim22/Tim23/Pmp24 family	PTHR10485	MITOCHONDRIAL IMPORT INNER MEMBRANE TRANSLOCASE SUBUNIT TIM-17
Glyma.16G041500	16G041500	Glyma16g04580			6		PF00069	Protein kinase domain	PTHR11909:SF20|PTHR11909	SUBFAMILY NOT NAMED|CASEIN KINASE-RELATED
Glyma.06G255900	06G255900	Glyma06g39930			6		PF00954|PF07714|PF08276|PF01453	S-locus glycoprotein family|Protein tyrosine kinase|PAN-like domain|D-mannose binding lectin	PTHR24420:SF703|PTHR24420	|LEUCINE-RICH REPEAT RECEPTOR-LIKE PROTEIN KINASE
Glyma.14G004300	14G004300	Glyma14g00730			6		PF00293	NUDIX domain	PTHR13994:SF2|PTHR13994	MUTT DOMAIN PROTEIN|NUDIX HYDROLASE RELATED
Glyma.06G024100	06G024100	Glyma06g02650	Catabolic process		6		PF03953|PF00091	Tubulin C-terminal domain|Tubulin/FtsZ family, GTPase domain	PTHR11588	TUBULIN
Glyma.12G159300	12G159300	Glyma12g19520			6		PF02866|PF00056	lactate/malate dehydrogenase, alpha/beta C-terminal domain|lactate/malate dehydrogenase, NAD binding domain	PTHR11540|PTHR11540:SF1	MALATE AND LACTATE DEHYDROGENASE|MALATE DEHYDROGENASE
Glyma.08G047300	08G047300	Glyma08g05210			6		PF01823	MAC/Perforin domain	PTHR19324:SF4|PTHR19324	SUBFAMILY NOT NAMED|FAMILY NOT NAMED
Glyma.07G092400	07G092400	Glyma07g10280			6		PF00168	C2 domain	PTHR10024:SF126|PTHR10024	C2 DOMAIN-CONTAINING PROTEIN|SYNAPTOTAGMIN
Glyma.16G044600	16G044600	Glyma16g04910			6		PF00501|PF11930	AMP-binding enzyme|	PTHR24095|PTHR24095:SF42	FAMILY NOT NAMED|SUBFAMILY NOT NAMED
Glyma.11G130900	11G130900	Glyma11g13940			6		PF00125	Core histone H2A/H2B/H3/H4	PTHR11426	HISTONE H3
Glyma.09G010500	09G010500	Glyma09g01320			6
Glyma.04G037400	04G037400	Glyma04g03980			5		PF07859	alpha/beta hydrolase fold	PTHR23024|PTHR23024:SF10	MEMBER OF GDXG FAMILY OF LIPOLYTIC ENZYMES|CARBOXYLESTERASE-RELATED
Glyma.08G157700	08G157700	Glyma08g16770			5		PF00285	Citrate synthase	PTHR11739	CITRATE SYNTHASE
Glyma.07G188800	07G188800	Glyma07g30791			5		PF07714|PF01453|PF00954|PF08276	Protein tyrosine kinase|D-mannose binding lectin|S-locus glycoprotein family|PAN-like domain	PTHR24420:SF432|PTHR24420	|LEUCINE-RICH REPEAT RECEPTOR-LIKE PROTEIN KINASE
Glyma.10G167100	10G167100	Glyma10g31020			5		PF03479	Domain of unknown function (DUF296)
Glyma.03G235500	03G235500	Glyma03g39530			5		PF01267	F-actin capping protein alpha subunit	PTHR10653:SF0|PTHR10653	F-ACTIN-CAPPING PROTEIN SUBUNIT ALPHA|F-ACTIN-CAPPING PROTEIN SUBUNIT ALPHA
Glyma.11G106600	11G106600	Glyma11g11390			5		PF00241	Cofilin/tropomyosin-type actin-binding protein	PTHR11913	COFILIN-RELATED
Glyma.06G213000	06G213000	Glyma06g23950			5
Glyma.17G078700	17G078700	Glyma17g08660			5		PF01336|PF04057|PF08646	OB-fold nucleic acid binding domain|Replication factor-A protein 1, N-terminal domain|Replication factor-A C terminal domain	PTHR23273	REPLICATION FACTOR A 1, RFA1
Glyma.03G216700	03G216700	Glyma03g37470			5		PF02518|PF00512|PF01590	Histidine kinase-, DNA gyrase B-, and HSP90-like ATPase|His Kinase A (phospho-acceptor) domain|GAF domain	PTHR24423|PTHR24423:SF158	TWO-COMPONENT SENSOR HISTIDINE KINASE|
Glyma.17G237800	17G237800	Glyma17g35610			5		PF00646	F-box domain
Glyma.01G236100	01G236100	Glyma01g44650			5		PF07714	Protein tyrosine kinase	PTHR23257:SF276|PTHR23257	SUBFAMILY NOT NAMED|SERINE-THREONINE PROTEIN KINASE
Glyma.13G325800	13G325800	Glyma13g40090			5		PF04520	Senescence regulator
Glyma.01G203300	01G203300	Glyma01g41180			5				PTHR14493:SF21|PTHR14493	PROTEIN BINDING / ZINC ION BINDING|UNCHARACTERIZED
Glyma.10G023300	10G023300	Glyma10g02830			5		PF00069	Protein kinase domain	PTHR24420|PTHR24420:SF794	LEUCINE-RICH REPEAT RECEPTOR-LIKE PROTEIN KINASE|
Glyma.15G062300	15G062300	Glyma15g06770			5		PF00188	Cysteine-rich secretory protein family	PTHR10334	CYSTEINE-RICH SECRETORY PROTEIN-RELATED
Glyma.08G218600	08G218600	Glyma08g23380		TF	4		PF03106	WRKY DNA -binding domain
Glyma.06G196700	06G196700	Glyma06g21170			4
Glyma.01G057100	01G057100	Glyma01g06970			4		PF03720|PF03721|PF00984	UDP-glucose/GDP-mannose dehydrogenase family, UDP binding domain|UDP-glucose/GDP-mannose dehydrogenase family, NAD binding domain|UDP-glucose/GDP-mannose dehydrogenase family, central domain	PTHR11374	UDP-GLUCOSE DEHYDROGENASE/UDP-MANNAC DEHYDROGENASE
Glyma.16G008700	16G008700	Glyma16g01070			4		PF00305|PF01477	Lipoxygenase|PLAT/LH2 domain	PTHR11771:SF2|PTHR11771	LIPOXYGENASE|LIPOXYGENASE
Glyma.02G297700	02G297700	Glyma02g46730			4		PF03514	GRAS domain family
Glyma.03G227400	03G227400	Glyma03g38630			4		PF00190	Cupin
Glyma.02G080900	02G080900	Glyma02g08920	Carbohydrate biosynthetic process		4		PF03552	Cellulose synthase	PTHR13301|PTHR13301:SF1	X-BOX TRANSCRIPTION FACTOR-RELATED|DNA BINDING / TRANSCRIPTION FACTOR
Glyma.18G190500	18G190500				4
Glyma.04G165800	04G165800	Glyma04g33010			4
Glyma.04G253900	04G253900	Glyma04g43320			4
Glyma.05G042200	05G042200	Glyma05g02690			4
Glyma.19G160100	19G160100	Glyma19g34280			4		PF00036	EF hand	PTHR23050	CALCIUM BINDING PROTEIN
Glyma.07G010200	07G010200	Glyma07g01230			4		PF05879	Root hair defective 3 GTP-binding protein (RHD3)	PTHR10751	GUANYLATE BINDING PROTEIN
Glyma.04G242100	04G242100	Glyma04g42090			4		PF03514	GRAS domain family
Glyma.13G103200	13G103200				4
Glyma.03G227600	03G227600	Glyma03g38650			4		PF03283	Pectinacetylesterase	PTHR21562:SF1|PTHR21562	PECTIN ACETYLESTERASE|NOTUM-RELATED
Glyma.11G183300	11G183300	Glyma11g18980			4		PF00111	2Fe-2S iron-sulfur cluster binding domain
Glyma.12G159800	12G159800	Glyma12g19180			4
Glyma.17G104400	17G104400	Glyma17g11290			4		PF02990	Endomembrane protein 70	PTHR10766:SF1|PTHR10766	TRANSMEMBRANE 9 SUPERFAMILY PROTEIN|TRANSMEMBRANE 9 SUPERFAMILY PROTEIN
Glyma.19G244900	19G244900	Glyma19g43430			4		PF02416	mttA/Hcf106 family
Glyma.10G040700	10G040700	Glyma10g04640			4		PF03016	Exostosin family	PTHR11062	EXOSTOSIN (HEPARAN SULFATE GLYCOSYLTRANSFERASE)-RELATED
Glyma.17G224100	17G224100	Glyma17g34140			4		PF01133	Enhancer of rudimentary	PTHR12373	ENHANCER OF RUDIMENTARY ERH
Glyma.20G013800	20G013800	Glyma20g01710			4
Glyma.12G096300	12G096300	Glyma12g10240			4		PF02469	Fasciclin domain	PTHR10900|PTHR10900:SF38	PERIOSTIN-RELATED|FLA (FASCICLIN-LIKE ARABINOGALACTAN PROTEIN)
Glyma.19G008200	19G008200	Glyma19g01100			4				PTHR19959	KINESIN LIGHT CHAIN
Glyma.07G020000	07G020000	Glyma07g02270			4		PF00327|PF08079	Ribosomal protein L30p/L7e|Ribosomal L30 N-terminal domain	PTHR11524	60S RIBOSOMAL PROTEIN L7
Glyma.12G028500	12G028500	Glyma12g03230			4		PF01248	Ribosomal protein L7Ae/L30e/S12e/Gadd45 family	PTHR23105|PTHR23105:SF1	RIBOSOMAL PROTEIN L7AE FAMILY MEMBER|60S RIBOSOMAL PROTEIN L7A
Glyma.17G115200	17G115200	Glyma17g12410			4		PF03151	Triose-phosphate Transporter family	PTHR11132	SOLUTE CARRIER FAMILY 35
Glyma.03G195900	03G195900	Glyma03g35360			4		PF00583	Acetyltransferase (GNAT) family	PTHR13355	GLUCOSAMINE 6-PHOSPHATE N-ACETYLTRANSFERASE
Glyma.08G201300	08G201300	Glyma08g21540			4		PF01061|PF08370|PF00005	ABC-2 type transporter|Plant PDR ABC transporter associated|ABC transporter	PTHR19241|PTHR19241:SF10	ATP-BINDING CASSETTE TRANSPORTER|ATP-BINDING CASSETTE TRANSPORTER (PDR)
Glyma.14G090000	14G090000	Glyma14g10230			4		PF00535	Glycosyl transferase family 2	PTHR10587|PTHR10587:SF35	GLYCOSYL TRANSFERASE-RELATED|XYLOGLUCAN GLYCOSYLTRANSFERASE
Glyma.13G349200	13G349200	Glyma13g42520			4		PF00956	Nucleosome assembly protein (NAP)	PTHR11875:SF7|PTHR11875	NUCLEOSOME ASSEMBLY PROTEIN|TESTIS-SPECIFIC Y-ENCODED PROTEIN
Glyma.10G009900	10G009900	Glyma10g01280			4		PF00069	Protein kinase domain	PTHR24057	GLYCOGEN SYNTHASE KINASE-3 ALPHA
Glyma.15G206100	15G206100	Glyma15g24761			4		PF07887	Calmodulin binding protein-like
Glyma.18G242300	18G242300	Glyma18g47770			4		PF00293	NUDIX domain	PTHR10885:SF0|PTHR10885	ISOPENTENYL-DIPHOSPHATE DELTA-ISOMERASE 1|ISOPENTENYL-DIPHOSPHATE DELTA-ISOMERASE
Glyma.02G290900	02G290900	Glyma02g46030			4
Glyma.03G256200	03G256200	Glyma03g41700			4		PF03321	GH3 auxin-responsive promoter
Glyma.05G209900	05G209900	Glyma05g37590			4		PF04749	PLAC8 family
Glyma.19G052400	19G052400	Glyma19g07240			4		PF00009|PF03144|PF03143	Elongation factor Tu GTP binding domain|Elongation factor Tu domain 2|Elongation factor Tu C-terminal domain	PTHR23115:SF57|PTHR23115	SUBFAMILY NOT NAMED|TRANSLATION FACTOR
Glyma.08G042700	08G042700	Glyma08g04740			4		PF05529	B-cell receptor-associated protein 31-like
Glyma.11G050000	11G050000	Glyma11g05340			3		PF00069	Protein kinase domain	PTHR24054:SF37|PTHR24054	|CASEIN KINASE II SUBUNIT ALPHA
Glyma.02G018300	02G018300	Glyma02g02190			3
Glyma.19G229400	19G229400	Glyma19g41730			3		PF07887	Calmodulin binding protein-like
Glyma.07G078000	07G078000				3
Glyma.07G078100	07G078100	Glyma07g08511			3
Glyma.19G190600	19G190600	Glyma19g37480			3		PF00535	Glycosyl transferase family 2	PTHR10587:SF34|PTHR10587	MANNAN SYNTHASE|GLYCOSYL TRANSFERASE-RELATED
Glyma.04G066300	04G066300	Glyma04g07040			3		PF02309	AUX/IAA family
Glyma.17G136300	17G136300	Glyma17g14530			3		PF01842	ACT domain	PTHR13734:SF23|PTHR13734	ACR3 (ACT DOMAIN REPEAT 3)|TRNA-NUCLEOTIDYLTRANSFERASE/POLY(A) POLYMERASE FAMILY MEMBER
Glyma.13G085000	13G085000	Glyma13g02370			3
Glyma.20G166900	20G166900	Glyma20g30660			3		PF01167|PF00646	Tub family|F-box domain	PTHR16517:SF7|PTHR16517	TUBBY PROTEIN-RELATED|TUBBY-RELATED
Glyma.05G198500	05G198500	Glyma05g33260			3		PF03470|PF03468	XS zinc finger domain|XS domain	PTHR21596:SF1|PTHR21596	TRANSCRIPTION FACTOR X1-LIKE|RIBONUCLEASE P PROTEIN SUBUNIT P38-RELATED
Glyma.16G087300	16G087300	Glyma16g10620			3		PF00010	Helix-loop-helix DNA-binding domain	PTHR12565:SF7|PTHR12565	BASIC HELIX-LOOP-HELIX (BHLH) FAMILY PROTEIN|STEROL REGULATORY ELEMENT-BINDING PROTEIN
Glyma.13G196500	13G196500	Glyma13g26630			3		PF03358	NADPH-dependent FMN reductase
Glyma.18G182000	18G182000	Glyma18g39880			3		PF01237	Oxysterol-binding protein	PTHR10972:SF8|PTHR10972	OXYSTEROL-BINDING PROTEIN-RELATED|OXYSTEROL-BINDING PROTEIN-RELATED
Glyma.18G031100	18G031100	Glyma18g03510			3		PF00892|PF03151	EamA-like transporter family|Triose-phosphate Transporter family	PTHR11132	SOLUTE CARRIER FAMILY 35
Glyma.06G124400	06G124400	Glyma06g12960			3		PF05678	VQ motif
Glyma.16G163500	16G163500	Glyma16g27820			3		PF03151	Triose-phosphate Transporter family	PTHR11132	SOLUTE CARRIER FAMILY 35
Glyma.17G097600	17G097600	Glyma17g10580			3
Glyma.12G063000	12G063000	Glyma12g06770			3		PF02953	Tim10/DDP family zinc finger	PTHR10898	MITOCHONDRIAL IMPORT INNER MEMBRANE TRANSLOCASE SUBUNIT TIM9
Glyma.13G296900	13G296900	Glyma13g37280			3		PF00520	Ion transport protein	PTHR10037|PTHR10037:SF61	VOLTAGE-GATED CATION CHANNEL (CALCIUM AND SODIUM)|TWO PORE CALCIUM CHANNEL PROTEIN 1
Glyma.18G054600	18G054600	Glyma18g06130			3		PF03822|PF00069	NAF domain|Protein kinase domain	PTHR24343:SF45|PTHR24343	SERINE/THREONINE-PROTEIN KINASE PTK1,2/STK1,2|SERINE/THREONINE KINASE
Glyma.08G119100	08G119100	Glyma08g12550			3		PF02214	BTB/POZ domain	PTHR14499|PTHR14499:SF11	POTASSIUM CHANNEL TETRAMERIZATION DOMAIN-CONTAINING|POTASSIUM CHANNEL TETRAMERISATION DOMAIN-CONTAINING PROTEIN-RELATED
Glyma.12G204400	12G204400	Glyma12g33165			3		PF00520	Ion transport protein	PTHR10037:SF61|PTHR10037	TWO PORE CALCIUM CHANNEL PROTEIN 1|VOLTAGE-GATED CATION CHANNEL (CALCIUM AND SODIUM)
Glyma.03G261100	03G261100	Glyma03g42200			3		PF08318|PF04437	COG4 transport protein|RINT-1 / TIP-1 family	PTHR24016|PTHR24016:SF19	FAMILY NOT NAMED|
Glyma.15G019400	15G019400	Glyma15g02250			3		PF00249	Myb-like DNA-binding domain	PTHR12374	TRANSCRIPTIONAL ADAPTOR 2 (ADA2)-RELATED
Glyma.06G121300	06G121300	Glyma06g12701			3		PF03514	GRAS domain family
Glyma.13G090900	13G090900	Glyma13g01590			2		PF02297	Cytochrome oxidase c subunit VIb	PTHR11387|PTHR11387:SF2	CYTOCHROME C OXIDASE POLYPEPTIDE VIB|CYTOCHROME C OXIDASE POLYPEPTIDE VIB
Glyma.09G246700	09G246700	Glyma09g38230			2		PF00034	Cytochrome c	PTHR11961	CYTOCHROME C
Glyma.09G207400	09G207400	Glyma09g34040			2		PF02375|PF02373|PF02928	jmjN domain|JmjC domain, hydroxylase|C5HC2 zinc finger	PTHR10694|PTHR10694:SF8	JUMONJI DOMAIN CONTAINING PROTEIN|RETINOBLASTOMA BINDING PROTEIN-RELATED
Glyma.20G140100	20G140100	Glyma20g27740			2		PF00069|PF01657	Protein kinase domain|Salt stress response/antifungal	PTHR24420|PTHR24420:SF430	LEUCINE-RICH REPEAT RECEPTOR-LIKE PROTEIN KINASE|LEUCINE-RICH RECEPTOR-LIKE PROTEIN KINASE
Glyma.01G038600	01G038600	Glyma01g04530			2		PF00249	Myb-like DNA-binding domain	PTHR12374	TRANSCRIPTIONAL ADAPTOR 2 (ADA2)-RELATED
Glyma.18G237000	18G237000	Glyma18g47160			2		PF05633	Protein of unknown function (DUF793)
Glyma.11G039700	11G039700	Glyma11g04240			2				PTHR14493:SF21|PTHR14493	PROTEIN BINDING / ZINC ION BINDING|UNCHARACTERIZED
Glyma.20G237900	20G237900	Glyma20g38180			2		PF07173	Protein of unknown function (DUF1399)
Glyma.14G075200	14G075200	Glyma14g08170			2
Glyma.07G223000	07G223000	Glyma07g34900			2		PF00957	Synaptobrevin	PTHR21136|PTHR21136:SF46	SNARE PROTEINS|
Glyma.09G214300	09G214300	Glyma09g34750			2		PF00324	Amino acid permease	PTHR11785|PTHR11785:SF78	AMINO ACID TRANSPORTER|GLUTAMATE/GAMMA-AMINOBUTYRATE ANTI-PORTER
Glyma.07G115000	07G115000	Glyma07g13840			2		PF02298	Plastocyanin-like domain
Glyma.05G119100	05G119100	Glyma05g24730			2		PF00234	Protease inhibitor/seed storage/LTP family
Glyma.04G014000	04G014000	Glyma04g01550			2		PF00083	Sugar (and other) transporter	PTHR24063|PTHR24063:SF85	FAMILY NOT NAMED|
Glyma.08G332800	08G332800	Glyma08g44580			2				PTHR23056|PTHR23056:SF3	CALCINEURIN B|CALCINEURIN B
Glyma.07G176400	07G176400	Glyma07g28880			2		PF02893	GRAM domain
Glyma.16G006800	16G006800	Glyma16g00900			2				PTHR10887:SF27|PTHR10887	TRNA-SPLICING ENDONUCLEASE POSITIVE EFFECTOR-RELATED|DNA2/NAM7 HELICASE FAMILY
Glyma.18G057000	18G057000	Glyma18g06420			1
Glyma.03G058100	03G058100	Glyma03g07890			1		PF04791	LMBR1-like membrane protein
Glyma.13G094200	13G094200	Glyma13g01230			1		PF00188	Cysteine-rich secretory protein family	PTHR10334|PTHR10334:SF7	CYSTEINE-RICH SECRETORY PROTEIN-RELATED|PATHOGENESIS-RELATED PROTEIN
Glyma.02G297200	02G297200	Glyma02g46670			1		PF00069	Protein kinase domain	PTHR13902:SF37|PTHR13902	PROTEIN KINASE FAMILY PROTEIN|SERINE/THREONINE-PROTEIN KINASE WNK (WITH NO LYSINE)-RELATED

## Sheet: Leaf
Gene Name	ShowAs	Mapped v1 gene id	Main GO Annotation: Protein folding/ Iron-sulfur cluster binding	TF or Not	Degree in the Network	Hub or Not	PfamDomainID	PfamDomainName	PantherID	PantherName
Glyma.02G256000	02G256000	Glyma02g42300			88	Large Hub	PF02163	Peptidase family M50
Glyma.19G251000	19G251000	Glyma19g44010			83	Large Hub	PF07137	Violaxanthin de-epoxidase (VDE)
Glyma.11G079500	11G079500	Glyma11g08430			82	Large Hub	PF04749	PLAC8 family	PTHR15907:SF3|PTHR15907	SUBFAMILY NOT NAMED|FAMILY NOT NAMED
Glyma.08G125000	08G125000	Glyma08g13170			81	Large Hub	PF00067	Cytochrome P450	PTHR24286|PTHR24286:SF25	FAMILY NOT NAMED|
Glyma.07G228300	07G228300	Glyma07g35510			78	Medium Hub	PF09273|PF00856	Rubisco LSMT substrate-binding|SET domain	PTHR13271	UNCHARACTERIZED PUTATIVE METHYLTRANSFERASE
Glyma.04G055800	04G055800				71	Medium Hub
Glyma.U007000		Glyma1784s00200			70	Medium Hub	PF02577	Bifunctional nuclease
Glyma.17G253100	17G253100				70	Medium Hub
Glyma.14G071700	14G071700	Glyma14g07830			70	Medium Hub	PF02577	Bifunctional nuclease
Glyma.13G325200	13G325200	Glyma13g40030		TF	70	Medium Hub	PF02309|PF06507|PF02362	AUX/IAA family|Auxin response factor|B3 DNA binding domain
Glyma.08G297100	08G297100	Glyma08g40840			68	Medium Hub			PTHR23002|PTHR23002:SF32	ZINC FINGER CCHC DOMAIN CONTAINING PROTEIN|SUBFAMILY NOT NAMED
Glyma.18G067600	18G067600	Glyma18g07530			68	Medium Hub	PF04859	Plant protein of unknown function (DUF641)
Glyma.14G218200	14G218200	Glyma14g40490			66	Medium Hub
Glyma.06G061000	06G061000	Glyma06g06430			66	Medium Hub	PF01535	PPR repeat	PTHR24015|PTHR24015:SF61	FAMILY NOT NAMED|
Glyma.08G334700	08G334700	Glyma08g45140			64	Medium Hub	PF04859	Plant protein of unknown function (DUF641)
Glyma.07G237700	07G237700	Glyma07g36610			64	Medium Hub	PF08544|PF10509|PF00288	GHMP kinases C terminal|Galactokinase galactose-binding signature|GHMP kinases N terminal domain	PTHR10457:SF7|PTHR10457	GALACTOKINASE 2|MEVALONATE KINASE/GALACTOKINASE
Glyma.13G302100	13G302100	Glyma13g37790			64	Medium Hub	PF11264	Thylakoid formation protein
Glyma.19G244700	19G244700	Glyma19g43410			61	Medium Hub	PF01370	NAD dependent epimerase/dehydratase family	PTHR10366:SF35|PTHR10366	DTDP-GLUCOSE 4-6-DEHYDRATASE|NAD DEPENDENT EPIMERASE/DEHYDRATASE
Glyma.11G017900	11G017900	Glyma11g02030			61	Medium Hub	PF00501	AMP-binding enzyme	PTHR24096	FAMILY NOT NAMED
Glyma.11G069800	11G069800	Glyma11g07450			61	Medium Hub	PF01263	Aldose 1-epimerase	PTHR11122	APOSPORY-ASSOCIATED PROTEIN C-RELATED
Glyma.04G019900	04G019900	Glyma04g02200			61	Medium Hub	PF03478|PF00646	Protein of unknown function (DUF295)|F-box domain
Glyma.03G037000	03G037000	Glyma03g04530			60	Medium Hub	PF00560|PF00931	Leucine Rich Repeat|NB-ARC domain	PTHR23155|PTHR23155:SF236	LEUCINE-RICH REPEAT-CONTAINING PROTEIN|DISEASE RESISTANCE PROTEIN (NBS-LRR CLASS), PUTATIVE
Glyma.06G150700	06G150700	Glyma06g15570			60	Medium Hub	PF00069	Protein kinase domain	PTHR24343|PTHR24343:SF132	SERINE/THREONINE KINASE|
Glyma.13G100900	13G100900	Glyma13g00500			59	Medium Hub	PF01187	Macrophage migration inhibitory factor (MIF)	PTHR11954:SF3|PTHR11954	LIGHT-INDUCIBLE PROTEIN ATLS1|MACROPHAGE MIGRATION INHIBITORY FACTOR RELATED
Glyma.12G002500	12G002500	Glyma12g00470			56	Medium Hub	PF00560|PF08263|PF00069	Leucine Rich Repeat|Leucine rich repeat N-terminal domain|Protein kinase domain	PTHR24420|PTHR24420:SF112	LEUCINE-RICH REPEAT RECEPTOR-LIKE PROTEIN KINASE|
Glyma.20G170000	20G170000	Glyma20g30980			54	Medium Hub
Glyma.02G299100	02G299100	Glyma02g46870			52	Medium Hub	PF06426	Serine acetyltransferase, N-terminal	PTHR23416:SF18|PTHR23416	SUBFAMILY NOT NAMED|SIALIC ACID SYNTHASE-RELATED
Glyma.05G077200	05G077200	Glyma05g14740			52	Medium Hub	PF01165	Ribosomal protein S21
Glyma.06G089300	06G089300	Glyma06g09390			47	Small Hub
Glyma.05G205200	05G205200	Glyma05g38060			47	Small Hub			PTHR12716	TRANSCRIPTION INITIATION FACTOR IIE, BETA SUBUNIT
Glyma.08G238900	08G238900	Glyma08g26050			47	Small Hub	PF01535	PPR repeat	PTHR24015	FAMILY NOT NAMED
Glyma.17G114800	17G114800	Glyma17g12370			47	Small Hub
Glyma.11G009700	11G009700	Glyma11g01180			47	Small Hub	PF00069	Protein kinase domain
Glyma.10G074900	10G074900	Glyma10g08680			47	Small Hub
Glyma.12G171700	12G171700	Glyma12g29370			47	Small Hub			PTHR10593	SERINE/THREONINE-PROTEIN KINASE RIO
Glyma.14G145200	14G145200	Glyma14g22170		TF	47	Small Hub	PF04542	Sigma-70 region 2
Glyma.04G103100	04G103100	Glyma04g11180			47	Small Hub	PF08241	Methyltransferase domain	PTHR10108|PTHR10108:SF157	METHYLTRANSFERASE|
Glyma.01G026700	01G026700	Glyma01g03260			47	Small Hub	PF00155	Aminotransferase class I and II	PTHR11751|PTHR11751:SF29	SUBGROUP I AMINOTRANSFERASE RELATED|ALANINE AMINOTRANSFERASE
Glyma.04G142800	04G142800	Glyma18g22150			47	Small Hub
Glyma.07G065600	07G065600	Glyma07g07150			47	Small Hub	PF00931	NB-ARC domain	PTHR23155:SF121|PTHR23155	|LEUCINE-RICH REPEAT-CONTAINING PROTEIN
Glyma.12G122700	12G122700	Glyma12g14360			47	Small Hub	PF08241	Methyltransferase domain	PTHR10108:SF275|PTHR10108	SUBFAMILY NOT NAMED|METHYLTRANSFERASE
Glyma.04G084700	04G084700	Glyma04g08970			47	Small Hub
Glyma.07G135300	07G135300	Glyma07g16250			47	Small Hub
Glyma.02G007700	02G007700	Glyma02g01060			47	Small Hub	PF01043|PF07516|PF07517	SecA preprotein cross-linking domain|SecA Wing and Scaffold domain|SecA DEAD-like domain
Glyma.17G257400	17G257400	Glyma17g37681			47	Small Hub
Glyma.03G200700	03G200700	Glyma03g35870			47	Small Hub
Glyma.06G236200	06G236200	Glyma06g35690			47	Small Hub	PF01649	Ribosomal protein S20
Glyma.03G212900	03G212900	Glyma03g37100			47	Small Hub	PF11998|PF07719	Protein of unknown function (DUF3493)|Tetratricopeptide repeat
Glyma.11G195100	11G195100	Glyma11g20080			47	Small Hub
Glyma.16G066300	16G066300	Glyma16g07160			47	Small Hub	PF01535	PPR repeat	PTHR24015	FAMILY NOT NAMED
Glyma.08G012100	08G012100	Glyma08g01510			47	Small Hub			PTHR12716	TRANSCRIPTION INITIATION FACTOR IIE, BETA SUBUNIT
Glyma.02G206700	02G206700	Glyma02g36820			47	Small Hub	PF01632	Ribosomal protein L35
Glyma.20G243500	20G243500	Glyma20g38720			47	Small Hub	PF02780|PF02779|PF00456	Transketolase, C-terminal domain|Transketolase, pyrimidine binding domain|Transketolase, thiamine diphosphate binding domain	PTHR11624:SF1|PTHR11624	TRANSKETOLASE|DEHYDROGENASE RELATED
Glyma.06G131300	06G131300	Glyma06g13640			47	Small Hub	PF00805	Pentapeptide repeats (8 copies)
Glyma.08G182100	08G182100	Glyma08g19410			47	Small Hub	PF00067	Cytochrome P450	PTHR24298|PTHR24298:SF44	FAMILY NOT NAMED|SUBFAMILY NOT NAMED
Glyma.01G199700	01G199700	Glyma01g40810			47	Small Hub	PF01597	Glycine cleavage H-protein	PTHR11715	GLYCINE CLEAVAGE SYSTEM H PROTEIN
Glyma.12G220000	12G220000	Glyma12g34860			47	Small Hub
Glyma.07G102900	07G102900	Glyma07g11600			46	Small Hub	PF01263	Aldose 1-epimerase	PTHR10091	ALDOSE-1-EPIMERASE
Glyma.12G163000	12G163000	Glyma12g27800			45	Small Hub	PF01582|PF00560|PF00931	TIR domain|Leucine Rich Repeat|NB-ARC domain	PTHR11017:SF20|PTHR11017	SUBFAMILY NOT NAMED|LEUCINE-RICH REPEAT-CONTAINING PROTEIN
Glyma.11G081800	11G081800	Glyma11g08680			43	Small Hub	PF00023	Ankyrin repeat	PTHR24199:SF294|PTHR24199	|FAMILY NOT NAMED
Glyma.10G048100	10G048100	Glyma10g05520			43	Small Hub	PF06203|PF00072	CCT motif|Response regulator receiver domain	PTHR26402:SF303|PTHR26402	SUBFAMILY NOT NAMED|RESPONSE REGULATOR OF TWO-COMPONENT SYSTEM
Glyma.06G283400	06G283400				42	Small Hub
Glyma.19G233000	19G233000	Glyma19g42120			41	Small Hub
Glyma.05G030700	05G030700	Glyma05g01460			41	Small Hub	PF00702|PF00690|PF00122	haloacid dehalogenase-like hydrolase|Cation transporter/ATPase, N-terminus|E1-E2 ATPase	PTHR24093|PTHR24093:SF61	FAMILY NOT NAMED|SUBFAMILY NOT NAMED
Glyma.04G068000	04G068000	Glyma04g07230		TF	40	Small Hub	PF00046	Homeobox domain
Glyma.02G017200	02G017200	Glyma02g02080			40	Small Hub	PF02877|PF05406|PF00644	Poly(ADP-ribose) polymerase, regulatory domain|WGR domain|Poly(ADP-ribose) polymerase catalytic domain	PTHR15447	POLY [ADP-RIBOSE] POLYMERASE
Glyma.04G088400	04G088400	Glyma04g09340			40	Small Hub	PF00370|PF02782	FGGY family of carbohydrate kinases, N-terminal domain|FGGY family of carbohydrate kinases, C-terminal domain	PTHR10196:SF10|PTHR10196	XYLULOSE KINASE|SUGAR KINASE
Glyma.20G238400	20G238400	Glyma20g38230			40	Small Hub	PF00400	WD domain, G-beta repeat	PTHR22847:SF52|PTHR22847	|WD40 REPEAT PROTEIN
Glyma.11G096300	11G096300	Glyma11g10200			39	Small Hub
Glyma.03G035400	03G035400	Glyma03g04350			39	Small Hub	PF01535	PPR repeat	PTHR24015|PTHR24015:SF225	FAMILY NOT NAMED|SUBFAMILY NOT NAMED
Glyma.10G150000	10G150000	Glyma10g29090			39	Small Hub	PF00400	WD domain, G-beta repeat	PTHR22847|PTHR22847:SF52	WD40 REPEAT PROTEIN|
Glyma.11G022400	11G022400	Glyma11g02470			38	Small Hub	PF00097	Zinc finger, C3HC4 type (RING finger)	PTHR22764|PTHR22764:SF27	RING FINGER DOMAIN-CONTAINING|
Glyma.15G082000	15G082000	Glyma15g08820			38	Small Hub	PF00468	Ribosomal protein L34	PTHR14503	FAMILY NOT NAMED
Glyma.13G227000	13G227000	Glyma13g29910			38	Small Hub	PF01535	PPR repeat	PTHR24015	FAMILY NOT NAMED
Glyma.17G149300	17G149300	Glyma17g15930			35	Small Hub	PF01214	Casein kinase II regulatory subunit	PTHR11740	CASEIN KINASE II BETA CHAIN
Glyma.01G192100	01G192100	Glyma01g39950			35	Small Hub	PF00069	Protein kinase domain	PTHR24054:SF37|PTHR24054	|CASEIN KINASE II SUBUNIT ALPHA
Glyma.16G073100	16G073100	Glyma16g07970			35	Small Hub	PF07992|PF00070	Pyridine nucleotide-disulphide oxidoreductase|Pyridine nucleotide-disulphide oxidoreductase	PTHR22912|PTHR22912:SF37	DISULFIDE OXIDOREDUCTASE|SUBFAMILY NOT NAMED
Glyma.02G238700	02G238700	Glyma02g40530			35	Small Hub	PF00571	CBS domain	PTHR11911|PTHR11911:SF26	INOSINE-5-MONOPHOSPHATE DEHYDROGENASE RELATED|SUBFAMILY NOT NAMED
Glyma.12G032300	12G032300	Glyma12g03610			35	Small Hub	PF00141	Peroxidase
Glyma.17G114900	17G114900	Glyma17g12380			35	Small Hub	PF11317	Protein of unknown function (DUF3119)
Glyma.06G295800	06G295800	Glyma06g45046			35	Small Hub
Glyma.13G159600	13G159600	Glyma13g22810			35	Small Hub	PF00036	EF hand	PTHR10891|PTHR10891:SF141	EF-HAND CALCIUM-BINDING DOMAIN CONTAINING PROTEIN|CALCIUM-BINDING PROTEIN
Glyma.20G158300	20G158300	Glyma20g29750			35	Small Hub	PF03188	Eukaryotic cytochrome b561	PTHR10106	CYTOCHROME B561-RELATED
Glyma.07G258000	07G258000	Glyma07g38770			35	Small Hub	PF10585|PF02134|PF00899|PF08825	Ubiquitin-activating enzyme active site|Repeat in ubiquitin-activating (UBA) protein|ThiF family|E2 binding domain	PTHR10953:SF6|PTHR10953	UBIQUITIN-ACTIVATING ENZYME E1C (NEDD8-ACTIVATING ENZYME E1 CATALYTIC SUBUNIT)|UBIQUITIN-ACTIVATING ENZYME E1
Glyma.04G155800	04G155800	Glyma04g24371			35	Small Hub	PF01535	PPR repeat	PTHR12683|PTHR12683:SF1	FAMILY NOT NAMED|
Glyma.08G268900	08G268900	Glyma08g36270			35	Small Hub	PF00702|PF00122	haloacid dehalogenase-like hydrolase|E1-E2 ATPase	PTHR24092|PTHR24092:SF18	FAMILY NOT NAMED|SUBFAMILY NOT NAMED
Glyma.10G137800	10G137800	Glyma10g27810			35	Small Hub	PF07517|PF01043|PF07516	SecA DEAD-like domain|SecA preprotein cross-linking domain|SecA Wing and Scaffold domain
Glyma.12G062600	12G062600	Glyma12g06710			35	Small Hub
Glyma.11G118000	11G118000	Glyma11g12550			35	Small Hub
Glyma.10G285200	10G285200	Glyma10g43150			35	Small Hub	PF01535	PPR repeat	PTHR24015	FAMILY NOT NAMED
Glyma.14G207600	14G207600	Glyma14g38840			35	Small Hub	PF00571	CBS domain	PTHR11911:SF26|PTHR11911	SUBFAMILY NOT NAMED|INOSINE-5-MONOPHOSPHATE DEHYDROGENASE RELATED
Glyma.07G134000	07G134000	Glyma07g16070			34	Small Hub
Glyma.19G102000	19G102000	Glyma19g27483			34	Small Hub	PF00010	Helix-loop-helix DNA-binding domain	PTHR23042|PTHR23042:SF24	CIRCADIAN PROTEIN CLOCK/ARNT/BMAL/PAS|
Glyma.11G060100	11G060100	Glyma11g06390			34	Small Hub	PF00067	Cytochrome P450	PTHR24298:SF44|PTHR24298	SUBFAMILY NOT NAMED|FAMILY NOT NAMED
Glyma.15G056900	15G056900	Glyma15g06220			34	Small Hub
Glyma.19G034200	19G034200	Glyma19g04290			33	Small Hub
Glyma.11G080600	11G080600	Glyma11g08550			33	Small Hub	PF00694|PF00330	Aconitase C-terminal domain|Aconitase family (aconitate hydratase)	PTHR11670|PTHR11670:SF1	ACONITASE|ACONITASE
Glyma.09G205500	09G205500	Glyma09g33790			32	Small Hub	PF00076	RNA recognition motif. (a.k.a. RRM, RBD, or RNP domain)	PTHR24012|PTHR24012:SF56	FAMILY NOT NAMED|SUBFAMILY NOT NAMED
Glyma.08G367100	08G367100	Glyma08g48255			32	Small Hub	PF00083	Sugar (and other) transporter	PTHR24063|PTHR24063:SF84	FAMILY NOT NAMED|SUBFAMILY NOT NAMED
Glyma.10G064200	10G064200	Glyma10g07360			32	Small Hub	PF03016	Exostosin family	PTHR11062:SF1|PTHR11062	|EXOSTOSIN (HEPARAN SULFATE GLYCOSYLTRANSFERASE)-RELATED
Glyma.09G056800	09G056800	Glyma09g06300	Iron-sulfur cluster binding		31	Small Hub	PF01106	NifU-like domain	PTHR11178	IRON-SULFUR CLUSTER SCAFFOLD PROTEIN NFU-RELATED
Glyma.20G237200	20G237200	Glyma20g38100			31	Small Hub	PF05564	Dormancy/auxin associated protein
Glyma.02G300300	02G300300	Glyma02g46980			30	Small Hub
Glyma.11G006400	11G006400	Glyma11g00870			30	Small Hub	PF04570	Protein of unknown function (DUF581)
Glyma.11G190100	11G190100	Glyma11g19540			29		PF01602	Adaptin N terminal region	PTHR22780:SF4|PTHR22780	ADAPTER-RELATED PROTEIN COMPLEX 2 ALPHA 1 SUBUNIT (ALPHA-ADAPTIN A)|ADAPTIN, ALPHA/GAMMA/EPSILON
Glyma.06G183900	06G183900	Glyma06g19560			29		PF00171	Aldehyde dehydrogenase family	PTHR11699:SF46|PTHR11699	ALDEHYDE DEHYDROGENASE|ALDEHYDE DEHYDROGENASE-RELATED
Glyma.11G201500	11G201500	Glyma11g31660			29		PF10674	Protein of unknown function (DUF2488)
Glyma.13G141500	13G141500	Glyma13g20470			29		PF02536	mTERF	PTHR13068	CGI-12 PROTEIN-RELATED
Glyma.19G232900	19G232900				29
Glyma.13G356200	13G356200	Glyma13g43270			27		PF00753	Metallo-beta-lactamase superfamily	PTHR12553:SF3|PTHR12553	RIBONUCLEASE Z 2|RIBONUCLEASE Z
Glyma.02G147400	02G147400	Glyma02g16630			27		PF01926	50S ribosome-binding GTPase	PTHR11649|PTHR11649:SF44	MSS1/TRME-RELATED GTP-BINDING PROTEIN|
Glyma.12G013300	12G013300	Glyma12g01600		TF	27		PF04539|PF04545|PF04542	Sigma-70 region 3|Sigma-70, region 4|Sigma-70 region 2
Glyma.09G171700	09G171700	Glyma09g30200			26		PF02536	mTERF	PTHR13068	CGI-12 PROTEIN-RELATED
Glyma.08G070600	08G070600	Glyma08g07520			26		PF01040	UbiA prenyltransferase family	PTHR13929	1,4-DIHYDROXY-2-NAPHTHOATE OCTAPRENYLTRANSFERASE
Glyma.11G001000	11G001000	Glyma11g00300			26		PF02201	SWIB/MDM2 domain	PTHR13844	BRG-1 ASSOCIATED FACTOR 60 (BAF60)
Glyma.20G249800	20G249800	Glyma20g39400			26		PF10063	Uncharacterized integral membrane protein (DUF2301)
Glyma.05G241700	05G241700	Glyma05g34290			25
Glyma.11G077600	11G077600	Glyma11g08230			25		PF00175|PF00970	Oxidoreductase NAD-binding domain|Oxidoreductase FAD-binding domain	PTHR19384|PTHR19384:SF1	FLAVODOXIN-RELATED|FERREDOXIN--NADP REDUCTASE
Glyma.18G234100	18G234100	Glyma18g46820			25
Glyma.13G175100	13G175100	Glyma13g24360			25		PF03151	Triose-phosphate Transporter family	PTHR11132	SOLUTE CARRIER FAMILY 35
Glyma.20G105800	20G105800	Glyma20g23970			25		PF05180	DNL zinc finger	PTHR20922:SF13|PTHR20922	UNCHARACTERIZED|UNCHARACTERIZED
Glyma.20G218200	20G218200	Glyma20g36050			25				PTHR19308	PHOSPHATIDYLCHOLINE TRANSFER PROTEIN
Glyma.17G067900	17G067900	Glyma17g07545			25
Glyma.19G232400	19G232400	Glyma19g42060			25		PF05564	Dormancy/auxin associated protein
Glyma.17G144100	17G144100	Glyma17g15330			25		PF00249	Myb-like DNA-binding domain	PTHR12374	TRANSCRIPTIONAL ADAPTOR 2 (ADA2)-RELATED
Glyma.12G059600	12G059600	Glyma12g06350			25		PF05368	NmrA-like family	PTHR14194|PTHR14194:SF18	NITROGEN METABOLIC REGULATION PROTEIN NMR-RELATED|OS05G0291700 PROTEIN
Glyma.05G041700	05G041700	Glyma05g02640			24
Glyma.19G036100	19G036100	Glyma19g04610			24		PF00201	UDP-glucoronosyl and UDP-glucosyl transferase	PTHR11926:SF15|PTHR11926	UDP-GLUCOSYLTRANSFERASE|GLUCOSYL/GLUCURONOSYL TRANSFERASES
Glyma.06G007300	06G007300	Glyma06g00960			23		PF02033	Ribosome-binding factor A
Glyma.10G134100	10G134100	Glyma10g26920			22		PF00076	RNA recognition motif. (a.k.a. RRM, RBD, or RNP domain)	PTHR24012|PTHR24012:SF56	FAMILY NOT NAMED|SUBFAMILY NOT NAMED
Glyma.01G107300	01G107300	Glyma01g26606			22		PF05758	Ycf1
Glyma.05G156300	05G156300	Glyma05g28900	Iron-sulfur cluster binding		22		PF08417|PF00355	Pheophorbide a oxygenase|Rieske [2Fe-2S] domain	PTHR21266:SF3|PTHR21266	PHEOPHORBIDE A OXYGENASE|IRON-SULFUR DOMAIN CONTAINING PROTEIN
Glyma.02G095400	02G095400	Glyma02g10580			22		PF01545	Cation efflux family	PTHR11562|PTHR11562:SF10	CATION EFFLUX PROTEIN/ ZINC TRANSPORTER|SUBFAMILY NOT NAMED
Glyma.12G009600	12G009600	Glyma12g01210			22		PF00687	Ribosomal protein L1p/L10e family	PTHR23105:SF5|PTHR23105	50S RIBOSOMAL PROTEIN L1P|RIBOSOMAL PROTEIN L7AE FAMILY MEMBER
Glyma.09G255700	09G255700	Glyma09g39160			22		PF00069	Protein kinase domain	PTHR24420|PTHR24420:SF688	LEUCINE-RICH REPEAT RECEPTOR-LIKE PROTEIN KINASE|
Glyma.02G100000	02G100000	Glyma02g11110			22		PF00069	Protein kinase domain	PTHR11584|PTHR11584:SF259	SERINE/THREONINE PROTEIN KINASE|SUBFAMILY NOT NAMED
Glyma.06G055900	06G055900	Glyma06g05850			22
Glyma.06G175400	06G175400	Glyma06g18470			20		PF00076	RNA recognition motif. (a.k.a. RRM, RBD, or RNP domain)	PTHR24012|PTHR24012:SF56	FAMILY NOT NAMED|SUBFAMILY NOT NAMED
Glyma.17G055200	17G055200	Glyma17g06290		TF	20		PF00320	GATA zinc finger	PTHR10071	TRANSCRIPTION FACTOR GATA (GATA BINDING FACTOR)
Glyma.09G185300	09G185300				20
Glyma.16G147100	16G147100	Glyma16g26280			20
Glyma.05G245200	05G245200	Glyma05g33920	Protein folding		20		PF00254	FKBP-type peptidyl-prolyl cis-trans isomerase	PTHR10516|PTHR10516:SF122	PEPTIDYL-PROLYL CIS-TRANS ISOMERASE|IMMUNOPHILIN / FKBP-TYPE PEPTIDYL-PROLYL CIS-TRANS ISOMERASE FAMILY PROTEIN
Glyma.03G208300	03G208300	Glyma03g36630			20		PF00786|PF00620	P21-Rho-binding domain|RhoGAP domain	PTHR23177:SF2|PTHR23177	GTPASE ACTIVATING PROTEIN|MKIAA1688 PROTEIN
Glyma.13G119100	13G119100	Glyma13g17950			20		PF05761	5 nucleotidase family	PTHR12103:SF1|PTHR12103	CYTOSOLIC PURINE 5-NUCLEOTIDASE|CYTOSOLIC PURINE 5-NUCLEOTIDASE-RELATED
Glyma.13G287300	13G287300	Glyma13g36320			20
Glyma.15G268000	15G268000	Glyma15g42240			20		PF00004	ATPase family associated with various cellular activities (AAA)	PTHR23070:SF1|PTHR23070	AAA-TYPE ATPASE-RELATED|BCS1 AAA-TYPE ATPASE
Glyma.16G195900	16G195900				20
Glyma.05G236400	05G236400	Glyma05g34850			20		PF00759	Glycosyl hydrolase family 9	PTHR22298	ENDO-1,4-BETA-GLUCANASE
Glyma.17G023700	17G023700				20
Glyma.15G025000	15G025000				20
Glyma.12G067500	12G067500	Glyma12g07240			20
Glyma.15G032100	15G032100	Glyma15g03680			20
Glyma.03G001000	03G001000	Glyma03g00330			20		PF06697	Protein of unknown function (DUF1191)	PTHR23220:SF27|PTHR23220	UNKNOWN PROTEIN|INTEGRIN ALPHA
Glyma.02G303500	02G303500	Glyma02g47350			20		PF01490	Transmembrane amino acid transporter protein	PTHR22950	AMINO ACID TRANSPORTER
Glyma.01G022600	01G022600	Glyma01g02780			20		PF07714|PF04564	Protein tyrosine kinase|U-box domain	PTHR24420:SF934|PTHR24420	|LEUCINE-RICH REPEAT RECEPTOR-LIKE PROTEIN KINASE
Glyma.13G271700	13G271700	Glyma13g34690			20		PF03634	TCP family transcription factor
Glyma.14G086300	14G086300	Glyma14g09510			20		PF01112	Asparaginase	PTHR10188	L-ASPARAGINASE
Glyma.02G272400	02G272400	Glyma02g44000	Iron-sulfur cluster binding		20		PF01799|PF02738|PF01315|PF03450|PF00941|PF00111	[2Fe-2S] binding domain|Molybdopterin-binding domain of aldehyde dehydrogenase|Aldehyde oxidase and xanthine dehydrogenase, a/b hammerhead domain|CO dehydrogenase flavoprotein C-terminal domain|FAD binding domain in molybdopterin dehydrogenase|2Fe-2S iron-sulfur cluster binding domain	PTHR11908:SF15|PTHR11908	SUBFAMILY NOT NAMED|XANTHINE DEHYDROGENASE
Glyma.18G211300	18G211300	Glyma18g44340			20
Glyma.17G086000	17G086000	Glyma17g09351			20
Glyma.18G227700	18G227700	Glyma18g46201			20		PF00097	Zinc finger, C3HC4 type (RING finger)	PTHR14155|PTHR14155:SF2	RING FINGER DOMAIN-CONTAINING|RING FINGER DOMAIN-CONTAINING
Glyma.08G084600	08G084600	Glyma08g08940			20		PF01370	NAD dependent epimerase/dehydratase family	PTHR10366|PTHR10366:SF135	NAD DEPENDENT EPIMERASE/DEHYDRATASE|SUBFAMILY NOT NAMED
Glyma.17G121000	17G121000	Glyma17g13010			20		PF00249	Myb-like DNA-binding domain	PTHR25040:SF29|PTHR25040	|FAMILY NOT NAMED
Glyma.01G095500	01G095500	Glyma06g35330			20		PF00010	Helix-loop-helix DNA-binding domain	PTHR11534:SF7|PTHR11534	OS03G0188400 PROTEIN|MYOGENIC FACTOR
Glyma.20G177300	20G177300	Glyma20g31741			20
Glyma.08G292600	08G292600	Glyma08g40360			20		PF02181	Formin Homology 2 Domain	PTHR23213|PTHR23213:SF18	FORMIN-RELATED|FORMIN-RELATED
Glyma.04G038400	04G038400	Glyma04g04070			20		PF04278	Tic22-like family
Glyma.15G143100	15G143100	Glyma15g15310			20		PF07992|PF00070|PF02852	Pyridine nucleotide-disulphide oxidoreductase|Pyridine nucleotide-disulphide oxidoreductase|Pyridine nucleotide-disulphide oxidoreductase, dimerisation domain	PTHR22912|PTHR22912:SF49	DISULFIDE OXIDOREDUCTASE|SUBFAMILY NOT NAMED
Glyma.03G043600	03G043600	Glyma03g05370			20		PF00931	NB-ARC domain	PTHR23155:SF236|PTHR23155	DISEASE RESISTANCE PROTEIN (NBS-LRR CLASS), PUTATIVE|LEUCINE-RICH REPEAT-CONTAINING PROTEIN
Glyma.03G044000	03G044000	Glyma03g05420			20		PF00931	NB-ARC domain	PTHR23155|PTHR23155:SF121	LEUCINE-RICH REPEAT-CONTAINING PROTEIN|
Glyma.05G044200	05G044200	Glyma05g02910			20		PF02847	MA3 domain	PTHR12626	PROGRAMMED CELL DEATH 4
Glyma.02G014800	02G014800	Glyma02g01830			20		PF00155	Aminotransferase class I and II	PTHR11751|PTHR11751:SF196	SUBGROUP I AMINOTRANSFERASE RELATED|
Glyma.02G022000	02G022000	Glyma02g02600			20		PF00989|PF08447	PAS fold|PAS fold	PTHR23244|PTHR23244:SF1	KELCH REPEAT DOMAIN|TWIN LOV PROTEIN 1
Glyma.08G157800	08G157800	Glyma08g16780	Iron-sulfur cluster binding		20		PF04055|PF06463	Radical SAM superfamily|Molybdenum Cofactor Synthesis C	PTHR22960	MOLYBDOPTERIN COFACTOR SYNTHESIS PROTEIN A
Glyma.11G246700	11G246700	Glyma11g37440			20				PTHR11804|PTHR11804:SF2	PROTEASE M3 THIMET OLIGOPEPTIDASE-RELATED|OLIGOPEPTIDASE
Glyma.13G286800	13G286800	Glyma13g36270			18		PF09353	Domain of unknown function (DUF1995)
Glyma.04G173200	04G173200	Glyma04g34160			18
Glyma.06G289900	06G289900	Glyma06g44420			18		PF02453	Reticulon	PTHR10994:SF27|PTHR10994	RETICULON-RELATED (PLANT)|RETICULON
Glyma.13G314200	13G314200	Glyma13g39050			18
Glyma.18G275500	18G275500	Glyma18g51090			18		PF10250	GDP-fucose protein O-fucosyltransferase
Glyma.02G081200	02G081200	Glyma02g08970			18		PF02544	3-oxo-5-alpha-steroid 4-dehydrogenase	PTHR10556	3-OXO-5-ALPHA-STEROID 4-DEHYDROGENASE
Glyma.18G049400	18G049400	Glyma18g05620			18		PF10674	Protein of unknown function (DUF2488)
Glyma.19G133100	19G133100	Glyma19g31430			18		PF01370	NAD dependent epimerase/dehydratase family	PTHR10366:SF22|PTHR10366	UDP-SULFOQUINOVOSE SYNTHASE|NAD DEPENDENT EPIMERASE/DEHYDRATASE
Glyma.17G002200	17G002200	Glyma17g00590			18		PF04770	ZF-HD protein dimerisation region
Glyma.13G070100	13G070100	Glyma13g04500			18
Glyma.06G191000	06G191000	Glyma06g20320			18
Glyma.11G032500	11G032500	Glyma11g03530			18
Glyma.16G095100	16G095100	Glyma16g15800			17		PF04172	LrgB-like family
Glyma.15G233400	15G233400	Glyma15g37390			17		PF00560|PF00931	Leucine Rich Repeat|NB-ARC domain	PTHR23155|PTHR23155:SF121	LEUCINE-RICH REPEAT-CONTAINING PROTEIN|
Glyma.03G138200	03G138200	Glyma03g29470			17		PF00625	Guanylate kinase	PTHR23117:SF1|PTHR23117	GUANYLATE KINASE|GUANYLATE KINASE-RELATED
Glyma.06G262700	06G262700	Glyma06g41150			17		PF07714|PF01453|PF00954|PF08276	Protein tyrosine kinase|D-mannose binding lectin|S-locus glycoprotein family|PAN-like domain	PTHR24420|PTHR24420:SF432	LEUCINE-RICH REPEAT RECEPTOR-LIKE PROTEIN KINASE|
Glyma.10G238300	10G238300	Glyma10g38310			17		PF00612	IQ calmodulin-binding motif	PTHR10699:SF9|PTHR10699	CALMODULIN BINDING|NEUROMODULIN
Glyma.02G043600	02G043600				17
Glyma.18G008300	18G008300	Glyma18g01180			17		PF04564|PF05804	U-box domain|Kinesin-associated protein (KAP)	PTHR22849	WDSAM1 PROTEIN
Glyma.14G007500	14G007500	Glyma14g01080			17		PF01535	PPR repeat	PTHR24015	FAMILY NOT NAMED
Glyma.16G128900	16G128900	Glyma16g23910			17
Glyma.19G061200	19G061200	Glyma19g14500			17		PF07992|PF00070	Pyridine nucleotide-disulphide oxidoreductase|Pyridine nucleotide-disulphide oxidoreductase	PTHR22912|PTHR22912:SF37	DISULFIDE OXIDOREDUCTASE|SUBFAMILY NOT NAMED
Glyma.18G290000	18G290000	Glyma18g52690			17
Glyma.20G142800	20G142800	Glyma20g28080			17		PF00153	Mitochondrial carrier protein	PTHR24089:SF36|PTHR24089	SUBFAMILY NOT NAMED|FAMILY NOT NAMED
Glyma.08G117200	08G117200	Glyma08g12370			17		PF00069	Protein kinase domain	PTHR24057	GLYCOGEN SYNTHASE KINASE-3 ALPHA
Glyma.15G156900	15G156900	Glyma15g16870			17		PF07687|PF01546	Peptidase dimerisation domain|Peptidase family M20/M25/M40	PTHR11014|PTHR11014:SF27	PEPTIDASE M20 FAMILY MEMBER|SUBFAMILY NOT NAMED
Glyma.06G265000	06G265000	Glyma06g41380			17		PF00560|PF00931|PF01582	Leucine Rich Repeat|NB-ARC domain|TIR domain	PTHR11017|PTHR11017:SF20	LEUCINE-RICH REPEAT-CONTAINING PROTEIN|SUBFAMILY NOT NAMED
Glyma.09G227200	09G227200	Glyma09g36120			17		PF00687	Ribosomal protein L1p/L10e family	PTHR23105:SF5|PTHR23105	50S RIBOSOMAL PROTEIN L1P|RIBOSOMAL PROTEIN L7AE FAMILY MEMBER
Glyma.09G248600	09G248600	Glyma09g38410	Protein folding		17		PF00262	Calreticulin family	PTHR11073:SF2|PTHR11073	CALRETICULIN|CALRETICULIN AND CALNEXIN
Glyma.07G079500	07G079500	Glyma07g08610			17
Glyma.15G232800	15G232800	Glyma15g37290			17		PF00931|PF00560	NB-ARC domain|Leucine Rich Repeat	PTHR23155|PTHR23155:SF236	LEUCINE-RICH REPEAT-CONTAINING PROTEIN|DISEASE RESISTANCE PROTEIN (NBS-LRR CLASS), PUTATIVE
Glyma.18G242900	18G242900	Glyma18g47820			17		PF00450	Serine carboxypeptidase	PTHR11802	SERINE PROTEASE FAMILY S10 SERINE CARBOXYPEPTIDASE
Glyma.18G244100	18G244100	Glyma18g47931	Protein folding		17		PF00262	Calreticulin family	PTHR11073	CALRETICULIN AND CALNEXIN
Glyma.19G257900	19G257900	Glyma19g44720			17		PF00213	ATP synthase delta (OSCP) subunit
Glyma.07G060700	07G060700	Glyma07g06660			17
Glyma.06G289300	06G289300	Glyma06g44330			17		PF00249	Myb-like DNA-binding domain
Glyma.07G022300	07G022300	Glyma07g02540			17		PF03254	Xyloglucan fucosyltransferase
Glyma.08G334000	08G334000	Glyma08g45210			17		PF00343	Carbohydrate phosphorylase	PTHR11468	GLYCOGEN PHOSPHORYLASE
Glyma.10G291200	10G291200	Glyma10g43740			17		PF07683|PF02492	Cobalamin synthesis protein cobW C-terminal domain|CobW/HypB/UreG, nucleotide-binding domain	PTHR13748:SF11|PTHR13748	PRLI-INTERACTING FACTOR L|COBW-RELATED
Glyma.15G094700	15G094700	Glyma15g10150			17		PF04862	Protein of unknown function (DUF642)
Glyma.12G092000	12G092000	Glyma12g09731			17
Glyma.16G154700	16G154700	Glyma16g27100			17		PF03222	Tryptophan/tyrosine permease family
Glyma.01G237800	01G237800	Glyma01g44816			15
Glyma.14G087400	14G087400	Glyma14g09650			15				PTHR10366|PTHR10366:SF164	NAD DEPENDENT EPIMERASE/DEHYDRATASE|SUBFAMILY NOT NAMED
Glyma.16G168000	16G168000	Glyma16g28310			14		PF00316	Fructose-1-6-bisphosphatase	PTHR11556:SF8|PTHR11556	SUBFAMILY NOT NAMED|FRUCTOSE-1,6-BISPHOSPHATASE-RELATED
Glyma.02G154500	02G154500	Glyma02g17351			14
Glyma.02G079400	02G079400	Glyma02g08740			14
Glyma.02G308900	02G308900	Glyma02g47900			14
Glyma.06G177900	06G177900	Glyma06g18760			14
Glyma.02G184800	02G184800	Glyma02g33320			14		PF02466	Tim17/Tim22/Tim23/Pmp24 family
Glyma.15G091500	15G091500	Glyma15g09810			14		PF01762|PF00337	Galactosyltransferase|Galactoside-binding lectin	PTHR11214:SF11|PTHR11214	BETA 1,3-GALACTOSYLTRANSFERASE-RELATED|BETA-1,3-N-ACETYLGLUCOSAMINYLTRANSFERASE
Glyma.17G190000	17G190000	Glyma17g25783			14
Glyma.04G206600	04G206600	Glyma04g38390			14
Glyma.08G286800	08G286800	Glyma08g39520			14		PF00107|PF08240	Zinc-binding dehydrogenase|Alcohol dehydrogenase GroES-like domain	PTHR11695|PTHR11695:SF34	ALCOHOL DEHYDROGENASE RELATED|ALCOHOL DEHYDROGENASE, ZINC-CONTAINING
Glyma.07G204300	07G204300	Glyma07g32550			13		PF01078	Magnesium chelatase, subunit ChlI
Glyma.01G191600	01G191600	Glyma01g39890			13		PF06799	Protein of unknown function (DUF1230)
Glyma.12G221000	12G221000	Glyma12g34950			13		PF04117	Mpv17 / PMP22 family	PTHR11266|PTHR11266:SF4	PEROXISOMAL MEMBRANE PROTEIN 2, PXMP2 (MPV17)|SUBFAMILY NOT NAMED
Glyma.14G160600	14G160600	Glyma14g31370		TF	13		PF04545|PF04542|PF04539	Sigma-70, region 4|Sigma-70 region 2|Sigma-70 region 3
Glyma.05G025300	05G025300	Glyma05g00910			13		PF00834	Ribulose-phosphate 3 epimerase family	PTHR11749	RIBULOSE-5-PHOSPHATE-3-EPIMERASE
Glyma.12G010600	12G010600	Glyma12g01320			13		PF00561	alpha/beta hydrolase fold	PTHR10992|PTHR10992:SF121	ALPHA/BETA HYDROLASE FOLD-CONTAINING PROTEIN|SUBFAMILY NOT NAMED
Glyma.09G201900	09G201900	Glyma09g33470			13
Glyma.07G206400	07G206400	Glyma07g32770			13
Glyma.10G162000	10G162000	Glyma10g30400			13		PF01370	NAD dependent epimerase/dehydratase family	PTHR10366|PTHR10366:SF35	NAD DEPENDENT EPIMERASE/DEHYDRATASE|DTDP-GLUCOSE 4-6-DEHYDRATASE
Glyma.12G104100	12G104100	Glyma12g11260			13		PF08276|PF01453|PF00954|PF00069	PAN-like domain|D-mannose binding lectin|S-locus glycoprotein family|Protein kinase domain	PTHR24420:SF442|PTHR24420	|LEUCINE-RICH REPEAT RECEPTOR-LIKE PROTEIN KINASE
Glyma.07G036400	07G036400	Glyma07g04080			13		PF02450	Lecithin:cholesterol acyltransferase	PTHR11440:SF6|PTHR11440	LECITHINE CHOLESTEROL ACYLTRANSFERASE-RELATED|LECITHIN-CHOLESTEROL ACYLTRANSFERASE-RELATED
Glyma.07G236300	07G236300	Glyma07g36470			13		PF00232	Glycosyl hydrolase family 1	PTHR10353	GLYCOSYL HYDROLASE
Glyma.09G010200	09G010200	Glyma09g01290			13		PF03062	MBOAT, membrane-bound O-acyltransferase family
Glyma.06G198600	06G198600				13
Glyma.20G207100	20G207100	Glyma20g34960			13		PF04755	PAP_fibrillin
Glyma.04G132400	04G132400	Glyma04g16410			13
Glyma.09G249200	09G249200	Glyma09g38470			13		PF00085	Thioredoxin	PTHR10438:SF15|PTHR10438	|THIOREDOXIN
Glyma.18G243200	18G243200	Glyma18g47850			13		PF00085	Thioredoxin	PTHR10438|PTHR10438:SF15	THIOREDOXIN|
Glyma.13G289600	13G289600	Glyma13g36560			13		PF00226	DnaJ domain	PTHR25040:SF173|PTHR25040	|FAMILY NOT NAMED
Glyma.17G088400	17G088400	Glyma17g09620			13		PF02151|PF04379	UvrB/uvrC motif|Protein of unknown function (DUF525)	PTHR14289:SF12|PTHR14289	SUBFAMILY NOT NAMED|F-BOX ONLY PROTEIN 3
Glyma.02G278300	02G278300	Glyma02g44660			13		PF00646	F-box domain
Glyma.03G046500	03G046500	Glyma03g05640			11		PF00560|PF00931	Leucine Rich Repeat|NB-ARC domain	PTHR23155:SF236|PTHR23155	DISEASE RESISTANCE PROTEIN (NBS-LRR CLASS), PUTATIVE|LEUCINE-RICH REPEAT-CONTAINING PROTEIN
Glyma.14G016100	14G016100	Glyma14g01970			11
Glyma.08G209300	08G209300	Glyma08g22370			11
Glyma.12G174100	12G174100	Glyma12g29720		TF	11		PF02309|PF06507|PF02362	AUX/IAA family|Auxin response factor|B3 DNA binding domain
Glyma.15G191200	15G191200	Glyma15g21990			11				PTHR13768:SF2|PTHR13768	GAMMA-SOLUBLE NSF ATTACHMENT PROTEIN (SNAP-GAMMA)|SOLUBLE NSF ATTACHMENT PROTEIN (SNAP)
Glyma.15G010100	15G010100	Glyma15g01280			10		PF01177	Asp/Glu/Hydantoin racemase
Glyma.03G122300	03G122300	Glyma03g27770			10		PF00067	Cytochrome P450	PTHR24296	FAMILY NOT NAMED
Glyma.06G220400	06G220400	Glyma06g28560			10		PF05634	APO RNA-binding	PTHR10388|PTHR10388:SF3	EUKARYOTIC TRANSLATION INITIATION FACTOR SUI1|UNCHARACTERIZED
Glyma.12G026000	12G026000	Glyma12g02920			10		PF01966	HD domain
Glyma.09G152100	09G152100	Glyma09g27920	Iron-sulfur cluster binding		10		PF09360	Iron-binding zinc finger CDGSH type	PTHR13680:SF1|PTHR13680	SUBFAMILY NOT NAMED|FAMILY NOT NAMED
Glyma.06G307000	06G307000	Glyma06g46340			10		PF00230	Major intrinsic protein	PTHR19139:SF3|PTHR19139	AQUAPORIN SIP2.1|AQUAPORIN TRANSPORTER
Glyma.13G319300	13G319300	Glyma17g05320			10		PF02493	MORN repeat	PTHR23084|PTHR23084:SF32	PHOSPHATIDYLINOSITOL-4-PHOSPHATE 5-KINASE RELATED|SUBFAMILY NOT NAMED
Glyma.19G198500	19G198500	Glyma19g38560			10		PF00026	Eukaryotic aspartyl protease	PTHR13683	ASPARTYL PROTEASES
Glyma.13G116100	13G116100	Glyma13g17640			9		PF09425|PF06200	Divergent CCT motif|tify domain
Glyma.07G064900	07G064900	Glyma07g06990			9		PF05056	Protein of unknown function (DUF674)
Glyma.03G151900	03G151900	Glyma03g30860			9				PTHR13683:SF100|PTHR13683	BASIC 7S GLOBULIN-RELATED|ASPARTYL PROTEASES
Glyma.17G024000	17G024000	Glyma17g02680			9		PF01344|PF07646	Kelch motif|Kelch motif	PTHR23244:SF29|PTHR23244	RANGAP1-INTERACTING PROTEIN-RELATED|KELCH REPEAT DOMAIN
Glyma.08G101500	08G101500	Glyma08g10710			9		PF00664|PF00005	ABC transporter transmembrane region|ABC transporter	PTHR24223|PTHR24223:SF20	FAMILY NOT NAMED|
Glyma.05G025000	05G025000	Glyma05g00880			9		PF06203|PF00072	CCT motif|Response regulator receiver domain	PTHR26402	RESPONSE REGULATOR OF TWO-COMPONENT SYSTEM
Glyma.11G043400	11G043400	Glyma11g04660			9
Glyma.20G224400	20G224400	Glyma20g36740			9		PF01370	NAD dependent epimerase/dehydratase family	PTHR10366|PTHR10366:SF35	NAD DEPENDENT EPIMERASE/DEHYDRATASE|DTDP-GLUCOSE 4-6-DEHYDRATASE
Glyma.08G351900	08G351900				9
Glyma.03G133800	03G133800	Glyma03g28970			9		PF07479|PF01210	NAD-dependent glycerol-3-phosphate dehydrogenase C-terminus|NAD-dependent glycerol-3-phosphate dehydrogenase N-terminus	PTHR11728	GLYCEROL-3-PHOSPHATE DEHYDROGENASE
Glyma.01G207500	01G207500	Glyma01g41600			9		PF01756|PF02770	Acyl-CoA oxidase|Acyl-CoA dehydrogenase, middle domain	PTHR10909|PTHR10909:SF11	ELECTRON TRANSPORT OXIDOREDUCTASE|ACYL-COA OXIDASE
Glyma.17G027600	17G027600	Glyma17g03070			9		PF00378|PF00725|PF02737	Enoyl-CoA hydratase/isomerase family|3-hydroxyacyl-CoA dehydrogenase, C-terminal domain|3-hydroxyacyl-CoA dehydrogenase, NAD binding domain	PTHR23309	3-HYDROXYACYL-COA DEHYROGENASE
Glyma.16G049400	16G049400	Glyma16g05390			9		PF00010	Helix-loop-helix DNA-binding domain	PTHR23042|PTHR23042:SF24	CIRCADIAN PROTEIN CLOCK/ARNT/BMAL/PAS|
Glyma.05G249000	05G249000	Glyma05g33500			9				PTHR26224:SF45|PTHR26224	|
Glyma.20G226000	20G226000	Glyma20g36900			9		PF06886	Targeting protein for Xklp2 (TPX2)
Glyma.12G070300	12G070300	Glyma12g07510			9				PTHR10593	SERINE/THREONINE-PROTEIN KINASE RIO
Glyma.15G271200	15G271200	Glyma15g42610			9		PF00076	RNA recognition motif. (a.k.a. RRM, RBD, or RNP domain)	PTHR24012:SF56|PTHR24012	SUBFAMILY NOT NAMED|FAMILY NOT NAMED
Glyma.04G147100	04G147100	Glyma04g19880			9		PF00335	Tetraspanin family	PTHR19282|PTHR19282:SF137	TETRASPANIN|SUBFAMILY NOT NAMED
Glyma.15G273300	15G273300	Glyma15g42860			9		PF01789	PsbP
Glyma.02G298400	02G298400	Glyma02g46800			9		PF00664|PF00005	ABC transporter transmembrane region|ABC transporter	PTHR24223:SF20|PTHR24223	|FAMILY NOT NAMED
Glyma.13G100600	13G100600	Glyma13g00530			9		PF00383	Cytidine and deoxycytidylate deaminase zinc-binding region	PTHR11079	CYTOSINE DEAMINASE
Glyma.10G224100	10G224100	Glyma10g36870			9		PF00085	Thioredoxin	PTHR10438	THIOREDOXIN
Glyma.05G243200	05G243200	Glyma05g34140			7
Glyma.01G229800	01G229800	Glyma01g44000			7				PTHR14769
Glyma.15G201100	15G201100	Glyma15g24010			7		PF00743	Flavin-binding monooxygenase-like	PTHR23023|PTHR23023:SF18	DIMETHYLANILINE MONOOXYGENASE|SUBFAMILY NOT NAMED
Glyma.14G181400	14G181400				6
Glyma.14G207800	14G207800	Glyma14g38871			6		PF00692	dUTPase	PTHR11241	DEOXYURIDINE 5-TRIPHOSPHATE NUCLEOTIDOHYDROLASE
Glyma.13G257100	13G257100	Glyma13g33070			6		PF00226	DnaJ domain	PTHR25040:SF41|PTHR25040	|FAMILY NOT NAMED
Glyma.09G198300	09G198300	Glyma09g33070			6		PF00505	HMG (high mobility group) box	PTHR13711:SF70|PTHR13711	|SWI/SNF-RELATED CHROMATIN BINDING PROTEIN
Glyma.07G101700	07G101700	Glyma07g11451			6
Glyma.02G147200	02G147200	Glyma02g16611			6				PTHR25480|PTHR25480:SF189	FAMILY NOT NAMED|
Glyma.06G052800	06G052800	Glyma06g05530			6				PTHR13140:SF84|PTHR13140	|MYOSIN
Glyma.11G106400	11G106400	Glyma11g11370	Protein folding		6		PF00160	Cyclophilin type peptidyl-prolyl cis-trans isomerase/CLD	PTHR11071|PTHR11071:SF57	PEPTIDYL-PROLYL CIS-TRANS ISOMERASE|
Glyma.U043400					5
Glyma.19G256600	19G256600	Glyma19g44560			5
Glyma.03G196400	03G196400	Glyma03g35410			5		PF00462	Glutaredoxin	PTHR10168|PTHR10168:SF44	GLUTAREDOXIN|GLUTAREDOXIN DOMAIN-CONTAINING CYSTEINE-RICH PROTEIN 1
Glyma.02G133800	02G133800	Glyma02g15120			5		PF07859	alpha/beta hydrolase fold	PTHR23024|PTHR23024:SF10	MEMBER OF GDXG FAMILY OF LIPOLYTIC ENZYMES|CARBOXYLESTERASE-RELATED
Glyma.02G105400	02G105400	Glyma02g11720			5		PF04669	Polysaccharide biosynthesis
Glyma.03G002900	03G002900	Glyma03g00520			5		PF00954|PF00069|PF01453	S-locus glycoprotein family|Protein kinase domain|D-mannose binding lectin	PTHR24420:SF593|PTHR24420	|LEUCINE-RICH REPEAT RECEPTOR-LIKE PROTEIN KINASE
Glyma.19G151000	19G151000	Glyma19g33300			5		PF03018	Dirigent-like protein	PTHR21495	NUCLEOPORIN-RELATED
Glyma.11G216300	11G216300	Glyma11g33690			5		PF00538	linker histone H1 and H5 family	PTHR11467	HISTONE H1/H5
Glyma.07G027200	07G027200	Glyma07g03060			5		PF00010	Helix-loop-helix DNA-binding domain	PTHR23042|PTHR23042:SF25	CIRCADIAN PROTEIN CLOCK/ARNT/BMAL/PAS|NAI1, DNA BINDING / TRANSCRIPTION FACTOR
Glyma.20G103800	20G103800	Glyma20g23740			4		PF01535	PPR repeat	PTHR24015	FAMILY NOT NAMED
Glyma.10G211100	10G211100	Glyma10g35531			4
Glyma.08G135800	08G135800	Glyma08g14431			4		PF04142	Nucleotide-sugar transporter	PTHR10231:SF3|PTHR10231	NUCLEOTIDE-SUGAR TRANSPORTER FAMILY PROTEIN|NUCLEOTIDE-SUGAR TRANSMEMBRANE TRANSPORTER
Glyma.07G041000	07G041000	Glyma07g04590			4		PF06814	Lung seven transmembrane receptor	PTHR21229|PTHR21229:SF1	LUNG SEVEN TRANSMEMBRANE RECEPTOR|PTM1
Glyma.07G100400	07G100400	Glyma07g11300			4
Glyma.03G167200	03G167200	Glyma03g32430			4				PTHR23083:SF102|PTHR23083	|TETRATRICOPEPTIDE REPEAT PROTEIN, TPR
Glyma.09G067300	09G067300	Glyma09g07770			3		PF07011	Protein of unknown function (DUF1313)
Glyma.15G176300	15G176300	Glyma15g19390			3		PF07011	Protein of unknown function (DUF1313)
Glyma.11G099300	11G099300	Glyma11g10550			3		PF00542	Ribosomal protein L7/L12 C-terminal domain	PTHR11809|PTHR11809:SF14	RIBOSOMAL PROTEIN L7/L12|SUBFAMILY NOT NAMED
Glyma.18G030400	18G030400	Glyma18g03440			3		PF00316	Fructose-1-6-bisphosphatase	PTHR11556:SF2|PTHR11556	SEDOHEPTULOSE-1,7-BISPHOSPHATASE, CHLOROPLAST|FRUCTOSE-1,6-BISPHOSPHATASE-RELATED
Glyma.07G019700	07G019700	Glyma07g02240			3		PF03244	Photosystem I reaction centre subunit VI
Glyma.04G035900	04G035900	Glyma04g03820			3		PF08041	PetM family of cytochrome b6f complex subunit 7
Glyma.16G026200	16G026200	Glyma16g02940			3				PTHR11177|PTHR11177:SF3	CHITINASE|
Glyma.01G238000	01G238000	Glyma01g44850	Iron-sulfur cluster binding		3		PF00111	2Fe-2S iron-sulfur cluster binding domain
Glyma.04G019100	04G019100	Glyma04g02100			3		PF01434|PF00004	Peptidase family M41|ATPase family associated with various cellular activities (AAA)	PTHR23076	METALLOPROTEASE M41 FTSH
Glyma.10G263000	10G263000	Glyma10g40930			3
Glyma.17G047200	17G047200	Glyma17g05230	Protein folding		3		PF00166	Chaperonin 10 Kd subunit	PTHR10772:SF0|PTHR10772	10 KDA HEAT SHOCK PROTEIN|10 KDA HEAT SHOCK PROTEIN
Glyma.13G112500	13G112500	Glyma13g17260	Protein folding		3		PF00166	Chaperonin 10 Kd subunit	PTHR10772|PTHR10772:SF0	10 KDA HEAT SHOCK PROTEIN|10 KDA HEAT SHOCK PROTEIN
Glyma.07G083700	07G083700	Glyma07g09200			3		PF01048	Phosphorylase superfamily	PTHR21234|PTHR21234:SF10	PURINE NUCLEOSIDE PHOSPHORYLASE|SUBFAMILY NOT NAMED
Glyma.10G264900	10G264900	Glyma10g41110			3		PF01061|PF00005	ABC-2 type transporter|ABC transporter	PTHR19241|PTHR19241:SF28	ATP-BINDING CASSETTE TRANSPORTER|ABC TRANSPORTER (PLANT)
Glyma.19G124500	19G124500	Glyma19g30450			3		PF02018|PF06964	Carbohydrate binding domain|Alpha-L-arabinofuranosidase C-terminus
Glyma.09G167900	09G167900	Glyma09g29800			3		PF00249	Myb-like DNA-binding domain	PTHR12802|PTHR12802:SF27	SWI/SNF COMPLEX-RELATED|EPR1 (EARLY-PHYTOCHROME-RESPONSIVE1)
Glyma.13G152300	13G152300	Glyma11g33180			3		PF00249	Myb-like DNA-binding domain	PTHR12802:SF3|PTHR12802	SWI/SNF COMPLEX BAF SUBUNIT|SWI/SNF COMPLEX-RELATED
Glyma.15G229400	15G229400	Glyma15g36790			3
Glyma.06G067700	06G067700	Glyma06g07130			3		PF02309	AUX/IAA family
Glyma.05G113300	05G113300	Glyma05g23860			2		PF01535	PPR repeat	PTHR24015	FAMILY NOT NAMED
Glyma.15G064300	15G064300	Glyma15g06990			2

## Sheet: Nodule
Gene Name	ShowAs	Mapped v1 gene id	Main GO Annotation: Active transmembrane transporter activity /small molecule metabolic process	TF or Not	Degree in the Network	Hub or Not	PfamDomainID	PfamDomainName	PantherID	PantherName
Glyma.13G120200	13G120200	Glyma13g18080			64	Medium Hub	PF00294	pfkB family carbohydrate kinase	PTHR10584:SF34|PTHR10584	FRUCTOKINASE|SUGAR KINASE
Glyma.10G264100	10G264100	Glyma10g41040			54	Medium Hub	PF00403	Heavy-metal-associated domain	PTHR22814:SF14|PTHR22814	COPPER CHAPERONE-RELATED|COPPER TRANSPORT PROTEIN ATOX1-RELATED
Glyma.02G030900	02G030900	Glyma02g03540	small molecule metabolic process		54	Medium Hub	PF04116	Fatty acid hydroxylase superfamily	PTHR11863|PTHR11863:SF23	STEROL DESATURASE|
Glyma.08G225000	08G225000	Glyma08g24070			54	Medium Hub	PF00153	Mitochondrial carrier protein	PTHR24089|PTHR24089:SF87	FAMILY NOT NAMED|SUBFAMILY NOT NAMED
Glyma.03G175800	03G175800	Glyma03g33290			54	Medium Hub	PF03649	Uncharacterised protein family (UPF0014)
Glyma.13G125700	13G125700	Glyma13g18760			54	Medium Hub	PF02115	RHO protein GDP dissociation inhibitor	PTHR10980:SF2|PTHR10980	RHO GUANINE DISSOCIATION INHIBITOR-RELATED|RHO GDP-DISSOCIATION INHIBITOR
Glyma.17G017600	17G017600	Glyma17g02100			54	Medium Hub	PF07734|PF00646	F-box associated|F-box domain
Glyma.14G192800	14G192800	Glyma14g37170			54	Medium Hub	PF00201	UDP-glucoronosyl and UDP-glucosyl transferase	PTHR11926:SF15|PTHR11926	UDP-GLUCOSYLTRANSFERASE|GLUCOSYL/GLUCURONOSYL TRANSFERASES
Glyma.10G267800	10G267800		Active transmembrane transporter activity		54	Medium Hub
Glyma.18G213600	18G213600	Glyma18g44600			54	Medium Hub	PF00069|PF00560|PF08263	Protein kinase domain|Leucine Rich Repeat|Leucine rich repeat N-terminal domain	PTHR24420|PTHR24420:SF869	LEUCINE-RICH REPEAT RECEPTOR-LIKE PROTEIN KINASE|
Glyma.07G265900	07G265900	Glyma07g39580			54	Medium Hub	PF00939	Sodium:sulfate symporter transmembrane region	PTHR10283:SF37|PTHR10283	SODIUM/DICARBOXYLATE COTRANSPORTER-RELATED|SOLUTE CARRIER FAMILY 13 MEMBER
Glyma.15G068800	15G068800	Glyma15g07450			49	Small Hub	PF00459	Inositol monophosphatase family	PTHR20854:SF3|PTHR20854	DIPHOSPHONUCLEOSIDE PHOSPHOHYDROLASE|INOSITOL MONOPHOSPHATASE
Glyma.12G188200	12G188200	Glyma12g31380			49	Small Hub	PF00850	Histone deacetylase domain	PTHR10625:SF18|PTHR10625	HISTONE DEACETYLASE-RELATED|HISTONE DEACETYLASE
Glyma.13G212800	13G212800	Glyma13g28390			43	Small Hub	PF01627	Hpt domain
Glyma.02G204300	02G204300	Glyma02g36560			42	Small Hub	PF00520|PF00027	Ion transport protein|Cyclic nucleotide-binding domain	PTHR10217:SF7|PTHR10217	CYCLIC NUCLEOTIDE GATED CHANNEL|VOLTAGE AND LIGAND GATED POTASSIUM CHANNEL
Glyma.11G022200	11G022200	Glyma11g02450		TF	42	Small Hub	PF07526|PF00046	Associated with HOX|Homeobox domain	PTHR11850:SF52|PTHR11850	PRE-B-CELL LEUKEMIA TRANSCRIPTION FACTOR 3|HOMEOBOX PROTEIN TRANSCRIPTION FACTORS
Glyma.06G021400	06G021400	Glyma06g02390			41	Small Hub	PF00097	Zinc finger, C3HC4 type (RING finger)	PTHR22764	RING FINGER DOMAIN-CONTAINING
Glyma.14G099200	14G099200	Glyma14g11320			40	Small Hub	PF01564	Spermine/spermidine synthase	PTHR11558|PTHR11558:SF3	SPERMIDINE/SPERMINE SYNTHASE|SPERMINE SYNTHASE, PLANT
Glyma.13G066100	13G066100	Glyma13g05010			38	Small Hub	PF00004	ATPase family associated with various cellular activities (AAA)	PTHR23070|PTHR23070:SF1	BCS1 AAA-TYPE ATPASE|AAA-TYPE ATPASE-RELATED
Glyma.18G210500	18G210500	Glyma18g44250			38	Small Hub	PF00202	Aminotransferase class-III	PTHR11986|PTHR11986:SF23	AMINOTRANSFERASE CLASS III|ALANINE-GLYOXYLATE AMINOTRANSFERASE 2
Glyma.12G147600	12G147600	Glyma12g22380			36	Small Hub
Glyma.17G219600	17G219600	Glyma17g33510			36	Small Hub	PF08590|PF01713	Domain of unknown function (DUF1771)|Smr domain
Glyma.02G254000	02G254000	Glyma02g42130	small molecule metabolic process		36	Small Hub	PF00206|PF08328	Lyase|Adenylosuccinate lyase C-terminal	PTHR11444:SF2|PTHR11444	ADENYLOSUCCINATE LYASE|ASPARTATEAMMONIA/ARGININOSUCCINATE/ADENYLOSUCCINATE LYASE
Glyma.04G123100	04G123100	Glyma04g14680			36	Small Hub			PTHR21596:SF7|PTHR21596	SUBFAMILY NOT NAMED|RIBONUCLEASE P PROTEIN SUBUNIT P38-RELATED
Glyma.08G135900	08G135900	Glyma08g14441			36	Small Hub	PF07534	TLD	PTHR23354|PTHR23354:SF5	NUCLEOLAR PROTEIN 7/ESTROGEN RECEPTOR COACTIVATOR-RELATED|NUCLEOLAR PROTEIN-RELATED
Glyma.10G153200	10G153200	Glyma10g29390			36	Small Hub			PTHR10593	SERINE/THREONINE-PROTEIN KINASE RIO
Glyma.07G228100	07G228100	Glyma07g35490			36	Small Hub	PF01105	emp24/gp25L/p24 family/GOLD	PTHR22811:SF5|PTHR22811	|TRANSMEMBRANE EMP24 DOMAIN-CONTAINING PROTEIN
Glyma.09G061000	09G061000	Glyma09g06860			36	Small Hub	PF00327|PF08079	Ribosomal protein L30p/L7e|Ribosomal L30 N-terminal domain	PTHR11524	60S RIBOSOMAL PROTEIN L7
Glyma.14G106500	14G106500	Glyma14g12570			36	Small Hub	PF01713|PF08590	Smr domain|Domain of unknown function (DUF1771)	PTHR13308	UNCHARACTERIZED
Glyma.06G187600	06G187600	Glyma06g19960			36	Small Hub	PF00249	Myb-like DNA-binding domain	PTHR12374	TRANSCRIPTIONAL ADAPTOR 2 (ADA2)-RELATED
Glyma.16G195300	16G195300	Glyma16g31980			36	Small Hub	PF00646	F-box domain
Glyma.08G194600	08G194600	Glyma08g20770	Active transmembrane transporter activity		36	Small Hub	PF00664|PF00005	ABC transporter transmembrane region|ABC transporter	PTHR24223|PTHR24223:SF203	FAMILY NOT NAMED|
Glyma.04G219600	04G219600	Glyma04g39741			36	Small Hub	PF01582	TIR domain	PTHR23155:SF252|PTHR23155	SUBFAMILY NOT NAMED|LEUCINE-RICH REPEAT-CONTAINING PROTEIN
Glyma.08G129400	08G129400	Glyma08g13630			36	Small Hub	PF06943	LSD1 zinc finger
Glyma.02G225800	02G225800	Glyma02g39080			36	Small Hub	PF00201	UDP-glucoronosyl and UDP-glucosyl transferase	PTHR11926|PTHR11926:SF15	GLUCOSYL/GLUCURONOSYL TRANSFERASES|UDP-GLUCOSYLTRANSFERASE
Glyma.11G118000	11G118000	Glyma11g12550			36	Small Hub
Glyma.01G155400	01G155400	Glyma01g35960			36	Small Hub	PF03171	2OG-Fe(II) oxygenase superfamily	PTHR10209|PTHR10209:SF55	OXIDOREDUCTASE, 2OG-FE(II) OXYGENASE FAMILY PROTEIN|OXIDOREDUCTASE, 2OG-FE(II) OXYGENASE FAMILY PROTEIN
Glyma.09G202600	09G202600	Glyma09g33540			35	Small Hub	PF07173	Protein of unknown function (DUF1399)
Glyma.05G200300	05G200300				35	Small Hub
Glyma.09G256100	09G256100	Glyma09g39200			35	Small Hub	PF00295	Glycosyl hydrolases family 28
Glyma.11G072900	11G072900	Glyma11g07740			34	Small Hub	PF05608	Protein of unknown function (DUF778)	PTHR20921	UNCHARACTERIZED
Glyma.14G003200	14G003200	Glyma14g00620			28		PF01218	Coproporphyrinogen III oxidase	PTHR10755	COPROPORPHYRINOGEN III OXIDASE, MITOCHONDRIAL
Glyma.11G154800	11G154800	Glyma11g21600			28		PF00176|PF07496|PF00271|PF00646	SNF2 family N-terminal domain|CW-type Zinc Finger|Helicase conserved C-terminal domain|F-box domain	PTHR10799|PTHR10799:SF152	SWI/SNF-RELATED MATRIX-ASSOCIATED ACTIN-DEPENDENT REGULATOR OF CHROMATIN SUBFAMILY-RELATED|DNA REPAIR PROTEIN RAD5-RELATED
Glyma.05G127000	05G127000				28
Glyma.12G043500	12G043500	Glyma12g04770			28
Glyma.15G089900	15G089900		small molecule metabolic process		28
Glyma.10G270000	10G270000	Glyma10g41580			28		PF01569	PAP2 superfamily	PTHR10165|PTHR10165:SF45	LIPID PHOSPHATE PHOSPHATASE|PHOSPHATIDATE PHOSPHATASE
Glyma.12G001500	12G001500	Glyma12g00360			28		PF00168|PF08372	C2 domain|Plant phosphoribosyltransferase C-terminal	PTHR10024:SF97|PTHR10024	C2 DOMAIN-CONTAINING PROTEIN|SYNAPTOTAGMIN
Glyma.01G019800	01G019800	Glyma01g02400			28		PF07173	Protein of unknown function (DUF1399)
Glyma.05G037500	05G037500	Glyma05g02190			28		PF08436|PF02670	1-deoxy-D-xylulose 5-phosphate reductoisomerase C-terminal|1-deoxy-D-xylulose 5-phosphate reductoisomerase
Glyma.10G016400	10G016400	Glyma10g02060			28		PF01280	Ribosomal protein L19e	PTHR10722	60S RIBOSOMAL PROTEIN L19
Glyma.07G205600	07G205600	Glyma07g32670			28
Glyma.11G084500	11G084500	Glyma11g08960			28		PF00134|PF02984	Cyclin, N-terminal domain|Cyclin, C-terminal domain	PTHR10177|PTHR10177:SF24	CYCLINE|CYCLIN-B
Glyma.18G236900	18G236900	Glyma18g47150			28
Glyma.08G005600	08G005600	Glyma08g00840			28		PF00069|PF00036	Protein kinase domain|EF hand	PTHR24349:SF13|PTHR24349	|SERINE/THREONINE-PROTEIN KINASE
Glyma.U011400		Glyma11g17980			28		PF06749	Protein of unknown function (DUF1218)
Glyma.13G222300	13G222300	Glyma13g29410	small molecule metabolic process		28		PF00464	Serine hydroxymethyltransferase	PTHR11680	SERINE HYDROXYMETHYLTRANSFERASE
Glyma.18G234800	18G234800	Glyma18g46940			28		PF00179	Ubiquitin-conjugating enzyme	PTHR24067:SF19|PTHR24067	|UBIQUITIN-CONJUGATING ENZYME E2
Glyma.11G051600	11G051600	Glyma11g05510			28		PF03321	GH3 auxin-responsive promoter
Glyma.17G141200	17G141200	Glyma17g15020			28		PF00026	Eukaryotic aspartyl protease	PTHR13683:SF98|PTHR13683	CHLOROPLAST NUCLEIOD DNA-BINDING-RELATED|ASPARTYL PROTEASES
Glyma.09G271900	09G271900	Glyma09g40840			28		PF02535	ZIP Zinc transporter	PTHR11065:SF5|PTHR11065	SUBFAMILY NOT NAMED|SOLUTE CARRIER FAMILY 39 (METAL ION TRANSPORTER), MEMBER 11
Glyma.02G244300	02G244300	Glyma02g41150			28		PF00011	Hsp20/alpha crystallin family	PTHR11527	SMALL HEAT-SHOCK PROTEIN (HSP20) FAMILY
Glyma.17G073300	17G073300	Glyma17g08100	small molecule metabolic process		28		PF00448|PF02881|PF04086	SRP54-type protein, GTPase domain|SRP54-type protein, helical bundle domain|Signal recognition particle, alpha subunit, N-terminal	PTHR11564|PTHR11564:SF8	GTPASE CONTAINING FAMILY OF SIGNAL RECOGNITION PARTICLE PROTEINS|SIGNAL RECOGNITION PARTICLE RECEPTOR ALPHA SUBUNIT (SR-ALPHA)
Glyma.16G040100	16G040100	Glyma16g04420	small molecule metabolic process		28		PF03953|PF00091	Tubulin C-terminal domain|Tubulin/FtsZ family, GTPase domain	PTHR11588	TUBULIN
Glyma.15G207200	15G207200	Glyma15g25170			27		PF00501	AMP-binding enzyme	PTHR24095	FAMILY NOT NAMED
Glyma.05G171000	05G171000	Glyma05g30490			27		PF06943	LSD1 zinc finger
Glyma.09G264300	09G264300	Glyma09g40020			27		PF00097	Zinc finger, C3HC4 type (RING finger)	PTHR14155|PTHR14155:SF2	RING FINGER DOMAIN-CONTAINING|RING FINGER DOMAIN-CONTAINING
Glyma.09G180100	09G180100	Glyma09g31140			27		PF00564	PB1 domain
Glyma.17G242200	17G242200	Glyma17g36070			27		PF00067	Cytochrome P450	PTHR24286|PTHR24286:SF63	FAMILY NOT NAMED|
Glyma.13G302000	13G302000				27
Glyma.17G234000	17G234000	Glyma17g35230			27
Glyma.16G180000	16G180000	Glyma16g29910	Active transmembrane transporter activity		27		PF01554	MatE	PTHR11206|PTHR11206:SF49	MULTIDRUG RESISTANCE PROTEIN|SUBFAMILY NOT NAMED
Glyma.15G001200	15G001200	Glyma15g00330			27				PTHR24006|PTHR24006:SF18	FAMILY NOT NAMED|SUBFAMILY NOT NAMED
Glyma.15G001400	15G001400	Glyma15g00350			27		PF10250	GDP-fucose protein O-fucosyltransferase
Glyma.08G044100	08G044100	Glyma08g04890			27		PF02878|PF02879|PF00408|PF02880	Phosphoglucomutase/phosphomannomutase, alpha/beta/alpha domain I|Phosphoglucomutase/phosphomannomutase, alpha/beta/alpha domain II|Phosphoglucomutase/phosphomannomutase, C-terminal domain|Phosphoglucomutase/phosphomannomutase, alpha/beta/alpha domain III	PTHR22573:SF5|PTHR22573	PHOSPHOGLUCOMUTASE|PHOSPHOHEXOMUTASE FAMILY MEMBER
Glyma.13G139900	13G139900	Glyma13g20310			27		PF03179	Vacuolar (H+)-ATPase G subunit	PTHR12713:SF1|PTHR12713	VACUOLAR ATP SYNTHASE SUBUNIT G PLANT|VACUOLAR ATP SYNTHASE SUBUNIT G
Glyma.12G118600	12G118600				27
Glyma.19G050500	19G050500	Glyma19g06930	small molecule metabolic process		27		PF04116	Fatty acid hydroxylase superfamily	PTHR11863|PTHR11863:SF2	STEROL DESATURASE|STEROL DESATURASE
Glyma.U013800		Glyma11g17490			25		PF03514	GRAS domain family
Glyma.09G069000	09G069000	Glyma09g08040			25		PF03637	Mob1/phocein family	PTHR22599|PTHR22599:SF8	MPS ONE BINDER KINASE ACTIVATOR-LIKE (MOB)|MPS ONE BINDER KINASE ACTIVATOR-LIKE 1 (MOB1 HOMOLOG 1) (MOB1)
Glyma.09G222500	09G222500	Glyma09g35651	small molecule metabolic process		24		PF05680	ATP synthase E chain
Glyma.20G211100	20G211100	Glyma20g35390			24		PF04720	Protein of unknown function (DUF506)
Glyma.11G025800	11G025800	Glyma11g02810			23
Glyma.18G155200	18G155200	Glyma18g31330			23		PF05804|PF04564	Kinesin-associated protein (KAP)|U-box domain	PTHR22849	WDSAM1 PROTEIN
Glyma.13G212200	13G212200	Glyma13g28330			22				PTHR10044|PTHR10044:SF81	INHIBITOR OF APOPTOSIS|SUBFAMILY NOT NAMED
Glyma.16G032700	16G032700	Glyma16g03650			21		PF00069	Protein kinase domain	PTHR24420|PTHR24420:SF688	LEUCINE-RICH REPEAT RECEPTOR-LIKE PROTEIN KINASE|
Glyma.08G147700	08G147700	Glyma08g15630			20		PF04720	Protein of unknown function (DUF506)
Glyma.14G182100	14G182100	Glyma14g36070			18		PF00175|PF00667|PF00258	Oxidoreductase NAD-binding domain|FAD binding domain|Flavodoxin	PTHR19384:SF17|PTHR19384	NADPH CYTOCHROME P450 REDUCTASE|FLAVODOXIN-RELATED
Glyma.20G019700	20G019700	Glyma20g02410	small molecule metabolic process		18		PF01597	Glycine cleavage H-protein	PTHR11715	GLYCINE CLEAVAGE SYSTEM H PROTEIN
Glyma.09G037400	09G037400	Glyma09g04220			18		PF02150|PF01096	RNA polymerases M/15 Kd subunit|Transcription factor S-II (TFIIS)	PTHR11239	DNA-DIRECTED RNA POLYMERASE
Glyma.11G182300	11G182300	Glyma11g18870			18
Glyma.09G091000	09G091000	Glyma09g11970			18				PTHR12964	NADH-UBIQUINONE OXIDOREDUCTASE B14 SUBUNIT
Glyma.12G171700	12G171700	Glyma12g29370			18				PTHR10593	SERINE/THREONINE-PROTEIN KINASE RIO
Glyma.13G362300	13G362300	Glyma13g43920	Active transmembrane transporter activity		18		PF03219	TLC ATP/ADP transporter
Glyma.18G255700	18G255700	Glyma18g49070			18		PF01459	Eukaryotic porin	PTHR11743:SF14|PTHR11743	VOLTAGE-DEPENDENT ANION-SELECTIVE CHANNEL 1, 2|VOLTAGE-DEPENDENT ANION-SELECTIVE CHANNEL
Glyma.12G201500	12G201500	Glyma12g32820			18		PF01501	Glycosyl transferase family 8	PTHR13778|PTHR13778:SF2	GLYCOSYLTRANSFERASE 8 DOMAIN-CONTAINING PROTEIN|GLYCOSYLTRANSFERASE 8 DOMAIN-CONTAINING PROTEIN 2
Glyma.12G222000	12G222000	Glyma12g35030			18		PF06749	Protein of unknown function (DUF1218)
Glyma.07G066600	07G066600	Glyma07g07250			18		PF00069	Protein kinase domain	PTHR24420|PTHR24420:SF688	LEUCINE-RICH REPEAT RECEPTOR-LIKE PROTEIN KINASE|
Glyma.13G193600	13G193600	Glyma13g26270			18				PTHR12964	NADH-UBIQUINONE OXIDOREDUCTASE B14 SUBUNIT
Glyma.12G159300	12G159300	Glyma12g19520			18		PF02866|PF00056	lactate/malate dehydrogenase, alpha/beta C-terminal domain|lactate/malate dehydrogenase, NAD binding domain	PTHR11540|PTHR11540:SF1	MALATE AND LACTATE DEHYDROGENASE|MALATE DEHYDROGENASE
Glyma.09G240600	09G240600	Glyma09g37570			17		PF01459	Eukaryotic porin	PTHR11743|PTHR11743:SF14	VOLTAGE-DEPENDENT ANION-SELECTIVE CHANNEL|VOLTAGE-DEPENDENT ANION-SELECTIVE CHANNEL 1, 2
Glyma.06G185600	06G185600	Glyma06g19750			17		PF05047	Mitochondrial ribosomal protein L51 / S25 / CI-B8 domain	PTHR12878	NADH-UBIQUINONE OXIDOREDUCTASE B8 SUBUNIT
Glyma.16G027100	16G027100	Glyma16g03020			17		PF00153	Mitochondrial carrier protein	PTHR24089:SF87|PTHR24089	SUBFAMILY NOT NAMED|FAMILY NOT NAMED
Glyma.15G034000	15G034000	Glyma15g03870			14		PF02738|PF01315|PF03450|PF01799|PF00941|PF00111	Molybdopterin-binding domain of aldehyde dehydrogenase|Aldehyde oxidase and xanthine dehydrogenase, a/b hammerhead domain|CO dehydrogenase flavoprotein C-terminal domain|[2Fe-2S] binding domain|FAD binding domain in molybdopterin dehydrogenase|2Fe-2S iron-sulfur cluster binding domain	PTHR11908:SF8|PTHR11908	XANTHINE DEHYDROGENASE|XANTHINE DEHYDROGENASE
Glyma.06G221900	06G221900	Glyma06g29530			14		PF01126	Heme oxygenase	PTHR10720	HEME OXYGENASE
Glyma.04G203100	04G203100	Glyma04g38020			14
Glyma.09G082900	09G082900	Glyma09g09910			14		PF00201	UDP-glucoronosyl and UDP-glucosyl transferase	PTHR11926:SF15|PTHR11926	UDP-GLUCOSYLTRANSFERASE|GLUCOSYL/GLUCURONOSYL TRANSFERASES
Glyma.08G141100	08G141100	Glyma08g14940			14
Glyma.09G161100	09G161100	Glyma09g29000			14		PF00560|PF08263|PF00069	Leucine Rich Repeat|Leucine rich repeat N-terminal domain|Protein kinase domain	PTHR24420|PTHR24420:SF789	LEUCINE-RICH REPEAT RECEPTOR-LIKE PROTEIN KINASE|
Glyma.11G077200	11G077200	Glyma11g08160			14
Glyma.18G244300	18G244300	Glyma18g47950			14		PF00550	Phosphopantetheine attachment site	PTHR20863|PTHR20863:SF5	ACYL CARRIER PROTEIN/ZINC FINGER PROTEIN 593-RELATED|ACYL CARRIER PROTEIN
Glyma.05G218500	05G218500	Glyma05g36700			14		PF10539	Development and cell death domain
Glyma.04G029700	04G029700	Glyma04g03210			14		PF00069	Protein kinase domain	PTHR24055	MITOGEN-ACTIVATED PROTEIN KINASE
Glyma.10G210500	10G210500	Glyma10g35470		TF	14		PF00320	GATA zinc finger	PTHR10071:SF113|PTHR10071	ZINC FINGER (GATA TYPE) FAMILY PROTEIN|TRANSCRIPTION FACTOR GATA (GATA BINDING FACTOR)
Glyma.10G024300	10G024300	Glyma10g02940			14		PF00651|PF00917	BTB/POZ domain|MATH domain	PTHR24411:SF177|PTHR24411	|FAMILY NOT NAMED
Glyma.U038300		Glyma0041s00260			14		PF01946|PF08491	Thi4 family|Squalene epoxidase	PTHR10835	SQUALENE MONOOXYGENASE
Glyma.04G088000	04G088000	Glyma04g09290	small molecule metabolic process		14		PF05770	Inositol 1, 3, 4-trisphosphate 5/6-kinase	PTHR14217	FAMILY NOT NAMED
Glyma.16G217600	16G217600	Glyma16g34330			14		PF00076	RNA recognition motif. (a.k.a. RRM, RBD, or RNP domain)	PTHR24012|PTHR24012:SF32	FAMILY NOT NAMED|
Glyma.13G300700	13G300700	Glyma13g37650			14		PF01501	Glycosyl transferase family 8	PTHR13778:SF2|PTHR13778	GLYCOSYLTRANSFERASE 8 DOMAIN-CONTAINING PROTEIN 2|GLYCOSYLTRANSFERASE 8 DOMAIN-CONTAINING PROTEIN
Glyma.16G137800	16G137800				13
Glyma.07G173100	07G173100	Glyma07g27390			13		PF00069|PF08263	Protein kinase domain|Leucine rich repeat N-terminal domain	PTHR24420|PTHR24420:SF467	LEUCINE-RICH REPEAT RECEPTOR-LIKE PROTEIN KINASE|
Glyma.04G052200	04G052200	Glyma04g05520			13		PF00612	IQ calmodulin-binding motif	PTHR13140|PTHR13140:SF84	MYOSIN|
Glyma.09G050700	09G050700	Glyma09g05590			13		PF00702	haloacid dehalogenase-like hydrolase	PTHR12725:SF5|PTHR12725	HALOACID DEHALOGENASE-LIKE HYDROLASE DOMAIN CONTAINING 3|HALOACID DEHALOGENASE-LIKE HYDROLASE
Glyma.20G022900	20G022900	Glyma20g02820			13		PF02170|PF08699|PF02171	PAZ domain|Domain of unknown function (DUF1785)|Piwi domain	PTHR22891	EUKARYOTIC TRANSLATION INITIATION FACTOR 2C
Glyma.18G224200	18G224200	Glyma18g45750			13		PF01501	Glycosyl transferase family 8	PTHR13778|PTHR13778:SF4	GLYCOSYLTRANSFERASE 8 DOMAIN-CONTAINING PROTEIN|
Glyma.13G284900	13G284900	Glyma13g36070			13		PF00083	Sugar (and other) transporter	PTHR24064|PTHR24064:SF41	FAMILY NOT NAMED|SUBFAMILY NOT NAMED
Glyma.02G134000	02G134000	Glyma02g15150			13		PF07859	alpha/beta hydrolase fold	PTHR23024:SF10|PTHR23024	CARBOXYLESTERASE-RELATED|MEMBER OF GDXG FAMILY OF LIPOLYTIC ENZYMES
Glyma.02G275900	02G275900	Glyma02g44380			11		PF03822|PF00069	NAF domain|Protein kinase domain	PTHR24345|PTHR24345:SF45	SERINE/THREONINE-PROTEIN KINASE PLK|SERINE/THREONINE-PROTEIN KINASE PLK1
Glyma.19G126400	19G126400	Glyma19g30640			11		PF00892	EamA-like transporter family
Glyma.13G166400	13G166400	Glyma13g23530			11		PF00444	Ribosomal protein L36	PTHR18804|PTHR18804:SF7	FAMILY NOT NAMED|SUBFAMILY NOT NAMED
Glyma.08G209100	08G209100	Glyma08g22350	Active transmembrane transporter activity		11		PF03219	TLC ATP/ADP transporter
Glyma.07G257700	07G257700	Glyma07g38740			11		PF12481|PF12504	Aluminium induced protein|	PTHR11772	ASPARAGINE SYNTHETASE
Glyma.13G101500	13G101500	Glyma13g00440			11
Glyma.08G037300	08G037300	Glyma08g04170			11		PF00069	Protein kinase domain	PTHR24056|PTHR24056:SF88	CELL DIVISION PROTEIN KINASE|
Glyma.12G212400	12G212400	Glyma12g34000			11		PF00071	Ras family	PTHR24073|PTHR24073:SF213	FAMILY NOT NAMED|SUBFAMILY NOT NAMED
Glyma.13G127500	13G127500	Glyma13g18960	Active transmembrane transporter activity		11		PF00005|PF00664	ABC transporter|ABC transporter transmembrane region	PTHR24223:SF202|PTHR24223	|FAMILY NOT NAMED
Glyma.12G113200	12G113200	Glyma12g12740			10		PF07223	Protein of unknown function (DUF1421)
Glyma.06G184200	06G184200	Glyma06g19590			10		PF02358|PF00982	Trehalose-phosphatase|Glycosyltransferase family 20	PTHR10788	TREHALOSE-6-PHOSPHATE SYNTHASE
Glyma.10G187200	10G187200	Glyma10g33100			10				PTHR12595	POS9-ACTIVATING FACTOR FAP7-RELATED
Glyma.16G116300	16G116300	Glyma16g22060			10		PF00505	HMG (high mobility group) box	PTHR13711:SF70|PTHR13711	|SWI/SNF-RELATED CHROMATIN BINDING PROTEIN
Glyma.05G046000	05G046000	Glyma05g03110			10		PF00069	Protein kinase domain	PTHR24056|PTHR24056:SF86	CELL DIVISION PROTEIN KINASE|
Glyma.15G084400	15G084400	Glyma15g09090			10		PF00069	Protein kinase domain	PTHR24057	GLYCOGEN SYNTHASE KINASE-3 ALPHA
Glyma.10G044700	10G044700	Glyma10g05130			10		PF00719	Inorganic pyrophosphatase	PTHR10286	INORGANIC PYROPHOSPHATASE
Glyma.06G292800	06G292800	Glyma06g45800			10		PF07223	Protein of unknown function (DUF1421)
Glyma.08G100700	08G100700	Glyma08g10630			10				PTHR15067:SF7|PTHR15067	ZINC FINGER (C3HC4-TYPE RING FINGER) FAMILY PROTEIN|FAMILY NOT NAMED
Glyma.06G084300	06G084300	Glyma06g08880			10		PF00069	Protein kinase domain	PTHR11909:SF18|PTHR11909	CASEIN KINASE|CASEIN KINASE-RELATED
Glyma.19G071300	19G071300	Glyma19g18590			10		PF01165	Ribosomal protein S21
Glyma.05G192900	05G192900	Glyma05g32640			9		PF02769|PF00586	AIR synthase related protein, C-terminal domain|AIR synthase related protein, N-terminal domain	PTHR10520	TRIFUNCTIONAL PURINE BIOSYNTHETIC PROTEIN ADENOSINE-3-RELATED
Glyma.11G049300	11G049300	Glyma11g05280			7		PF03195	Protein of unknown function DUF260
Glyma.10G156900	10G156900	Glyma10g29780	small molecule metabolic process		7		PF02844|PF02843|PF01071	Phosphoribosylglycinamide synthetase, N domain|Phosphoribosylglycinamide synthetase, C domain|Phosphoribosylglycinamide synthetase, ATP-grasp (A) domain	PTHR10520	TRIFUNCTIONAL PURINE BIOSYNTHETIC PROTEIN ADENOSINE-3-RELATED
Glyma.01G028500	01G028500	Glyma01g03470			6
Glyma.08G169800	08G169800	Glyma08g18080			4		PF01344	Kelch motif	PTHR23244:SF16|PTHR23244	JASMONATE INDUCIBLE PROTEIN-RELATED|KELCH REPEAT DOMAIN
Glyma.08G029400	08G029400	Glyma08g03330			4		PF00249	Myb-like DNA-binding domain	PTHR12374	TRANSCRIPTIONAL ADAPTOR 2 (ADA2)-RELATED
Glyma.14G072100	14G072100	Glyma14g07870			4		PF00403	Heavy-metal-associated domain
Glyma.01G159800	01G159800	Glyma01g36440			4		PF00266	Aminotransferase class-V	PTHR21152:SF1|PTHR21152	PHOSPHOSERINE AMINOTRANSFERASE|AMINOTRANSFERASE CLASS V
Glyma.12G238300	12G238300	Glyma12g36703			4
Glyma.01G231000	01G231000	Glyma01g44130		TF	4		PF00847	AP2 domain
Glyma.16G175400	16G175400	Glyma16g29370			4		PF00201	UDP-glucoronosyl and UDP-glucosyl transferase	PTHR11926:SF15|PTHR11926	UDP-GLUCOSYLTRANSFERASE|GLUCOSYL/GLUCURONOSYL TRANSFERASES
Glyma.04G036700	04G036700	Glyma04g03910			4		PF00249	Myb-like DNA-binding domain	PTHR10641	MYB-LIKE DNA-BINDING PROTEIN MYB
Glyma.10G201100	10G201100	Glyma10g34490	small molecule metabolic process		4		PF00224|PF02887	Pyruvate kinase, barrel domain|Pyruvate kinase, alpha/beta domain	PTHR11817	PYRUVATE KINASE
Glyma.01G129700	01G129700	Glyma01g32130			3
Glyma.03G130000	03G130000	Glyma03g28570			3		PF00072	Response regulator receiver domain	PTHR26402:SF64|PTHR26402	|RESPONSE REGULATOR OF TWO-COMPONENT SYSTEM
Glyma.04G238900	04G238900	Glyma04g41760			3		PF06017	Myosin tail
Glyma.19G013500	19G013500	Glyma19g01630			2		PF00514|PF04564	Armadillo/beta-catenin-like repeat|U-box domain	PTHR23315:SF40|PTHR23315	OS06G0238000 PROTEIN|BETA CATENIN-RELATED ARMADILLO REPEAT-CONTAINING
Glyma.09G153700	09G153700	Glyma09g28090			2
Glyma.03G115300	03G115300	Glyma03g26820			2		PF00067	Cytochrome P450	PTHR24286|PTHR24286:SF13	FAMILY NOT NAMED|SUBFAMILY NOT NAMED
Glyma.15G110700	15G110700	Glyma15g11720			2		PF01168	Alanine racemase, N-terminal domain	PTHR10146	PROLINE SYNTHETASE CO-TRANSCRIBED BACTERIAL HOMOLOG PROTEIN
Glyma.04G007400	04G007400	Glyma04g00940			2		PF01207	Dihydrouridine synthase (Dus)	PTHR11082:SF8|PTHR11082	TRNA-DIHYDROURIDINE SYNTHASE 3|TRNA-DIHYDROURIDINE SYNTHASE
Glyma.18G005000	18G005000	Glyma18g00830			2		PF11820	Protein of unknown function (DUF3339)
Glyma.17G073800	17G073800	Glyma17g08150			2		PF00883|PF02789	Cytosol aminopeptidase family, catalytic domain|Cytosol aminopeptidase family, N-terminal domain	PTHR11963	LEUCINE AMINOPEPTIDASE-RELATED
Glyma.05G221800	05G221800	Glyma05g36380			2

## Sheet: Seed
Gene Name	ShowAs	Mapped v1 gene id	Main GO Annotation: Ribonucleoprotein complex biogenesis /ATPase activity, coupled /ribonucleoprotein complex	TF or Not	Degree in the Network	Hub or Not	PfamDomainID	PfamDomainName	PantherID	PantherName
Glyma.04G063900	04G063900	Glyma04g06800			148	Large Hub
Glyma.16G077700	16G077700	Glyma16g08450	Ribonucleoprotein complex		148	Large Hub	PF02731	SKIP/SNW domain	PTHR12096	NUCLEAR PROTEIN SKIP-RELATED
Glyma.06G019700	06G019700	Glyma06g02230			148	Large Hub
Glyma.02G146600	02G146600	Glyma02g16550			133	Large Hub	PF06047	Ras-induced vulval development antagonist	PTHR13087	NF-KAPPA B ACTIVATING PROTEIN
Glyma.17G011500	17G011500	Glyma17g01500			131	Large Hub	PF05184|PF00026|PF03489	Saposin-like type B, region 1|Eukaryotic aspartyl protease|Saposin-like type B, region 2	PTHR13683:SF85|PTHR13683	ASPARTIC PROTEINASE-RELATED|ASPARTYL PROTEASES
Glyma.12G057800	12G057800	Glyma12g06170			130	Large Hub	PF08155|PF06858	NOGCT (NUC087) domain|Nucleolar GTP-binding protein 1 (NOG1)	PTHR11702|PTHR11702:SF4	DEVELOPMENTALLY REGULATED GTP-BINDING PROTEIN-RELATED|NUCLEOLAR GTP-BINDING PROTEIN 1
Glyma.19G016000	19G016000	Glyma19g01900			119	Large Hub
Glyma.08G210700	08G210700	Glyma08g22501			119	Large Hub	PF01344|PF00646	Kelch motif|F-box domain
Glyma.05G049600	05G049600	Glyma05g03520			119	Large Hub	PF02179	BAG domain	PTHR12329:SF8|PTHR12329	OS09G0524800 PROTEIN|BCL2-ASSOCIATED ATHANOGENE
Glyma.16G179100	16G179100	Glyma16g29790			119	Large Hub	PF04116	Fatty acid hydroxylase superfamily
Glyma.03G221200	03G221200	Glyma03g37980	ATPase activity, coupled		119	Large Hub	PF00271|PF00270|PF04408|PF07717	Helicase conserved C-terminal domain|DEAD/DEAH box helicase|Helicase associated domain (HA2)|Oligonucleotide/oligosaccharide-binding (OB)-fold	PTHR18934	ATP-DEPENDENT RNA HELICASE
Glyma.09G098900	09G098900	Glyma09g14870			118	Large Hub	PF08212	Lipocalin-like domain	PTHR10612|PTHR10612:SF7	APOLIPOPROTEIN D|APOLIPOPROTEIN D-RELATED
Glyma.06G146800	06G146800	Glyma06g15190			118	Large Hub	PF05627	Cleavage site for pathogenic type III effector avirulence factor Avr
Glyma.08G253000	08G253000	Glyma08g28030			108	Large Hub	PF00454	Phosphatidylinositol 3- and 4-kinase	PTHR15245:SF11|PTHR15245	PHOSPHATIDYLINOSITOL 3-KINASE-RELATED|SYMPLEKIN-RELATED
Glyma.14G118200	14G118200	Glyma14g26660			108	Large Hub	PF00646	F-box domain	PTHR23125|PTHR23125:SF104	F-BOX/LEUCINE RICH REPEAT PROTEIN|SUBFAMILY NOT NAMED
Glyma.19G115400	19G115400				101	Large Hub
Glyma.10G027400	10G027400	Glyma10g03290			100	Large Hub	PF06047	Ras-induced vulval development antagonist	PTHR13087	NF-KAPPA B ACTIVATING PROTEIN
Glyma.18G036200	18G036200	Glyma18g04060			99	Large Hub	PF03479	Domain of unknown function (DUF296)
Glyma.08G239500	08G239500	Glyma08g26110			99	Large Hub	PF00010	Helix-loop-helix DNA-binding domain	PTHR16223|PTHR16223:SF1	FAMILY NOT NAMED|SUBFAMILY NOT NAMED
Glyma.09G143200	09G143200	Glyma09g26510		1	99	Large Hub	PF00447	HSF-type DNA-binding	PTHR10015|PTHR10015:SF7	HEAT SHOCK TRANSCRIPTION FACTOR|HEAT STRESS TRANSCRIPTION FACTOR
Glyma.15G113700	15G113700	Glyma15g12030			98	Large Hub
Glyma.15G060600	15G060600	Glyma15g06590			96	Large Hub	PF00564	PB1 domain
Glyma.16G095900	16G095900	Glyma16g16290			95	Large Hub	PF00112|PF08246	Papain family cysteine protease|Cathepsin propeptide inhibitor domain (I29)	PTHR12411|PTHR12411:SF44	CYSTEINE PROTEASE FAMILY C1-RELATED|CYSTEINE PROTEASE
Glyma.19G188800	19G188800	Glyma19g37280			95	Large Hub	PF09732|PF10312	Cactus-binding C-terminus of cactin protein|Conserved mid region of cactin	PTHR21737|PTHR21737:SF4	POLYGLUTAMINE BINDING PROTEIN 1/MARVEL (MEMBRANE-ASSOCIATING) DOMAIN CONTAINING 3|CACTIN-RELATED
Glyma.20G147400	20G147400	Glyma20g28540			95	Large Hub
Glyma.11G001100	11G001100	Glyma11g00310			95	Large Hub	PF01535	PPR repeat	PTHR24015	FAMILY NOT NAMED
Glyma.18G132900	18G132900	Glyma18g17600			95	Large Hub
Glyma.04G235800	04G235800	Glyma04g41420			95	Large Hub	PF01535	PPR repeat	PTHR24015	FAMILY NOT NAMED
Glyma.11G029800	11G029800	Glyma11g03250			95	Large Hub	PF01571|PF08669	Aminomethyltransferase folate-binding domain|Glycine cleavage T-protein C-terminal barrel domain	PTHR22602	UNCHARACTERIZED
Glyma.06G069200	06G069200	Glyma06g07280	ATPase activity, coupled		95	Large Hub	PF00271|PF00270	Helicase conserved C-terminal domain|DEAD/DEAH box helicase	PTHR24031:SF5|PTHR24031	|FAMILY NOT NAMED
Glyma.16G071200	16G071200	Glyma16g07730			91	Large Hub			PTHR23125|PTHR23125:SF26	F-BOX/LEUCINE RICH REPEAT PROTEIN|
Glyma.09G273600	09G273600	Glyma09g41010			91	Large Hub	PF00433|PF00069	Protein kinase C terminal domain|Protein kinase domain	PTHR24354:SF83|PTHR24354	|SERINE/THREONINE-PROTEIN KINASE YPK-RELATED
Glyma.04G017500	04G017500	Glyma04g01920			91	Large Hub	PF06628|PF00199	Catalase-related immune-responsive|Catalase	PTHR11465	CATALASE
Glyma.15G072500	15G072500	Glyma15g07860			91	Large Hub	PF02776|PF02775|PF00205	Thiamine pyrophosphate enzyme, N-terminal TPP binding domain|Thiamine pyrophosphate enzyme, C-terminal TPP binding domain|Thiamine pyrophosphate enzyme, central domain	PTHR18968:SF13|PTHR18968	ACETOLACTATE SYNTHASE|THIAMINE PYROPHOSPHATE ENZYMES
Glyma.06G182000	06G182000	Glyma06g19310			91	Large Hub	PF01592	NifU-like N terminal domain	PTHR10093	IRON-SULFUR CLUSTER ASSEMBLY ENZYME (NIFU HOMOLOG)
Glyma.01G007200	01G007200	Glyma01g01060			91	Large Hub	PF03727|PF00349	Hexokinase|Hexokinase	PTHR19443	HEXOKINASE
Glyma.04G028400	04G028400	Glyma04g03100	ATPase activity, coupled		90	Large Hub	PF02190	ATP-dependent protease La (LON) domain	PTHR23327	RING FINGER PROTEIN 127
Glyma.08G016800	08G016800	Glyma08g02010			90	Large Hub
Glyma.13G266700	13G266700				86	Large Hub
Glyma.20G139700	20G139700	Glyma20g27700			86	Large Hub	PF07714|PF01657	Protein tyrosine kinase|Salt stress response/antifungal	PTHR24420:SF430|PTHR24420	LEUCINE-RICH RECEPTOR-LIKE PROTEIN KINASE|LEUCINE-RICH REPEAT RECEPTOR-LIKE PROTEIN KINASE
Glyma.14G078100	14G078100	Glyma14g08490	Ribonucleoprotein complex		86	Large Hub	PF00380	Ribosomal protein S9/S16	PTHR21569	RIBOSOMAL PROTEIN S9
Glyma.04G247800	04G247800	Glyma04g42680			85	Large Hub	PF00072	Response regulator receiver domain	PTHR26402:SF64|PTHR26402	|RESPONSE REGULATOR OF TWO-COMPONENT SYSTEM
Glyma.05G068600	05G068600	Glyma05g05820	ATPase activity, coupled		84	Large Hub	PF05362|PF00004|PF02190	Lon protease (S16) C-terminal proteolytic domain|ATPase family associated with various cellular activities (AAA)|ATP-dependent protease La (LON) domain	PTHR10046:SF24|PTHR10046	PEROXISOMAL LON PROTEASE HOMOLOG 2|ATP DEPENDENT LON PROTEASE FAMILY MEMBER
Glyma.05G166300	05G166300	Glyma05g29990			84	Large Hub	PF04548|PF11886	AIG1 family|Domain of unknown function (DUF3406)	PTHR10903|PTHR10903:SF24	GTPASE, IMAP FAMILY MEMBER-RELATED|OS03G0835100 PROTEIN
Glyma.17G020700	17G020700	Glyma17g02381			83	Large Hub	PF00588	SpoU rRNA Methylase family	PTHR12029	RNA METHYLTRANSFERASE
Glyma.07G262600	07G262600	Glyma07g39240			81	Large Hub	PF00026|PF03489|PF05184	Eukaryotic aspartyl protease|Saposin-like type B, region 2|Saposin-like type B, region 1	PTHR13683:SF85|PTHR13683	ASPARTIC PROTEINASE-RELATED|ASPARTYL PROTEASES
Glyma.12G207800	12G207800	Glyma12g33543			80	Large Hub
Glyma.06G058600	06G058600	Glyma06g06130			79	Medium Hub
Glyma.12G242000	12G242000	Glyma12g37080			78	Medium Hub	PF02114	Phosducin	PTHR21148:SF1|PTHR21148	PHOSDUCIN-LIKE PROTEIN 2, 3 (VIRAL IAP-ASSOCIATED FACTOR 1)|PHOSDUCIN-RELATED
Glyma.02G213500	02G213500	Glyma02g37680			78	Medium Hub	PF03479	Domain of unknown function (DUF296)
Glyma.05G173600	05G173600	Glyma05g30710			78	Medium Hub
Glyma.07G239500	07G239500	Glyma07g36820			78	Medium Hub
Glyma.11G103800	11G103800	Glyma11g11050			78	Medium Hub	PF00097	Zinc finger, C3HC4 type (RING finger)	PTHR23041:SF16|PTHR23041	RING FINGER DOMAIN-CONTAINING|RING FINGER DOMAIN-CONTAINING
Glyma.10G047600	10G047600	Glyma10g05470			78	Medium Hub	PF03741	Integral membrane protein TerC family
Glyma.16G115600	16G115600	Glyma16g21950			78	Medium Hub	PF01535	PPR repeat	PTHR24015	FAMILY NOT NAMED
Glyma.12G088900	12G088900	Glyma12g09445			78	Medium Hub
Glyma.13G198500	13G198500	Glyma13g26850			78	Medium Hub	PF00462	Glutaredoxin	PTHR10168|PTHR10168:SF44	GLUTAREDOXIN|GLUTAREDOXIN DOMAIN-CONTAINING CYSTEINE-RICH PROTEIN 1
Glyma.17G049200	17G049200	Glyma17g05690			78	Medium Hub
Glyma.10G265400	10G265400	Glyma10g41160			78	Medium Hub	PF06026	Ribose 5-phosphate isomerase A (phosphoriboisomerase A)	PTHR11934	RIBOSE-5-PHOSPHATE ISOMERASE
Glyma.11G227300	11G227300	Glyma11g34940			78	Medium Hub			PTHR23125:SF128|PTHR23125	SUBFAMILY NOT NAMED|F-BOX/LEUCINE RICH REPEAT PROTEIN
Glyma.18G240900	18G240900	Glyma18g47620			78	Medium Hub	PF00571	CBS domain
Glyma.14G046700	14G046700	Glyma14g05110			78	Medium Hub	PF05899	Protein of unknown function (DUF861)
Glyma.03G119400	03G119400	Glyma03g27360			78	Medium Hub	PF00378	Enoyl-CoA hydratase/isomerase family	PTHR11941	ENOYL-COA HYDRATASE-RELATED
Glyma.04G024500	04G024500	Glyma04g02681			78	Medium Hub
Glyma.03G159000	03G159000	Glyma03g31570			78	Medium Hub	PF01764	Lipase (class 3)
Glyma.11G203700	11G203700	Glyma11g31890			78	Medium Hub
Glyma.08G041300	08G041300	Glyma08g04590			78	Medium Hub
Glyma.01G029600	01G029600	Glyma01g03610			78	Medium Hub	PF00400	WD domain, G-beta repeat	PTHR19877	WD40 REPEAT PROTEIN
Glyma.06G017900	06G017900	Glyma06g02040			78	Medium Hub	PF06628|PF00199	Catalase-related immune-responsive|Catalase	PTHR11465	CATALASE
Glyma.15G055500	15G055500	Glyma15g06100			78	Medium Hub	PF01979	Amidohydrolase family	PTHR11647|PTHR11647:SF1	AMINOHYDROLASE|DIHYDROPYRIMIDINASE
Glyma.01G225800	01G225800	Glyma01g43540			78	Medium Hub	PF01370	NAD dependent epimerase/dehydratase family	PTHR10366|PTHR10366:SF39	NAD DEPENDENT EPIMERASE/DEHYDRATASE|UDP-GLUCOSE 4-EPIMERASE
Glyma.02G254300	02G254300	Glyma02g42150			78	Medium Hub			PTHR23125|PTHR23125:SF128	F-BOX/LEUCINE RICH REPEAT PROTEIN|SUBFAMILY NOT NAMED
Glyma.17G223900	17G223900	Glyma17g34110			78	Medium Hub	PF00255	Glutathione peroxidase	PTHR11592	GLUTATHIONE PEROXIDASE
Glyma.05G042400	05G042400	Glyma05g02710			78	Medium Hub	PF02445|PF02657	Quinolinate synthetase A protein|Fe-S metabolism associated domain	PTHR12735:SF3|PTHR12735	BOLA-LIKE PROTEIN CGI-143|BOLA-LIKE PROTEIN-RELATED
Glyma.01G188600	01G188600	Glyma01g39540		1	78	Medium Hub	PF00847	AP2 domain
Glyma.10G242100	10G242100	Glyma10g38710			78	Medium Hub	PF03016	Exostosin family	PTHR11062|PTHR11062:SF33	EXOSTOSIN (HEPARAN SULFATE GLYCOSYLTRANSFERASE)-RELATED|SUBFAMILY NOT NAMED
Glyma.04G019900	04G019900	Glyma04g02200			78	Medium Hub	PF03478|PF00646	Protein of unknown function (DUF295)|F-box domain
Glyma.08G186900	08G186900	Glyma08g19950			78	Medium Hub	PF05875	Ceramidase
Glyma.04G225600	04G225600	Glyma04g40360			78	Medium Hub	PF00536|PF02466	SAM domain (Sterile alpha motif)|Tim17/Tim22/Tim23/Pmp24 family	PTHR14110	MITOCHONDRIAL IMPORT INNER MEMBRANE TRANSLOCASE SUBUNIT TIM22
Glyma.08G149800	08G149800	Glyma08g15890			78	Medium Hub	PF03171	2OG-Fe(II) oxygenase superfamily	PTHR10209|PTHR10209:SF55	OXIDOREDUCTASE, 2OG-FE(II) OXYGENASE FAMILY PROTEIN|OXIDOREDUCTASE, 2OG-FE(II) OXYGENASE FAMILY PROTEIN
Glyma.20G125800	20G125800	Glyma20g26180			78	Medium Hub	PF02485	Core-2/I-Branching enzyme	PTHR19297:SF2|PTHR19297	GLYCOSYLATION ENZYME-LIKE PROTEIN|GLYCOSYLTRANSFERASE 14 FAMILY MEMBER
Glyma.16G173400	16G173400	Glyma16g29010			77	Medium Hub
Glyma.18G242300	18G242300	Glyma18g47770			76	Medium Hub	PF00293	NUDIX domain	PTHR10885:SF0|PTHR10885	ISOPENTENYL-DIPHOSPHATE DELTA-ISOMERASE 1|ISOPENTENYL-DIPHOSPHATE DELTA-ISOMERASE
Glyma.07G152100	07G152100	Glyma07g18450			76	Medium Hub
Glyma.06G073200	06G073200	Glyma06g07700			74	Medium Hub	PF07500|PF07744	Transcription factor S-II (TFIIS), central domain|SPOC domain	PTHR11477	TRANSCRIPTION ELONGATION FACTOR S-II
Glyma.02G248900	02G248900	Glyma02g41630			71	Medium Hub	PF08137	DVL family
Glyma.13G064600	13G064600	Glyma13g05180			66	Medium Hub
Glyma.06G134600	06G134600	Glyma06g13960			66	Medium Hub	PF08879|PF08880	WRC|QLQ
Glyma.19G003900	19G003900	Glyma19g00530			65	Medium Hub	PF00076	RNA recognition motif. (a.k.a. RRM, RBD, or RNP domain)	PTHR24012	FAMILY NOT NAMED
Glyma.16G123700	16G123700	Glyma16g23230			62	Medium Hub	PF01466|PF03931	Skp1 family, dimerisation domain|Skp1 family, tetramerisation domain	PTHR11165	SKP1
Glyma.02G169800	02G169800	Glyma02g26610			60	Medium Hub	PF03018	Dirigent-like protein	PTHR21495	NUCLEOPORIN-RELATED
Glyma.11G213900	11G213900	Glyma11g33380			60	Medium Hub	PF04981	NMD3 family	PTHR12746	NONSENSE-MEDIATED MRNA DECAY PROTEIN 3
Glyma.11G030500	11G030500	Glyma11g03330			55	Medium Hub	PF00515	Tetratricopeptide repeat	PTHR22904|PTHR22904:SF14	TPR REPEAT CONTAINING PROTEIN|STRESS-INDUCED-PHOSPHOPROTEIN 1 (STI1) (HSC70/HSP90-ORGANIZING PROTEIN)
Glyma.07G266000	07G266000	Glyma07g39590			54	Medium Hub	PF00031	Cystatin domain	PTHR11413|PTHR11413:SF28	CYSTATIN FAMILY MEMBER|SUBFAMILY NOT NAMED
Glyma.10G066400	10G066400	Glyma10g07663			54	Medium Hub	PF06404	Phytosulfokine precursor protein (PSK)
Glyma.13G278500	13G278500	Glyma13g35400			53	Medium Hub	PF08153|PF01926	NGP1NT (NUC091) domain|50S ribosome-binding GTPase	PTHR11089|PTHR11089:SF9	GTP-BINDING PROTEIN-RELATED|GTP-BINDING PROTEIN 2
Glyma.20G190900	20G190900	Glyma20g33270			53	Medium Hub	PF06957|PF00400|PF04053	Coatomer (COPI) alpha subunit C-terminus|WD domain, G-beta repeat|Coatomer WD associated region	PTHR19876:SF1|PTHR19876	COATOMER ALPHA SUBUNIT|COATOMER
Glyma.19G122600	19G122600	Glyma19g30210			52	Medium Hub	PF04548	AIG1 family	PTHR10903:SF23|PTHR10903	|GTPASE, IMAP FAMILY MEMBER-RELATED
Glyma.08G089600	08G089600	Glyma08g09470			52	Medium Hub
Glyma.18G102400	18G102400	Glyma18g12020			52	Medium Hub	PF08477	Miro-like protein	PTHR24073:SF279|PTHR24073	SUBFAMILY NOT NAMED|FAMILY NOT NAMED
Glyma.17G019400	17G019400	Glyma17g02270			52	Medium Hub	PF00201	UDP-glucoronosyl and UDP-glucosyl transferase	PTHR11926|PTHR11926:SF15	GLUCOSYL/GLUCURONOSYL TRANSFERASES|UDP-GLUCOSYLTRANSFERASE
Glyma.06G065900	06G065900	Glyma06g06951			52	Medium Hub
Glyma.18G265000	18G265000	Glyma18g49990			52	Medium Hub			PTHR23067:SF18|PTHR23067	|DOUBLE-STRANDED RNA-BINDING ZINC FINGER PROTEIN
Glyma.06G114500	06G114500	Glyma06g12050			52	Medium Hub
Glyma.11G178100	11G178100	Glyma11g24236			52	Medium Hub	PF00125	Core histone H2A/H2B/H3/H4	PTHR10484	HISTONE H4
Glyma.19G172400	19G172400	Glyma19g35581			52	Medium Hub	PF10215	Oligosaccaryltransferase
Glyma.03G197100	03G197100	Glyma03g35490			52	Medium Hub	PF01423	LSM domain	PTHR10553	SMALL NUCLEAR RIBONUCLEOPROTEIN
Glyma.08G320500	08G320500	Glyma08g43290			52	Medium Hub	PF11976	Ubiquitin-2 like Rad60 SUMO-like	PTHR10562	SMALL UBIQUITIN-RELATED MODIFIER
Glyma.17G032200	17G032200	Glyma17g03550	Ribonucleoprotein complex		52	Medium Hub	PF01779	Ribosomal L29e protein family	PTHR12884	60S RIBOSOMAL PROTEIN L29
Glyma.08G291500	08G291500	Glyma08g40200			52	Medium Hub	PF07189	Splicing factor 3B subunit 10 (SF3b10)	PTHR20978	FAMILY NOT NAMED
Glyma.06G323000	06G323000	Glyma06g48130	Ribonucleoprotein complex		52	Medium Hub	PF00673|PF00281	ribosomal L5P family C-terminus|Ribosomal protein L5	PTHR11994	60S RIBOSOMAL PROTEIN L11-RELATED
Glyma.13G151600	13G151600				52	Medium Hub
Glyma.20G017200	20G017200	Glyma20g02110			52	Medium Hub	PF00166	Chaperonin 10 Kd subunit	PTHR10772	10 KDA HEAT SHOCK PROTEIN
Glyma.19G195100	19G195100	Glyma19g38130			52	Medium Hub	PF01423	LSM domain	PTHR10553	SMALL NUCLEAR RIBONUCLEOPROTEIN
Glyma.12G056700	12G056700	Glyma12g06030			52	Medium Hub
Glyma.13G165200	13G165200	Glyma13g23400	Ribonucleoprotein complex		52	Medium Hub	PF00366	Ribosomal protein S17	PTHR10744	40S RIBOSOMAL PROTEIN S11 FAMILY MEMBER
Glyma.07G092900	07G092900	Glyma07g10330	Ribonucleoprotein complex		52	Medium Hub	PF01251	Ribosomal protein S7e	PTHR11278	40S RIBOSOMAL PROTEIN S7
Glyma.10G014700	10G014700	Glyma10g01820			52	Medium Hub	PF07749|PF00085	Endoplasmic reticulum protein ERp29, C-terminal domain|Thioredoxin	PTHR18929	PROTEIN DISULFIDE ISOMERASE
Glyma.11G192100	11G192100	Glyma11g19780			52	Medium Hub	PF01111	Cyclin-dependent kinase regulatory subunit	PTHR23415|PTHR23415:SF10	CYCLIN-DEPENDENT KINASES REGULATORY SUBUNIT/60S RIBOSOME SUBUNIT BIOGENESIS PROTEIN NIP7|SUBFAMILY NOT NAMED
Glyma.11G183300	11G183300	Glyma11g18980			52	Medium Hub	PF00111	2Fe-2S iron-sulfur cluster binding domain
Glyma.04G122700	04G122700	Glyma04g14640	Ribonucleoprotein complex		52	Medium Hub	PF01294	Ribosomal protein L13e	PTHR11722	60S RIBOSOMAL PROTEIN L13
Glyma.11G177800	11G177800	Glyma11g24062			52	Medium Hub	PF00125	Core histone H2A/H2B/H3/H4	PTHR10484	HISTONE H4
Glyma.20G100600	20G100600	Glyma20g23370			52	Medium Hub	PF00505	HMG (high mobility group) box	PTHR25461|PTHR25461:SF38	|
Glyma.05G140600	05G140600	Glyma05g27200			52	Medium Hub
Glyma.05G219600	05G219600	Glyma05g36600			52	Medium Hub	PF00012	Hsp70 protein	PTHR19375	HEAT SHOCK PROTEIN 70KDA
Glyma.08G348200	08G348200	Glyma08g46240			52	Medium Hub	PF08186	Wound-inducible basic protein family
Glyma.03G004700	03G004700	Glyma03g00700			52	Medium Hub	PF06592	Protein of unknown function (DUF1138)
Glyma.13G167800	13G167800	Glyma13g23690			52	Medium Hub	PF01248	Ribosomal protein L7Ae/L30e/S12e/Gadd45 family	PTHR23105:SF11|PTHR23105	RIBOSOMAL PROTEIN L7AE|RIBOSOMAL PROTEIN L7AE FAMILY MEMBER
Glyma.16G026500	16G026500	Glyma16g02971			52	Medium Hub
Glyma.20G081600	20G081600	Glyma20g20900			52	Medium Hub
Glyma.03G213800	03G213800				52	Medium Hub
Glyma.12G228400	12G228400	Glyma12g35730			52	Medium Hub			PTHR10795:SF75|PTHR10795	|PROPROTEIN CONVERTASE SUBTILISIN/KEXIN
Glyma.06G030400	06G030400	Glyma06g03340			52	Medium Hub	PF00483	Nucleotidyl transferase	PTHR22572|PTHR22572:SF10	SUGAR-1-PHOSPHATE GUANYL TRANSFERASE|GLUCOSE-1-PHOSPHATE ADENYLYLTRANSFERASE
Glyma.18G191000	18G191000	Glyma18g41490			52	Medium Hub
Glyma.15G158800	15G158800	Glyma15g17060	ATPase activity, coupled		52	Medium Hub	PF00270|PF00271	DEAD/DEAH box helicase|Helicase conserved C-terminal domain	PTHR24031:SF143|PTHR24031	SUBFAMILY NOT NAMED|FAMILY NOT NAMED
Glyma.06G165000	06G165000	Glyma06g17330			52	Medium Hub	PF00010	Helix-loop-helix DNA-binding domain	PTHR23042:SF24|PTHR23042	|CIRCADIAN PROTEIN CLOCK/ARNT/BMAL/PAS
Glyma.08G312300	08G312300	Glyma02g25300			52	Medium Hub	PF00291	Pyridoxal-phosphate dependent enzyme	PTHR10314|PTHR10314:SF3	SER/THR DEHYDRATASE, TRP SYNTHASE|TRYPTOPHAN SYNTHASE BETA CHAIN
Glyma.08G335300	08G335300	Glyma08g45090			52	Medium Hub	PF06068	TIP49 C-terminus	PTHR11093	RUVB-RELATED REPTIN AND PONTIN
Glyma.09G205900	09G205900	Glyma09g33840			52	Medium Hub	PF00076	RNA recognition motif. (a.k.a. RRM, RBD, or RNP domain)	PTHR24011|PTHR24011:SF57	FAMILY NOT NAMED|SUBFAMILY NOT NAMED
Glyma.14G033400	14G033400	Glyma14g03760	ATPase activity, coupled		52	Medium Hub	PF00271|PF00270	Helicase conserved C-terminal domain|DEAD/DEAH box helicase	PTHR24031:SF161|PTHR24031	|FAMILY NOT NAMED
Glyma.11G059600	11G059600	Glyma11g06340			52	Medium Hub	PF01535	PPR repeat	PTHR24015|PTHR24015:SF45	FAMILY NOT NAMED|SUBFAMILY NOT NAMED
Glyma.13G262000	13G262000	Glyma13g33690			52	Medium Hub	PF00067	Cytochrome P450	PTHR24282:SF174|PTHR24282	|FAMILY NOT NAMED
Glyma.07G115900	07G115900	Glyma07g13710			52	Medium Hub	PF00334	Nucleoside diphosphate kinase	PTHR11349	NUCLEOSIDE DIPHOSPHATE KINASE
Glyma.18G062900	18G062900	Glyma18g07030			52	Medium Hub	PF00160	Cyclophilin type peptidyl-prolyl cis-trans isomerase/CLD	PTHR11071:SF122|PTHR11071	|PEPTIDYL-PROLYL CIS-TRANS ISOMERASE
Glyma.20G098400	20G098400	Glyma20g23080			52	Medium Hub	PF00262	Calreticulin family	PTHR11073	CALRETICULIN AND CALNEXIN
Glyma.10G233900	10G233900	Glyma10g37840	Ribonucleoprotein complex		52	Medium Hub	PF01158	Ribosomal protein L36e	PTHR10114	60S RIBOSOMAL PROTEIN L36
Glyma.17G105900	17G105900	Glyma17g11430	Ribonucleoprotein complex		52	Medium Hub	PF00366	Ribosomal protein S17	PTHR10744	40S RIBOSOMAL PROTEIN S11 FAMILY MEMBER
Glyma.20G062700	20G062700	Glyma20g06290			52	Medium Hub	PF00234	Protease inhibitor/seed storage/LTP family
Glyma.10G066500	10G066500	Glyma10g07680			52	Medium Hub	PF01246	Ribosomal protein L24e	PTHR10792	60S RIBOSOMAL PROTEIN L24
Glyma.03G245300	03G245300	Glyma03g40530	Ribonucleoprotein complex		52	Medium Hub	PF01282	Ribosomal protein S24e	PTHR10496	40S RIBOSOMAL PROTEIN S24
Glyma.03G260900	03G260900	Glyma03g42180	Ribonucleoprotein complex		52	Medium Hub	PF00428	60s Acidic ribosomal protein	PTHR21141	60S ACIDIC RIBOSOMAL PROTEIN FAMILY MEMBER
Glyma.10G147600	10G147600	Glyma10g28890			52	Medium Hub	PF00262	Calreticulin family	PTHR11073	CALRETICULIN AND CALNEXIN
Glyma.08G344300	08G344300	Glyma08g45820			52	Medium Hub	PF00234	Protease inhibitor/seed storage/LTP family
Glyma.06G070500	06G070500	Glyma06g07400			52	Medium Hub	PF00071	Ras family	PTHR24071	FAMILY NOT NAMED
Glyma.13G071800	13G071800	Glyma13g04250			52	Medium Hub	PF00031	Cystatin domain	PTHR11413:SF28|PTHR11413	SUBFAMILY NOT NAMED|CYSTATIN FAMILY MEMBER
Glyma.20G207500	20G207500	Glyma20g35000	Ribonucleoprotein complex		52	Medium Hub	PF01929	Ribosomal protein L14	PTHR11127	60S RIBOSOMAL PROTEIN L14
Glyma.19G210600	19G210600	Glyma19g39800			52	Medium Hub	PF04969	CS domain	PTHR22932	TELOMERASE-BINDING PROTEIN P23 (HSP90 CO-CHAPERONE)
Glyma.08G114100	08G114100		Ribonucleoprotein complex		52	Medium Hub
Glyma.02G182600	02G182600	Glyma02g31460			51	Medium Hub	PF03763	Remorin, C-terminal region
Glyma.06G070600	06G070600	Glyma06g07410			51	Medium Hub	PF00071	Ras family	PTHR24071	FAMILY NOT NAMED
Glyma.19G205100	19G205100	Glyma19g39250	Ribonucleoprotein complex		51	Medium Hub	PF01200	Ribosomal protein S28e	PTHR10769	40S RIBOSOMAL PROTEIN S28
Glyma.06G136800	06G136800	Glyma06g14170			50	Medium Hub
Glyma.17G258200	17G258200	Glyma17g37760			50	Medium Hub	PF02704	Gibberellin regulated protein
Glyma.19G038400	19G038400	Glyma19g05120			50	Medium Hub	PF00393|PF03446	6-phosphogluconate dehydrogenase, C-terminal domain|NAD binding domain of 6-phosphogluconate dehydrogenase	PTHR11811	6-PHOSPHOGLUCONATE DEHYDROGENASE
Glyma.05G053600	05G053600	Glyma05g04020			50	Medium Hub	PF00574	Clp protease	PTHR10381	ATP-DEPENDENT CLP PROTEASE PROTEOLYTIC SUBUNIT
Glyma.01G227300	01G227300	Glyma01g43710			50	Medium Hub	PF00076	RNA recognition motif. (a.k.a. RRM, RBD, or RNP domain)	PTHR24011|PTHR24011:SF284	FAMILY NOT NAMED|
Glyma.05G174500	05G174500	Glyma05g30793			49	Small Hub
Glyma.12G131600	12G131600		Ribonucleoprotein complex		49	Small Hub
Glyma.15G120100	15G120100	Glyma15g12630			49	Small Hub	PF01746	tRNA (Guanine-1)-methyltransferase	PTHR13563:SF6|PTHR13563	RNA (GUANINE-9-) METHYLTRANSFERASE DOMAIN CONTAINING 2|RNA (GUANINE-9-) METHYLTRANSFERASE DOMAIN CONTAINING
Glyma.08G025700	08G025700	Glyma08g02940			49	Small Hub	PF00012	Hsp70 protein	PTHR19375	HEAT SHOCK PROTEIN 70KDA
Glyma.06G074900	06G074900	Glyma06g07870			48	Small Hub	PF00696	Amino acid kinase family	PTHR24802:SF2|PTHR24802	|
Glyma.05G012500	05G012500	Glyma05g08030			48	Small Hub
Glyma.06G027700	06G027700	Glyma06g03050			48	Small Hub	PF08246|PF00112	Cathepsin propeptide inhibitor domain (I29)|Papain family cysteine protease	PTHR12411:SF42|PTHR12411	CYSTEINE PROTEASE|CYSTEINE PROTEASE FAMILY C1-RELATED
Glyma.02G263500	02G263500	Glyma02g43110			47	Small Hub	PF03141	Putative S-adenosyl-L-methionine-dependent methyltransferase	PTHR10108|PTHR10108:SF55	METHYLTRANSFERASE|PUTATIVE EARLY-RESPONSIVE TO DEHYDRATION STRESS PROTEIN (ERD3) (OS01G0828300 PRO
Glyma.17G140900	17G140900	Glyma17g14990			47	Small Hub			PTHR22093	LEUKOCYTE RECEPTOR CLUSTER (LRC) MEMBER 1
Glyma.04G079400	04G079400	Glyma04g08400			46	Small Hub	PF04783|PF04782	Protein of unknown function (DUF630)|Protein of unknown function (DUF632)	PTHR21450	UNCHARACTERIZED
Glyma.11G125100	11G125100	Glyma11g13340	Ribonucleoprotein complex biogenesis		46	Small Hub	PF00009|PF04950|PF08142	Elongation factor Tu GTP binding domain|Protein of unknown function (DUF663)|AARP2CN (NUC121) domain	PTHR12858:SF2|PTHR12858	RIBOSOME BIOGENESIS PROTEIN BMS1|RIBOSOME BIOGENESIS PROTEIN
Glyma.11G178200	11G178200	Glyma11g24323			46	Small Hub	PF00125	Core histone H2A/H2B/H3/H4	PTHR10484	HISTONE H4
Glyma.17G206700	17G206700	Glyma17g31070			42	Small Hub	PF01494|PF01266	FAD binding domain|FAD dependent oxidoreductase	PTHR13789|PTHR13789:SF8	MONOOXYGENASE|MONOXYGENASE
Glyma.06G181100	06G181100	Glyma06g19200			42	Small Hub	PF00787	PX domain	PTHR12326:SF3|PTHR12326	SUBFAMILY NOT NAMED|PLECKSTRIN HOMOLOGY DOMAIN CONTAINING PROTEIN
Glyma.12G169800	12G169800	Glyma12g29130			41	Small Hub	PF00069	Protein kinase domain	PTHR24343|PTHR24343:SF58	SERINE/THREONINE KINASE|SUBFAMILY NOT NAMED
Glyma.14G189300	14G189300	Glyma14g36840		1	39	Small Hub	PF02365	No apical meristem (NAM) protein
Glyma.13G254600	13G254600	Glyma13g32760			38	Small Hub	PF04931	DNA polymerase phi	PTHR13213:SF1|PTHR13213	|DNA POLYMERASE V RELATED
Glyma.02G290200	02G290200	Glyma02g45960			38	Small Hub	PF08146|PF12397	BP28CT (NUC211) domain|U3 small nucleolar RNA-associated protein 10	PTHR13457	BAP28
Glyma.04G248500	04G248500	Glyma04g42740			38	Small Hub	PF00171	Aldehyde dehydrogenase family	PTHR11699|PTHR11699:SF15	ALDEHYDE DEHYDROGENASE-RELATED|ALDEHYDE DEHYDROGENASE
Glyma.02G033400	02G033400	Glyma02g03810			38	Small Hub	PF01436	NHL repeat	PTHR13833|PTHR13833:SF16	FAMILY NOT NAMED|NHL REPEAT-CONTAINING PROTEIN
Glyma.17G053500	17G053500	Glyma17g06140			38	Small Hub	PF00069	Protein kinase domain	PTHR11909:SF18|PTHR11909	CASEIN KINASE|CASEIN KINASE-RELATED
Glyma.16G000700	16G000700	Glyma16g00260			37	Small Hub	PF02485	Core-2/I-Branching enzyme
Glyma.13G112900	13G112900	Glyma13g17300			37	Small Hub	PF08161	NUC173 domain	PTHR21576|PTHR21576:SF2	UNCHARACTERIZED NODULIN-LIKE PROTEIN|UNCHARACTERIZED NODULIN-LIKE PROTEIN
Glyma.14G070100	14G070100	Glyma14g07641			37	Small Hub	PF01926|PF01018	50S ribosome-binding GTPase|GTP1/OBG	PTHR11702|PTHR11702:SF3	DEVELOPMENTALLY REGULATED GTP-BINDING PROTEIN-RELATED|MITOCHONDRIAL GTPASE 2(YEAST)/OBG-RELATED
Glyma.18G014800	18G014800	Glyma18g01820	ATPase activity, coupled		36	Small Hub	PF01485|PF07717|PF00271|PF00270|PF04408	IBR domain|Oligonucleotide/oligosaccharide-binding (OB)-fold|Helicase conserved C-terminal domain|DEAD/DEAH box helicase|Helicase associated domain (HA2)	PTHR18934	ATP-DEPENDENT RNA HELICASE
Glyma.02G160100	02G160100	Glyma02g18890			36	Small Hub	PF10513	Enhancer of polycomb-like
Glyma.12G021300	12G021300	Glyma12g02410			35	Small Hub	PF00332	Glycosyl hydrolases family 17	PTHR16631	FAMILY NOT NAMED
Glyma.19G176400	19G176400	Glyma19g36020			35	Small Hub
Glyma.04G196800	04G196800	Glyma04g37370			34	Small Hub	PF00564|PF00571	PB1 domain|CBS domain	PTHR11911|PTHR11911:SF13	INOSINE-5-MONOPHOSPHATE DEHYDROGENASE RELATED|
Glyma.13G281600	13G281600	Glyma13g35750			33	Small Hub	PF05553	Cotton fibre expressed protein
Glyma.13G270300	13G270300	Glyma13g34550			32	Small Hub	PF04852	Protein of unknown function (DUF640)
Glyma.14G070600	14G070600	Glyma14g07700			31	Small Hub	PF01301	Glycosyl hydrolases family 35	PTHR23421|PTHR23421:SF33	BETA-GALACTOSIDASE RELATED|SUBFAMILY NOT NAMED
Glyma.18G092700	18G092700	Glyma18g10400			30	Small Hub	PF04078	Cell differentiation family, Rcd1-like	PTHR12262	UNCHARACTERIZED
Glyma.03G089400	03G089400				29
Glyma.08G176700	08G176700	Glyma08g18840			29		PF01535	PPR repeat	PTHR24015|PTHR24015:SF75	FAMILY NOT NAMED|SUBFAMILY NOT NAMED
Glyma.18G016000	18G016000	Glyma18g01940			29		PF07539	Down-regulated in metastasis	PTHR17695|PTHR17695:SF18	UNCHARACTERIZED|
Glyma.14G044300	14G044300	Glyma14g04860			29		PF00400|PF00646	WD domain, G-beta repeat|F-box domain	PTHR22844:SF13|PTHR22844	SUBFAMILY NOT NAMED|F-BOX AND WD40 DOMAIN PROTEIN
Glyma.11G254600	11G254600	Glyma11g36630			29		PF05498	Rapid ALkalinization Factor (RALF)
Glyma.08G173500	08G173500	Glyma08g18490	ATPase activity, coupled		29		PF00270|PF00271|PF02889	DEAD/DEAH box helicase|Helicase conserved C-terminal domain|Sec63 Brl domain	PTHR11752|PTHR11752:SF7	HELICASE SKI2W|U520
Glyma.10G289800	10G289800	Glyma10g43570			29		PF04762	IKI3 family	PTHR12747	IKAPPAB KINASE COMPLEX-ASSOCIATED PROTEIN
Glyma.16G098900	16G098900	Glyma16g19270			29
Glyma.10G003300	10G003300	Glyma10g00580			29		PF01255	Putative undecaprenyl diphosphate synthase	PTHR10291	DEHYDRODOLICHYL DIPHOSPHATE SYNTHASE
Glyma.05G209200	05G209200	Glyma05g37670			28		PF11940|PF01433	Domain of unknown function (DUF3458)|Peptidase family M1	PTHR11533:SF8|PTHR11533	AMINOPEPTIDASE|PROTEASE M1 ZINC METALLOPROTEASE
Glyma.02G289700	02G289700	Glyma02g45910			28		PF01612|PF00476	3-5 exonuclease|DNA polymerase family A	PTHR10133	DNA POLYMERASE I
Glyma.U011200					28
Glyma.08G012400	08G012400	Glyma08g01540	ATPase activity, coupled		28		PF00270|PF00271	DEAD/DEAH box helicase|Helicase conserved C-terminal domain	PTHR24031|PTHR24031:SF28	FAMILY NOT NAMED|
Glyma.04G097100	04G097100	Glyma04g10520			28		PF00069	Protein kinase domain	PTHR24349	SERINE/THREONINE-PROTEIN KINASE
Glyma.13G320100	13G320100	Glyma17g05400			28		PF00628|PF02791	PHD-finger|DDT domain	PTHR22880:SF56|PTHR22880	|FALZ-RELATED BROMODOMAIN-CONTAINING PROTEINS
Glyma.08G114900	08G114900	Glyma08g12120			28		PF02985	HEAT repeat	PTHR10527|PTHR10527:SF5	IMPORTIN BETA|IMPORTIN-5 (IMPORTIN SUBUNIT BETA-3)
Glyma.08G287700	08G287700				28
Glyma.05G156900	05G156900	Glyma05g28950			28		PF02985	HEAT repeat	PTHR10527:SF5|PTHR10527	IMPORTIN-5 (IMPORTIN SUBUNIT BETA-3)|IMPORTIN BETA
Glyma.08G168800	08G168800	Glyma08g17960			28		PF00134	Cyclin, N-terminal domain	PTHR10026:SF10|PTHR10026	CYCLIN T|CYCLIN
Glyma.11G015800	11G015800	Glyma11g01820			28		PF03727|PF00349	Hexokinase|Hexokinase	PTHR19443	HEXOKINASE
Glyma.09G031100	09G031100	Glyma09g03560	ATPase activity, coupled		28		PF00271|PF00397|PF00270	Helicase conserved C-terminal domain|WW domain|DEAD/DEAH box helicase	PTHR24031:SF50|PTHR24031	SUBFAMILY NOT NAMED|FAMILY NOT NAMED
Glyma.14G187400	14G187400	Glyma14g36580			28
Glyma.18G092900	18G092900	Glyma18g10430			28				PTHR20884:SF3|PTHR20884	SUBFAMILY NOT NAMED|FAMILY NOT NAMED
Glyma.15G026600	15G026600	Glyma15g03070			28		PF02466	Tim17/Tim22/Tim23/Pmp24 family	PTHR15371	TIM23
Glyma.01G150400	01G150400	Glyma01g35360			28		PF00023	Ankyrin repeat	PTHR24198|PTHR24198:SF302	ANKYRIN REPEAT AND PROTEIN KINASE DOMAIN-CONTAINING PROTEIN|
Glyma.05G144800	05G144800	Glyma05g27700			28				PTHR23125|PTHR23125:SF170	F-BOX/LEUCINE RICH REPEAT PROTEIN|F-BOX FAMILY PROTEIN
Glyma.13G097600	13G097600	Glyma13g00860			28		PF00646|PF07646|PF00989|PF01344	F-box domain|Kelch motif|PAS fold|Kelch motif	PTHR23244|PTHR23244:SF9	KELCH REPEAT DOMAIN|ADAGIO F-BOX PROTEIN-RELATED
Glyma.02G075900	02G075900	Glyma02g08340			28		PF03398	Regulator of Vps4 activity in the MVB pathway	PTHR12161:SF4|PTHR12161	MJK13.15 PROTEIN|UNCHARACTERIZED DUF292
Glyma.12G095400	12G095400	Glyma12g10130			28		PF01926	50S ribosome-binding GTPase	PTHR11089|PTHR11089:SF7	GTP-BINDING PROTEIN-RELATED|GTP-BINDING PROTEIN-RELATED
Glyma.19G095700	19G095700	Glyma19g26600			28		PF02213	GYF domain	PTHR14445|PTHR14445:SF25	GRB10 INTERACTING GYF PROTEIN|GYF DOMAIN-CONTAINING PROTEIN
Glyma.15G053300	15G053300	Glyma15g05870			27				PTHR13138	PROTEIN LIN1
Glyma.06G188500	06G188500	Glyma06g20030			27		PF01762|PF00337	Galactosyltransferase|Galactoside-binding lectin	PTHR11214:SF11|PTHR11214	BETA 1,3-GALACTOSYLTRANSFERASE-RELATED|BETA-1,3-N-ACETYLGLUCOSAMINYLTRANSFERASE
Glyma.08G090400	08G090400	Glyma08g09550			27				PTHR26312|PTHR26312:SF65	FAMILY NOT NAMED|SUBFAMILY NOT NAMED
Glyma.13G326500	13G326500	Glyma13g40150			26		PF00097	Zinc finger, C3HC4 type (RING finger)	PTHR23012|PTHR23012:SF37	MEMBRANE ASSOCIATED RING FINGER|SUBFAMILY NOT NAMED
Glyma.18G219900	18G219900	Glyma18g45200			26		PF00069	Protein kinase domain	PTHR24420:SF661|PTHR24420	|LEUCINE-RICH REPEAT RECEPTOR-LIKE PROTEIN KINASE
Glyma.09G254500	09G254500	Glyma09g39010			25		PF00781	Diacylglycerol kinase catalytic domain	PTHR12358|PTHR12358:SF4	SPHINGOSINE KINASE|BMRU PROTEIN
Glyma.14G132300	14G132300	Glyma14g17040			25		PF01795	MraW methylase family	PTHR11265	S-ADENOSYL-METHYLTRANSFERASE MRAW
Glyma.16G221200	16G221200	Glyma16g34750			25				PTHR11208|PTHR11208:SF25	RNA-BINDING PROTEIN RELATED|
Glyma.07G043600	07G043600	Glyma07g04860			25		PF00011	Hsp20/alpha crystallin family	PTHR11527	SMALL HEAT-SHOCK PROTEIN (HSP20) FAMILY
Glyma.13G293400	13G293400	Glyma13g36920			25
Glyma.10G218300	10G218300	Glyma10g36240			25		PF03966	Trm112p-like protein	PTHR12773	UPF0315 PROTEIN-RELATED/
Glyma.17G071400	17G071400	Glyma17g07920			25		PF10377	Autophagy-related protein 11
Glyma.14G112600	14G112600	Glyma14g13780			25
Glyma.06G262900	06G262900	Glyma06g41180			25
Glyma.13G365700	13G365700	Glyma13g44250			25		PF04525	Tubby C 2
Glyma.20G230700	20G230700	Glyma20g37440			25
Glyma.13G250900	13G250900	Glyma13g32430			25		PF03737	Demethylmenaquinone methyltransferase
Glyma.18G231900	18G231900	Glyma18g46600			25
Glyma.16G059400	16G059400	Glyma16g06410			25		PF00406	Adenylate kinase	PTHR23359	NUCLEOTIDE KINASE
Glyma.04G236300	04G236300	Glyma04g41480			25		PF04969	CS domain	PTHR12356	NUCLEAR MOVEMENT PROTEIN NUDC
Glyma.06G141700	06G141700	Glyma06g14690			25		PF08711|PF07500|PF01096	TFIIS helical bundle-like domain|Transcription factor S-II (TFIIS), central domain|Transcription factor S-II (TFIIS)	PTHR11477	TRANSCRIPTION ELONGATION FACTOR S-II
Glyma.03G234900	03G234900	Glyma03g39460	Ribonucleoprotein complex biogenesis		25		PF06732|PF00533	Pescadillo N-terminus|BRCA1 C Terminus (BRCT) domain	PTHR12221:SF6|PTHR12221	SUBFAMILY NOT NAMED|PESCADILLO - RELATED
Glyma.19G174300	19G174300	Glyma19g35780			23		PF01678	Diaminopimelate epimerase
Glyma.14G010400	14G010400	Glyma14g01420			23		PF02628	Cytochrome oxidase assembly protein	PTHR23289	CYTOCHROME C OXIDASE ASSEMBLY PROTEIN COX15
Glyma.04G150500	04G150500	Glyma04g21340			23		PF12041|PF03514	Transcriptional regulator DELLA protein N terminal|GRAS domain family
Glyma.18G258500	18G258500	Glyma18g49301			23		PF00462	Glutaredoxin	PTHR10168:SF44|PTHR10168	GLUTAREDOXIN DOMAIN-CONTAINING CYSTEINE-RICH PROTEIN 1|GLUTAREDOXIN
Glyma.07G017700	07G017700	Glyma07g02040			23		PF01417	ENTH domain	PTHR21514	UNCHARACTERIZED
Glyma.15G075600	15G075600	Glyma15g08210	Ribonucleoprotein complex		23		PF01092	Ribosomal protein S6e	PTHR11502	40S RIBOSOMAL PROTEIN S6
Glyma.19G104000	19G104000				22
Glyma.16G045500	16G045500	Glyma16g05000			22
Glyma.13G322700	13G322700	Glyma13g39740			22		PF08646	Replication factor-A C terminal domain
Glyma.07G087100	07G087100	Glyma07g09590			22
Glyma.19G213200	19G213200	Glyma19g40080	Ribonucleoprotein complex		22		PF01280	Ribosomal protein L19e	PTHR10722	60S RIBOSOMAL PROTEIN L19
Glyma.07G218400	07G218400	Glyma07g34300			22		PF00450	Serine carboxypeptidase	PTHR11802	SERINE PROTEASE FAMILY S10 SERINE CARBOXYPEPTIDASE
Glyma.04G051900	04G051900	Glyma04g05490			22		PF00462	Glutaredoxin	PTHR10168:SF47|PTHR10168	GLUTAREDOXIN|GLUTAREDOXIN
Glyma.10G189500	10G189500	Glyma10g33320			21		PF00076	RNA recognition motif. (a.k.a. RRM, RBD, or RNP domain)	PTHR24012:SF14|PTHR24012	SUBFAMILY NOT NAMED|FAMILY NOT NAMED
Glyma.13G204000	13G204000	Glyma13g27400			21
Glyma.06G178000	06G178000	Glyma06g18770			21		PF00564	PB1 domain
Glyma.15G203400	15G203400	Glyma15g24720			21
Glyma.18G260600	18G260600	Glyma18g49530			21
Glyma.17G240100	17G240100	Glyma17g35860		1	21		PF00847	AP2 domain
Glyma.12G012900	12G012900	Glyma12g01550	Ribonucleoprotein complex		21		PF03194	LUC7 N_terminus	PTHR12375:SF23|PTHR12375	SUBFAMILY NOT NAMED|RNA-BINDING PROTEIN LUC7-RELATED
Glyma.U011900		Glyma11g17950			21				PTHR13182	ZINC FINGER PROTEIN 622
Glyma.13G104000	13G104000				21
Glyma.08G159500	08G159500	Glyma08g16970			21		PF02838|PF00728	Glycosyl hydrolase family 20, domain 2|Glycosyl hydrolase family 20, catalytic domain	PTHR22600	BETA-HEXOSAMINIDASE
Glyma.08G252600	08G252600	Glyma08g27993			21		PF00569	Zinc finger, ZZ type	PTHR21725	PUSHOVER/RETINOBLASTOMA-ASSOCIATED FACTOR 600
Glyma.04G063800	04G063800	Glyma04g06780			21		PF03552	Cellulose synthase	PTHR13301|PTHR13301:SF23	X-BOX TRANSCRIPTION FACTOR-RELATED|SUBFAMILY NOT NAMED
Glyma.05G073700	05G073700	Glyma05g06560			21		PF08561	Mitochondrial ribosomal protein L37
Glyma.20G144000	20G144000	Glyma20g28210			21		PF02298	Plastocyanin-like domain
Glyma.05G056400	05G056400	Glyma05g04300			21		PF00923	Transaldolase	PTHR10683	TRANSALDOLASE
Glyma.07G216800	07G216800	Glyma07g34050			21
Glyma.01G009300	01G009300	Glyma01g01270			21		PF02516	Oligosaccharyl transferase STT3 subunit	PTHR13872	60S RIBOSOMAL PROTEIN L35
Glyma.07G261600	07G261600	Glyma07g39140			21		PF00332|PF07983	Glycosyl hydrolases family 17|X8 domain	PTHR16631:SF1|PTHR16631	SUBFAMILY NOT NAMED|FAMILY NOT NAMED
Glyma.05G090900	05G090900	Glyma05g10202			21		PF00069	Protein kinase domain	PTHR24349|PTHR24349:SF13	SERINE/THREONINE-PROTEIN KINASE|
Glyma.17G132600	17G132600	Glyma17g14180		1	21		PF03791|PF00046|PF03790|PF03789	KNOX2 domain|Homeobox domain|KNOX1 domain|ELK domain	PTHR11850:SF15|PTHR11850	HOMEOBOX PROTEIN KNOTTED-1-RELATED|HOMEOBOX PROTEIN TRANSCRIPTION FACTORS
Glyma.05G133900	05G133900	Glyma05g26450			21				PTHR10366|PTHR10366:SF69	NAD DEPENDENT EPIMERASE/DEHYDRATASE|PUTATIVE UNCHARACTERIZED PROTEIN B1329D01.2 (OS01G0367100 PROTEIN) (PUTATIVE UNC
Glyma.03G204300	03G204300	Glyma03g36260			21		PF02469	Fasciclin domain	PTHR10900:SF38|PTHR10900	FLA (FASCICLIN-LIKE ARABINOGALACTAN PROTEIN)|PERIOSTIN-RELATED
Glyma.06G308600	06G308600	Glyma06g46530			21		PF02469	Fasciclin domain	PTHR10900|PTHR10900:SF38	PERIOSTIN-RELATED|FLA (FASCICLIN-LIKE ARABINOGALACTAN PROTEIN)
Glyma.15G084800	15G084800	Glyma15g09130			21		PF00560	Leucine Rich Repeat	PTHR24420|PTHR24420:SF497	LEUCINE-RICH REPEAT RECEPTOR-LIKE PROTEIN KINASE|
Glyma.12G134300	12G134300	Glyma12g16270			21		PF06764	Protein of unknown function (DUF1223)
Glyma.05G007800	05G007800	Glyma05g08530			21				PTHR19959	KINESIN LIGHT CHAIN
Glyma.18G184900	18G184900				21
Glyma.15G077300	15G077300	Glyma15g08390			21
Glyma.18G203200	18G203200	Glyma18g43290			21
Glyma.06G217000	06G217000	Glyma06g24830			21		PF09320|PF00226	Domain of unknown function (DUF1977)|DnaJ domain	PTHR24077:SF92|PTHR24077	SUBFAMILY NOT NAMED|FAMILY NOT NAMED
Glyma.07G200800	07G200800	Glyma07g32120			21		PF05605	Drought induced 19 protein (Di19), zinc-binding
Glyma.12G168800	12G168800	Glyma12g29021			20		PF00226|PF00249	DnaJ domain|Myb-like DNA-binding domain	PTHR24078|PTHR24078:SF29	DNAJ HOMOLOG SUBFAMILY C MEMBER|
Glyma.U010600		Glyma11g18080			20		PF01926	50S ribosome-binding GTPase	PTHR11089:SF7|PTHR11089	GTP-BINDING PROTEIN-RELATED|GTP-BINDING PROTEIN-RELATED
Glyma.08G094600	08G094600	Glyma08g10010			20		PF02746|PF01188	Mandelate racemase / muconate lactonizing enzyme, N-terminal domain|Mandelate racemase / muconate lactonizing enzyme, C-terminal domain	PTHR13794|PTHR13794:SF13	ENOLASE SUPERFAMILY, MANDELATE RACEMASE|MUCONATE CYCLOISOMERASE
Glyma.12G173600	12G173600	Glyma12g29640			20		PF00069	Protein kinase domain	PTHR24347:SF40|PTHR24347	|SERINE/THREONINE-PROTEIN KINASE
Glyma.08G362600	08G362600	Glyma08g47760			20		PF04178	Got1/Sft2-like family	PTHR21493|PTHR21493:SF10	CGI-141-RELATED/LIPASE CONTAINING PROTEIN|SUBFAMILY NOT NAMED
Glyma.18G182800	18G182800	Glyma18g39960			20				PTHR18901	2-DEOXYGLUCOSE-6-PHOSPHATE PHOSPHATASE 2
Glyma.05G207100	05G207100	Glyma05g37900			20		PF00255	Glutathione peroxidase	PTHR11592	GLUTATHIONE PEROXIDASE
Glyma.12G055900	12G055900	Glyma12g05980			20		PF07944	Putative glycosyl hydrolase of unknown function (DUF1680)
Glyma.01G192000	01G192000	Glyma01g39935			20		PF04419	4F5 protein family
Glyma.06G070700	06G070700	Glyma06g07420			20		PF00071	Ras family	PTHR24071	FAMILY NOT NAMED
Glyma.11G183100	11G183100	Glyma11g18960			20		PF00808	Histone-like transcription factor (CBF/NF-Y) and archaeal histone	PTHR11064	CCAAT-BINDING TRANSCRIPTION FACTOR-RELATED
Glyma.16G043100	16G043100	Glyma16g04735			20
Glyma.02G008100	02G008100	Glyma02g01110			20
Glyma.03G139500	03G139500	Glyma03g29590			20
Glyma.04G210100	04G210100	Glyma04g38740		1	20		PF02229	Transcriptional Coactivator p15 (PC4)	PTHR13215	RNA POLYMERASE II TRANSCRIPTIONAL COACTIVATOR
Glyma.17G040000	17G040000	Glyma17g04430			20		PF00069	Protein kinase domain	PTHR24420:SF937|PTHR24420	|LEUCINE-RICH REPEAT RECEPTOR-LIKE PROTEIN KINASE
Glyma.12G041100	12G041100	Glyma12g04490			20		PF00004	ATPase family associated with various cellular activities (AAA)	PTHR23070|PTHR23070:SF1	BCS1 AAA-TYPE ATPASE|AAA-TYPE ATPASE-RELATED
Glyma.10G086600	10G086600	Glyma10g10960			19		PF08472|PF05116	Sucrose-6-phosphate phosphohydrolase C-terminal|Sucrose-6F-phosphate phosphohydrolase	PTHR12526|PTHR12526:SF2	GLYCOSYLTRANSFERASE|SUCROSE PHOSPHATE PHOSPHATASE
Glyma.04G245100	04G245100	Glyma04g42370			19		PF01704	UTP--glucose-1-phosphate uridylyltransferase	PTHR11952:SF2|PTHR11952	UDP-N-ACTEYLGLUCOSAMINE PYROPHOSPHORYLASE 1|UDP- GLUCOSE PYROPHOSPHORYLASE
Glyma.10G183800	10G183800	Glyma10g32730			19
Glyma.19G034900	19G034900	Glyma19g04410			19		PF01190	Pollen proteins Ole e I like
Glyma.01G154700	01G154700	Glyma01g35850			19		PF01150	GDA1/CD39 (nucleoside phosphatase) family	PTHR11782:SF3|PTHR11782	ADENOSINE DIPHOSPHATASE|ADENOSINE/GUANOSINE DIPHOSPHATASE
Glyma.06G227700	06G227700	Glyma06g32741			19		PF01535	PPR repeat	PTHR24015	FAMILY NOT NAMED
Glyma.10G108600	10G108600	Glyma10g15700			18		PF08271|PF00382	TFIIB zinc-binding|Transcription factor TFIIB repeat	PTHR11618:SF13|PTHR11618	TRANSCRIPTION INITIATION FACTOR IIB|TRANSCRIPTION INITIATION FACTOR IIB-RELATED
Glyma.20G050200	20G050200	Glyma20g10260			18		PF00076	RNA recognition motif. (a.k.a. RRM, RBD, or RNP domain)	PTHR14089:SF6|PTHR14089	SUBFAMILY NOT NAMED|CELL CYCLE CONTROL PROTEIN
Glyma.02G202400	02G202400	Glyma02g36360			18		PF04641	Rtf2 RING-finger	PTHR12775	PROTEIN C20ORF43 HOMOLOG
Glyma.10G032600	10G032600	Glyma10g03790			18		PF03208	PRA1 family protein	PTHR19317	PRENYLATED RAB ACCEPTOR 1-RELATED
Glyma.09G193000	09G193000	Glyma09g32570			18		PF02309	AUX/IAA family
Glyma.05G037700	05G037700	Glyma05g02210			18		PF12174	RCD1-SRO-TAF4 (RST) plant domain	PTHR14453:SF5|PTHR14453	|PARP/ZINC FINGER CCCH TYPE DOMAIN CONTAINING PROTEIN
Glyma.17G068300	17G068300	Glyma17g07590			18		PF00097	Zinc finger, C3HC4 type (RING finger)	PTHR14155|PTHR14155:SF26	RING FINGER DOMAIN-CONTAINING|
Glyma.01G087800	01G087800	Glyma01g22480			18		PF01501	Glycosyl transferase family 8	PTHR13778	GLYCOSYLTRANSFERASE 8 DOMAIN-CONTAINING PROTEIN
Glyma.19G193500	19G193500	Glyma19g37810			18		PF00657	GDSL-like Lipase/Acylhydrolase	PTHR22835|PTHR22835:SF39	ZINC FINGER FYVE DOMAIN CONTAINING PROTEIN|GDSL ESTERASE/LIPASE
Glyma.U016600		Glyma11g16391			18		PF00223	Photosystem I psaA/psaB protein
Glyma.04G052900	04G052900	Glyma04g05580	ATPase activity, coupled		18		PF00270|PF00271	DEAD/DEAH box helicase|Helicase conserved C-terminal domain	PTHR24031:SF2|PTHR24031	SUBFAMILY NOT NAMED|FAMILY NOT NAMED
Glyma.13G310900	13G310900	Glyma13g38720			18		PF00097	Zinc finger, C3HC4 type (RING finger)	PTHR22764|PTHR22764:SF49	RING FINGER DOMAIN-CONTAINING|
Glyma.13G241000	13G241000	Glyma13g31470			18		PF00205|PF02775|PF02776	Thiamine pyrophosphate enzyme, central domain|Thiamine pyrophosphate enzyme, C-terminal TPP binding domain|Thiamine pyrophosphate enzyme, N-terminal TPP binding domain	PTHR18968|PTHR18968:SF13	THIAMINE PYROPHOSPHATE ENZYMES|ACETOLACTATE SYNTHASE
Glyma.08G205900	08G205900	Glyma08g22010			18
Glyma.20G222200	20G222200	Glyma20g36480			18
Glyma.06G028500	06G028500	Glyma06g03140	ATPase activity, coupled		18		PF02190	ATP-dependent protease La (LON) domain	PTHR23327	RING FINGER PROTEIN 127
Glyma.12G012700	12G012700	Glyma12g01530			18		PF04749	PLAC8 family	PTHR15907|PTHR15907:SF11	FAMILY NOT NAMED|SUBFAMILY NOT NAMED
Glyma.02G001900	02G001900	Glyma02g00430			18
Glyma.15G035600	15G035600	Glyma15g04030			18		PF07244|PF01103	Surface antigen variable number repeat|Surface antigen	PTHR12815|PTHR12815:SF6	SORTING AND ASSEMBLY MACHINERY (SAM50) PROTEIN|SUBFAMILY NOT NAMED
Glyma.15G019700	15G019700	Glyma15g02280			18		PF02668	Taurine catabolism dioxygenase TauD, TfdA family
Glyma.12G177500	12G177500	Glyma12g30100			18		PF00005	ABC transporter	PTHR19211:SF15|PTHR19211	ATP-BINDING CASSETTE, SUB-FAMILY F (GCN20), MEMBER 2|ATP-BINDING TRANSPORT PROTEIN-RELATED
Glyma.07G084000	07G084000	Glyma07g09230			18		PF01191|PF03871	RNA polymerase Rpb5, C-terminal domain|RNA polymerase Rpb5, N-terminal domain	PTHR10535	FAMILY NOT NAMED
Glyma.19G260700	19G260700	Glyma19g45000			18		PF00891|PF08100	O-methyltransferase|Dimerisation domain	PTHR11746	O-METHYLTRANSFERASE
Glyma.06G093600	06G093600	Glyma06g09830			18		PF00026	Eukaryotic aspartyl protease	PTHR13683:SF98|PTHR13683	CHLOROPLAST NUCLEIOD DNA-BINDING-RELATED|ASPARTYL PROTEASES
Glyma.08G066900	08G066900	Glyma08g07140			18		PF00117	Glutamine amidotransferase class-I	PTHR11922|PTHR11922:SF11	GMP SYNTHASE-RELATED|SUBFAMILY NOT NAMED
Glyma.02G026900	02G026900	Glyma02g03090			18		PF01501	Glycosyl transferase family 8	PTHR13778	GLYCOSYLTRANSFERASE 8 DOMAIN-CONTAINING PROTEIN
Glyma.13G051900	13G051900	Glyma13g06860			18		PF01190	Pollen proteins Ole e I like
Glyma.04G023700	04G023700	Glyma04g02580			18		PF00314	Thaumatin family
Glyma.14G030000	14G030000	Glyma14g03390	Ribonucleoprotein complex		18		PF00026	Eukaryotic aspartyl protease	PTHR13683:SF98|PTHR13683	CHLOROPLAST NUCLEIOD DNA-BINDING-RELATED|ASPARTYL PROTEASES
Glyma.13G239300	13G239300	Glyma13g31310			18		PF02364	1,3-beta-glucan synthase component	PTHR12741:SF4|PTHR12741	SUBFAMILY NOT NAMED|LYST-INTERACTING PROTEIN LIP5 (DOPAMINE RESPONSIVE PROTEIN DRG-1)
Glyma.05G245800	05G245800	Glyma05g33860			18		PF00314	Thaumatin family
Glyma.U018900		Glyma11g16010			18		PF02140|PF01301|PF02837	Galactose binding lectin domain|Glycosyl hydrolases family 35|Glycosyl hydrolases family 2, sugar binding domain	PTHR23421:SF31|PTHR23421	SUBFAMILY NOT NAMED|BETA-GALACTOSIDASE RELATED
Glyma.20G239000	20G239000				18
Glyma.10G195100	10G195100	Glyma10g33913			17
Glyma.11G195800	11G195800	Glyma11g20130			17
Glyma.01G096000	01G096000	Glyma01g11390			17		PF04640	PLATZ transcription factor
Glyma.13G230600	13G230600	Glyma13g30380	Ribonucleoprotein complex		17		PF00468	Ribosomal protein L34	PTHR14503	FAMILY NOT NAMED
Glyma.13G150200	13G150200	Glyma13g21401			17				PTHR23417:SF2|PTHR23417	3-DEOXY-D-MANNO-OCTULOSONIC-ACID TRANSFERASE (KDO TRANSFERASE)|3-DEOXY-D-MANNO-OCTULOSONIC-ACID TRANSFERASE/TRNA (GUANINE-N(7)-)-METHYLTRANSFERASE
Glyma.12G195000	12G195000	Glyma12g32111			17
Glyma.13G111700	13G111700	Glyma13g17150			16		PF08511	COQ9	PTHR21427|PTHR21427:SF2	FAMILY NOT NAMED|GB DEF: T29M8.1/T29M8.1
Glyma.17G004800	17G004800	Glyma17g00860	ATPase activity, coupled		16		PF00271|PF00270	Helicase conserved C-terminal domain|DEAD/DEAH box helicase	PTHR24031|PTHR24031:SF47	FAMILY NOT NAMED|SUBFAMILY NOT NAMED
Glyma.06G033300	06G033300	Glyma06g03630			16		PF12171	Zinc-finger double-stranded RNA-binding	PTHR10593	SERINE/THREONINE-PROTEIN KINASE RIO
Glyma.19G110800	19G110800	Glyma19g28710			16		PF04146	YT521-B-like domain	PTHR12357:SF6|PTHR12357	YTH DOMAIN-CONTAINING|YTH (YT521-B HOMOLOGY) DOMAIN-CONTAINING
Glyma.20G152000	20G152000	Glyma20g29030			16		PF03016	Exostosin family	PTHR11062|PTHR11062:SF33	EXOSTOSIN (HEPARAN SULFATE GLYCOSYLTRANSFERASE)-RELATED|SUBFAMILY NOT NAMED
Glyma.11G068500	11G068500	Glyma11g07330			16		PF00025	ADP-ribosylation factor family	PTHR11711:SF26|PTHR11711	ADP-RIBOSYLATION FACTOR-LIKE 2, ARL2|ADP RIBOSYLATION FACTOR-RELATED
Glyma.02G125200	02G125200	Glyma02g13860			16		PF00010	Helix-loop-helix DNA-binding domain	PTHR12565|PTHR12565:SF7	STEROL REGULATORY ELEMENT-BINDING PROTEIN|BASIC HELIX-LOOP-HELIX (BHLH) FAMILY PROTEIN
Glyma.09G173700	09G173700	Glyma09g30420			16		PF10497	Zinc-finger domain of monoamine-oxidase A repressor R1
Glyma.13G170400	13G170400	Glyma13g23940			16		PF09446	VMA21-like domain
Glyma.05G016300	05G016300	Glyma05g07650			16		PF05859	Mis12 protein
Glyma.12G064800	12G064800	Glyma12g07000			16
Glyma.03G076900	03G076900	Glyma03g14690			16		PF01839	FG-GAP repeat
Glyma.06G297100	06G297100	Glyma06g45180			16
Glyma.01G039800	01G039800	Glyma01g04660			16		PF01762|PF00337	Galactosyltransferase|Galactoside-binding lectin	PTHR11214:SF11|PTHR11214	BETA 1,3-GALACTOSYLTRANSFERASE-RELATED|BETA-1,3-N-ACETYLGLUCOSAMINYLTRANSFERASE
Glyma.05G243600	05G243600	Glyma05g34090			16		PF05700	Breast carcinoma amplified sequence 2 (BCAS2)	PTHR13296	BCAS2 PROTEIN
Glyma.06G240500	06G240500	Glyma06g36670			16
Glyma.20G175400	20G175400	Glyma20g31540			16		PF09335	SNARE associated Golgi protein	PTHR12677	UNCHARACTERIZED
Glyma.03G060200	03G060200	Glyma03g08270			16		PF00505	HMG (high mobility group) box	PTHR13711:SF70|PTHR13711	|SWI/SNF-RELATED CHROMATIN BINDING PROTEIN
Glyma.19G021400	19G021400	Glyma19g02510			16		PF00010	Helix-loop-helix DNA-binding domain	PTHR12565|PTHR12565:SF8	STEROL REGULATORY ELEMENT-BINDING PROTEIN|
Glyma.07G075500	07G075500	Glyma07g08190			16		PF03061	Thioesterase superfamily	PTHR21660	THIOESTERASE SUPERFAMILY MEMBER-RELATED
Glyma.16G010100	16G010100	Glyma16g01230			16		PF00076	RNA recognition motif. (a.k.a. RRM, RBD, or RNP domain)	PTHR24012:SF210|PTHR24012	SUBFAMILY NOT NAMED|FAMILY NOT NAMED
Glyma.08G241300	08G241300	Glyma08g26301			16		PF03435	Saccharopine dehydrogenase	PTHR12286	UNCHARACTERIZED
Glyma.08G205200	08G205200	Glyma08g21930			16
Glyma.17G048000	17G048000	Glyma17g05570			16		PF08511	COQ9	PTHR21427|PTHR21427:SF2	FAMILY NOT NAMED|GB DEF: T29M8.1/T29M8.1
Glyma.02G160500	02G160500	Glyma02g19380			16		PF00403	Heavy-metal-associated domain	PTHR22814	COPPER TRANSPORT PROTEIN ATOX1-RELATED
Glyma.17G148400	17G148400	Glyma17g15820			16		PF07883	Cupin domain
Glyma.04G017800	04G017800	Glyma04g01960			16
Glyma.13G206500	13G206500	Glyma13g27650			16		PF00962	Adenosine/AMP deaminase	PTHR11409:SF21|PTHR11409	ADENOSINE DEAMINASE-LIKE PROTEIN|ADENOSINE DEAMINASE
Glyma.08G205300	08G205300	Glyma08g21940			16		PF00071	Ras family	PTHR24073|PTHR24073:SF260	FAMILY NOT NAMED|SUBFAMILY NOT NAMED
Glyma.02G049100	02G049100	Glyma02g05520			16
Glyma.08G211100	08G211100	Glyma08g22540			16		PF00903	Glyoxalase/Bleomycin resistance protein/Dioxygenase superfamily	PTHR10374|PTHR10374:SF0	LACTOYLGLUTATHIONE LYASE (GLYOXALASE I)|LACTOYLGLUTATHIONE LYASE (GLYOXALASE I)
Glyma.05G105600	05G105600	Glyma05g22460			16		PF03514	GRAS domain family
Glyma.11G175200	11G175200	Glyma11g27000			16		PF00160	Cyclophilin type peptidyl-prolyl cis-trans isomerase/CLD	PTHR11071:SF122|PTHR11071	|PEPTIDYL-PROLYL CIS-TRANS ISOMERASE
Glyma.11G002700	11G002700	Glyma11g00500			16
Glyma.14G224000	14G224000	Glyma14g39760			16		PF00069	Protein kinase domain	PTHR24056|PTHR24056:SF101	CELL DIVISION PROTEIN KINASE|
Glyma.01G164000	01G164000	Glyma01g36860			16		PF04749	PLAC8 family	PTHR15907|PTHR15907:SF3	FAMILY NOT NAMED|SUBFAMILY NOT NAMED
Glyma.14G210900	14G210900	Glyma14g39153			16		PF00514	Armadillo/beta-catenin-like repeat	PTHR23315:SF27|PTHR23315	|BETA CATENIN-RELATED ARMADILLO REPEAT-CONTAINING
Glyma.07G237500	07G237500	Glyma07g36590			16		PF04043	Plant invertase/pectin methylesterase inhibitor
Glyma.11G175500	11G175500	Glyma11g26970			16		PF04969	CS domain	PTHR12356	NUCLEAR MOVEMENT PROTEIN NUDC
Glyma.19G032900	19G032900	Glyma19g04084			16
Glyma.09G146200	09G146200	Glyma09g26970			16				PTHR10378|PTHR10378:SF6	LIM DOMAIN-BINDING PROTEIN|
Glyma.12G108000	12G108000	Glyma12g11800			16
Glyma.15G013600	15G013600	Glyma15g01660			16		PF08911|PF00638	NUP50 (Nucleoporin 50 kDa)|RanBP1 domain	PTHR23138|PTHR23138:SF52	RAN BINDING PROTEIN|SUBFAMILY NOT NAMED
Glyma.10G025400	10G025400	Glyma10g03070			16
Glyma.18G090400	18G090400	Glyma18g10120			16		PF01025	GrpE	PTHR21237|PTHR21237:SF6	GRPE PROTEIN|GRPE PROTEIN, MITOCHONDRIAL
Glyma.08G247400	08G247400	Glyma08g27180			16		PF07524|PF10406	Bromodomain associated|Transcription factor TFIID complex subunit 8 C-term	PTHR23307	TRANSCRIPTION INITIATION FACTOR TFIID SUBUNIT 8
Glyma.09G018000	09G018000	Glyma09g02110			16		PF12542|PF10197	Pre-mRNA splicing factor|N-terminal domain of CBF1 interacting co-repressor CIR	PTHR16196	CELL CYCLE CONTROL PROTEIN CWF25
Glyma.09G076200	09G076200	Glyma09g08920			15		PF01095|PF04043	Pectinesterase|Plant invertase/pectin methylesterase inhibitor	PTHR22931:SF5|PTHR22931	METHYLESTERASE INHIBITOR-RELATED|PHOSPHOENOLPYRUVATE DIKINASE-RELATED
Glyma.02G048600	02G048600	Glyma02g05470			15		PF03171	2OG-Fe(II) oxygenase superfamily	PTHR10209|PTHR10209:SF55	OXIDOREDUCTASE, 2OG-FE(II) OXYGENASE FAMILY PROTEIN|OXIDOREDUCTASE, 2OG-FE(II) OXYGENASE FAMILY PROTEIN
Glyma.14G009700	14G009700	Glyma14g01330			15		PF04734	Neutral/alkaline non-lysosomal ceramidase	PTHR12670	CERAMIDASE
Glyma.11G029400	11G029400	Glyma11g03210			15
Glyma.13G059500	13G059500	Glyma13g05810			15		PF02298	Plastocyanin-like domain
Glyma.07G216900	07G216900	Glyma07g34060			15
Glyma.12G210400	12G210400	Glyma12g33800			15		PF00244	14-3-3 protein	PTHR18860	14-3-3 PROTEIN
Glyma.06G277500	06G277500	Glyma06g43050			15		PF00311	Phosphoenolpyruvate carboxylase
Glyma.15G155300	15G155300	Glyma15g16630			15		PF01697	Glycosyltransferase family 92	PTHR21461	UNCHARACTERIZED
Glyma.10G243500	10G243500	Glyma10g38880			15		PF01105	emp24/gp25L/p24 family/GOLD	PTHR22811:SF32|PTHR22811	|TRANSMEMBRANE EMP24 DOMAIN-CONTAINING PROTEIN
Glyma.13G356000	13G356000	Glyma13g43250			15		PF00230	Major intrinsic protein	PTHR19139:SF30|PTHR19139	TONOPLAST INTRINSIC PROTEIN|AQUAPORIN TRANSPORTER
Glyma.19G224800	19G224800	Glyma19g41270			15
Glyma.19G243000	19G243000	Glyma19g43230			15		PF02502|PF07883	Ribose/Galactose Isomerase|Cupin domain
Glyma.02G036500	02G036500	Glyma02g04150			15		PF00560|PF00069|PF08263	Leucine Rich Repeat|Protein kinase domain|Leucine rich repeat N-terminal domain	PTHR24420|PTHR24420:SF851	LEUCINE-RICH REPEAT RECEPTOR-LIKE PROTEIN KINASE|
Glyma.03G180700	03G180700	Glyma03g33790			15		PF03179	Vacuolar (H+)-ATPase G subunit	PTHR12713:SF1|PTHR12713	VACUOLAR ATP SYNTHASE SUBUNIT G PLANT|VACUOLAR ATP SYNTHASE SUBUNIT G
Glyma.18G295700	18G295700	Glyma18g53320			15
Glyma.19G182000	19G182000	Glyma19g36580			15		PF00278|PF02784	Pyridoxal-dependent decarboxylase, C-terminal sheet domain|Pyridoxal-dependent decarboxylase, pyridoxal binding domain	PTHR11482|PTHR11482:SF5	ARGININE/DIAMINOPIMELATE/ORNITHINE DECARBOXYLASE|DIAMINOPIMELATE DECARBOXYLASE
Glyma.15G272900	15G272900	Glyma15g42810			15		PF00076|PF01480	RNA recognition motif. (a.k.a. RRM, RBD, or RNP domain)|PWI domain	PTHR23365	POLY-A BINDING PROTEIN 2
Glyma.12G036700	12G036700	Glyma12g04080			15		PF00248	Aldo/keto reductase family	PTHR11732:SF34|PTHR11732	ALDO-KETO REDUCTASE|ALDO/KETO REDUCTASE
Glyma.07G241500	07G241500	Glyma07g37040			14		PF04802	Component of IIS longevity pathway SMK-1	PTHR23318	ATP SYNTHASE GAMMA-RELATED
Glyma.13G340600	13G340600	Glyma13g41550			14
Glyma.15G033800	15G033800	Glyma15g03850			14
Glyma.14G219900	14G219900	Glyma14g40300			14
Glyma.03G204400	03G204400	Glyma03g36270			14		PF00097	Zinc finger, C3HC4 type (RING finger)	PTHR22764:SF49|PTHR22764	|RING FINGER DOMAIN-CONTAINING
Glyma.11G073200	11G073200	Glyma11g07771	Ribonucleoprotein complex biogenesis		14		PF00398	Ribosomal RNA adenine dimethylase	PTHR11727	DIMETHYLADENOSINE TRANSFERASE
Glyma.12G103100	12G103100	Glyma12g11150		1	14		PF00847	AP2 domain
Glyma.19G052200	19G052200	Glyma19g07220			14				PTHR12311|PTHR12311:SF2	FAMILY NOT NAMED|SUBFAMILY NOT NAMED
Glyma.05G248600	05G248600	Glyma05g33540			14		PF00291	Pyridoxal-phosphate dependent enzyme	PTHR10314|PTHR10314:SF6	SER/THR DEHYDRATASE, TRP SYNTHASE|1-AMINOCYCLOPROPANE-1-CARBOXYLATE DEAMINASE
Glyma.01G193200	01G193200	Glyma01g40080			14		PF02181	Formin Homology 2 Domain	PTHR23213	FORMIN-RELATED
Glyma.08G193000	08G193000				14
Glyma.10G256200	10G256200	Glyma10g40230			14		PF02984|PF00134	Cyclin, C-terminal domain|Cyclin, N-terminal domain	PTHR10177|PTHR10177:SF76	CYCLINE|CYCLIN-D
Glyma.06G132300	06G132300	Glyma06g13740			14		PF08314	Secretory pathway protein Sec39	PTHR15922:SF2|PTHR15922	SUBFAMILY NOT NAMED|FAMILY NOT NAMED
Glyma.10G031200	10G031200	Glyma10g03640			14		PF00125	Core histone H2A/H2B/H3/H4	PTHR23430	HISTONE H2A
Glyma.19G131500	19G131500	Glyma19g31230			14		PF03807	NADP oxidoreductase coenzyme F420-dependent	PTHR11645	PYRROLINE-5-CARBOXYLATE REDUCTASE
Glyma.14G017700	14G017700	Glyma14g02120			14		PF05739	SNARE domain	PTHR12380|PTHR12380:SF7	SYNTAXIN|SYNTAXIN 51
Glyma.13G352400	13G352400	Glyma13g42880			14		PF01546|PF07687	Peptidase family M20/M25/M40|Peptidase dimerisation domain	PTHR11014:SF44|PTHR11014	SUBFAMILY NOT NAMED|PEPTIDASE M20 FAMILY MEMBER
Glyma.10G280400	10G280400	Glyma10g42680			14		PF00201	UDP-glucoronosyl and UDP-glucosyl transferase	PTHR11926:SF15|PTHR11926	UDP-GLUCOSYLTRANSFERASE|GLUCOSYL/GLUCURONOSYL TRANSFERASES
Glyma.19G001700	19G001700	Glyma19g00754			14		PF00557	Metallopeptidase family M24	PTHR10804|PTHR10804:SF9	PROTEASE FAMILY M24 (METHIONYL AMINOPEPTIDASE, AMINOPEPTIDASE P)|METHIONINE AMINOPEPTIDASE 2
Glyma.04G068800	04G068800	Glyma04g07330			14		PF03735|PF05641	ENT domain|Agenet domain
Glyma.12G120300	12G120300	Glyma12g14060			13		PF01756|PF02770|PF00441	Acyl-CoA oxidase|Acyl-CoA dehydrogenase, middle domain|Acyl-CoA dehydrogenase, C-terminal domain	PTHR10909|PTHR10909:SF94	ELECTRON TRANSPORT OXIDOREDUCTASE|SUBFAMILY NOT NAMED
Glyma.15G254400	15G254400	Glyma15g40570			13
Glyma.12G150400	12G150400	Glyma12g23131			13		PF00106	short chain dehydrogenase	PTHR24316:SF100|PTHR24316	SUBFAMILY NOT NAMED|FAMILY NOT NAMED
Glyma.03G250100	03G250100	Glyma03g41050			13		PF04757	Pex2 / Pex12 amino terminal region	PTHR12888	PEROXISOME ASSEMBLY PROTEIN 12 (PEROXIN-12)
Glyma.05G235800	05G235800	Glyma05g34920			13		PF00646	F-box domain	PTHR23125:SF169|PTHR23125	SUBFAMILY NOT NAMED|F-BOX/LEUCINE RICH REPEAT PROTEIN
Glyma.05G239000	05G239000	Glyma05g34570	Ribonucleoprotein complex		13		PF03719|PF00333	Ribosomal protein S5, C-terminal domain|Ribosomal protein S5, N-terminal domain	PTHR13718:SF4|PTHR13718	40S RIBOSOMAL PROTEIN S2|RIBOSOMAL S SUBUNIT
Glyma.11G105400	11G105400	Glyma11g11240			13		PF06273	Plant specific eukaryotic initiation factor 4B	PTHR13290:SF5|PTHR13290	|
Glyma.17G218500	17G218500	Glyma17g33370			13		PF00069|PF00139	Protein kinase domain|Legume lectin domain	PTHR24420:SF438|PTHR24420	|LEUCINE-RICH REPEAT RECEPTOR-LIKE PROTEIN KINASE
Glyma.08G015900	08G015900	Glyma08g01921			13		PF01433|PF11940	Peptidase family M1|Domain of unknown function (DUF3458)	PTHR11533:SF8|PTHR11533	AMINOPEPTIDASE|PROTEASE M1 ZINC METALLOPROTEASE
Glyma.13G100300	13G100300	Glyma13g00560			13
Glyma.17G009400	17G009400	Glyma17g01300			13		PF00106	short chain dehydrogenase	PTHR24322|PTHR24322:SF67	FAMILY NOT NAMED|SUBFAMILY NOT NAMED
Glyma.06G194200	06G194200	Glyma06g20870			13		PF11523	Protein of unknown function (DUF3223)
Glyma.08G203900	08G203900	Glyma08g21800			13		PF00854	POT family	PTHR11654:SF57|PTHR11654	SUBFAMILY NOT NAMED|OLIGOPEPTIDE TRANSPORTER-RELATED
Glyma.06G263200	06G263200	Glyma06g41210			12		PF00076	RNA recognition motif. (a.k.a. RRM, RBD, or RNP domain)	PTHR24012:SF32|PTHR24012	|FAMILY NOT NAMED
Glyma.06G305700	06G305700	Glyma06g46190			12		PF00694|PF00330	Aconitase C-terminal domain|Aconitase family (aconitate hydratase)	PTHR11670|PTHR11670:SF1	ACONITASE|ACONITASE
Glyma.13G091700	13G091700	Glyma13g01500			12		PF03901	Alg9-like mannosyltransferase family	PTHR22760	GLYCOSYLTRANSFERASE
Glyma.07G013000	07G013000	Glyma07g01550			12		PF04547	Calcium-activated chloride channel	PTHR12308	NGEP-RELATED
Glyma.06G058200	06G058200	Glyma06g06080			12		PF01073	3-beta hydroxysteroid dehydrogenase/isomerase family	PTHR10366|PTHR10366:SF20	NAD DEPENDENT EPIMERASE/DEHYDRATASE|3 BETA-HYDROXYSTEROID DEHYDROGENASE
Glyma.10G195000	10G195000	Glyma10g33906			12		PF05822	Pyrimidine 5-nucleotidase (UMPH-1)	PTHR13045	NT5C3 HYDROLASE
Glyma.03G238100	03G238100	Glyma03g39810			12		PF02836|PF02837|PF00703	Glycosyl hydrolases family 2, TIM barrel domain|Glycosyl hydrolases family 2, sugar binding domain|Glycosyl hydrolases family 2	PTHR10066:SF10|PTHR10066	BETA-MANNOSIDASE|BETA-GALACTOSIDASE
Glyma.08G031000	08G031000	Glyma08g03490			12
Glyma.07G197000	07G197000	Glyma07g31680			12		PF04765	Protein of unknown function (DUF616)	PTHR12956|PTHR12956:SF1	ALKALINE CERAMIDASE-RELATED|UNCHARACTERIZED
Glyma.13G201700	13G201700	Glyma13g27150			12		PF00076	RNA recognition motif. (a.k.a. RRM, RBD, or RNP domain)	PTHR24012:SF296|PTHR24012	|FAMILY NOT NAMED
Glyma.01G140000	01G140000				12
Glyma.10G282600	10G282600	Glyma10g42892			12
Glyma.11G157700	11G157700	Glyma11g25780			12		PF08241	Methyltransferase domain	PTHR11006:SF14|PTHR11006	PROTEIN ARGININE N-METHYLTRANSFERASE 3|PROTEIN ARGININE N-METHYLTRANSFERASE
Glyma.04G204400	04G204400	Glyma04g38150			12		PF00069|PF00036	Protein kinase domain|EF hand	PTHR24349|PTHR24349:SF13	SERINE/THREONINE-PROTEIN KINASE|
Glyma.13G212000	13G212000	Glyma13g28320			12		PF01641	SelR domain	PTHR10173:SF0|PTHR10173	PEPTIDE METHIONINE SULFOXIDE REDUCTASE|METHIONINE SULFOXIDE REDUCTASE
Glyma.05G231500	05G231500	Glyma05g35390			12
Glyma.13G092800	13G092800	Glyma13g01390			12
Glyma.02G153600	02G153600	Glyma02g17250			12		PF00642	Zinc finger C-x8-C-x5-C-x3-H type (and similar)	PTHR12506|PTHR12506:SF11	PROTEIN PHOSPHATASE RELATED|ZINC FINGER CCCH DOMAIN-CONTAINING PROTEIN
Glyma.06G303700	06G303700	Glyma06g46000		1	12		PF01852|PF00046	START domain|Homeobox domain	PTHR24325|PTHR24325:SF195	FAMILY NOT NAMED|
Glyma.18G193900	18G193900	Glyma18g41970			12		PF00139	Legume lectin domain	PTHR11795|PTHR11795:SF43	UNCHARACTERIZED|
Glyma.14G045000	14G045000	Glyma14g04940			12		PF00933|PF01915	Glycosyl hydrolase family 3 N terminal domain|Glycosyl hydrolase family 3 C-terminal domain
Glyma.15G115500	15G115500	Glyma15g12230			12		PF00459	Inositol monophosphatase family	PTHR20854:SF4|PTHR20854	MYO INOSITOL MONOPHOSPHATASE|INOSITOL MONOPHOSPHATASE
Glyma.15G244300	15G244300	Glyma15g39160			12		PF00067	Cytochrome P450	PTHR24282:SF174|PTHR24282	|FAMILY NOT NAMED
Glyma.19G218200	19G218200	Glyma19g40600	ATPase activity, coupled		12		PF00271|PF07717|PF00270|PF04408	Helicase conserved C-terminal domain|Oligonucleotide/oligosaccharide-binding (OB)-fold|DEAD/DEAH box helicase|Helicase associated domain (HA2)	PTHR18934	ATP-DEPENDENT RNA HELICASE
Glyma.05G178000	05G178000	Glyma05g31160	Ribonucleoprotein complex		12		PF00831	Ribosomal L29 protein	PTHR10916	60S RIBOSOMAL PROTEIN L35/50S RIBOSOMAL PROTEIN L29
Glyma.13G276500	13G276500	Glyma13g35170			12
Glyma.07G129800	07G129800	Glyma07g15570			12		PF00436	Single-strand binding protein family
Glyma.08G090800	08G090800	Glyma08g09610			12		PF03763	Remorin, C-terminal region
Glyma.20G201300	20G201300	Glyma20g34330			12		PF00076	RNA recognition motif. (a.k.a. RRM, RBD, or RNP domain)	PTHR24012:SF14|PTHR24012	SUBFAMILY NOT NAMED|FAMILY NOT NAMED
Glyma.04G200700	04G200700	Glyma04g37770	Ribonucleoprotein complex biogenesis		12		PF01269	Fibrillarin	PTHR10335	RRNA 2-O-METHYLTRANSFERASE FIBRILLARIN
Glyma.16G217500	16G217500	Glyma16g34320			12		PF02272	DHHA1 domain
Glyma.09G210700	09G210700	Glyma09g34390	ATPase activity, coupled		12		PF00271|PF00270	Helicase conserved C-terminal domain|DEAD/DEAH box helicase	PTHR24031|PTHR24031:SF125	FAMILY NOT NAMED|SUBFAMILY NOT NAMED
Glyma.01G198600	01G198600	Glyma01g40661			11		PF01546	Peptidase family M20/M25/M40	PTHR11014:SF7|PTHR11014	ACETYLORNITHINE DEACETYLASE|PEPTIDASE M20 FAMILY MEMBER
Glyma.16G112800	16G112800	Glyma16g21590			11		PF05327	RNA polymerase I specific transcription initiation factor RRN3	PTHR12790	TRANSCRIPTION INITIATION FACTOR IA (RRN3)
Glyma.17G151100	17G151100	Glyma17g16150	ATPase activity, coupled		11		PF02190|PF00004|PF05362	ATP-dependent protease La (LON) domain|ATPase family associated with various cellular activities (AAA)|Lon protease (S16) C-terminal proteolytic domain	PTHR10046|PTHR10046:SF24	ATP DEPENDENT LON PROTEASE FAMILY MEMBER|PEROXISOMAL LON PROTEASE HOMOLOG 2
Glyma.02G251700	02G251700	Glyma02g41900			11		PF00400|PF04158	WD domain, G-beta repeat|Sof1-like domain	PTHR22851	U3 SMALL NUCLEOLAR RNA (U3 SNORNA) ASSOCIATED PROTEIN
Glyma.02G072700	02G072700	Glyma02g08010			11		PF01652	Eukaryotic initiation factor 4E	PTHR11960	EUKARYOTIC TRANSLATION INITIATION FACTOR 4E RELATED
Glyma.17G105700	17G105700	Glyma17g11410			11		PF00679|PF03764|PF03144|PF00009	Elongation factor G C-terminus|Elongation factor G, domain IV|Elongation factor Tu domain 2|Elongation factor Tu GTP binding domain	PTHR23115|PTHR23115:SF5	TRANSLATION FACTOR|116 KDA U5 SMALL NUCLEAR RIBONUCLEOPROTEIN COMPONENT
Glyma.07G261900	07G261900	Glyma07g39170			11		PF08640	U3 small nucleolar RNA-associated protein 6	PTHR23271:SF1|PTHR23271	HEPATOCELLULAR CARCINOMA-ASSOCIATED ANTIGEN 66|HEPATOCELLULAR CARCINOMA-ASSOCIATED ANTIGEN 66
Glyma.01G010400	01G010400	Glyma01g01390	ATPase activity, coupled		11		PF00270|PF00271	DEAD/DEAH box helicase|Helicase conserved C-terminal domain	PTHR24031|PTHR24031:SF125	FAMILY NOT NAMED|SUBFAMILY NOT NAMED
Glyma.18G298700	18G298700	Glyma18g53650			11
Glyma.19G116600	19G116600	Glyma19g29460			11		PF00327|PF08079	Ribosomal protein L30p/L7e|Ribosomal L30 N-terminal domain	PTHR11524	60S RIBOSOMAL PROTEIN L7
Glyma.07G020300	07G020300	Glyma07g02310			11		PF00013	KH domain	PTHR10288|PTHR10288:SF53	KH DOMAIN CONTAINING RNA BINDING PROTEIN|KH DOMAIN-CONTAINING PROTEIN
Glyma.17G207100	17G207100	Glyma17g31120			10		PF00125	Core histone H2A/H2B/H3/H4	PTHR23430	HISTONE H2A
Glyma.09G228500	09G228500	Glyma09g36280			10		PF01193	RNA polymerase Rpb3/Rpb11 dimerisation domain	PTHR13946	DNA-DIRECTED RNA POLYMERASE I,II,III
Glyma.07G252300	07G252300	Glyma07g38210			10		PF11926|PF00226	Domain of unknown function (DUF3444)|DnaJ domain	PTHR10825|PTHR10825:SF4	RING FINGER DOMAIN-CONTAINING, POLYCOMB GROUP COMPONENT|RING FINGER PROTEIN
Glyma.07G141500	07G141500	Glyma07g17030			10		PF00234	Protease inhibitor/seed storage/LTP family
Glyma.10G186000	10G186000	Glyma10g32990			10		PF00069	Protein kinase domain	PTHR24349	SERINE/THREONINE-PROTEIN KINASE
Glyma.06G076100	06G076100	Glyma06g07990			10		PF00690|PF00122|PF00702	Cation transporter/ATPase, N-terminus|E1-E2 ATPase|haloacid dehalogenase-like hydrolase	PTHR24093:SF61|PTHR24093	SUBFAMILY NOT NAMED|FAMILY NOT NAMED
Glyma.19G020300	19G020300	Glyma19g02400			10
Glyma.20G161600	20G161600	Glyma20g30110			10		PF01479|PF00163	S4 domain|Ribosomal protein S4/S9 N-terminal domain	PTHR11831:SF1|PTHR11831	U3 SMALL NUCLEOLAR RIBONUCLEOPROTEIN PROTEIN IMP3|30S 40S RIBOSOMAL PROTEIN
Glyma.20G020100	20G020100	Glyma20g02454			10		PF04488|PF04572	Glycosyltransferase sugar-binding region containing DXD motif|Alpha 1,4-glycosyltransferase conserved region	PTHR12042	LACTOSYLCERAMIDE 4-ALPHA-GALACTOSYLTRANSFERASE (ALPHA- 1,4-GALACTOSYLTRANSFERASE)
Glyma.19G207500	19G207500	Glyma19g39500			10		PF02338	OTU-like cysteine protease	PTHR12419	OTU DOMAIN CONTAINING PROTEIN
Glyma.09G168900	09G168900	Glyma09g29900			10		PF00282	Pyridoxal-dependent decarboxylase conserved domain	PTHR11999|PTHR11999:SF1	GROUP II PYRIDOXAL-5-PHOSPHATE DECARBOXYLASE|GLUTAMATE DECARBOXYLASE
Glyma.15G243000	15G243000	Glyma15g39060			10		PF07983	X8 domain	PTHR16631:SF1|PTHR16631	SUBFAMILY NOT NAMED|FAMILY NOT NAMED
Glyma.12G047200	12G047200	Glyma12g05120			10
Glyma.13G175500	13G175500	Glyma13g24410			10
Glyma.08G054700	08G054700	Glyma08g05900			10		PF03547	Membrane transport protein
Glyma.10G195900	10G195900	Glyma10g33990			10		PF00293	NUDIX domain	PTHR11839	UDP/ADP-SUGAR PYROPHOSPHATASE
Glyma.11G252500	11G252500	Glyma11g36870			10		PF07298	NnrU protein
Glyma.02G154700	02G154700				10
Glyma.10G160900	10G160900	Glyma10g30260			10		PF05910	Plant protein of unknown function (DUF868)
Glyma.09G035300	09G035300	Glyma09g03970			10
Glyma.03G195900	03G195900	Glyma03g35360			10		PF00583	Acetyltransferase (GNAT) family	PTHR13355	GLUCOSAMINE 6-PHOSPHATE N-ACETYLTRANSFERASE
Glyma.04G098800	04G098800	Glyma04g10680			10
Glyma.01G172400	01G172400	Glyma01g37790			9		PF00719	Inorganic pyrophosphatase	PTHR10286	INORGANIC PYROPHOSPHATASE
Glyma.02G198200	02G198200	Glyma02g35730			9		PF00026	Eukaryotic aspartyl protease	PTHR13683|PTHR13683:SF98	ASPARTYL PROTEASES|CHLOROPLAST NUCLEIOD DNA-BINDING-RELATED
Glyma.03G179100	03G179100	Glyma03g33651			9		PF07939	Protein of unknown function (DUF1685)
Glyma.16G056400	16G056400	Glyma16g06080			9
Glyma.11G040200	11G040200	Glyma11g04310			9		PF09416|PF04851	RNA helicase (UPF2 interacting domain)|Type III restriction enzyme, res subunit	PTHR10887|PTHR10887:SF26	DNA2/NAM7 HELICASE FAMILY|REGULATOR OF NONSENSE TRANSCRIPTS 1
Glyma.13G218600	13G218600	Glyma13g29015			9		PF00888|PF10557	Cullin family|Cullin protein neddylation domain	PTHR11932:SF53|PTHR11932	|CULLIN
Glyma.01G202600	01G202600	Glyma01g41110			9		PF09416|PF04851	RNA helicase (UPF2 interacting domain)|Type III restriction enzyme, res subunit	PTHR10887:SF26|PTHR10887	REGULATOR OF NONSENSE TRANSCRIPTS 1|DNA2/NAM7 HELICASE FAMILY
Glyma.01G166400	01G166400	Glyma01g37136			9		PF00454|PF02259	Phosphatidylinositol 3- and 4-kinase|FAT domain	PTHR11139|PTHR11139:SF1	ATAXIA TELANGIECTASIA MUTATED (ATM)-RELATED|ATM-RELATED
Glyma.04G023600	04G023600	Glyma04g02570			9
Glyma.13G325200	13G325200	Glyma13g40030		1	9		PF02309|PF06507|PF02362	AUX/IAA family|Auxin response factor|B3 DNA binding domain
Glyma.02G047000	02G047000	Glyma02g05260			9		PF00581	Rhodanese-like domain	PTHR13253|PTHR13253:SF25	FAMILY NOT NAMED|OS04G0249600 PROTEIN (FRAGMENT)
Glyma.14G075500	14G075500	Glyma14g08200			9		PF07983|PF00332	X8 domain|Glycosyl hydrolases family 17	PTHR16631	FAMILY NOT NAMED
Glyma.09G017200	09G017200	Glyma09g02020			9		PF00097	Zinc finger, C3HC4 type (RING finger)	PTHR11210:SF16|PTHR11210	|RING BOX
Glyma.08G188800	08G188800	Glyma08g20140			9		PF00753|PF07521|PF10996|PF11718	Metallo-beta-lactamase superfamily|RNA-metabolising metallo-beta-lactamase|Beta-Casp domain|Pre-mRNA 3-end-processing endonuclease polyadenylation factor C-term	PTHR11203:SF11|PTHR11203	CLEAVAGE AND POLYADENYLATION SPECIFICITY FACTOR|CLEAVAGE AND POLYADENYLATION SPECIFICITY FACTOR
Glyma.17G249900	17G249900	Glyma17g36840			9		PF02213	GYF domain	PTHR14445:SF24|PTHR14445	SUBFAMILY NOT NAMED|GRB10 INTERACTING GYF PROTEIN
Glyma.20G200500	20G200500	Glyma20g34260			8		PF03514	GRAS domain family
Glyma.08G135400	08G135400	Glyma08g14390			8		PF00071	Ras family	PTHR24073|PTHR24073:SF256	FAMILY NOT NAMED|SUBFAMILY NOT NAMED
Glyma.13G125900	13G125900	Glyma13g18773			8
Glyma.11G225100	11G225100	Glyma11g34680			8
Glyma.16G203800	16G203800	Glyma16g32880			8		PF11961|PF05003	Domain of unknown function (DUF3475)|Protein of unknown function (DUF668)
Glyma.17G135600	17G135600	Glyma17g14470			8
Glyma.10G195200	10G195200	Glyma10g33920			8		PF00462	Glutaredoxin	PTHR10168:SF44|PTHR10168	GLUTAREDOXIN DOMAIN-CONTAINING CYSTEINE-RICH PROTEIN 1|GLUTAREDOXIN
Glyma.07G016500	07G016500	Glyma07g01940		1	8		PF01852|PF08670|PF00046	START domain|MEKHLA domain|Homeobox domain	PTHR24326:SF218|PTHR24326	|FAMILY NOT NAMED
Glyma.03G198500	03G198500	Glyma03g35650			8		PF00076	RNA recognition motif. (a.k.a. RRM, RBD, or RNP domain)	PTHR24012|PTHR24012:SF31	FAMILY NOT NAMED|SUBFAMILY NOT NAMED
Glyma.15G087100	15G087100	Glyma15g09340			8		PF03031	NLI interacting factor-like phosphatase	PTHR12210:SF38|PTHR12210	SUBFAMILY NOT NAMED|NUCLEAR LIM INTERACTOR-INTERACTING FACTOR-RELATED
Glyma.13G358800	13G358800	Glyma13g43570			8		PF00153	Mitochondrial carrier protein	PTHR24089|PTHR24089:SF127	FAMILY NOT NAMED|SUBFAMILY NOT NAMED
Glyma.14G010200	14G010200	Glyma14g01390			8		PF00076	RNA recognition motif. (a.k.a. RRM, RBD, or RNP domain)	PTHR14089:SF6|PTHR14089	SUBFAMILY NOT NAMED|CELL CYCLE CONTROL PROTEIN
Glyma.08G242600	08G242600	Glyma08g26490			8		PF05347	Complex 1 protein (LYR family)	PTHR13166	PROTEIN C6ORF149
Glyma.13G166500	13G166500	Glyma13g23550			8
Glyma.20G206400	20G206400	Glyma20g34880			8
Glyma.07G041500	07G041500	Glyma07g04640			8		PF00076	RNA recognition motif. (a.k.a. RRM, RBD, or RNP domain)	PTHR24012:SF210|PTHR24012	SUBFAMILY NOT NAMED|FAMILY NOT NAMED
Glyma.07G267800	07G267800	Glyma07g39780			8		PF03169	OPT oligopeptide transporter protein	PTHR22601	ISP4 LIKE PROTEIN
Glyma.11G222000	11G222000	Glyma11g34340			8		PF07800	Protein of unknown function (DUF1644)
Glyma.08G003300	08G003300	Glyma08g00560			8		PF00571|PF00564	CBS domain|PB1 domain	PTHR11911|PTHR11911:SF10	INOSINE-5-MONOPHOSPHATE DEHYDROGENASE RELATED|SUBFAMILY NOT NAMED
Glyma.04G087100	04G087100	Glyma04g09210			8		PF00069	Protein kinase domain	PTHR24350	SERINE/THREONINE-PROTEIN KINASE IAL-RELATED
Glyma.04G133100	04G133100	Glyma04g16670			8		PF01808|PF02142	AICARFT/IMPCHase bienzyme|MGS-like domain	PTHR11692	BIFUNCTIONAL PURINE BIOSYNTHESIS PROTEIN
Glyma.17G247900	17G247900	Glyma17g36650			8		PF01501	Glycosyl transferase family 8	PTHR13778	GLYCOSYLTRANSFERASE 8 DOMAIN-CONTAINING PROTEIN
Glyma.04G207800	04G207800	Glyma04g38500			7		PF01425	Amidase	PTHR11895:SF7|PTHR11895	GLUTAMYL-TRNA(GLN) AMIDOTRANSFERASE SUBUNIT A|AMIDASE
Glyma.02G012300	02G012300	Glyma02g01560			7		PF08450	SMP-30/Gluconolaconase/LRE-like region
Glyma.18G257700	18G257700	Glyma18g49210			7		PF01263	Aldose 1-epimerase	PTHR10091	ALDOSE-1-EPIMERASE
Glyma.20G166200	20G166200	Glyma20g30590			7		PF03144|PF11987|PF00009	Elongation factor Tu domain 2|Translation-initiation factor 2|Elongation factor Tu GTP binding domain	PTHR23115|PTHR23115:SF41	TRANSLATION FACTOR|TRANSLATION INITIATION FACTOR IF-2
Glyma.05G135200	05G135200	Glyma05g26570			7				PTHR26312|PTHR26312:SF65	FAMILY NOT NAMED|SUBFAMILY NOT NAMED
Glyma.17G002600	17G002600	Glyma17g00630			7		PF00628|PF12165	PHD-finger|Domain of unknown function (DUF3594)	PTHR23123	PHD/F-BOX CONTAINING PROTEIN
Glyma.06G138000	06G138000	Glyma06g14280			7
Glyma.03G023300	03G023300	Glyma03g02651			7
Glyma.19G013000	19G013000	Glyma19g01590			7		PF02704	Gibberellin regulated protein
Glyma.10G194700	10G194700	Glyma10g33880			7
Glyma.13G220600	13G220600	Glyma13g29250			7				PTHR13269:SF3|PTHR13269	OS02G0684300 PROTEIN|UNCHARACTERIZED
Glyma.08G113000	08G113000	Glyma08g11920	ATPase activity, coupled		7		PF00271|PF00270	Helicase conserved C-terminal domain|DEAD/DEAH box helicase	PTHR24031:SF56|PTHR24031	|FAMILY NOT NAMED
Glyma.02G108900	02G108900	Glyma02g12120			7		PF02536	mTERF	PTHR13068|PTHR13068:SF3	CGI-12 PROTEIN-RELATED|SUBFAMILY NOT NAMED
Glyma.10G112700	10G112700	Glyma10g13840			7		PF01268	Formate--tetrahydrofolate ligase	PTHR24508|PTHR24508:SF8	|
Glyma.06G008300	06G008300	Glyma06g01070			7		PF03126|PF02201|PF02213	Plus-3 domain|SWIB/MDM2 domain|GYF domain	PTHR26218:SF58|PTHR26218	|
Glyma.14G181100	14G181100	Glyma14g35960			7		PF00443|PF01753	Ubiquitin carboxyl-terminal hydrolase|MYND finger	PTHR24006:SF250|PTHR24006	SUBFAMILY NOT NAMED|FAMILY NOT NAMED
Glyma.17G104500	17G104500	Glyma17g11301			7		PF01585	G-patch domain	PTHR23329	TUFTELIN-INTERACTING PROTEIN 11-RELATED
Glyma.12G108100	12G108100	Glyma12g11810	Ribonucleoprotein complex biogenesis		7		PF04410	Gar1/Naf1 RNA binding region
Glyma.07G043700	07G043700	Glyma07g04870			7		PF03914	CBF/Mak21 family	PTHR12048	CCAAT-BINDING FACTOR-RELATED
Glyma.05G154600	05G154600	Glyma05g28720			7		PF00234	Protease inhibitor/seed storage/LTP family
Glyma.06G262800	06G262800	Glyma06g41170			7		PF04398	Protein of unknown function, DUF538
Glyma.10G178900	10G178900	Glyma10g32230			7		PF00224|PF02887	Pyruvate kinase, barrel domain|Pyruvate kinase, alpha/beta domain	PTHR11817	PYRUVATE KINASE
Glyma.12G156800	12G156800	Glyma12g17950			7		PF10559|PF00344	Plug domain of Sec61p|SecY translocase	PTHR10906	SECY/SEC61-ALPHA FAMILY MEMBER
Glyma.19G224300	19G224300	Glyma19g41220			7		PF00190	Cupin
Glyma.08G284700	08G284700	Glyma08g39241			7		PF00004	ATPase family associated with various cellular activities (AAA)	PTHR23077|PTHR23077:SF18	AAA-FAMILY ATPASE|CELL DIVISION CONTROL PROTEIN 48 AAA FAMILY PROTEIN (TRANSITIONAL ENDOPLASMIC RETICULUM ATPASE)
Glyma.20G112800	20G112800	Glyma20g24690			7		PF03439	Early transcription elongation factor of RNA pol II, NGN section	PTHR11125:SF7|PTHR11125	SUBFAMILY NOT NAMED|SUPPRESSOR OF TY 5
Glyma.05G199100	05G199100	Glyma05g33320			7		PF00567|PF00565	Tudor domain|Staphylococcal nuclease homologue	PTHR12302	EBNA2 BINDING PROTEIN P100
Glyma.13G330500	13G330500	Glyma13g40560			7				PTHR13052	NFRKB-RELATED
Glyma.02G280400	02G280400	Glyma02g44920			7		PF08381|PF01363|PF00415	Transcription factor regulating root and shoot growth via Pin3|FYVE zinc finger|Regulator of chromosome condensation (RCC1) repeat	PTHR22870|PTHR22870:SF25	REGULATOR OF CHROMOSOME CONDENSATION|REGULATOR OF CHROMOSOME CONDENSATION-RELATED
Glyma.06G098700	06G098700	Glyma06g10360			7		PF00632|PF06025|PF00627|PF06012	HECT-domain (ubiquitin-transferase)|Domain of Unknown Function (DUF913)|UBA/TS-N domain|Domain of Unknown Function (DUF908)	PTHR11254|PTHR11254:SF124	HECT DOMAIN UBIQUITIN-PROTEIN LIGASE|
Glyma.17G230300	17G230300	Glyma17g34850			7		PF00013	KH domain	PTHR10288|PTHR10288:SF53	KH DOMAIN CONTAINING RNA BINDING PROTEIN|KH DOMAIN-CONTAINING PROTEIN
Glyma.12G181300	12G181300	Glyma12g30590			7		PF00076|PF00642	RNA recognition motif. (a.k.a. RRM, RBD, or RNP domain)|Zinc finger C-x8-C-x5-C-x3-H type (and similar)	PTHR12620	U2 SNRNP AUXILIARY FACTOR, SMALL SUBUNIT
Glyma.10G017900	10G017900	Glyma10g02240			7		PF03441|PF00875	FAD binding domain of DNA photolyase|DNA photolyase	PTHR11455	CRYPTOCHROME
Glyma.11G116800	11G116800	Glyma11g12430	Ribonucleoprotein complex biogenesis		7		PF11861|PF07780|PF01728	Domain of unknown function (DUF3381)|Spb1 C-terminal domain|FtsJ-like methyltransferase	PTHR10920:SF13|PTHR10920	RRNA METHYLTRANSFERASE 3|RIBOSOMAL RNA METHYLTRANSFERASE
Glyma.12G042600	12G042600	Glyma12g04650	Ribonucleoprotein complex biogenesis		7		PF01728|PF07780|PF11861	FtsJ-like methyltransferase|Spb1 C-terminal domain|Domain of unknown function (DUF3381)	PTHR10920:SF13|PTHR10920	RRNA METHYLTRANSFERASE 3|RIBOSOMAL RNA METHYLTRANSFERASE
Glyma.10G292400	10G292400	Glyma10g43891			7
Glyma.13G137400	13G137400	Glyma13g20060			7		PF00226	DnaJ domain	PTHR12763:SF4|PTHR12763	UNCHARACTERIZED|UNCHARACTERIZED
Glyma.18G044600	18G044600	Glyma18g05090			7		PF08644|PF08512|PF00557	FACT complex subunit (SPT16/CDC68)|Histone chaperone Rttp106-like|Metallopeptidase family M24	PTHR13980|PTHR13980:SF12	CDC68 RELATED|TRANSCRIPTION REGULATION
Glyma.09G203000	09G203000	Glyma09g33590			6		PF00010	Helix-loop-helix DNA-binding domain	PTHR12565	STEROL REGULATORY ELEMENT-BINDING PROTEIN
Glyma.17G037800	17G037800	Glyma17g04200			6		PF07572	Bucentaur or craniofacial development	PTHR23227	BUCENTAUR RELATED
Glyma.16G036200	16G036200	Glyma16g04040			6		PF00327|PF08079	Ribosomal protein L30p/L7e|Ribosomal L30 N-terminal domain	PTHR11524	60S RIBOSOMAL PROTEIN L7
Glyma.02G118500	02G118500	Glyma02g13120			6		PF07897	Protein of unknown function (DUF1675)
Glyma.12G208100	12G208100	Glyma12g33570			6		PF01535	PPR repeat	PTHR24015	FAMILY NOT NAMED
Glyma.20G121900	20G121900	Glyma20g25724			6
Glyma.04G011100	04G011100	Glyma04g01270			6		PF03297	S25 ribosomal protein	PTHR12850|PTHR12850:SF8	FAMILY NOT NAMED|SUBFAMILY NOT NAMED
Glyma.08G018100	08G018100	Glyma08g02140			6		PF01585	G-patch domain	PTHR23149:SF1|PTHR23149	PIN2-INTERACTING PROTEIN X1 (PINX1) (LIVER- RELATED PUTATIVE TUMOR SUPPRESSOR)|G PATCH DOMAIN CONTAINING PROTEIN
Glyma.10G081400	10G081400	Glyma10g10000			6		PF01201	Ribosomal protein S8e	PTHR12642	FAMILY NOT NAMED
Glyma.10G084500	10G084500	Glyma10g10560			6		PF00097	Zinc finger, C3HC4 type (RING finger)	PTHR22764:SF49|PTHR22764	|RING FINGER DOMAIN-CONTAINING
Glyma.16G101100	16G101100	Glyma16g18380			6		PF04113	Gpi16 subunit, GPI transamidase component	PTHR12959|PTHR12959:SF11	GPI TRANSAMIDASE COMPONENT PIG-T-RELATED|GPI TRANSAMIDASE COMPONENT PIG-T
Glyma.08G051200	08G051200	Glyma08g05570			6		PF00009|PF03144|PF03143	Elongation factor Tu GTP binding domain|Elongation factor Tu domain 2|Elongation factor Tu C-terminal domain	PTHR23115:SF36|PTHR23115	EUKARYOTIC PEPTIDE CHAIN RELEASE FACTOR GTP-BINDING SUBUNIT (ERF2) (TRANSLATION RELEASE FACTOR 3) (ERF3) (ERF-3)|TRANSLATION FACTOR
Glyma.05G238200	05G238200	Glyma05g34660			6
Glyma.19G187300	19G187300	Glyma19g37132			6
Glyma.20G013600	20G013600	Glyma20g01690			6		PF00226	DnaJ domain	PTHR24077:SF88|PTHR24077	SUBFAMILY NOT NAMED|FAMILY NOT NAMED
Glyma.03G162900	03G162900	Glyma03g31960			6		PF00241	Cofilin/tropomyosin-type actin-binding protein	PTHR11913	COFILIN-RELATED
Glyma.18G006700	18G006700	Glyma18g01000			6		PF05755	Rubber elongation factor protein (REF)
Glyma.19G011400	19G011400	Glyma19g01440			6		PF00011	Hsp20/alpha crystallin family	PTHR11527|PTHR11527:SF14	SMALL HEAT-SHOCK PROTEIN (HSP20) FAMILY|HEAT-SHOCK PROTEIN 17
Glyma.16G178800	16G178800	Glyma16g29750			6		PF02518|PF00183	Histidine kinase-, DNA gyrase B-, and HSP90-like ATPase|Hsp90 protein	PTHR11528	HEAT SHOCK PROTEIN 90
Glyma.10G291500	10G291500	Glyma10g43770	Ribonucleoprotein complex		6		PF00831	Ribosomal L29 protein	PTHR13872|PTHR13872:SF11	60S RIBOSOMAL PROTEIN L35|SUBFAMILY NOT NAMED
Glyma.19G000200	19G000200	Glyma19g00910			6		PF02941	Ferredoxin thioredoxin reductase variable alpha chain	PTHR10949:SF1|PTHR10949	FERREDOXIN/THIOREDOXIN REDUCTASE|LIPOYL SYNTHASE
Glyma.10G275100	10G275100	Glyma10g42180			6		PF09280|PF00627|PF00240	XPC-binding domain|UBA/TS-N domain|Ubiquitin family	PTHR10621	UV EXCISION REPAIR PROTEIN RAD23
Glyma.15G140700	15G140700	Glyma15g15043			6
Glyma.07G007400	07G007400	Glyma07g00950	ATPase activity, coupled		6		PF00271|PF00270	Helicase conserved C-terminal domain|DEAD/DEAH box helicase	PTHR24031|PTHR24031:SF2	FAMILY NOT NAMED|SUBFAMILY NOT NAMED
Glyma.01G218600	01G218600	Glyma01g42751			6		PF01490	Transmembrane amino acid transporter protein	PTHR22950|PTHR22950:SF9	AMINO ACID TRANSPORTER|SUBFAMILY NOT NAMED
Glyma.17G074200	17G074200	Glyma17g08200			6		PF00443	Ubiquitin carboxyl-terminal hydrolase	PTHR24006|PTHR24006:SF250	FAMILY NOT NAMED|SUBFAMILY NOT NAMED
Glyma.19G242700	19G242700	Glyma19g43190	Ribonucleoprotein complex		6		PF01282	Ribosomal protein S24e	PTHR10496	40S RIBOSOMAL PROTEIN S24
Glyma.08G224400	08G224400	Glyma08g23990			6		PF00006|PF02874|PF00306	ATP synthase alpha/beta family, nucleotide-binding domain|ATP synthase alpha/beta family, beta-barrel domain|ATP synthase alpha/beta chain, C terminal domain	PTHR15184:SF7|PTHR15184	V-TYPE ATP SYNTHASE ALPHA CHAIN|ATP SYNTHASE
Glyma.10G057100	10G057100	Glyma10g06480			6		PF02359|PF02933|PF00004	Cell division protein 48 (CDC48), N-terminal domain|Cell division protein 48 (CDC48), domain 2|ATPase family associated with various cellular activities (AAA)	PTHR23077|PTHR23077:SF18	AAA-FAMILY ATPASE|CELL DIVISION CONTROL PROTEIN 48 AAA FAMILY PROTEIN (TRANSITIONAL ENDOPLASMIC RETICULUM ATPASE)
Glyma.05G084400	05G084400				5
Glyma.11G063500	11G063500	Glyma11g06780			5		PF00097	Zinc finger, C3HC4 type (RING finger)	PTHR12313	RNF5
Glyma.17G142300	17G142300	Glyma17g15140			5				PTHR11389|PTHR11389:SF378	ZINC FINGER PROTEIN|
Glyma.06G083600	06G083600	Glyma06g08800			5
Glyma.18G175700	18G175700	Glyma18g38440			5		PF07714|PF00560	Protein tyrosine kinase|Leucine Rich Repeat	PTHR24420:SF839|PTHR24420	|LEUCINE-RICH REPEAT RECEPTOR-LIKE PROTEIN KINASE
Glyma.05G188700	05G188700	Glyma05g32210			5		PF00125	Core histone H2A/H2B/H3/H4	PTHR11426	HISTONE H3
Glyma.17G258100	17G258100	Glyma17g37750			5		PF02704	Gibberellin regulated protein
Glyma.08G104200	08G104200	Glyma08g10960			5		PF05755	Rubber elongation factor protein (REF)
Glyma.18G057700	18G057700	Glyma18g06500			5		PF00698	Acyl transferase domain	PTHR10982	MALONYL COA-ACYL CARRIER PROTEIN TRANSACYLASE
Glyma.10G261800	10G261800	Glyma10g40810			5		PF12263	Protein of unknown function (DUF3611)
Glyma.12G037000	12G037000	Glyma12g04110			5		PF00083	Sugar (and other) transporter	PTHR24063|PTHR24063:SF85	FAMILY NOT NAMED|
Glyma.04G153700	04G153700	Glyma04g23530			5		PF03552	Cellulose synthase	PTHR13301|PTHR13301:SF24	X-BOX TRANSCRIPTION FACTOR-RELATED|SUBFAMILY NOT NAMED
Glyma.17G052100	17G052100	Glyma17g05990			5		PF00400	WD domain, G-beta repeat	PTHR22841|PTHR22841:SF5	FAMILY NOT NAMED|GB DEF: HYPOTHETICAL PROTEIN F27B13.70 (HYPOTHETICAL PROTEIN AT4G29830)
Glyma.04G131800	04G131800	Glyma04g16350			5		PF01145	SPFH domain / Band 7 family	PTHR23222	PROHIBITIN
Glyma.10G247400	10G247400	Glyma10g39250			5
Glyma.20G152400	20G152400	Glyma20g29080			5		PF01120	Alpha-L-fucosidase	PTHR10030:SF0|PTHR10030	ALPHA-L-FUCOSIDASE|ALPHA-L-FUCOSIDASE
Glyma.19G172500	19G172500				5
Glyma.14G190800	14G190800	Glyma14g36970			5		PF00125	Core histone H2A/H2B/H3/H4	PTHR10484	HISTONE H4
Glyma.01G154300	01G154300	Glyma01g35790			5		PF10197	N-terminal domain of CBF1 interacting co-repressor CIR	PTHR24015|PTHR24015:SF12	FAMILY NOT NAMED|
Glyma.04G062200	04G062200	Glyma04g06610			5		PF00004|PF07724|PF02861|PF10431	ATPase family associated with various cellular activities (AAA)|AAA domain (Cdc48 subfamily)|Clp amino terminal domain|C-terminal, D2-small domain, of ClpB protein	PTHR11638|PTHR11638:SF18	ATP-DEPENDENT CLP PROTEASE|CHAPERONE CLPB
Glyma.10G232300	10G232300	Glyma10g37675			5		PF05063	MT-A70	PTHR13107	KARYOGAMY PROTEIN KAR4-RELATED
Glyma.14G201500	14G201500	Glyma14g38140			5
Glyma.20G161800	20G161800	Glyma20g30130			5		PF05063	MT-A70	PTHR13107	KARYOGAMY PROTEIN KAR4-RELATED
Glyma.13G241800	13G241800	Glyma13g31550			5		PF04037|PF04046	Domain of unknown function (DUF382)|PSP	PTHR12785	FAMILY NOT NAMED
Glyma.11G191200	11G191200	Glyma11g19680			5		PF00450	Serine carboxypeptidase	PTHR11802:SF3|PTHR11802	RETINOID-INDUCIBLE SERINE CARBOXYPEPTIDASE (SERINE CARBOXYPEPTIDASE 1)|SERINE PROTEASE FAMILY S10 SERINE CARBOXYPEPTIDASE
Glyma.04G089900	04G089900	Glyma04g09550			5		PF02309	AUX/IAA family
Glyma.13G290600	13G290600	Glyma13g36660			5		PF04852	Protein of unknown function (DUF640)
Glyma.14G001900	14G001900	Glyma14g00500			5		PF00180	Isocitrate/isopropylmalate dehydrogenase	PTHR11835:SF5|PTHR11835	|DECARBOXYLATING DEHYDROGENASES-ISOCITRATE, ISOPROPYLMALATE, TARTRATE
Glyma.09G116700	09G116700	Glyma09g19790			5
Glyma.02G230500	02G230500	Glyma02g39630			5		PF01370	NAD dependent epimerase/dehydratase family	PTHR10366|PTHR10366:SF9	NAD DEPENDENT EPIMERASE/DEHYDRATASE|CINNAMOYL-COA REDUCTASE
Glyma.16G078500	16G078500	Glyma16g08520			5		PF02466	Tim17/Tim22/Tim23/Pmp24 family	PTHR10485	MITOCHONDRIAL IMPORT INNER MEMBRANE TRANSLOCASE SUBUNIT TIM-17
Glyma.20G102400	20G102400	Glyma20g23550			5		PF00097	Zinc finger, C3HC4 type (RING finger)	PTHR22763	RING ZINC FINGER PROTEIN
Glyma.10G286700	10G286700	Glyma10g43280			5		PF00097	Zinc finger, C3HC4 type (RING finger)	PTHR22763	RING ZINC FINGER PROTEIN
Glyma.11G008100	11G008100	Glyma11g01020			5		PF05179	RNA pol II accessory factor, Cdc73 family	PTHR12466:SF4|PTHR12466	GB DEF: ARABIDOPSIS THALIANA GENOMIC DNA, CHROMOSOME 3, BAC CLONE:F16J14 HYPOTHETICAL P|CDC73 DOMAIN PROTEIN
Glyma.02G288900	02G288900	Glyma02g45830			5		PF01423	LSM domain	PTHR10701	SMALL NUCLEAR RIBONUCLEOPROTEIN-ASSOCIATED PROTEIN B AND N
Glyma.04G095900	04G095900	Glyma04g10260			4		PF00515	Tetratricopeptide repeat	PTHR23083	TETRATRICOPEPTIDE REPEAT PROTEIN, TPR
Glyma.11G136100	11G136100	Glyma11g14450			4		PF03153	Transcription factor IIA, alpha/beta subunit	PTHR12694:SF2|PTHR12694	|TRANSCRIPTION INITIATION FACTOR IIA SUBUNIT 1
Glyma.02G009100	02G009100	Glyma02g01210			4		PF00481	Protein phosphatase 2C	PTHR13832:SF147|PTHR13832	|PROTEIN PHOSPHATASE 2C
Glyma.12G068300	12G068300	Glyma12g07330			4		PF01344	Kelch motif	PTHR24413:SF218|PTHR24413	|FAMILY NOT NAMED
Glyma.08G132300	08G132300	Glyma08g14070			4		PF04724	Glycosyltransferase family 17	PTHR12224	BETA-1,4-MANNOSYL-GLYCOPROTEIN BETA-1,4-N-ACETYLGLUCOSAMINYL-TRANSFERASE
Glyma.10G231500	10G231500	Glyma10g37590			4		PF11721|PF00069	Di-glucose binding within endoplasmic reticulum|Protein kinase domain	PTHR24420:SF550|PTHR24420	|LEUCINE-RICH REPEAT RECEPTOR-LIKE PROTEIN KINASE
Glyma.03G118800	03G118800	Glyma03g27290			4		PF00076	RNA recognition motif. (a.k.a. RRM, RBD, or RNP domain)	PTHR24011|PTHR24011:SF5	FAMILY NOT NAMED|SUBFAMILY NOT NAMED
Glyma.06G255200	06G255200	Glyma06g39800			4		PF00582	Universal stress protein family
Glyma.06G007700	06G007700	Glyma06g01010			4
Glyma.04G190500	04G190500	Glyma04g36460			3		PF00326	Prolyl oligopeptidase family	PTHR12277|PTHR12277:SF8	UNCHARACTERIZED|UNCHARACTERIZED
Glyma.06G184900	06G184900	Glyma06g19670			3
Glyma.02G241400	02G241400	Glyma02g40840			3		PF00282	Pyridoxal-dependent decarboxylase conserved domain	PTHR11999|PTHR11999:SF1	GROUP II PYRIDOXAL-5-PHOSPHATE DECARBOXYLASE|GLUTAMATE DECARBOXYLASE
Glyma.01G021600	01G021600	Glyma01g02660			3		PF07524	Bromodomain associated
Glyma.05G107000	05G107000	Glyma05g22740			3
Glyma.08G215500	08G215500	Glyma08g23050			3		PF00010	Helix-loop-helix DNA-binding domain	PTHR23042|PTHR23042:SF25	CIRCADIAN PROTEIN CLOCK/ARNT/BMAL/PAS|NAI1, DNA BINDING / TRANSCRIPTION FACTOR
Glyma.08G147700	08G147700	Glyma08g15630			3		PF04720	Protein of unknown function (DUF506)
Glyma.11G206300	11G206300	Glyma11g32315			3		PF07714|PF01657	Protein tyrosine kinase|Salt stress response/antifungal	PTHR24420|PTHR24420:SF580	LEUCINE-RICH REPEAT RECEPTOR-LIKE PROTEIN KINASE|
Glyma.02G218900	02G218900	Glyma02g38340			3		PF00581	Rhodanese-like domain	PTHR18838	RHODANESE-LIKE DOMAIN-CONTAINING
Glyma.13G310400	13G310400	Glyma13g38660			3		PF06364	Protein of unknown function (DUF1068)	PTHR17695:SF1|PTHR17695	|UNCHARACTERIZED
Glyma.05G085700	05G085700	Glyma05g15700			3		PF04669	Polysaccharide biosynthesis
Glyma.20G093100	20G093100	Glyma20g22540			3
Glyma.03G004100	03G004100	Glyma03g00640			3		PF00036	EF hand	PTHR23050:SF20|PTHR23050	CALMODULIN|CALCIUM BINDING PROTEIN
Glyma.06G170900	06G170900	Glyma06g17930			3		PF00736	EF-1 guanine nucleotide exchange domain	PTHR11595|PTHR11595:SF5	ELONGATION FACTOR 1-BETA|ELONGATION FACTOR 1-BETA
Glyma.02G202700	02G202700	Glyma02g36390			3		PF02297	Cytochrome oxidase c subunit VIb
Glyma.13G105600	13G105600	Glyma13g16500			3		PF00956	Nucleosome assembly protein (NAP)	PTHR11875:SF7|PTHR11875	NUCLEOSOME ASSEMBLY PROTEIN|TESTIS-SPECIFIC Y-ENCODED PROTEIN
Glyma.04G033300	04G033300	Glyma04g03560			3		PF12171	Zinc-finger double-stranded RNA-binding	PTHR10593	SERINE/THREONINE-PROTEIN KINASE RIO
Glyma.07G005500	07G005500	Glyma07g00750			3
Glyma.04G216100	04G216100	Glyma04g39400			3		PF10545	Alcohol dehydrogenase transcription factor Myb/SANT-like
Glyma.18G259100	18G259100	Glyma18g49360			3		PF00249	Myb-like DNA-binding domain	PTHR10641	MYB-LIKE DNA-BINDING PROTEIN MYB
Glyma.19G078800	19G078800	Glyma19g22840			3
Glyma.10G184900	10G184900	Glyma10g32850			3		PF01546	Peptidase family M20/M25/M40	PTHR11014|PTHR11014:SF27	PEPTIDASE M20 FAMILY MEMBER|SUBFAMILY NOT NAMED
Glyma.06G089300	06G089300	Glyma06g09390			3
Glyma.17G233100	17G233100	Glyma17g35130			3
Glyma.08G290700	08G290700	Glyma08g40110			3		PF12353|PF00076	Eukaryotic translation initiation factor 3 subunit G|RNA recognition motif. (a.k.a. RRM, RBD, or RNP domain)	PTHR10352	EUKARYOTIC TRANSLATION INITIATION FACTOR 3 SUBUNIT G
Glyma.20G247200	20G247200	Glyma20g39130			3		PF08743	Nse4 C-terminal	PTHR16140	UNCHARACTERIZED
Glyma.04G015000	04G015000	Glyma04g01660			3		PF00083	Sugar (and other) transporter	PTHR24063|PTHR24063:SF85	FAMILY NOT NAMED|
Glyma.07G060800	07G060800	Glyma07g06670			3
Glyma.15G063200	15G063200	Glyma15g06880			3		PF00225	Kinesin motor domain	PTHR24115|PTHR24115:SF170	FAMILY NOT NAMED|SUBFAMILY NOT NAMED
Glyma.07G272600	07G272600	Glyma07g40250			3		PF00854	POT family	PTHR11654|PTHR11654:SF53	OLIGOPEPTIDE TRANSPORTER-RELATED|SUBFAMILY NOT NAMED
Glyma.02G019100	02G019100	Glyma02g02290		1	3		PF02183|PF00046	Homeobox associated leucine zipper|Homeobox domain	PTHR24326|PTHR24326:SF222	FAMILY NOT NAMED|
Glyma.06G195000	06G195000	Glyma06g20970			3		PF01357|PF03330	Pollen allergen|Rare lipoprotein A (RlpA)-like double-psi beta-barrel
Glyma.10G066100	10G066100	Glyma10g07620		1	3		PF00447	HSF-type DNA-binding	PTHR10015|PTHR10015:SF7	HEAT SHOCK TRANSCRIPTION FACTOR|HEAT STRESS TRANSCRIPTION FACTOR
Glyma.12G014300	12G014300	Glyma12g01690			3		PF08241	Methyltransferase domain	PTHR10108|PTHR10108:SF217	METHYLTRANSFERASE|
Glyma.17G123500	17G123500	Glyma17g13250			3		PF04759	Protein of unknown function, DUF617
Glyma.14G199600	14G199600				2
Glyma.05G135000	05G135000				2
Glyma.20G130800	20G130800	Glyma20g26700		1	2		PF00628|PF00046	PHD-finger|Homeobox domain	PTHR12628|PTHR12628:SF11	POLYCOMB-LIKE TRANSCRIPTION FACTOR|
Glyma.15G238100	15G238100				2
Glyma.07G034200	07G034200	Glyma07g03840			2		PF02309	AUX/IAA family
Glyma.07G184300	07G184300	Glyma07g30290			2		PF00012	Hsp70 protein	PTHR19375:SF1|PTHR19375	HEAT SHOCK PROTEIN 70 (HSP70)|HEAT SHOCK PROTEIN 70KDA
Glyma.09G245300	09G245300	Glyma09g38050			2		PF10545	Alcohol dehydrogenase transcription factor Myb/SANT-like
Glyma.05G184000	05G184000		Ribonucleoprotein complex		2
Glyma.01G026800	01G026800	Glyma01g03270			2		PF00156	Phosphoribosyl transferase domain	PTHR10210|PTHR10210:SF32	RIBOSE-PHOSPHATE PYROPHOSPHOKINASE|RIBOSE-PHOSPHATE PYROPHOSPHOKINASE
Glyma.15G045100	15G045100	Glyma15g05021			2		PF02142|PF02786|PF00289|PF02787	MGS-like domain|Carbamoyl-phosphate synthase L chain, ATP binding domain|Carbamoyl-phosphate synthase L chain, N-terminal domain|Carbamoyl-phosphate synthetase large chain, oligomerisation domain	PTHR11405|PTHR11405:SF15	CARBAMOYLTRANSFERASE RELATED|SUBFAMILY NOT NAMED
Glyma.15G059900	15G059900	Glyma15g06530			2		PF00012	Hsp70 protein	PTHR19375:SF1|PTHR19375	HEAT SHOCK PROTEIN 70 (HSP70)|HEAT SHOCK PROTEIN 70KDA
Glyma.12G021800	12G021800	Glyma12g02460			2		PF00179	Ubiquitin-conjugating enzyme	PTHR24067|PTHR24067:SF26	UBIQUITIN-CONJUGATING ENZYME E2|UBIQUITIN-CONJUGATING ENZYME E2 A, B
Glyma.15G148300	15G148300	Glyma15g15840			2		PF12348	CLASP N terminal	PTHR21567|PTHR21567:SF23	CLASP|SUBFAMILY NOT NAMED
Glyma.09G251300	09G251300	Glyma09g38660			2
Glyma.18G275600	18G275600	Glyma18g51100			2		PF00454	Phosphatidylinositol 3- and 4-kinase	PTHR15245|PTHR15245:SF11	SYMPLEKIN-RELATED|PHOSPHATIDYLINOSITOL 3-KINASE-RELATED
Glyma.08G364000	08G364000	Glyma08g47920			2		PF00118	TCP-1/cpn60 chaperonin family	PTHR11353|PTHR11353:SF21	CHAPERONIN|CHAPERONIN CONTAINING T-COMPLEX PROTEIN 1, ZETA SUBUNIT, TCPZ
Glyma.04G133900	04G133900	Glyma04g16850			2		PF08241	Methyltransferase domain	PTHR11006:SF14|PTHR11006	PROTEIN ARGININE N-METHYLTRANSFERASE 3|PROTEIN ARGININE N-METHYLTRANSFERASE
Glyma.15G059400	15G059400	Glyma15g06450			2		PF00400	WD domain, G-beta repeat	PTHR18359	WD-REPEAT PROTEIN-RELATED
Glyma.11G200000	11G200000	Glyma11g31470			2		PF00004	ATPase family associated with various cellular activities (AAA)	PTHR23073:SF8|PTHR23073	26S PROTEASE REGULATORY SUBUNIT 6B|26S PROTEASE REGULATORY SUBUNIT
Glyma.01G015500	01G015500	Glyma01g01950			2		PF00076	RNA recognition motif. (a.k.a. RRM, RBD, or RNP domain)	PTHR11732:SF1|PTHR11732	ALDO/KETO REDUCTASE|ALDO/KETO REDUCTASE
Glyma.06G049500	06G049500	Glyma06g05200			2		PF00890|PF08491	FAD binding domain|Squalene epoxidase	PTHR10835	SQUALENE MONOOXYGENASE
Glyma.05G139600	05G139600	Glyma05g27060			2		PF04576	Zein-binding
Glyma.08G329600	08G329600	Glyma08g44180			2
Glyma.07G129700	07G129700	Glyma07g15560			2		PF01663	Type I phosphodiesterase / nucleotide pyrophosphatase	PTHR10151|PTHR10151:SF25	ECTONUCLEOTIDE PYROPHOSPHATASE/PHOSPHODIESTERASE|PHOSPHODIESTERASE/NUCLEOTIDE PYROPHOSPHATASE-RELATED
Glyma.04G214000	04G214000	Glyma04g39200			2		PF04043	Plant invertase/pectin methylesterase inhibitor
Glyma.01G025500	01G025500	Glyma01g03120			2		PF03171	2OG-Fe(II) oxygenase superfamily	PTHR10209|PTHR10209:SF55	OXIDOREDUCTASE, 2OG-FE(II) OXYGENASE FAMILY PROTEIN|OXIDOREDUCTASE, 2OG-FE(II) OXYGENASE FAMILY PROTEIN
Glyma.02G308100	02G308100	Glyma02g47820			2		PF01105	emp24/gp25L/p24 family/GOLD	PTHR22811:SF8|PTHR22811	|TRANSMEMBRANE EMP24 DOMAIN-CONTAINING PROTEIN
Glyma.11G211800	11G211800	Glyma13g21730			2		PF05129	Transcription elongation factor Elf1 like	PTHR20934	UNCHARACTERIZED
Glyma.13G261500	13G261500	Glyma13g33600			2				PTHR10052:SF2|PTHR10052	60S RIBOSOMAL PROTEIN L18A-RELATED|60S RIBOSOMAL PROTEIN L18A
Glyma.10G031300	10G031300	Glyma10g03650			2		PF04720	Protein of unknown function (DUF506)
Glyma.11G134700	11G134700	Glyma11g14290			1		PF04145	Ctr copper transporter family	PTHR12483:SF1|PTHR12483	COPPER TRANSPORTER|SOLUTE CARRIER FAMILY 31 (COPPER TRANSPORTERS)
Glyma.15G040700	15G040700	Glyma15g04570			1				PTHR26374|PTHR26374:SF459	FAMILY NOT NAMED|
Glyma.13G001200	13G001200	Glyma13g10360			1		PF01053	Cys/Met metabolism PLP-dependent enzyme	PTHR11808:SF9|PTHR11808	METHIONINE GAMMA-LYASE|TRANS-SULFURATION ENZYME FAMILY MEMBER

## Sheet: ShootStem
Gene Name	ShowAs	Mapped v1 gene id	Main GO Annotation	TF or Not	Degree in the Network	Hub or Not	PfamDomainID	PfamDomainName	PantherID	PantherName
Glyma.08G334900	08G334900	Glyma08g45120			26		PF00705|PF02747	Proliferating cell nuclear antigen, N-terminal domain|Proliferating cell nuclear antigen, C-terminal domain	PTHR11352	PROLIFERATING CELL NUCLEAR ANTIGEN
Glyma.17G156300	17G156300	Glyma17g16780			22		PF00560|PF00069|PF08263	Leucine Rich Repeat|Protein kinase domain|Leucine rich repeat N-terminal domain	PTHR24420:SF462|PTHR24420	|LEUCINE-RICH REPEAT RECEPTOR-LIKE PROTEIN KINASE
Glyma.05G178700	05G178700	Glyma05g31250			22		PF00191	Annexin	PTHR10502:SF10|PTHR10502	ANNEXIN|ANNEXIN
Glyma.07G211000	07G211000	Glyma07g33320			19		PF07859	alpha/beta hydrolase fold	PTHR23024:SF10|PTHR23024	CARBOXYLESTERASE-RELATED|MEMBER OF GDXG FAMILY OF LIPOLYTIC ENZYMES
Glyma.01G196000	01G196000	Glyma01g40390			18		PF00560	Leucine Rich Repeat	PTHR24420|PTHR24420:SF665	LEUCINE-RICH REPEAT RECEPTOR-LIKE PROTEIN KINASE|
Glyma.08G104100	08G104100	Glyma08g10950			17		PF00067	Cytochrome P450	PTHR24298:SF44|PTHR24298	SUBFAMILY NOT NAMED|FAMILY NOT NAMED
Glyma.04G028600	04G028600	Glyma04g03120			17		PF01301	Glycosyl hydrolases family 35	PTHR23421:SF2|PTHR23421	BETA-GALACTOSIDASE|BETA-GALACTOSIDASE RELATED
Glyma.08G001200	08G001200	Glyma08g00320			17		PF03141	Putative S-adenosyl-L-methionine-dependent methyltransferase	PTHR10108|PTHR10108:SF55	METHYLTRANSFERASE|PUTATIVE EARLY-RESPONSIVE TO DEHYDRATION STRESS PROTEIN (ERD3) (OS01G0828300 PRO
Glyma.17G023600	17G023600	Glyma17g02640			15		PF00271|PF00176|PF09110|PF09111	Helicase conserved C-terminal domain|SNF2 family N-terminal domain|HAND|SLIDE	PTHR10799:SF73|PTHR10799	ISWI CHROMATIN-REMODELING COMPLEX ATPASE ISW1|SWI/SNF-RELATED MATRIX-ASSOCIATED ACTIN-DEPENDENT REGULATOR OF CHROMATIN SUBFAMILY-RELATED
Glyma.07G144900	07G144900	Glyma07g17490			15		PF05340	Protein of unknown function (DUF740)
Glyma.07G250700	07G250700	Glyma07g38050			15		PF00271|PF09111|PF00176|PF09110	Helicase conserved C-terminal domain|SLIDE|SNF2 family N-terminal domain|HAND	PTHR10799:SF73|PTHR10799	ISWI CHROMATIN-REMODELING COMPLEX ATPASE ISW1|SWI/SNF-RELATED MATRIX-ASSOCIATED ACTIN-DEPENDENT REGULATOR OF CHROMATIN SUBFAMILY-RELATED
Glyma.01G187400	01G187400	Glyma01g39430			15		PF12254|PF08996|PF03104|PF00136	DNA polymerase alpha subunit p180 N terminal|DNA Polymerase alpha zinc finger|DNA polymerase family B, exonuclease domain|DNA polymerase family B	PTHR10322|PTHR10322:SF3	DNA POLYMERASE CATALYTIC SUBUNIT|DNA POLYMERASE ALPHA CATALYTIC SUBUNIT
Glyma.01G175300	01G175300	Glyma01g38150			15		PF00271|PF00176	Helicase conserved C-terminal domain|SNF2 family N-terminal domain	PTHR10799	SWI/SNF-RELATED MATRIX-ASSOCIATED ACTIN-DEPENDENT REGULATOR OF CHROMATIN SUBFAMILY-RELATED
Glyma.16G126400	16G126400	Glyma16g23600			15		PF01074|PF09261|PF07748	Glycosyl hydrolases family 38 N-terminal domain|Alpha mannosidase, middle domain|Glycosyl hydrolases family 38 C-terminal domain	PTHR11607|PTHR11607:SF3	ALPHA-MANNOSIDASE|LYSOSOMAL ALPHA-MANNOSIDASE (MANNOSIDASE ALPHA CLASS 2B MEMBER 1)
Glyma.04G222000	04G222000	Glyma04g39990			15		PF09739	Mini-chromosome maintenance replisome factor	PTHR13489	UNCHARACTERIZED
Glyma.06G261500	06G261500	Glyma06g40980			15		PF00931|PF01582|PF07725|PF00560	NB-ARC domain|TIR domain|Leucine Rich Repeat|Leucine Rich Repeat	PTHR11017:SF20|PTHR11017	SUBFAMILY NOT NAMED|LEUCINE-RICH REPEAT-CONTAINING PROTEIN
Glyma.05G062200	05G062200	Glyma05g04940			15		PF01756|PF02770|PF00441	Acyl-CoA oxidase|Acyl-CoA dehydrogenase, middle domain|Acyl-CoA dehydrogenase, C-terminal domain	PTHR10909:SF11|PTHR10909	ACYL-COA OXIDASE|ELECTRON TRANSPORT OXIDOREDUCTASE
Glyma.20G172400	20G172400	Glyma20g31250			15		PF01408|PF02894	Oxidoreductase family, NAD-binding Rossmann fold|Oxidoreductase family, C-terminal alpha/beta domain	PTHR22604|PTHR22604:SF16	OXIDOREDUCTASES|OXIDOREDUCTASE
Glyma.17G027600	17G027600	Glyma17g03070			15		PF00378|PF00725|PF02737	Enoyl-CoA hydratase/isomerase family|3-hydroxyacyl-CoA dehydrogenase, C-terminal domain|3-hydroxyacyl-CoA dehydrogenase, NAD binding domain	PTHR23309	3-HYDROXYACYL-COA DEHYROGENASE
Glyma.07G054900	07G054900	Glyma07g06071			14		PF08506|PF03378|PF03810	Cse1|CAS/CSE protein, C-terminus|Importin-beta N-terminal domain	PTHR10997|PTHR10997:SF8	IMPORTIN-7, 8, 11|IMPORTIN-ALPHA RE-EXPORTER (CHROMOSOME SEGREGATION 1-LIKE PROTEIN)
Glyma.07G016500	07G016500	Glyma07g01940		TF	14		PF01852|PF08670|PF00046	START domain|MEKHLA domain|Homeobox domain	PTHR24326:SF218|PTHR24326	|FAMILY NOT NAMED
Glyma.13G324900	13G324900	Glyma13g40000			14		PF03151	Triose-phosphate Transporter family	PTHR11132	SOLUTE CARRIER FAMILY 35
Glyma.09G193000	09G193000	Glyma09g32570			14		PF02309	AUX/IAA family
Glyma.07G034200	07G034200	Glyma07g03840			14		PF02309	AUX/IAA family
Glyma.18G272100	18G272100	Glyma18g50770			14		PF04833	COBRA-like protein
Glyma.02G308700	02G308700	Glyma02g47880			14		PF02469	Fasciclin domain	PTHR10900|PTHR10900:SF23	PERIOSTIN-RELATED|
Glyma.11G075300	11G075300	Glyma11g07980			14		PF00137	ATP synthase subunit C	PTHR10263	V-TYPE PROTON ATPASE PROTEOLIPID SUBUNIT
Glyma.07G216900	07G216900	Glyma07g34060			14
Glyma.05G225700	05G225700	Glyma05g35970			14		PF00235	Profilin	PTHR11604	PROFILIN
Glyma.04G205300	04G205300	Glyma04g38261			14		PF03765|PF00650	CRAL/TRIO, N-terminal domain|CRAL/TRIO domain	PTHR23324:SF4|PTHR23324	SEC14 CYTOSOLIC FACTOR-RELATED|SEC14 RELATED PROTEIN
Glyma.04G051600	04G051600	Glyma04g05460			14		PF03168	Late embryogenesis abundant protein
Glyma.05G139600	05G139600	Glyma05g27060			14		PF04576	Zein-binding
Glyma.15G056600	15G056600	Glyma15g06196			14
Glyma.01G180000	01G180000	Glyma01g38660			14
Glyma.10G177600	10G177600	Glyma10g32120			14
Glyma.06G080100	06G080100	Glyma06g08430			14
Glyma.01G019300	01G019300	Glyma01g02340			11		PF00092	von Willebrand factor type A domain	PTHR11210:SF4|PTHR11210	ZINC FINGER (C3HC4-TYPE RING FINGER) FAMILY PROTEIN|RING BOX
Glyma.01G061100	01G061100	Glyma01g07580			11		PF00067	Cytochrome P450	PTHR24298:SF44|PTHR24298	SUBFAMILY NOT NAMED|FAMILY NOT NAMED
Glyma.02G252700	02G252700	Glyma02g41990			11
Glyma.03G196400	03G196400	Glyma03g35410			11		PF00462	Glutaredoxin	PTHR10168|PTHR10168:SF44	GLUTAREDOXIN|GLUTAREDOXIN DOMAIN-CONTAINING CYSTEINE-RICH PROTEIN 1
Glyma.13G049500	13G049500	Glyma13g07130			11		PF00291	Pyridoxal-phosphate dependent enzyme	PTHR10314|PTHR10314:SF21	SER/THR DEHYDRATASE, TRP SYNTHASE|TRYPTOPHAN SYNTHASE BETA CHAIN
Glyma.19G258500	19G258500	Glyma19g44780			11		PF00173	Cytochrome b5-like Heme/Steroid binding domain	PTHR19359	CYTOCHROME B5
Glyma.07G258700	07G258700	Glyma07g38850			11		PF00232	Glycosyl hydrolase family 1	PTHR10353	GLYCOSYL HYDROLASE
Glyma.06G105300	06G105300	Glyma06g11040			11		PF01915|PF00933	Glycosyl hydrolase family 3 C-terminal domain|Glycosyl hydrolase family 3 N terminal domain
Glyma.02G252600	02G252600	Glyma02g41980			11		PF03759	PRONE (Plant-specific Rop nucleotide exchanger)
Glyma.08G043600	08G043600	Glyma08g04840			11		PF00759	Glycosyl hydrolase family 9	PTHR22298	ENDO-1,4-BETA-GLUCANASE
Glyma.17G042900	17G042900	Glyma17g04770			10		PF03283	Pectinacetylesterase	PTHR21562:SF1|PTHR21562	PECTIN ACETYLESTERASE|NOTUM-RELATED
Glyma.07G008000	07G008000	Glyma07g01000			10		PF01217	Clathrin adaptor complex small chain	PTHR11043	ZETA-COAT PROTEIN
Glyma.05G215300	05G215300	Glyma05g37030			10		PF03005		PTHR13533|PTHR13533:SF3	FAMILY NOT NAMED|SUBFAMILY NOT NAMED
Glyma.01G046000	01G046000	Glyma01g05470			10		PF00487|PF00173	Fatty acid desaturase|Cytochrome b5-like Heme/Steroid binding domain	PTHR19353	FATTY ACID DESATURASE 2
Glyma.01G125800	01G125800	Glyma01g31590			10		PF00069|PF00560|PF08263	Protein kinase domain|Leucine Rich Repeat|Leucine rich repeat N-terminal domain	PTHR24420|PTHR24420:SF863	LEUCINE-RICH REPEAT RECEPTOR-LIKE PROTEIN KINASE|
Glyma.04G056000	04G056000	Glyma04g05890			10		PF02325	YGGT family
Glyma.03G132700	03G132700	Glyma03g28850			10		PF00332	Glycosyl hydrolases family 17	PTHR16631	FAMILY NOT NAMED
Glyma.14G053700	14G053700	Glyma14g05850			10		PF00141	Peroxidase
Glyma.05G102100	05G102100	Glyma05g21820			10
Glyma.15G143600	15G143600	Glyma15g15360			10		PF00182	Chitinase class I	PTHR22595|PTHR22595:SF9	CHITINASE-RELATED|CHITINASE
Glyma.02G109100	02G109100	Glyma02g12140			10		PF01357|PF03330	Pollen allergen|Rare lipoprotein A (RlpA)-like double-psi beta-barrel
Glyma.03G179900	03G179900	Glyma03g33720			10		PF02469	Fasciclin domain	PTHR10900:SF23|PTHR10900	|PERIOSTIN-RELATED
Glyma.02G000700	02G000700	Glyma02g00280			10
Glyma.13G344200	13G344200	Glyma13g41930			10		PF00036	EF hand	PTHR10891|PTHR10891:SF141	EF-HAND CALCIUM-BINDING DOMAIN CONTAINING PROTEIN|CALCIUM-BINDING PROTEIN
Glyma.06G121100	06G121100	Glyma06g12680			10		PF02298	Plastocyanin-like domain
Glyma.13G199800	13G199800	Glyma13g26990			10		PF00191	Annexin	PTHR10502:SF10|PTHR10502	ANNEXIN|ANNEXIN
Glyma.07G214700	07G214700	Glyma07g33780			10		PF01596	O-methyltransferase	PTHR10509	O-METHYLTRANSFERASE-RELATED
Glyma.19G147900	19G147900	Glyma19g32990			10		PF00022	Actin	PTHR11937|PTHR11937:SF77	ACTIN|ACTIN
Glyma.11G059200	11G059200	Glyma11g06290			10		PF00394|PF07731|PF07732	Multicopper oxidase|Multicopper oxidase|Multicopper oxidase	PTHR11709|PTHR11709:SF17	MULTI-COPPER OXIDASE|SUBFAMILY NOT NAMED
Glyma.10G260900	10G260900	Glyma10g40690			10				PTHR10353:SF6|PTHR10353	GLYCOSYL HYDROLASE FAMILY 1 PROTEIN|GLYCOSYL HYDROLASE
Glyma.04G160100	04G160100	Glyma04g32130			10		PF04833	COBRA-like protein
Glyma.13G069400	13G069400	Glyma13g04590			10		PF00141	Peroxidase
Glyma.06G072000	06G072000	Glyma06g07560			10
Glyma.01G166300	01G166300	Glyma01g37130			10
Glyma.08G025600	08G025600	Glyma08g02930			10		PF03810|PF02985	Importin-beta N-terminal domain|HEAT repeat	PTHR10527:SF1|PTHR10527	IMPORTIN SUBUNIT BETA-1 (KARYOPHERIN SUBUNIT BETA-1)|IMPORTIN BETA
Glyma.17G077900	17G077900	Glyma17g08570			10		PF07983	X8 domain	PTHR16631:SF1|PTHR16631	SUBFAMILY NOT NAMED|FAMILY NOT NAMED
Glyma.17G138300	17G138300	Glyma17g14730			10		PF00394|PF07731|PF07732	Multicopper oxidase|Multicopper oxidase|Multicopper oxidase	PTHR11709:SF18|PTHR11709	SUBFAMILY NOT NAMED|MULTI-COPPER OXIDASE
Glyma.09G017000	09G017000	Glyma09g01980			10		PF01501	Glycosyl transferase family 8	PTHR13778:SF5|PTHR13778	|GLYCOSYLTRANSFERASE 8 DOMAIN-CONTAINING PROTEIN
Glyma.19G256700	19G256700	Glyma19g44570			10		PF00010	Helix-loop-helix DNA-binding domain	PTHR11514:SF7|PTHR11514	SUBFAMILY NOT NAMED|MYC
Glyma.02G059800	02G059800	Glyma02g06710			10		PF03224|PF11698	V-ATPase subunit H|V-ATPase subunit H	PTHR10698	V-TYPE PROTON ATPASE SUBUNIT H
Glyma.06G052100	06G052100	Glyma06g05470			10		PF02347	Glycine cleavage system P-protein	PTHR11773	GLYCINE DEHYDROGENASE
Glyma.14G216200	14G216200	Glyma14g40680			9		PF00892	EamA-like transporter family
Glyma.09G023600	09G023600	Glyma09g02750		TF	9		PF08670|PF01852|PF00046	MEKHLA domain|START domain|Homeobox domain	PTHR24326:SF218|PTHR24326	|FAMILY NOT NAMED
Glyma.04G097500	04G097500	Glyma04g10550			9		PF03151|PF00892	Triose-phosphate Transporter family|EamA-like transporter family
Glyma.03G170900	03G170900	Glyma03g32830			9
Glyma.06G137200	06G137200	Glyma06g14210			9		PF00891|PF08100	O-methyltransferase|Dimerisation domain	PTHR11746	O-METHYLTRANSFERASE
Glyma.18G106400	18G106400	Glyma18g12670			9
Glyma.01G132600	01G132600	Glyma01g32760			9		PF00234	Protease inhibitor/seed storage/LTP family
Glyma.13G147200	13G147200	Glyma13g21070			9
Glyma.09G134600	09G134600	Glyma09g24900			9		PF02458	Transferase family
Glyma.13G130600	13G130600	Glyma13g19290			9
Glyma.14G179900	14G179900	Glyma14g35810			9
Glyma.07G062600	07G062600	Glyma07g06830			9		PF02453	Reticulon	PTHR10994:SF27|PTHR10994	RETICULON-RELATED (PLANT)|RETICULON
Glyma.05G165500	05G165500	Glyma05g29870			9		PF00118	TCP-1/cpn60 chaperonin family	PTHR11353:SF20|PTHR11353	CHAPERONIN CONTAINING T-COMPLEX PROTEIN 1, ALPHA SUBUNIT, TCPA|CHAPERONIN
Glyma.03G197000	03G197000	Glyma03g35480			9		PF00620|PF00786	RhoGAP domain|P21-Rho-binding domain	PTHR23177:SF2|PTHR23177	GTPASE ACTIVATING PROTEIN|MKIAA1688 PROTEIN
Glyma.08G054700	08G054700	Glyma08g05900			9		PF03547	Membrane transport protein
Glyma.11G175500	11G175500	Glyma11g26970			9		PF04969	CS domain	PTHR12356	NUCLEAR MOVEMENT PROTEIN NUDC
Glyma.12G168900	12G168900	Glyma12g29031			9		PF00753|PF10996|PF11718|PF07521	Metallo-beta-lactamase superfamily|Beta-Casp domain|Pre-mRNA 3-end-processing endonuclease polyadenylation factor C-term|RNA-metabolising metallo-beta-lactamase	PTHR11203|PTHR11203:SF11	CLEAVAGE AND POLYADENYLATION SPECIFICITY FACTOR|CLEAVAGE AND POLYADENYLATION SPECIFICITY FACTOR
Glyma.18G186400	18G186400	Glyma18g40480			9		PF00106	short chain dehydrogenase	PTHR24310|PTHR24310:SF66	FAMILY NOT NAMED|
Glyma.08G344200	08G344200	Glyma08g45810			9
Glyma.19G140500	19G140500	Glyma19g32231			8
Glyma.08G189200	08G189200	Glyma08g20190			8		PF00305|PF01477	Lipoxygenase|PLAT/LH2 domain	PTHR11771|PTHR11771:SF2	LIPOXYGENASE|LIPOXYGENASE
Glyma.15G078800	15G078800	Glyma15g08540		TF	8		PF06507|PF02362	Auxin response factor|B3 DNA binding domain
Glyma.15G198500	15G198500	Glyma15g23680			8
Glyma.09G091800	09G091800	Glyma09g12040			8
Glyma.04G033800	04G033800	Glyma04g03610			7		PF05687	Plant protein of unknown function (DUF822)
Glyma.09G242900	09G242900	Glyma09g37810			7		PF00069	Protein kinase domain	PTHR24351|PTHR24351:SF88	RIBOSOMAL PROTEIN S6 KINASE|
Glyma.15G042400	15G042400	Glyma15g04750			7		PF03081	Exo70 exocyst complex subunit	PTHR12542:SF7|PTHR12542	EXOCYST COMPLEX PROTEIN EXO70|EXOCYST COMPLEX PROTEIN EXO70
Glyma.02G299800	02G299800	Glyma02g46940			7
Glyma.19G037700	19G037700	Glyma19g05030			7		PF00261	Tropomyosin
Glyma.18G210000	18G210000	Glyma18g44161			7		PF04525	Tubby C 2
Glyma.13G081600	13G081600	Glyma13g02860		TF	7		PF00847	AP2 domain
Glyma.03G246700	03G246700	Glyma03g40680			7		PF00248	Aldo/keto reductase family	PTHR11732:SF12|PTHR11732	ALDO/KETO REDUCTASE|ALDO/KETO REDUCTASE
Glyma.13G369800	13G369800	Glyma13g44700			7		PF01370	NAD dependent epimerase/dehydratase family	PTHR10366|PTHR10366:SF9	NAD DEPENDENT EPIMERASE/DEHYDRATASE|CINNAMOYL-COA REDUCTASE
Glyma.15G219100	15G219100	Glyma15g31750			7		PF00656	Caspase domain
Glyma.05G044000	05G044000	Glyma05g02890			7		PF00544	Pectate lyase
Glyma.05G023800	05G023800	Glyma05g00740			7		PF00743	Flavin-binding monooxygenase-like	PTHR23023|PTHR23023:SF6	DIMETHYLANILINE MONOOXYGENASE|SUBFAMILY NOT NAMED
Glyma.10G250200	10G250200	Glyma10g39600			7		PF07859	alpha/beta hydrolase fold	PTHR23024|PTHR23024:SF10	MEMBER OF GDXG FAMILY OF LIPOLYTIC ENZYMES|CARBOXYLESTERASE-RELATED
Glyma.02G184100	02G184100	Glyma02g32000			7		PF03385	Protein of unknown function, DUF288
Glyma.13G270600	13G270600	Glyma13g34580			7		PF00244	14-3-3 protein	PTHR18860	14-3-3 PROTEIN
Glyma.U037800		Glyma0041s00210			7		PF00010	Helix-loop-helix DNA-binding domain	PTHR12565|PTHR12565:SF7	STEROL REGULATORY ELEMENT-BINDING PROTEIN|BASIC HELIX-LOOP-HELIX (BHLH) FAMILY PROTEIN
Glyma.05G179100	05G179100	Glyma05g31290			7
Glyma.20G007800	20G007800	Glyma20g01040			7		PF05903	PPPDE putative peptidase domain	PTHR12378	UNCHARACTERIZED
Glyma.03G002900	03G002900	Glyma03g00520			7		PF00954|PF00069|PF01453	S-locus glycoprotein family|Protein kinase domain|D-mannose binding lectin	PTHR24420:SF593|PTHR24420	|LEUCINE-RICH REPEAT RECEPTOR-LIKE PROTEIN KINASE
Glyma.14G026300	14G026300	Glyma14g02990			7		PF00560|PF11721|PF00069	Leucine Rich Repeat|Di-glucose binding within endoplasmic reticulum|Protein kinase domain	PTHR24420:SF433|PTHR24420	|LEUCINE-RICH REPEAT RECEPTOR-LIKE PROTEIN KINASE
Glyma.06G142500	06G142500	Glyma06g14770			4		PF07714|PF00560|PF08263	Protein tyrosine kinase|Leucine Rich Repeat|Leucine rich repeat N-terminal domain	PTHR24420:SF869|PTHR24420	|LEUCINE-RICH REPEAT RECEPTOR-LIKE PROTEIN KINASE
Glyma.09G071300	09G071300	Glyma09g08250			4		PF00069	Protein kinase domain	PTHR24056:SF101|PTHR24056	|CELL DIVISION PROTEIN KINASE
Glyma.11G202800	11G202800	Glyma11g31820			4
Glyma.14G037100	14G037100	Glyma14g04160			4		PF00134|PF02984	Cyclin, N-terminal domain|Cyclin, C-terminal domain	PTHR10177|PTHR10177:SF24	CYCLINE|CYCLIN-B
Glyma.02G239000	02G239000	Glyma02g40565			4
Glyma.09G079900	09G079900	Glyma09g09390			4		PF00026|PF03489|PF05184	Eukaryotic aspartyl protease|Saposin-like type B, region 2|Saposin-like type B, region 1	PTHR13683|PTHR13683:SF85	ASPARTYL PROTEASES|ASPARTIC PROTEINASE-RELATED
Glyma.05G034600	05G034600	Glyma05g01860			4		PF07887	Calmodulin binding protein-like
Glyma.08G259000	08G259000	Glyma08g29050			4		PF00931	NB-ARC domain	PTHR11017:SF127|PTHR11017	UNCHARACTERIZED|LEUCINE-RICH REPEAT-CONTAINING PROTEIN
Glyma.02G000500	02G000500	Glyma02g00260			4		PF02309	AUX/IAA family
Glyma.13G159500	13G159500	Glyma13g22800			4		PF02845	CUE domain
Glyma.12G011700	12G011700	Glyma12g01420			4		PF00931	NB-ARC domain	PTHR11017|PTHR11017:SF127	LEUCINE-RICH REPEAT-CONTAINING PROTEIN|UNCHARACTERIZED
Glyma.10G023800	10G023800	Glyma10g02890			4		PF03909	BSD domain	PTHR16019|PTHR16019:SF4	SYNAPSE-ASSOCIATED PROTEIN|SUBFAMILY NOT NAMED
Glyma.19G214200	19G214200	Glyma19g40180			4		PF01501	Glycosyl transferase family 8	PTHR13778	GLYCOSYLTRANSFERASE 8 DOMAIN-CONTAINING PROTEIN
Glyma.11G193500	11G193500				4
Glyma.05G128700	05G128700	Glyma05g25877			4
Glyma.04G046200	04G046200	Glyma04g04880			4		PF00412	LIM domain	PTHR24206|PTHR24206:SF66	FAMILY NOT NAMED|
Glyma.09G204500	09G204500	Glyma09g33730			4		PF00010	Helix-loop-helix DNA-binding domain	PTHR11514:SF7|PTHR11514	SUBFAMILY NOT NAMED|MYC
Glyma.12G022700	12G022700	Glyma12g02540		TF	4		PF02365	No apical meristem (NAM) protein
Glyma.07G072300	07G072300	Glyma07g07870			4		PF03479	Domain of unknown function (DUF296)
Glyma.15G049500	15G049500	Glyma15g05490			4		PF01167|PF00646	Tub family|F-box domain	PTHR16517:SF7|PTHR16517	TUBBY PROTEIN-RELATED|TUBBY-RELATED
Glyma.17G170300	17G170300	Glyma17g18640		TF	4		PF00847	AP2 domain	PTHR11795|PTHR11795:SF332	UNCHARACTERIZED|SUBFAMILY NOT NAMED
Glyma.03G027500	03G027500	Glyma03g03200			4		PF00456|PF02779|PF02780	Transketolase, thiamine diphosphate binding domain|Transketolase, pyrimidine binding domain|Transketolase, C-terminal domain	PTHR11624:SF1|PTHR11624	TRANSKETOLASE|DEHYDROGENASE RELATED
Glyma.02G270200	02G270200	Glyma02g43790			4		PF02221	ML domain
Glyma.18G245500	18G245500	Glyma18g48070			4
Glyma.17G216600	17G216600	Glyma17g33110			2		PF05903	PPPDE putative peptidase domain	PTHR12378	UNCHARACTERIZED
Glyma.01G005600	01G005600	Glyma01g00890			2		PF00560|PF08263	Leucine Rich Repeat|Leucine rich repeat N-terminal domain	PTHR26393|PTHR26393:SF462	|
Glyma.09G117900	09G117900	Glyma09g20580			2		PF03547	Membrane transport protein
Glyma.10G225100	10G225100	Glyma10g36950			2
Glyma.13G349500	13G349500	Glyma13g42550			2				PTHR10593	SERINE/THREONINE-PROTEIN KINASE RIO
Glyma.05G105600	05G105600	Glyma05g22460			2		PF03514	GRAS domain family
Glyma.14G102000	14G102000	Glyma14g11780			2		PF02990	Endomembrane protein 70	PTHR10766	TRANSMEMBRANE 9 SUPERFAMILY PROTEIN
Glyma.06G034600	06G034600	Glyma06g03770			2		PF01501	Glycosyl transferase family 8	PTHR13778	GLYCOSYLTRANSFERASE 8 DOMAIN-CONTAINING PROTEIN
Glyma.12G113300	12G113300	Glyma12g12750			2		PF02364	1,3-beta-glucan synthase component	PTHR12741|PTHR12741:SF4	LYST-INTERACTING PROTEIN LIP5 (DOPAMINE RESPONSIVE PROTEIN DRG-1)|SUBFAMILY NOT NAMED
