# Supplementary material for: SoyCSN: Soybean context‐specific network analysis and prediction based on tissue‐specific transcriptome data
Source: Plant Direct. 2019 Sep 17;3(9):e00167. doi: 10.1002/pld3.167 (PMC6747016; doi:10.1002/pld3.167)
Supplement: Supplementary file 4 [file PLD3-3-e00167-s004.xlsx]

## Sheet: Flower
SUID	activityRatio	interaction	name	selected	shared interaction	shared name
431	0.25	1	10007 (1) 11452	FALSE	1	10007 (1) 11452
432	0.25	1	10007 (1) 11792	FALSE	1	10007 (1) 11792
433	0.25	1	10007 (1) 14392	FALSE	1	10007 (1) 14392
434	0.25	1	11452 (1) 11792	FALSE	1	11452 (1) 11792
435	0.25	1	11452 (1) 14392	FALSE	1	11452 (1) 14392
436	0.25	1	11792 (1) 12709	FALSE	1	11792 (1) 12709
437	0.25	1	11792 (1) 13554	FALSE	1	11792 (1) 13554
438	0.25	1	11792 (1) 14392	FALSE	1	11792 (1) 14392
439	0.25	1	11792 (1) 14751	FALSE	1	11792 (1) 14751
440	0.25	1	10072 (1) 10660	FALSE	1	10072 (1) 10660
441	0.25	1	10072 (1) 11190	FALSE	1	10072 (1) 11190
442	0.25	1	10072 (1) 11390	FALSE	1	10072 (1) 11390
443	0.25	1	10072 (1) 11420	FALSE	1	10072 (1) 11420
444	0.25	1	10072 (1) 11792	FALSE	1	10072 (1) 11792
445	0.25	1	10072 (1) 12240	FALSE	1	10072 (1) 12240
446	0.25	1	10072 (1) 12709	FALSE	1	10072 (1) 12709
447	0.25	1	10072 (1) 13554	FALSE	1	10072 (1) 13554
448	0.25	1	10072 (1) 14751	FALSE	1	10072 (1) 14751
449	0.25	1	10660 (1) 10767	FALSE	1	10660 (1) 10767
450	0.25	1	10660 (1) 11172	FALSE	1	10660 (1) 11172
451	0.25	1	10660 (1) 11190	FALSE	1	10660 (1) 11190
452	0.25	1	10660 (1) 11646	FALSE	1	10660 (1) 11646
453	0.25	1	10660 (1) 12027	FALSE	1	10660 (1) 12027
454	0.25	1	10660 (1) 12084	FALSE	1	10660 (1) 12084
455	0.25	1	10660 (1) 12149	FALSE	1	10660 (1) 12149
456	0.25	1	10660 (1) 12639	FALSE	1	10660 (1) 12639
457	0.25	1	10660 (1) 12923	FALSE	1	10660 (1) 12923
458	0.25	1	10660 (1) 13442	FALSE	1	10660 (1) 13442
459	0.25	1	10660 (1) 13444	FALSE	1	10660 (1) 13444
460	0.25	1	10660 (1) 13468	FALSE	1	10660 (1) 13468
461	0.25	1	10660 (1) 13827	FALSE	1	10660 (1) 13827
462	0.25	1	10660 (1) 14896	FALSE	1	10660 (1) 14896
463	0.25	1	10660 (1) 15000	FALSE	1	10660 (1) 15000
464	0.25	1	11390 (1) 11420	FALSE	1	11390 (1) 11420
465	0.25	1	11390 (1) 11792	FALSE	1	11390 (1) 11792
466	0.25	1	11390 (1) 12709	FALSE	1	11390 (1) 12709
467	0.25	1	11390 (1) 13554	FALSE	1	11390 (1) 13554
468	0.25	1	11390 (1) 14751	FALSE	1	11390 (1) 14751
469	0.25	1	11420 (1) 11668	FALSE	1	11420 (1) 11668
470	0.25	1	11420 (1) 11792	FALSE	1	11420 (1) 11792
471	0.25	1	11420 (1) 12093	FALSE	1	11420 (1) 12093
472	0.25	1	11420 (1) 12240	FALSE	1	11420 (1) 12240
473	0.25	1	11420 (1) 12531	FALSE	1	11420 (1) 12531
474	0.25	1	11420 (1) 12689	FALSE	1	11420 (1) 12689
475	0.25	1	11420 (1) 12701	FALSE	1	11420 (1) 12701
476	0.25	2	11420 (2) 12709	FALSE	2	11420 (2) 12709
477	0.25	1	11420 (1) 12780	FALSE	1	11420 (1) 12780
478	0.25	1	11420 (1) 12987	FALSE	1	11420 (1) 12987
479	0.25	1	11420 (1) 13047	FALSE	1	11420 (1) 13047
480	0.25	1	11420 (1) 13308	FALSE	1	11420 (1) 13308
481	0.25	1	11420 (1) 13378	FALSE	1	11420 (1) 13378
482	0.25	1	11420 (1) 13554	FALSE	1	11420 (1) 13554
483	0.25	1	11420 (1) 13683	FALSE	1	11420 (1) 13683
484	0.25	1	11420 (1) 13693	FALSE	1	11420 (1) 13693
485	0.25	1	11420 (1) 13782	FALSE	1	11420 (1) 13782
486	0.25	1	11420 (1) 14133	FALSE	1	11420 (1) 14133
487	0.25	1	11420 (1) 14220	FALSE	1	11420 (1) 14220
488	0.25	1	11420 (1) 14464	FALSE	1	11420 (1) 14464
489	0.25	1	11420 (1) 14697	FALSE	1	11420 (1) 14697
490	0.25	2	11420 (2) 14751	FALSE	2	11420 (2) 14751
491	0.25	1	12240 (1) 12531	FALSE	1	12240 (1) 12531
492	0.25	1	12240 (1) 12689	FALSE	1	12240 (1) 12689
493	0.25	1	12240 (1) 12701	FALSE	1	12240 (1) 12701
494	0.25	1	12240 (1) 12709	FALSE	1	12240 (1) 12709
495	0.25	1	12240 (1) 12780	FALSE	1	12240 (1) 12780
496	0.25	1	12240 (1) 12987	FALSE	1	12240 (1) 12987
497	0.25	1	12240 (1) 13047	FALSE	1	12240 (1) 13047
498	0.25	1	12240 (1) 13308	FALSE	1	12240 (1) 13308
499	0.25	1	12240 (1) 13378	FALSE	1	12240 (1) 13378
500	0.25	1	12240 (1) 13683	FALSE	1	12240 (1) 13683
501	0.25	1	12240 (1) 13693	FALSE	1	12240 (1) 13693
502	0.25	1	12240 (1) 13782	FALSE	1	12240 (1) 13782
503	0.25	1	12240 (1) 14133	FALSE	1	12240 (1) 14133
504	0.25	1	12240 (1) 14220	FALSE	1	12240 (1) 14220
505	0.25	1	12240 (1) 14464	FALSE	1	12240 (1) 14464
506	0.25	1	12240 (1) 14697	FALSE	1	12240 (1) 14697
507	0.25	1	12240 (1) 14751	FALSE	1	12240 (1) 14751
508	0.25	1	12709 (1) 12780	FALSE	1	12709 (1) 12780
509	0.25	1	12709 (1) 12987	FALSE	1	12709 (1) 12987
510	0.25	1	12709 (1) 13047	FALSE	1	12709 (1) 13047
511	0.25	1	12709 (1) 13308	FALSE	1	12709 (1) 13308
512	0.25	1	12709 (1) 13378	FALSE	1	12709 (1) 13378
513	0.25	1	12709 (1) 13554	FALSE	1	12709 (1) 13554
514	0.25	1	12709 (1) 13683	FALSE	1	12709 (1) 13683
515	0.25	1	12709 (1) 13693	FALSE	1	12709 (1) 13693
516	0.25	1	12709 (1) 13782	FALSE	1	12709 (1) 13782
517	0.25	1	12709 (1) 14133	FALSE	1	12709 (1) 14133
518	0.25	1	12709 (1) 14220	FALSE	1	12709 (1) 14220
519	0.25	1	12709 (1) 14464	FALSE	1	12709 (1) 14464
520	0.25	1	12709 (1) 14697	FALSE	1	12709 (1) 14697
521	0.25	2	12709 (2) 14751	FALSE	2	12709 (2) 14751
522	0.25	1	13554 (1) 14751	FALSE	1	13554 (1) 14751
523	0.25	1	10099 (1) 10228	FALSE	1	10099 (1) 10228
524	0.25	1	10099 (1) 11537	FALSE	1	10099 (1) 11537
525	0.25	1	10099 (1) 12007	FALSE	1	10099 (1) 12007
526	0.25	1	10228 (1) 11537	FALSE	1	10228 (1) 11537
527	0.25	1	10228 (1) 12007	FALSE	1	10228 (1) 12007
528	0.25	1	11537 (1) 12007	FALSE	1	11537 (1) 12007
529	0.25	1	1011 (1) 11903	FALSE	1	1011 (1) 11903
530	0.25	1	1011 (1) 12650	FALSE	1	1011 (1) 12650
531	0.25	1	1011 (1) 13275	FALSE	1	1011 (1) 13275
532	0.25	1	1011 (1) 2893	FALSE	1	1011 (1) 2893
533	0.25	1	1011 (1) 3226	FALSE	1	1011 (1) 3226
534	0.25	1	1011 (1) 5691	FALSE	1	1011 (1) 5691
535	0.25	1	1011 (1) 7346	FALSE	1	1011 (1) 7346
536	0.25	1	1011 (1) 7411	FALSE	1	1011 (1) 7411
537	0.25	1	1011 (1) 8336	FALSE	1	1011 (1) 8336
538	0.25	1	1011 (1) 8907	FALSE	1	1011 (1) 8907
539	0.25	1	11903 (1) 12650	FALSE	1	11903 (1) 12650
540	0.25	1	11903 (1) 13275	FALSE	1	11903 (1) 13275
541	0.25	1	12650 (1) 13275	FALSE	1	12650 (1) 13275
542	0.25	1	12650 (1) 13532	FALSE	1	12650 (1) 13532
543	0.25	1	2893 (1) 10790	FALSE	1	2893 (1) 10790
544	0.25	1	2893 (1) 11132	FALSE	1	2893 (1) 11132
545	0.25	1	2893 (1) 11268	FALSE	1	2893 (1) 11268
546	0.25	1	2893 (1) 11397	FALSE	1	2893 (1) 11397
547	0.25	1	2893 (1) 11903	FALSE	1	2893 (1) 11903
548	0.25	1	2893 (1) 12004	FALSE	1	2893 (1) 12004
549	0.25	2	2893 (2) 12650	FALSE	2	2893 (2) 12650
550	0.25	1	2893 (1) 13275	FALSE	1	2893 (1) 13275
551	0.25	1	2893 (1) 13532	FALSE	1	2893 (1) 13532
552	0.25	1	2893 (1) 13597	FALSE	1	2893 (1) 13597
553	0.25	1	2893 (1) 14826	FALSE	1	2893 (1) 14826
554	0.25	1	2893 (1) 3133	FALSE	1	2893 (1) 3133
555	0.25	1	2893 (1) 3226	FALSE	1	2893 (1) 3226
556	0.25	1	2893 (1) 4506	FALSE	1	2893 (1) 4506
557	0.25	1	2893 (1) 4591	FALSE	1	2893 (1) 4591
558	0.25	1	2893 (1) 4713	FALSE	1	2893 (1) 4713
559	0.25	1	2893 (1) 5185	FALSE	1	2893 (1) 5185
560	0.25	1	2893 (1) 5691	FALSE	1	2893 (1) 5691
561	0.25	1	2893 (1) 7095	FALSE	1	2893 (1) 7095
562	0.25	1	2893 (1) 7137	FALSE	1	2893 (1) 7137
563	0.25	1	2893 (1) 7346	FALSE	1	2893 (1) 7346
564	0.25	1	2893 (1) 7411	FALSE	1	2893 (1) 7411
565	0.25	1	2893 (1) 8270	FALSE	1	2893 (1) 8270
566	0.25	1	2893 (1) 8336	FALSE	1	2893 (1) 8336
567	0.25	1	2893 (1) 8465	FALSE	1	2893 (1) 8465
568	0.25	1	2893 (1) 8907	FALSE	1	2893 (1) 8907
569	0.25	1	2893 (1) 9610	FALSE	1	2893 (1) 9610
570	0.25	1	2893 (1) 9637	FALSE	1	2893 (1) 9637
571	0.25	1	2893 (1) 9758	FALSE	1	2893 (1) 9758
572	0.25	1	2893 (1) 9896	FALSE	1	2893 (1) 9896
573	0.25	1	2893 (1) 9943	FALSE	1	2893 (1) 9943
574	0.25	1	3226 (1) 11903	FALSE	1	3226 (1) 11903
575	0.25	1	3226 (1) 12650	FALSE	1	3226 (1) 12650
576	0.25	1	3226 (1) 13275	FALSE	1	3226 (1) 13275
577	0.25	1	3226 (1) 5691	FALSE	1	3226 (1) 5691
578	0.25	1	3226 (1) 7346	FALSE	1	3226 (1) 7346
579	0.25	1	3226 (1) 7411	FALSE	1	3226 (1) 7411
580	0.25	1	3226 (1) 8336	FALSE	1	3226 (1) 8336
581	0.25	1	3226 (1) 8907	FALSE	1	3226 (1) 8907
582	0.25	1	5691 (1) 11903	FALSE	1	5691 (1) 11903
583	0.25	1	5691 (1) 12650	FALSE	1	5691 (1) 12650
584	0.25	1	5691 (1) 13275	FALSE	1	5691 (1) 13275
585	0.25	1	5691 (1) 7346	FALSE	1	5691 (1) 7346
586	0.25	1	5691 (1) 7411	FALSE	1	5691 (1) 7411
587	0.25	1	5691 (1) 8336	FALSE	1	5691 (1) 8336
588	0.25	1	5691 (1) 8907	FALSE	1	5691 (1) 8907
589	0.25	1	7346 (1) 11903	FALSE	1	7346 (1) 11903
590	0.25	1	7346 (1) 12650	FALSE	1	7346 (1) 12650
591	0.25	1	7346 (1) 13275	FALSE	1	7346 (1) 13275
592	0.25	1	7346 (1) 7411	FALSE	1	7346 (1) 7411
593	0.25	1	7346 (1) 8336	FALSE	1	7346 (1) 8336
594	0.25	1	7346 (1) 8907	FALSE	1	7346 (1) 8907
595	0.25	1	7411 (1) 11903	FALSE	1	7411 (1) 11903
596	0.25	1	7411 (1) 12650	FALSE	1	7411 (1) 12650
597	0.25	1	7411 (1) 13275	FALSE	1	7411 (1) 13275
598	0.25	1	7411 (1) 8336	FALSE	1	7411 (1) 8336
599	0.25	1	7411 (1) 8907	FALSE	1	7411 (1) 8907
600	0.25	1	8336 (1) 11903	FALSE	1	8336 (1) 11903
601	0.25	1	8336 (1) 12650	FALSE	1	8336 (1) 12650
602	0.25	1	8336 (1) 13275	FALSE	1	8336 (1) 13275
603	0.25	1	8336 (1) 8907	FALSE	1	8336 (1) 8907
604	0.25	1	8907 (1) 11903	FALSE	1	8907 (1) 11903
605	0.25	1	8907 (1) 12650	FALSE	1	8907 (1) 12650
606	0.25	1	8907 (1) 13275	FALSE	1	8907 (1) 13275
607	0.25	1	10110 (1) 10882	FALSE	1	10110 (1) 10882
608	0.25	1	10110 (1) 10953	FALSE	1	10110 (1) 10953
609	0.25	1	10110 (1) 14622	FALSE	1	10110 (1) 14622
610	0.25	1	10882 (1) 10953	FALSE	1	10882 (1) 10953
611	0.25	1	10882 (1) 14622	FALSE	1	10882 (1) 14622
612	0.25	1	10953 (1) 14622	FALSE	1	10953 (1) 14622
613	0.25	1	10164 (1) 12829	FALSE	1	10164 (1) 12829
614	0.25	1	10164 (1) 13447	FALSE	1	10164 (1) 13447
615	0.25	1	12829 (1) 13447	FALSE	1	12829 (1) 13447
616	0.25	1	10294 (1) 10869	FALSE	1	10294 (1) 10869
617	0.25	1	10294 (1) 12299	FALSE	1	10294 (1) 12299
618	0.25	1	10294 (1) 12391	FALSE	1	10294 (1) 12391
619	0.25	1	10294 (1) 12531	FALSE	1	10294 (1) 12531
620	0.25	1	10294 (1) 12639	FALSE	1	10294 (1) 12639
621	0.25	1	10294 (1) 12645	FALSE	1	10294 (1) 12645
622	0.25	1	10294 (1) 13044	FALSE	1	10294 (1) 13044
623	0.25	1	10294 (1) 13089	FALSE	1	10294 (1) 13089
624	0.25	1	10294 (1) 13281	FALSE	1	10294 (1) 13281
625	0.25	1	10294 (1) 13298	FALSE	1	10294 (1) 13298
626	0.25	1	10294 (1) 13569	FALSE	1	10294 (1) 13569
627	0.25	1	10294 (1) 14137	FALSE	1	10294 (1) 14137
628	0.25	1	10294 (1) 14533	FALSE	1	10294 (1) 14533
629	0.25	1	10869 (1) 12299	FALSE	1	10869 (1) 12299
630	0.25	1	10869 (1) 12391	FALSE	1	10869 (1) 12391
631	0.25	1	10869 (1) 12531	FALSE	1	10869 (1) 12531
632	0.25	1	10869 (1) 12639	FALSE	1	10869 (1) 12639
633	0.25	1	10869 (1) 12645	FALSE	1	10869 (1) 12645
634	0.25	1	10869 (1) 13044	FALSE	1	10869 (1) 13044
635	0.25	1	10869 (1) 13089	FALSE	1	10869 (1) 13089
636	0.25	1	10869 (1) 13281	FALSE	1	10869 (1) 13281
637	0.25	1	10869 (1) 13298	FALSE	1	10869 (1) 13298
638	0.25	1	10869 (1) 13569	FALSE	1	10869 (1) 13569
639	0.25	1	10869 (1) 14137	FALSE	1	10869 (1) 14137
640	0.25	1	10869 (1) 14533	FALSE	1	10869 (1) 14533
641	0.25	1	12299 (1) 12391	FALSE	1	12299 (1) 12391
642	0.25	1	12299 (1) 12531	FALSE	1	12299 (1) 12531
643	0.25	1	12299 (1) 12639	FALSE	1	12299 (1) 12639
644	0.25	1	12299 (1) 12645	FALSE	1	12299 (1) 12645
645	0.25	1	12299 (1) 13044	FALSE	1	12299 (1) 13044
646	0.25	1	12299 (1) 13089	FALSE	1	12299 (1) 13089
647	0.25	1	12299 (1) 13281	FALSE	1	12299 (1) 13281
648	0.25	1	12299 (1) 13298	FALSE	1	12299 (1) 13298
649	0.25	1	12299 (1) 13569	FALSE	1	12299 (1) 13569
650	0.25	1	12299 (1) 14137	FALSE	1	12299 (1) 14137
651	0.25	1	12299 (1) 14533	FALSE	1	12299 (1) 14533
652	0.25	1	12391 (1) 12531	FALSE	1	12391 (1) 12531
653	0.25	1	12391 (1) 12639	FALSE	1	12391 (1) 12639
654	0.25	1	12391 (1) 12645	FALSE	1	12391 (1) 12645
655	0.25	1	12391 (1) 13044	FALSE	1	12391 (1) 13044
656	0.25	1	12391 (1) 13089	FALSE	1	12391 (1) 13089
657	0.25	1	12391 (1) 13281	FALSE	1	12391 (1) 13281
658	0.25	1	12391 (1) 13298	FALSE	1	12391 (1) 13298
659	0.25	1	12391 (1) 13569	FALSE	1	12391 (1) 13569
660	0.25	1	12391 (1) 14137	FALSE	1	12391 (1) 14137
661	0.25	1	12391 (1) 14533	FALSE	1	12391 (1) 14533
662	0.25	1	12391 (1) 14755	FALSE	1	12391 (1) 14755
663	0.25	1	12531 (1) 12639	FALSE	1	12531 (1) 12639
664	0.25	1	12531 (1) 12645	FALSE	1	12531 (1) 12645
665	0.25	1	12531 (1) 12689	FALSE	1	12531 (1) 12689
666	0.25	1	12531 (1) 12701	FALSE	1	12531 (1) 12701
667	0.25	1	12531 (1) 12709	FALSE	1	12531 (1) 12709
668	0.25	1	12531 (1) 12780	FALSE	1	12531 (1) 12780
669	0.25	1	12531 (1) 12987	FALSE	1	12531 (1) 12987
670	0.25	1	12531 (1) 13044	FALSE	1	12531 (1) 13044
671	0.25	1	12531 (1) 13047	FALSE	1	12531 (1) 13047
672	0.25	1	12531 (1) 13089	FALSE	1	12531 (1) 13089
673	0.25	1	12531 (1) 13281	FALSE	1	12531 (1) 13281
674	0.25	1	12531 (1) 13298	FALSE	1	12531 (1) 13298
675	0.25	1	12531 (1) 13308	FALSE	1	12531 (1) 13308
676	0.25	1	12531 (1) 13378	FALSE	1	12531 (1) 13378
677	0.25	1	12531 (1) 13569	FALSE	1	12531 (1) 13569
678	0.25	1	12531 (1) 13683	FALSE	1	12531 (1) 13683
679	0.25	1	12531 (1) 13693	FALSE	1	12531 (1) 13693
680	0.25	1	12531 (1) 13782	FALSE	1	12531 (1) 13782
681	0.25	1	12531 (1) 13804	FALSE	1	12531 (1) 13804
682	0.25	1	12531 (1) 14133	FALSE	1	12531 (1) 14133
683	0.25	1	12531 (1) 14137	FALSE	1	12531 (1) 14137
684	0.25	1	12531 (1) 14220	FALSE	1	12531 (1) 14220
685	0.25	1	12531 (1) 14464	FALSE	1	12531 (1) 14464
686	0.25	1	12531 (1) 14533	FALSE	1	12531 (1) 14533
687	0.25	1	12531 (1) 14697	FALSE	1	12531 (1) 14697
688	0.25	1	12531 (1) 14751	FALSE	1	12531 (1) 14751
689	0.25	1	12531 (1) 15000	FALSE	1	12531 (1) 15000
690	0.25	1	12639 (1) 12645	FALSE	1	12639 (1) 12645
691	0.25	1	12639 (1) 12923	FALSE	1	12639 (1) 12923
692	0.25	1	12639 (1) 13044	FALSE	1	12639 (1) 13044
693	0.25	1	12639 (1) 13089	FALSE	1	12639 (1) 13089
694	0.25	1	12639 (1) 13281	FALSE	1	12639 (1) 13281
695	0.25	1	12639 (1) 13298	FALSE	1	12639 (1) 13298
696	0.25	1	12639 (1) 13442	FALSE	1	12639 (1) 13442
697	0.25	1	12639 (1) 13444	FALSE	1	12639 (1) 13444
698	0.25	1	12639 (1) 13468	FALSE	1	12639 (1) 13468
699	0.25	1	12639 (1) 13569	FALSE	1	12639 (1) 13569
700	0.25	1	12639 (1) 13827	FALSE	1	12639 (1) 13827
701	0.25	1	12639 (1) 14137	FALSE	1	12639 (1) 14137
702	0.25	1	12639 (1) 14533	FALSE	1	12639 (1) 14533
703	0.25	1	12639 (1) 14896	FALSE	1	12639 (1) 14896
704	0.25	1	12639 (1) 15000	FALSE	1	12639 (1) 15000
705	0.25	1	12645 (1) 13044	FALSE	1	12645 (1) 13044
706	0.25	1	12645 (1) 13089	FALSE	1	12645 (1) 13089
707	0.25	1	12645 (1) 13281	FALSE	1	12645 (1) 13281
708	0.25	1	12645 (1) 13298	FALSE	1	12645 (1) 13298
709	0.25	1	12645 (1) 13569	FALSE	1	12645 (1) 13569
710	0.25	1	12645 (1) 14137	FALSE	1	12645 (1) 14137
711	0.25	1	12645 (1) 14533	FALSE	1	12645 (1) 14533
712	0.25	1	13044 (1) 13089	FALSE	1	13044 (1) 13089
713	0.25	1	13044 (1) 13281	FALSE	1	13044 (1) 13281
714	0.25	1	13044 (1) 13298	FALSE	1	13044 (1) 13298
715	0.25	1	13044 (1) 13569	FALSE	1	13044 (1) 13569
716	0.25	1	13044 (1) 14137	FALSE	1	13044 (1) 14137
717	0.25	1	13044 (1) 14533	FALSE	1	13044 (1) 14533
718	0.25	1	13089 (1) 13281	FALSE	1	13089 (1) 13281
719	0.25	1	13089 (1) 13298	FALSE	1	13089 (1) 13298
720	0.25	1	13089 (1) 13569	FALSE	1	13089 (1) 13569
721	0.25	1	13089 (1) 14137	FALSE	1	13089 (1) 14137
722	0.25	1	13089 (1) 14533	FALSE	1	13089 (1) 14533
723	0.25	1	13281 (1) 13298	FALSE	1	13281 (1) 13298
724	0.25	1	13281 (1) 13569	FALSE	1	13281 (1) 13569
725	0.25	1	13281 (1) 14137	FALSE	1	13281 (1) 14137
726	0.25	1	13281 (1) 14533	FALSE	1	13281 (1) 14533
727	0.25	1	13298 (1) 13569	FALSE	1	13298 (1) 13569
728	0.25	1	13298 (1) 14137	FALSE	1	13298 (1) 14137
729	0.25	1	13298 (1) 14533	FALSE	1	13298 (1) 14533
730	0.25	1	13569 (1) 14137	FALSE	1	13569 (1) 14137
731	0.25	1	13569 (1) 14533	FALSE	1	13569 (1) 14533
732	0.25	1	14137 (1) 14533	FALSE	1	14137 (1) 14533
733	0.25	1	10382 (1) 10743	FALSE	1	10382 (1) 10743
734	0.25	1	10382 (1) 10824	FALSE	1	10382 (1) 10824
735	0.25	1	10382 (1) 11420	FALSE	1	10382 (1) 11420
736	0.25	1	10382 (1) 11668	FALSE	1	10382 (1) 11668
737	0.25	1	10382 (1) 12093	FALSE	1	10382 (1) 12093
738	0.25	1	10382 (1) 12240	FALSE	1	10382 (1) 12240
739	0.25	1	10382 (1) 12531	FALSE	1	10382 (1) 12531
740	0.25	1	10382 (1) 12689	FALSE	1	10382 (1) 12689
741	0.25	1	10382 (1) 12701	FALSE	1	10382 (1) 12701
742	0.25	1	10382 (1) 12709	FALSE	1	10382 (1) 12709
743	0.25	1	10382 (1) 12780	FALSE	1	10382 (1) 12780
744	0.25	1	10382 (1) 12987	FALSE	1	10382 (1) 12987
745	0.25	1	10382 (1) 13047	FALSE	1	10382 (1) 13047
746	0.25	1	10382 (1) 13308	FALSE	1	10382 (1) 13308
747	0.25	1	10382 (1) 13378	FALSE	1	10382 (1) 13378
748	0.25	1	10382 (1) 13683	FALSE	1	10382 (1) 13683
749	0.25	1	10382 (1) 13693	FALSE	1	10382 (1) 13693
750	0.25	1	10382 (1) 13782	FALSE	1	10382 (1) 13782
751	0.25	1	10382 (1) 14133	FALSE	1	10382 (1) 14133
752	0.25	1	10382 (1) 14220	FALSE	1	10382 (1) 14220
753	0.25	1	10382 (1) 14464	FALSE	1	10382 (1) 14464
754	0.25	1	10382 (1) 14697	FALSE	1	10382 (1) 14697
755	0.25	1	10382 (1) 14751	FALSE	1	10382 (1) 14751
756	0.25	1	10743 (1) 10824	FALSE	1	10743 (1) 10824
757	0.25	1	10743 (1) 11420	FALSE	1	10743 (1) 11420
758	0.25	1	10743 (1) 11668	FALSE	1	10743 (1) 11668
759	0.25	1	10743 (1) 12093	FALSE	1	10743 (1) 12093
760	0.25	1	10743 (1) 12240	FALSE	1	10743 (1) 12240
761	0.25	1	10743 (1) 12531	FALSE	1	10743 (1) 12531
762	0.25	1	10743 (1) 12689	FALSE	1	10743 (1) 12689
763	0.25	1	10743 (1) 12701	FALSE	1	10743 (1) 12701
764	0.25	1	10743 (1) 12709	FALSE	1	10743 (1) 12709
765	0.25	1	10743 (1) 12780	FALSE	1	10743 (1) 12780
766	0.25	1	10743 (1) 12987	FALSE	1	10743 (1) 12987
767	0.25	1	10743 (1) 13047	FALSE	1	10743 (1) 13047
768	0.25	1	10743 (1) 13308	FALSE	1	10743 (1) 13308
769	0.25	1	10743 (1) 13378	FALSE	1	10743 (1) 13378
770	0.25	1	10743 (1) 13683	FALSE	1	10743 (1) 13683
771	0.25	1	10743 (1) 13693	FALSE	1	10743 (1) 13693
772	0.25	1	10743 (1) 13782	FALSE	1	10743 (1) 13782
773	0.25	1	10743 (1) 14133	FALSE	1	10743 (1) 14133
774	0.25	1	10743 (1) 14220	FALSE	1	10743 (1) 14220
775	0.25	1	10743 (1) 14464	FALSE	1	10743 (1) 14464
776	0.25	1	10743 (1) 14697	FALSE	1	10743 (1) 14697
777	0.25	1	10743 (1) 14751	FALSE	1	10743 (1) 14751
778	0.25	1	10824 (1) 11022	FALSE	1	10824 (1) 11022
779	0.25	1	10824 (1) 11420	FALSE	1	10824 (1) 11420
780	0.25	1	10824 (1) 11668	FALSE	1	10824 (1) 11668
781	0.25	1	10824 (1) 11920	FALSE	1	10824 (1) 11920
782	0.25	1	10824 (1) 12093	FALSE	1	10824 (1) 12093
783	0.25	1	10824 (1) 12240	FALSE	1	10824 (1) 12240
784	0.25	1	10824 (1) 12531	FALSE	1	10824 (1) 12531
785	0.25	1	10824 (1) 12689	FALSE	1	10824 (1) 12689
786	0.25	1	10824 (1) 12701	FALSE	1	10824 (1) 12701
787	0.25	1	10824 (1) 12709	FALSE	1	10824 (1) 12709
788	0.25	1	10824 (1) 12780	FALSE	1	10824 (1) 12780
789	0.25	1	10824 (1) 12987	FALSE	1	10824 (1) 12987
790	0.25	1	10824 (1) 13047	FALSE	1	10824 (1) 13047
791	0.25	1	10824 (1) 13308	FALSE	1	10824 (1) 13308
792	0.25	1	10824 (1) 13378	FALSE	1	10824 (1) 13378
793	0.25	1	10824 (1) 13540	FALSE	1	10824 (1) 13540
794	0.25	1	10824 (1) 13683	FALSE	1	10824 (1) 13683
795	0.25	1	10824 (1) 13693	FALSE	1	10824 (1) 13693
796	0.25	1	10824 (1) 13782	FALSE	1	10824 (1) 13782
797	0.25	1	10824 (1) 14133	FALSE	1	10824 (1) 14133
798	0.25	1	10824 (1) 14220	FALSE	1	10824 (1) 14220
799	0.25	1	10824 (1) 14464	FALSE	1	10824 (1) 14464
800	0.25	1	10824 (1) 14697	FALSE	1	10824 (1) 14697
801	0.25	1	10824 (1) 14751	FALSE	1	10824 (1) 14751
802	0.25	1	11668 (1) 12093	FALSE	1	11668 (1) 12093
803	0.25	1	11668 (1) 12240	FALSE	1	11668 (1) 12240
804	0.25	1	11668 (1) 12531	FALSE	1	11668 (1) 12531
805	0.25	1	11668 (1) 12689	FALSE	1	11668 (1) 12689
806	0.25	1	11668 (1) 12701	FALSE	1	11668 (1) 12701
807	0.25	1	11668 (1) 12709	FALSE	1	11668 (1) 12709
808	0.25	1	11668 (1) 12780	FALSE	1	11668 (1) 12780
809	0.25	1	11668 (1) 12987	FALSE	1	11668 (1) 12987
810	0.25	1	11668 (1) 13047	FALSE	1	11668 (1) 13047
811	0.25	1	11668 (1) 13308	FALSE	1	11668 (1) 13308
812	0.25	1	11668 (1) 13378	FALSE	1	11668 (1) 13378
813	0.25	1	11668 (1) 13683	FALSE	1	11668 (1) 13683
814	0.25	1	11668 (1) 13693	FALSE	1	11668 (1) 13693
815	0.25	1	11668 (1) 13782	FALSE	1	11668 (1) 13782
816	0.25	1	11668 (1) 14133	FALSE	1	11668 (1) 14133
817	0.25	1	11668 (1) 14220	FALSE	1	11668 (1) 14220
818	0.25	1	11668 (1) 14464	FALSE	1	11668 (1) 14464
819	0.25	1	11668 (1) 14697	FALSE	1	11668 (1) 14697
820	0.25	1	11668 (1) 14751	FALSE	1	11668 (1) 14751
821	0.25	1	12093 (1) 12240	FALSE	1	12093 (1) 12240
822	0.25	1	12093 (1) 12531	FALSE	1	12093 (1) 12531
823	0.25	1	12093 (1) 12689	FALSE	1	12093 (1) 12689
824	0.25	1	12093 (1) 12701	FALSE	1	12093 (1) 12701
825	0.25	1	12093 (1) 12709	FALSE	1	12093 (1) 12709
826	0.25	1	12093 (1) 12780	FALSE	1	12093 (1) 12780
827	0.25	1	12093 (1) 12987	FALSE	1	12093 (1) 12987
828	0.25	1	12093 (1) 13047	FALSE	1	12093 (1) 13047
829	0.25	1	12093 (1) 13308	FALSE	1	12093 (1) 13308
830	0.25	1	12093 (1) 13378	FALSE	1	12093 (1) 13378
831	0.25	1	12093 (1) 13683	FALSE	1	12093 (1) 13683
832	0.25	1	12093 (1) 13693	FALSE	1	12093 (1) 13693
833	0.25	1	12093 (1) 13782	FALSE	1	12093 (1) 13782
834	0.25	1	12093 (1) 14133	FALSE	1	12093 (1) 14133
835	0.25	1	12093 (1) 14220	FALSE	1	12093 (1) 14220
836	0.25	1	12093 (1) 14464	FALSE	1	12093 (1) 14464
837	0.25	1	12093 (1) 14697	FALSE	1	12093 (1) 14697
838	0.25	1	12093 (1) 14751	FALSE	1	12093 (1) 14751
839	0.25	1	12689 (1) 12701	FALSE	1	12689 (1) 12701
840	0.25	1	12689 (1) 12709	FALSE	1	12689 (1) 12709
841	0.25	1	12689 (1) 12780	FALSE	1	12689 (1) 12780
842	0.25	1	12689 (1) 12987	FALSE	1	12689 (1) 12987
843	0.25	1	12689 (1) 13047	FALSE	1	12689 (1) 13047
844	0.25	1	12689 (1) 13308	FALSE	1	12689 (1) 13308
845	0.25	1	12689 (1) 13378	FALSE	1	12689 (1) 13378
846	0.25	1	12689 (1) 13683	FALSE	1	12689 (1) 13683
847	0.25	1	12689 (1) 13693	FALSE	1	12689 (1) 13693
848	0.25	1	12689 (1) 13782	FALSE	1	12689 (1) 13782
849	0.25	1	12689 (1) 14133	FALSE	1	12689 (1) 14133
850	0.25	1	12689 (1) 14220	FALSE	1	12689 (1) 14220
851	0.25	1	12689 (1) 14464	FALSE	1	12689 (1) 14464
852	0.25	1	12689 (1) 14697	FALSE	1	12689 (1) 14697
853	0.25	1	12689 (1) 14751	FALSE	1	12689 (1) 14751
854	0.25	1	12701 (1) 12709	FALSE	1	12701 (1) 12709
855	0.25	1	12701 (1) 12780	FALSE	1	12701 (1) 12780
856	0.25	1	12701 (1) 12987	FALSE	1	12701 (1) 12987
857	0.25	1	12701 (1) 13047	FALSE	1	12701 (1) 13047
858	0.25	1	12701 (1) 13308	FALSE	1	12701 (1) 13308
859	0.25	1	12701 (1) 13378	FALSE	1	12701 (1) 13378
860	0.25	1	12701 (1) 13683	FALSE	1	12701 (1) 13683
861	0.25	1	12701 (1) 13693	FALSE	1	12701 (1) 13693
862	0.25	1	12701 (1) 13782	FALSE	1	12701 (1) 13782
863	0.25	1	12701 (1) 14133	FALSE	1	12701 (1) 14133
864	0.25	1	12701 (1) 14220	FALSE	1	12701 (1) 14220
865	0.25	1	12701 (1) 14464	FALSE	1	12701 (1) 14464
866	0.25	1	12701 (1) 14697	FALSE	1	12701 (1) 14697
867	0.25	1	12701 (1) 14751	FALSE	1	12701 (1) 14751
868	0.25	1	12780 (1) 12987	FALSE	1	12780 (1) 12987
869	0.25	1	12780 (1) 13047	FALSE	1	12780 (1) 13047
870	0.25	1	12780 (1) 13308	FALSE	1	12780 (1) 13308
871	0.25	1	12780 (1) 13378	FALSE	1	12780 (1) 13378
872	0.25	1	12780 (1) 13683	FALSE	1	12780 (1) 13683
873	0.25	1	12780 (1) 13693	FALSE	1	12780 (1) 13693
874	0.25	1	12780 (1) 13782	FALSE	1	12780 (1) 13782
875	0.25	1	12780 (1) 14133	FALSE	1	12780 (1) 14133
876	0.25	1	12780 (1) 14220	FALSE	1	12780 (1) 14220
877	0.25	1	12780 (1) 14464	FALSE	1	12780 (1) 14464
878	0.25	1	12780 (1) 14697	FALSE	1	12780 (1) 14697
879	0.25	1	12780 (1) 14751	FALSE	1	12780 (1) 14751
880	0.25	1	12987 (1) 13047	FALSE	1	12987 (1) 13047
881	0.25	1	12987 (1) 13308	FALSE	1	12987 (1) 13308
882	0.25	1	12987 (1) 13378	FALSE	1	12987 (1) 13378
883	0.25	1	12987 (1) 13683	FALSE	1	12987 (1) 13683
884	0.25	1	12987 (1) 13693	FALSE	1	12987 (1) 13693
885	0.25	1	12987 (1) 13782	FALSE	1	12987 (1) 13782
886	0.25	1	12987 (1) 14133	FALSE	1	12987 (1) 14133
887	0.25	1	12987 (1) 14220	FALSE	1	12987 (1) 14220
888	0.25	1	12987 (1) 14464	FALSE	1	12987 (1) 14464
889	0.25	1	12987 (1) 14697	FALSE	1	12987 (1) 14697
890	0.25	1	12987 (1) 14751	FALSE	1	12987 (1) 14751
891	0.25	1	13047 (1) 13308	FALSE	1	13047 (1) 13308
892	0.25	1	13047 (1) 13378	FALSE	1	13047 (1) 13378
893	0.25	1	13047 (1) 13683	FALSE	1	13047 (1) 13683
894	0.25	1	13047 (1) 13693	FALSE	1	13047 (1) 13693
895	0.25	1	13047 (1) 13782	FALSE	1	13047 (1) 13782
896	0.25	1	13047 (1) 14133	FALSE	1	13047 (1) 14133
897	0.25	1	13047 (1) 14220	FALSE	1	13047 (1) 14220
898	0.25	1	13047 (1) 14464	FALSE	1	13047 (1) 14464
899	0.25	1	13047 (1) 14697	FALSE	1	13047 (1) 14697
900	0.25	1	13047 (1) 14751	FALSE	1	13047 (1) 14751
901	0.25	1	13308 (1) 13378	FALSE	1	13308 (1) 13378
902	0.25	1	13308 (1) 13683	FALSE	1	13308 (1) 13683
903	0.25	1	13308 (1) 13693	FALSE	1	13308 (1) 13693
904	0.25	1	13308 (1) 13782	FALSE	1	13308 (1) 13782
905	0.25	1	13308 (1) 14133	FALSE	1	13308 (1) 14133
906	0.25	1	13308 (1) 14220	FALSE	1	13308 (1) 14220
907	0.25	1	13308 (1) 14464	FALSE	1	13308 (1) 14464
908	0.25	1	13308 (1) 14697	FALSE	1	13308 (1) 14697
909	0.25	1	13308 (1) 14751	FALSE	1	13308 (1) 14751
910	0.25	1	13378 (1) 13683	FALSE	1	13378 (1) 13683
911	0.25	1	13378 (1) 13693	FALSE	1	13378 (1) 13693
912	0.25	1	13378 (1) 13782	FALSE	1	13378 (1) 13782
913	0.25	1	13378 (1) 14133	FALSE	1	13378 (1) 14133
914	0.25	1	13378 (1) 14220	FALSE	1	13378 (1) 14220
915	0.25	1	13378 (1) 14464	FALSE	1	13378 (1) 14464
916	0.25	1	13378 (1) 14697	FALSE	1	13378 (1) 14697
917	0.25	1	13378 (1) 14751	FALSE	1	13378 (1) 14751
918	0.25	1	13683 (1) 13693	FALSE	1	13683 (1) 13693
919	0.25	1	13683 (1) 13782	FALSE	1	13683 (1) 13782
920	0.25	1	13683 (1) 14133	FALSE	1	13683 (1) 14133
921	0.25	1	13683 (1) 14220	FALSE	1	13683 (1) 14220
922	0.25	1	13683 (1) 14464	FALSE	1	13683 (1) 14464
923	0.25	1	13683 (1) 14697	FALSE	1	13683 (1) 14697
924	0.25	1	13683 (1) 14751	FALSE	1	13683 (1) 14751
925	0.25	1	13693 (1) 13782	FALSE	1	13693 (1) 13782
926	0.25	1	13693 (1) 14133	FALSE	1	13693 (1) 14133
927	0.25	1	13693 (1) 14220	FALSE	1	13693 (1) 14220
928	0.25	1	13693 (1) 14464	FALSE	1	13693 (1) 14464
929	0.25	1	13693 (1) 14697	FALSE	1	13693 (1) 14697
930	0.25	1	13693 (1) 14751	FALSE	1	13693 (1) 14751
931	0.25	1	13782 (1) 14133	FALSE	1	13782 (1) 14133
932	0.25	1	13782 (1) 14220	FALSE	1	13782 (1) 14220
933	0.25	1	13782 (1) 14464	FALSE	1	13782 (1) 14464
934	0.25	1	13782 (1) 14697	FALSE	1	13782 (1) 14697
935	0.25	1	13782 (1) 14751	FALSE	1	13782 (1) 14751
936	0.25	1	14133 (1) 14220	FALSE	1	14133 (1) 14220
937	0.25	1	14133 (1) 14464	FALSE	1	14133 (1) 14464
938	0.25	1	14133 (1) 14697	FALSE	1	14133 (1) 14697
939	0.25	1	14133 (1) 14751	FALSE	1	14133 (1) 14751
940	0.25	1	14220 (1) 14464	FALSE	1	14220 (1) 14464
941	0.25	1	14220 (1) 14697	FALSE	1	14220 (1) 14697
942	0.25	1	14220 (1) 14751	FALSE	1	14220 (1) 14751
943	0.25	1	14464 (1) 14697	FALSE	1	14464 (1) 14697
944	0.25	1	14464 (1) 14751	FALSE	1	14464 (1) 14751
945	0.25	1	14697 (1) 14751	FALSE	1	14697 (1) 14751
946	0.25	1	10436 (1) 10660	FALSE	1	10436 (1) 10660
947	0.25	1	10436 (1) 10767	FALSE	1	10436 (1) 10767
948	0.25	1	10436 (1) 11172	FALSE	1	10436 (1) 11172
949	0.25	1	10436 (1) 11646	FALSE	1	10436 (1) 11646
950	0.25	1	10436 (1) 12027	FALSE	1	10436 (1) 12027
951	0.25	1	10436 (1) 12084	FALSE	1	10436 (1) 12084
952	0.25	1	10436 (1) 12149	FALSE	1	10436 (1) 12149
953	0.25	1	10436 (1) 12639	FALSE	1	10436 (1) 12639
954	0.25	1	10436 (1) 12923	FALSE	1	10436 (1) 12923
955	0.25	1	10436 (1) 13442	FALSE	1	10436 (1) 13442
956	0.25	1	10436 (1) 13444	FALSE	1	10436 (1) 13444
957	0.25	1	10436 (1) 13468	FALSE	1	10436 (1) 13468
958	0.25	1	10436 (1) 13827	FALSE	1	10436 (1) 13827
959	0.25	1	10436 (1) 14896	FALSE	1	10436 (1) 14896
960	0.25	1	10436 (1) 15000	FALSE	1	10436 (1) 15000
961	0.25	1	10767 (1) 11172	FALSE	1	10767 (1) 11172
962	0.25	1	10767 (1) 11646	FALSE	1	10767 (1) 11646
963	0.25	1	10767 (1) 12027	FALSE	1	10767 (1) 12027
964	0.25	1	10767 (1) 12084	FALSE	1	10767 (1) 12084
965	0.25	1	10767 (1) 12149	FALSE	1	10767 (1) 12149
966	0.25	1	10767 (1) 12639	FALSE	1	10767 (1) 12639
967	0.25	1	10767 (1) 12923	FALSE	1	10767 (1) 12923
968	0.25	1	10767 (1) 13442	FALSE	1	10767 (1) 13442
969	0.25	1	10767 (1) 13444	FALSE	1	10767 (1) 13444
970	0.25	1	10767 (1) 13468	FALSE	1	10767 (1) 13468
971	0.25	1	10767 (1) 13827	FALSE	1	10767 (1) 13827
972	0.25	1	10767 (1) 14896	FALSE	1	10767 (1) 14896
973	0.25	1	10767 (1) 15000	FALSE	1	10767 (1) 15000
974	0.25	1	11172 (1) 11646	FALSE	1	11172 (1) 11646
975	0.25	1	11172 (1) 12027	FALSE	1	11172 (1) 12027
976	0.25	1	11172 (1) 12084	FALSE	1	11172 (1) 12084
977	0.25	1	11172 (1) 12149	FALSE	1	11172 (1) 12149
978	0.25	1	11172 (1) 12639	FALSE	1	11172 (1) 12639
979	0.25	1	11172 (1) 12923	FALSE	1	11172 (1) 12923
980	0.25	1	11172 (1) 13442	FALSE	1	11172 (1) 13442
981	0.25	1	11172 (1) 13444	FALSE	1	11172 (1) 13444
982	0.25	1	11172 (1) 13468	FALSE	1	11172 (1) 13468
983	0.25	1	11172 (1) 13827	FALSE	1	11172 (1) 13827
984	0.25	1	11172 (1) 14896	FALSE	1	11172 (1) 14896
985	0.25	1	11172 (1) 15000	FALSE	1	11172 (1) 15000
986	0.25	1	11646 (1) 11717	FALSE	1	11646 (1) 11717
987	0.25	1	11646 (1) 12027	FALSE	1	11646 (1) 12027
988	0.25	2	11646 (2) 12084	FALSE	2	11646 (2) 12084
989	0.25	1	11646 (1) 12149	FALSE	1	11646 (1) 12149
990	0.25	1	11646 (1) 12565	FALSE	1	11646 (1) 12565
991	0.25	1	11646 (1) 12639	FALSE	1	11646 (1) 12639
992	0.25	1	11646 (1) 12923	FALSE	1	11646 (1) 12923
993	0.25	1	11646 (1) 13212	FALSE	1	11646 (1) 13212
994	0.25	1	11646 (1) 13442	FALSE	1	11646 (1) 13442
995	0.25	1	11646 (1) 13444	FALSE	1	11646 (1) 13444
996	0.25	1	11646 (1) 13468	FALSE	1	11646 (1) 13468
997	0.25	1	11646 (1) 13827	FALSE	1	11646 (1) 13827
998	0.25	1	11646 (1) 14896	FALSE	1	11646 (1) 14896
999	0.25	1	11646 (1) 15000	FALSE	1	11646 (1) 15000
1000	0.25	1	12027 (1) 12084	FALSE	1	12027 (1) 12084
1001	0.25	1	12027 (1) 12149	FALSE	1	12027 (1) 12149
1002	0.25	1	12027 (1) 12531	FALSE	1	12027 (1) 12531
1003	0.25	1	12027 (1) 12639	FALSE	1	12027 (1) 12639
1004	0.25	1	12027 (1) 12923	FALSE	1	12027 (1) 12923
1005	0.25	1	12027 (1) 13442	FALSE	1	12027 (1) 13442
1006	0.25	1	12027 (1) 13444	FALSE	1	12027 (1) 13444
1007	0.25	1	12027 (1) 13468	FALSE	1	12027 (1) 13468
1008	0.25	1	12027 (1) 13804	FALSE	1	12027 (1) 13804
1009	0.25	1	12027 (1) 13827	FALSE	1	12027 (1) 13827
1010	0.25	1	12027 (1) 14896	FALSE	1	12027 (1) 14896
1011	0.25	2	12027 (2) 15000	FALSE	2	12027 (2) 15000
1012	0.25	1	12084 (1) 12149	FALSE	1	12084 (1) 12149
1013	0.25	1	12084 (1) 12565	FALSE	1	12084 (1) 12565
1014	0.25	1	12084 (1) 12639	FALSE	1	12084 (1) 12639
1015	0.25	1	12084 (1) 12923	FALSE	1	12084 (1) 12923
1016	0.25	1	12084 (1) 13212	FALSE	1	12084 (1) 13212
1017	0.25	1	12084 (1) 13442	FALSE	1	12084 (1) 13442
1018	0.25	1	12084 (1) 13444	FALSE	1	12084 (1) 13444
1019	0.25	1	12084 (1) 13468	FALSE	1	12084 (1) 13468
1020	0.25	1	12084 (1) 13827	FALSE	1	12084 (1) 13827
1021	0.25	1	12084 (1) 14896	FALSE	1	12084 (1) 14896
1022	0.25	1	12084 (1) 15000	FALSE	1	12084 (1) 15000
1023	0.25	1	12149 (1) 12639	FALSE	1	12149 (1) 12639
1024	0.25	1	12149 (1) 12923	FALSE	1	12149 (1) 12923
1025	0.25	1	12149 (1) 13442	FALSE	1	12149 (1) 13442
1026	0.25	1	12149 (1) 13444	FALSE	1	12149 (1) 13444
1027	0.25	1	12149 (1) 13468	FALSE	1	12149 (1) 13468
1028	0.25	1	12149 (1) 13827	FALSE	1	12149 (1) 13827
1029	0.25	1	12149 (1) 14896	FALSE	1	12149 (1) 14896
1030	0.25	1	12149 (1) 15000	FALSE	1	12149 (1) 15000
1031	0.25	1	12923 (1) 13442	FALSE	1	12923 (1) 13442
1032	0.25	1	12923 (1) 13444	FALSE	1	12923 (1) 13444
1033	0.25	1	12923 (1) 13468	FALSE	1	12923 (1) 13468
1034	0.25	1	12923 (1) 13827	FALSE	1	12923 (1) 13827
1035	0.25	1	12923 (1) 14896	FALSE	1	12923 (1) 14896
1036	0.25	1	12923 (1) 15000	FALSE	1	12923 (1) 15000
1037	0.25	1	13442 (1) 13444	FALSE	1	13442 (1) 13444
1038	0.25	1	13442 (1) 13468	FALSE	1	13442 (1) 13468
1039	0.25	1	13442 (1) 13827	FALSE	1	13442 (1) 13827
1040	0.25	1	13442 (1) 14896	FALSE	1	13442 (1) 14896
1041	0.25	1	13442 (1) 15000	FALSE	1	13442 (1) 15000
1042	0.25	1	13444 (1) 13468	FALSE	1	13444 (1) 13468
1043	0.25	1	13444 (1) 13827	FALSE	1	13444 (1) 13827
1044	0.25	1	13444 (1) 14896	FALSE	1	13444 (1) 14896
1045	0.25	1	13444 (1) 15000	FALSE	1	13444 (1) 15000
1046	0.25	1	13468 (1) 13827	FALSE	1	13468 (1) 13827
1047	0.25	1	13468 (1) 14896	FALSE	1	13468 (1) 14896
1048	0.25	1	13468 (1) 15000	FALSE	1	13468 (1) 15000
1049	0.25	1	13827 (1) 14896	FALSE	1	13827 (1) 14896
1050	0.25	1	13827 (1) 15000	FALSE	1	13827 (1) 15000
1051	0.25	1	14896 (1) 15000	FALSE	1	14896 (1) 15000
1052	0.25	1	10790 (1) 11132	FALSE	1	10790 (1) 11132
1053	0.25	1	10790 (1) 11268	FALSE	1	10790 (1) 11268
1054	0.25	1	10790 (1) 11397	FALSE	1	10790 (1) 11397
1055	0.25	1	10790 (1) 12004	FALSE	1	10790 (1) 12004
1056	0.25	1	10790 (1) 13532	FALSE	1	10790 (1) 13532
1057	0.25	1	10790 (1) 13597	FALSE	1	10790 (1) 13597
1058	0.25	1	10790 (1) 14826	FALSE	1	10790 (1) 14826
1059	0.25	1	11132 (1) 11268	FALSE	1	11132 (1) 11268
1060	0.25	1	11132 (1) 11397	FALSE	1	11132 (1) 11397
1061	0.25	1	11132 (1) 12004	FALSE	1	11132 (1) 12004
1062	0.25	1	11132 (1) 13532	FALSE	1	11132 (1) 13532
1063	0.25	1	11132 (1) 13597	FALSE	1	11132 (1) 13597
1064	0.25	1	11132 (1) 14826	FALSE	1	11132 (1) 14826
1065	0.25	1	11268 (1) 11397	FALSE	1	11268 (1) 11397
1066	0.25	1	11268 (1) 12004	FALSE	1	11268 (1) 12004
1067	0.25	1	11268 (1) 13532	FALSE	1	11268 (1) 13532
1068	0.25	1	11268 (1) 13597	FALSE	1	11268 (1) 13597
1069	0.25	1	11268 (1) 14826	FALSE	1	11268 (1) 14826
1070	0.25	1	11397 (1) 12004	FALSE	1	11397 (1) 12004
1071	0.25	1	11397 (1) 13532	FALSE	1	11397 (1) 13532
1072	0.25	1	11397 (1) 13597	FALSE	1	11397 (1) 13597
1073	0.25	1	11397 (1) 14826	FALSE	1	11397 (1) 14826
1074	0.25	1	12004 (1) 13532	FALSE	1	12004 (1) 13532
1075	0.25	1	12004 (1) 13597	FALSE	1	12004 (1) 13597
1076	0.25	1	12004 (1) 14826	FALSE	1	12004 (1) 14826
1077	0.25	1	13532 (1) 13597	FALSE	1	13532 (1) 13597
1078	0.25	1	13532 (1) 14826	FALSE	1	13532 (1) 14826
1079	0.25	1	13597 (1) 14826	FALSE	1	13597 (1) 14826
1080	0.25	1	11022 (1) 11920	FALSE	1	11022 (1) 11920
1081	0.25	1	11022 (1) 13540	FALSE	1	11022 (1) 13540
1082	0.25	1	11920 (1) 13540	FALSE	1	11920 (1) 13540
1083	0.25	1	10981 (1) 12354	FALSE	1	10981 (1) 12354
1084	0.25	2	11258 (2) 11635	FALSE	2	11258 (2) 11635
1085	0.25	1	11258 (1) 11676	FALSE	1	11258 (1) 11676
1086	0.25	2	11258 (2) 11717	FALSE	2	11258 (2) 11717
1087	0.25	1	11258 (1) 12027	FALSE	1	11258 (1) 12027
1088	0.25	1	11258 (1) 12162	FALSE	1	11258 (1) 12162
1089	0.25	1	11258 (1) 12531	FALSE	1	11258 (1) 12531
1090	0.25	1	11258 (1) 12680	FALSE	1	11258 (1) 12680
1091	0.25	1	11258 (1) 12902	FALSE	1	11258 (1) 12902
1092	0.25	1	11258 (1) 13804	FALSE	1	11258 (1) 13804
1093	0.25	1	11258 (1) 14248	FALSE	1	11258 (1) 14248
1094	0.25	1	11258 (1) 15000	FALSE	1	11258 (1) 15000
1095	0.25	1	11635 (1) 11646	FALSE	1	11635 (1) 11646
1096	0.25	1	11635 (1) 11676	FALSE	1	11635 (1) 11676
1097	0.25	3	11635 (3) 11717	FALSE	3	11635 (3) 11717
1098	0.25	1	11635 (1) 12027	FALSE	1	11635 (1) 12027
1099	0.25	1	11635 (1) 12084	FALSE	1	11635 (1) 12084
1100	0.25	1	11635 (1) 12162	FALSE	1	11635 (1) 12162
1101	0.25	1	11635 (1) 12531	FALSE	1	11635 (1) 12531
1102	0.25	1	11635 (1) 12565	FALSE	1	11635 (1) 12565
1103	0.25	1	11635 (1) 12680	FALSE	1	11635 (1) 12680
1104	0.25	1	11635 (1) 12902	FALSE	1	11635 (1) 12902
1105	0.25	1	11635 (1) 13212	FALSE	1	11635 (1) 13212
1106	0.25	1	11635 (1) 13804	FALSE	1	11635 (1) 13804
1107	0.25	1	11635 (1) 14248	FALSE	1	11635 (1) 14248
1108	0.25	1	11635 (1) 15000	FALSE	1	11635 (1) 15000
1109	0.25	1	11676 (1) 11717	FALSE	1	11676 (1) 11717
1110	0.25	1	11676 (1) 12162	FALSE	1	11676 (1) 12162
1111	0.25	1	11676 (1) 12680	FALSE	1	11676 (1) 12680
1112	0.25	1	11676 (1) 12902	FALSE	1	11676 (1) 12902
1113	0.25	1	11676 (1) 14248	FALSE	1	11676 (1) 14248
1114	0.25	1	11717 (1) 12027	FALSE	1	11717 (1) 12027
1115	0.25	1	11717 (1) 12084	FALSE	1	11717 (1) 12084
1116	0.25	1	11717 (1) 12162	FALSE	1	11717 (1) 12162
1117	0.25	1	11717 (1) 12531	FALSE	1	11717 (1) 12531
1118	0.25	1	11717 (1) 12565	FALSE	1	11717 (1) 12565
1119	0.25	1	11717 (1) 12680	FALSE	1	11717 (1) 12680
1120	0.25	1	11717 (1) 12902	FALSE	1	11717 (1) 12902
1121	0.25	1	11717 (1) 13212	FALSE	1	11717 (1) 13212
1122	0.25	1	11717 (1) 13804	FALSE	1	11717 (1) 13804
1123	0.25	1	11717 (1) 14248	FALSE	1	11717 (1) 14248
1124	0.25	1	11717 (1) 15000	FALSE	1	11717 (1) 15000
1125	0.25	1	12162 (1) 12680	FALSE	1	12162 (1) 12680
1126	0.25	1	12162 (1) 12902	FALSE	1	12162 (1) 12902
1127	0.25	1	12162 (1) 14248	FALSE	1	12162 (1) 14248
1128	0.25	1	12680 (1) 12902	FALSE	1	12680 (1) 12902
1129	0.25	1	12680 (1) 14248	FALSE	1	12680 (1) 14248
1130	0.25	1	12902 (1) 14248	FALSE	1	12902 (1) 14248
1131	0.25	1	13804 (1) 15000	FALSE	1	13804 (1) 15000
1132	0.25	1	11493 (1) 13352	FALSE	1	11493 (1) 13352
1133	0.25	1	13352 (1) 13968	FALSE	1	13352 (1) 13968
1134	0.25	1	13352 (1) 14660	FALSE	1	13352 (1) 14660
1135	0.25	1	1150 (1) 10382	FALSE	1	1150 (1) 10382
1136	0.25	1	1150 (1) 10743	FALSE	1	1150 (1) 10743
1137	0.25	1	1150 (1) 10824	FALSE	1	1150 (1) 10824
1138	0.25	1	1150 (1) 11420	FALSE	1	1150 (1) 11420
1139	0.25	1	1150 (1) 11668	FALSE	1	1150 (1) 11668
1140	0.25	1	1150 (1) 12093	FALSE	1	1150 (1) 12093
1141	0.25	1	1150 (1) 12240	FALSE	1	1150 (1) 12240
1142	0.25	1	1150 (1) 12531	FALSE	1	1150 (1) 12531
1143	0.25	1	1150 (1) 12689	FALSE	1	1150 (1) 12689
1144	0.25	1	1150 (1) 12701	FALSE	1	1150 (1) 12701
1145	0.25	1	1150 (1) 12709	FALSE	1	1150 (1) 12709
1146	0.25	1	1150 (1) 12780	FALSE	1	1150 (1) 12780
1147	0.25	1	1150 (1) 12987	FALSE	1	1150 (1) 12987
1148	0.25	1	1150 (1) 13047	FALSE	1	1150 (1) 13047
1149	0.25	1	1150 (1) 13308	FALSE	1	1150 (1) 13308
1150	0.25	1	1150 (1) 13378	FALSE	1	1150 (1) 13378
1151	0.25	1	1150 (1) 13683	FALSE	1	1150 (1) 13683
1152	0.25	1	1150 (1) 13693	FALSE	1	1150 (1) 13693
1153	0.25	1	1150 (1) 13782	FALSE	1	1150 (1) 13782
1154	0.25	1	1150 (1) 14133	FALSE	1	1150 (1) 14133
1155	0.25	1	1150 (1) 14220	FALSE	1	1150 (1) 14220
1156	0.25	1	1150 (1) 14464	FALSE	1	1150 (1) 14464
1157	0.25	1	1150 (1) 14697	FALSE	1	1150 (1) 14697
1158	0.25	1	1150 (1) 14751	FALSE	1	1150 (1) 14751
1159	0.25	1	1150 (1) 1494	FALSE	1	1150 (1) 1494
1160	0.25	1	1150 (1) 1642	FALSE	1	1150 (1) 1642
1161	0.25	1	1150 (1) 1824	FALSE	1	1150 (1) 1824
1162	0.25	1	1150 (1) 3032	FALSE	1	1150 (1) 3032
1163	0.25	1	1150 (1) 3211	FALSE	1	1150 (1) 3211
1164	0.25	1	1150 (1) 4312	FALSE	1	1150 (1) 4312
1165	0.25	1	1150 (1) 4319	FALSE	1	1150 (1) 4319
1166	0.25	1	1150 (1) 4378	FALSE	1	1150 (1) 4378
1167	0.25	1	1150 (1) 4590	FALSE	1	1150 (1) 4590
1168	0.25	1	1150 (1) 5125	FALSE	1	1150 (1) 5125
1169	0.25	1	1150 (1) 5657	FALSE	1	1150 (1) 5657
1170	0.25	1	1150 (1) 5688	FALSE	1	1150 (1) 5688
1171	0.25	1	1150 (1) 5796	FALSE	1	1150 (1) 5796
1172	0.25	1	1150 (1) 5928	FALSE	1	1150 (1) 5928
1173	0.25	1	1150 (1) 6037	FALSE	1	1150 (1) 6037
1174	0.25	1	1150 (1) 6091	FALSE	1	1150 (1) 6091
1175	0.25	1	1150 (1) 6163	FALSE	1	1150 (1) 6163
1176	0.25	1	1150 (1) 6437	FALSE	1	1150 (1) 6437
1177	0.25	1	1150 (1) 6668	FALSE	1	1150 (1) 6668
1178	0.25	1	1150 (1) 7110	FALSE	1	1150 (1) 7110
1179	0.25	1	1150 (1) 7783	FALSE	1	1150 (1) 7783
1180	0.25	1	1150 (1) 8094	FALSE	1	1150 (1) 8094
1181	0.25	1	1150 (1) 8326	FALSE	1	1150 (1) 8326
1182	0.25	1	1150 (1) 8777	FALSE	1	1150 (1) 8777
1183	0.25	1	1150 (1) 8846	FALSE	1	1150 (1) 8846
1184	0.25	1	1150 (1) 9378	FALSE	1	1150 (1) 9378
1185	0.25	1	1150 (1) 9920	FALSE	1	1150 (1) 9920
1186	0.25	1	1494 (1) 10382	FALSE	1	1494 (1) 10382
1187	0.25	1	1494 (1) 10743	FALSE	1	1494 (1) 10743
1188	0.25	1	1494 (1) 10824	FALSE	1	1494 (1) 10824
1189	0.25	1	1494 (1) 11420	FALSE	1	1494 (1) 11420
1190	0.25	1	1494 (1) 11668	FALSE	1	1494 (1) 11668
1191	0.25	1	1494 (1) 12093	FALSE	1	1494 (1) 12093
1192	0.25	1	1494 (1) 12240	FALSE	1	1494 (1) 12240
1193	0.25	1	1494 (1) 12531	FALSE	1	1494 (1) 12531
1194	0.25	1	1494 (1) 12689	FALSE	1	1494 (1) 12689
1195	0.25	1	1494 (1) 12701	FALSE	1	1494 (1) 12701
1196	0.25	1	1494 (1) 12709	FALSE	1	1494 (1) 12709
1197	0.25	1	1494 (1) 12780	FALSE	1	1494 (1) 12780
1198	0.25	1	1494 (1) 12987	FALSE	1	1494 (1) 12987
1199	0.25	1	1494 (1) 13047	FALSE	1	1494 (1) 13047
1200	0.25	1	1494 (1) 13308	FALSE	1	1494 (1) 13308
1201	0.25	1	1494 (1) 13378	FALSE	1	1494 (1) 13378
1202	0.25	1	1494 (1) 13683	FALSE	1	1494 (1) 13683
1203	0.25	1	1494 (1) 13693	FALSE	1	1494 (1) 13693
1204	0.25	1	1494 (1) 13782	FALSE	1	1494 (1) 13782
1205	0.25	1	1494 (1) 14133	FALSE	1	1494 (1) 14133
1206	0.25	1	1494 (1) 14220	FALSE	1	1494 (1) 14220
1207	0.25	1	1494 (1) 14464	FALSE	1	1494 (1) 14464
1208	0.25	1	1494 (1) 14697	FALSE	1	1494 (1) 14697
1209	0.25	1	1494 (1) 14751	FALSE	1	1494 (1) 14751
1210	0.25	1	1494 (1) 1642	FALSE	1	1494 (1) 1642
1211	0.25	1	1494 (1) 1824	FALSE	1	1494 (1) 1824
1212	0.25	1	1494 (1) 3032	FALSE	1	1494 (1) 3032
1213	0.25	1	1494 (1) 3211	FALSE	1	1494 (1) 3211
1214	0.25	1	1494 (1) 4312	FALSE	1	1494 (1) 4312
1215	0.25	1	1494 (1) 4319	FALSE	1	1494 (1) 4319
1216	0.25	1	1494 (1) 4378	FALSE	1	1494 (1) 4378
1217	0.25	1	1494 (1) 4590	FALSE	1	1494 (1) 4590
1218	0.25	1	1494 (1) 5125	FALSE	1	1494 (1) 5125
1219	0.25	1	1494 (1) 5657	FALSE	1	1494 (1) 5657
1220	0.25	1	1494 (1) 5688	FALSE	1	1494 (1) 5688
1221	0.25	1	1494 (1) 5796	FALSE	1	1494 (1) 5796
1222	0.25	1	1494 (1) 5928	FALSE	1	1494 (1) 5928
1223	0.25	1	1494 (1) 6037	FALSE	1	1494 (1) 6037
1224	0.25	1	1494 (1) 6091	FALSE	1	1494 (1) 6091
1225	0.25	1	1494 (1) 6163	FALSE	1	1494 (1) 6163
1226	0.25	1	1494 (1) 6437	FALSE	1	1494 (1) 6437
1227	0.25	1	1494 (1) 6668	FALSE	1	1494 (1) 6668
1228	0.25	1	1494 (1) 7110	FALSE	1	1494 (1) 7110
1229	0.25	1	1494 (1) 7783	FALSE	1	1494 (1) 7783
1230	0.25	1	1494 (1) 8094	FALSE	1	1494 (1) 8094
1231	0.25	1	1494 (1) 8326	FALSE	1	1494 (1) 8326
1232	0.25	1	1494 (1) 8777	FALSE	1	1494 (1) 8777
1233	0.25	1	1494 (1) 8846	FALSE	1	1494 (1) 8846
1234	0.25	1	1494 (1) 9378	FALSE	1	1494 (1) 9378
1235	0.25	1	1494 (1) 9920	FALSE	1	1494 (1) 9920
1236	0.25	1	1642 (1) 10382	FALSE	1	1642 (1) 10382
1237	0.25	1	1642 (1) 10743	FALSE	1	1642 (1) 10743
1238	0.25	1	1642 (1) 10824	FALSE	1	1642 (1) 10824
1239	0.25	1	1642 (1) 11420	FALSE	1	1642 (1) 11420
1240	0.25	1	1642 (1) 11668	FALSE	1	1642 (1) 11668
1241	0.25	1	1642 (1) 12093	FALSE	1	1642 (1) 12093
1242	0.25	1	1642 (1) 12240	FALSE	1	1642 (1) 12240
1243	0.25	1	1642 (1) 12531	FALSE	1	1642 (1) 12531
1244	0.25	1	1642 (1) 12689	FALSE	1	1642 (1) 12689
1245	0.25	1	1642 (1) 12701	FALSE	1	1642 (1) 12701
1246	0.25	1	1642 (1) 12709	FALSE	1	1642 (1) 12709
1247	0.25	1	1642 (1) 12780	FALSE	1	1642 (1) 12780
1248	0.25	1	1642 (1) 12987	FALSE	1	1642 (1) 12987
1249	0.25	1	1642 (1) 13047	FALSE	1	1642 (1) 13047
1250	0.25	1	1642 (1) 13308	FALSE	1	1642 (1) 13308
1251	0.25	1	1642 (1) 13378	FALSE	1	1642 (1) 13378
1252	0.25	1	1642 (1) 13683	FALSE	1	1642 (1) 13683
1253	0.25	1	1642 (1) 13693	FALSE	1	1642 (1) 13693
1254	0.25	1	1642 (1) 13782	FALSE	1	1642 (1) 13782
1255	0.25	1	1642 (1) 14133	FALSE	1	1642 (1) 14133
1256	0.25	1	1642 (1) 14220	FALSE	1	1642 (1) 14220
1257	0.25	1	1642 (1) 14464	FALSE	1	1642 (1) 14464
1258	0.25	1	1642 (1) 14697	FALSE	1	1642 (1) 14697
1259	0.25	1	1642 (1) 14751	FALSE	1	1642 (1) 14751
1260	0.25	1	1642 (1) 1824	FALSE	1	1642 (1) 1824
1261	0.25	1	1642 (1) 3032	FALSE	1	1642 (1) 3032
1262	0.25	1	1642 (1) 3211	FALSE	1	1642 (1) 3211
1263	0.25	1	1642 (1) 4312	FALSE	1	1642 (1) 4312
1264	0.25	1	1642 (1) 4319	FALSE	1	1642 (1) 4319
1265	0.25	1	1642 (1) 4378	FALSE	1	1642 (1) 4378
1266	0.25	1	1642 (1) 4590	FALSE	1	1642 (1) 4590
1267	0.25	1	1642 (1) 5125	FALSE	1	1642 (1) 5125
1268	0.25	1	1642 (1) 5657	FALSE	1	1642 (1) 5657
1269	0.25	1	1642 (1) 5688	FALSE	1	1642 (1) 5688
1270	0.25	1	1642 (1) 5796	FALSE	1	1642 (1) 5796
1271	0.25	1	1642 (1) 5928	FALSE	1	1642 (1) 5928
1272	0.25	1	1642 (1) 6037	FALSE	1	1642 (1) 6037
1273	0.25	1	1642 (1) 6091	FALSE	1	1642 (1) 6091
1274	0.25	1	1642 (1) 6163	FALSE	1	1642 (1) 6163
1275	0.25	1	1642 (1) 6437	FALSE	1	1642 (1) 6437
1276	0.25	1	1642 (1) 6668	FALSE	1	1642 (1) 6668
1277	0.25	1	1642 (1) 7110	FALSE	1	1642 (1) 7110
1278	0.25	1	1642 (1) 7783	FALSE	1	1642 (1) 7783
1279	0.25	1	1642 (1) 8094	FALSE	1	1642 (1) 8094
1280	0.25	1	1642 (1) 8326	FALSE	1	1642 (1) 8326
1281	0.25	1	1642 (1) 8777	FALSE	1	1642 (1) 8777
1282	0.25	1	1642 (1) 8846	FALSE	1	1642 (1) 8846
1283	0.25	1	1642 (1) 9378	FALSE	1	1642 (1) 9378
1284	0.25	1	1642 (1) 9920	FALSE	1	1642 (1) 9920
1285	0.25	1	1824 (1) 10382	FALSE	1	1824 (1) 10382
1286	0.25	1	1824 (1) 10743	FALSE	1	1824 (1) 10743
1287	0.25	1	1824 (1) 10824	FALSE	1	1824 (1) 10824
1288	0.25	1	1824 (1) 11420	FALSE	1	1824 (1) 11420
1289	0.25	1	1824 (1) 11668	FALSE	1	1824 (1) 11668
1290	0.25	1	1824 (1) 12093	FALSE	1	1824 (1) 12093
1291	0.25	1	1824 (1) 12240	FALSE	1	1824 (1) 12240
1292	0.25	1	1824 (1) 12531	FALSE	1	1824 (1) 12531
1293	0.25	1	1824 (1) 12689	FALSE	1	1824 (1) 12689
1294	0.25	1	1824 (1) 12701	FALSE	1	1824 (1) 12701
1295	0.25	1	1824 (1) 12709	FALSE	1	1824 (1) 12709
1296	0.25	1	1824 (1) 12780	FALSE	1	1824 (1) 12780
1297	0.25	1	1824 (1) 12987	FALSE	1	1824 (1) 12987
1298	0.25	1	1824 (1) 13047	FALSE	1	1824 (1) 13047
1299	0.25	1	1824 (1) 13308	FALSE	1	1824 (1) 13308
1300	0.25	1	1824 (1) 13378	FALSE	1	1824 (1) 13378
1301	0.25	1	1824 (1) 13683	FALSE	1	1824 (1) 13683
1302	0.25	1	1824 (1) 13693	FALSE	1	1824 (1) 13693
1303	0.25	1	1824 (1) 13782	FALSE	1	1824 (1) 13782
1304	0.25	1	1824 (1) 14133	FALSE	1	1824 (1) 14133
1305	0.25	1	1824 (1) 14220	FALSE	1	1824 (1) 14220
1306	0.25	1	1824 (1) 14464	FALSE	1	1824 (1) 14464
1307	0.25	1	1824 (1) 14697	FALSE	1	1824 (1) 14697
1308	0.25	1	1824 (1) 14751	FALSE	1	1824 (1) 14751
1309	0.25	1	1824 (1) 3032	FALSE	1	1824 (1) 3032
1310	0.25	1	1824 (1) 3211	FALSE	1	1824 (1) 3211
1311	0.25	1	1824 (1) 4312	FALSE	1	1824 (1) 4312
1312	0.25	1	1824 (1) 4319	FALSE	1	1824 (1) 4319
1313	0.25	1	1824 (1) 4378	FALSE	1	1824 (1) 4378
1314	0.25	1	1824 (1) 4590	FALSE	1	1824 (1) 4590
1315	0.25	1	1824 (1) 5125	FALSE	1	1824 (1) 5125
1316	0.25	1	1824 (1) 5657	FALSE	1	1824 (1) 5657
1317	0.25	1	1824 (1) 5688	FALSE	1	1824 (1) 5688
1318	0.25	1	1824 (1) 5796	FALSE	1	1824 (1) 5796
1319	0.25	1	1824 (1) 5928	FALSE	1	1824 (1) 5928
1320	0.25	1	1824 (1) 6037	FALSE	1	1824 (1) 6037
1321	0.25	1	1824 (1) 6091	FALSE	1	1824 (1) 6091
1322	0.25	1	1824 (1) 6163	FALSE	1	1824 (1) 6163
1323	0.25	1	1824 (1) 6437	FALSE	1	1824 (1) 6437
1324	0.25	1	1824 (1) 6668	FALSE	1	1824 (1) 6668
1325	0.25	1	1824 (1) 7110	FALSE	1	1824 (1) 7110
1326	0.25	1	1824 (1) 7783	FALSE	1	1824 (1) 7783
1327	0.25	1	1824 (1) 8094	FALSE	1	1824 (1) 8094
1328	0.25	1	1824 (1) 8326	FALSE	1	1824 (1) 8326
1329	0.25	1	1824 (1) 8777	FALSE	1	1824 (1) 8777
1330	0.25	1	1824 (1) 8846	FALSE	1	1824 (1) 8846
1331	0.25	1	1824 (1) 9378	FALSE	1	1824 (1) 9378
1332	0.25	1	1824 (1) 9920	FALSE	1	1824 (1) 9920
1333	0.25	1	3032 (1) 10382	FALSE	1	3032 (1) 10382
1334	0.25	1	3032 (1) 10743	FALSE	1	3032 (1) 10743
1335	0.25	1	3032 (1) 10824	FALSE	1	3032 (1) 10824
1336	0.25	1	3032 (1) 11420	FALSE	1	3032 (1) 11420
1337	0.25	1	3032 (1) 11668	FALSE	1	3032 (1) 11668
1338	0.25	1	3032 (1) 12093	FALSE	1	3032 (1) 12093
1339	0.25	1	3032 (1) 12240	FALSE	1	3032 (1) 12240
1340	0.25	1	3032 (1) 12531	FALSE	1	3032 (1) 12531
1341	0.25	1	3032 (1) 12689	FALSE	1	3032 (1) 12689
1342	0.25	1	3032 (1) 12701	FALSE	1	3032 (1) 12701
1343	0.25	1	3032 (1) 12709	FALSE	1	3032 (1) 12709
1344	0.25	1	3032 (1) 12780	FALSE	1	3032 (1) 12780
1345	0.25	1	3032 (1) 12987	FALSE	1	3032 (1) 12987
1346	0.25	1	3032 (1) 13047	FALSE	1	3032 (1) 13047
1347	0.25	1	3032 (1) 13308	FALSE	1	3032 (1) 13308
1348	0.25	1	3032 (1) 13378	FALSE	1	3032 (1) 13378
1349	0.25	1	3032 (1) 13683	FALSE	1	3032 (1) 13683
1350	0.25	1	3032 (1) 13693	FALSE	1	3032 (1) 13693
1351	0.25	1	3032 (1) 13782	FALSE	1	3032 (1) 13782
1352	0.25	1	3032 (1) 14133	FALSE	1	3032 (1) 14133
1353	0.25	1	3032 (1) 14220	FALSE	1	3032 (1) 14220
1354	0.25	1	3032 (1) 14464	FALSE	1	3032 (1) 14464
1355	0.25	1	3032 (1) 14697	FALSE	1	3032 (1) 14697
1356	0.25	1	3032 (1) 14751	FALSE	1	3032 (1) 14751
1357	0.25	1	3032 (1) 3088	FALSE	1	3032 (1) 3088
1358	0.25	1	3032 (1) 3210	FALSE	1	3032 (1) 3210
1359	0.25	1	3032 (1) 3211	FALSE	1	3032 (1) 3211
1360	0.25	1	3032 (1) 4312	FALSE	1	3032 (1) 4312
1361	0.25	1	3032 (1) 4319	FALSE	1	3032 (1) 4319
1362	0.25	1	3032 (1) 4378	FALSE	1	3032 (1) 4378
1363	0.25	1	3032 (1) 4590	FALSE	1	3032 (1) 4590
1364	0.25	1	3032 (1) 5125	FALSE	1	3032 (1) 5125
1365	0.25	1	3032 (1) 5657	FALSE	1	3032 (1) 5657
1366	0.25	1	3032 (1) 5688	FALSE	1	3032 (1) 5688
1367	0.25	1	3032 (1) 5796	FALSE	1	3032 (1) 5796
1368	0.25	1	3032 (1) 5928	FALSE	1	3032 (1) 5928
1369	0.25	1	3032 (1) 6037	FALSE	1	3032 (1) 6037
1370	0.25	1	3032 (1) 6091	FALSE	1	3032 (1) 6091
1371	0.25	1	3032 (1) 6163	FALSE	1	3032 (1) 6163
1372	0.25	1	3032 (1) 6437	FALSE	1	3032 (1) 6437
1373	0.25	1	3032 (1) 6439	FALSE	1	3032 (1) 6439
1374	0.25	1	3032 (1) 6668	FALSE	1	3032 (1) 6668
1375	0.25	1	3032 (1) 7110	FALSE	1	3032 (1) 7110
1376	0.25	1	3032 (1) 7783	FALSE	1	3032 (1) 7783
1377	0.25	1	3032 (1) 8094	FALSE	1	3032 (1) 8094
1378	0.25	1	3032 (1) 8326	FALSE	1	3032 (1) 8326
1379	0.25	1	3032 (1) 8777	FALSE	1	3032 (1) 8777
1380	0.25	1	3032 (1) 8846	FALSE	1	3032 (1) 8846
1381	0.25	1	3032 (1) 9378	FALSE	1	3032 (1) 9378
1382	0.25	1	3032 (1) 9920	FALSE	1	3032 (1) 9920
1383	0.25	1	3211 (1) 10382	FALSE	1	3211 (1) 10382
1384	0.25	1	3211 (1) 10743	FALSE	1	3211 (1) 10743
1385	0.25	1	3211 (1) 10824	FALSE	1	3211 (1) 10824
1386	0.25	1	3211 (1) 11420	FALSE	1	3211 (1) 11420
1387	0.25	1	3211 (1) 11668	FALSE	1	3211 (1) 11668
1388	0.25	1	3211 (1) 12093	FALSE	1	3211 (1) 12093
1389	0.25	1	3211 (1) 12240	FALSE	1	3211 (1) 12240
1390	0.25	1	3211 (1) 12531	FALSE	1	3211 (1) 12531
1391	0.25	1	3211 (1) 12689	FALSE	1	3211 (1) 12689
1392	0.25	1	3211 (1) 12701	FALSE	1	3211 (1) 12701
1393	0.25	1	3211 (1) 12709	FALSE	1	3211 (1) 12709
1394	0.25	1	3211 (1) 12780	FALSE	1	3211 (1) 12780
1395	0.25	1	3211 (1) 12987	FALSE	1	3211 (1) 12987
1396	0.25	1	3211 (1) 13047	FALSE	1	3211 (1) 13047
1397	0.25	1	3211 (1) 13308	FALSE	1	3211 (1) 13308
1398	0.25	1	3211 (1) 13378	FALSE	1	3211 (1) 13378
1399	0.25	1	3211 (1) 13683	FALSE	1	3211 (1) 13683
1400	0.25	1	3211 (1) 13693	FALSE	1	3211 (1) 13693
1401	0.25	1	3211 (1) 13782	FALSE	1	3211 (1) 13782
1402	0.25	1	3211 (1) 14133	FALSE	1	3211 (1) 14133
1403	0.25	1	3211 (1) 14220	FALSE	1	3211 (1) 14220
1404	0.25	1	3211 (1) 14464	FALSE	1	3211 (1) 14464
1405	0.25	1	3211 (1) 14697	FALSE	1	3211 (1) 14697
1406	0.25	1	3211 (1) 14751	FALSE	1	3211 (1) 14751
1407	0.25	1	3211 (1) 4312	FALSE	1	3211 (1) 4312
1408	0.25	1	3211 (1) 4319	FALSE	1	3211 (1) 4319
1409	0.25	1	3211 (1) 4378	FALSE	1	3211 (1) 4378
1410	0.25	1	3211 (1) 4590	FALSE	1	3211 (1) 4590
1411	0.25	1	3211 (1) 5125	FALSE	1	3211 (1) 5125
1412	0.25	1	3211 (1) 5657	FALSE	1	3211 (1) 5657
1413	0.25	1	3211 (1) 5688	FALSE	1	3211 (1) 5688
1414	0.25	1	3211 (1) 5796	FALSE	1	3211 (1) 5796
1415	0.25	1	3211 (1) 5928	FALSE	1	3211 (1) 5928
1416	0.25	1	3211 (1) 6037	FALSE	1	3211 (1) 6037
1417	0.25	1	3211 (1) 6091	FALSE	1	3211 (1) 6091
1418	0.25	1	3211 (1) 6163	FALSE	1	3211 (1) 6163
1419	0.25	1	3211 (1) 6668	FALSE	1	3211 (1) 6668
1420	0.25	1	3211 (1) 7110	FALSE	1	3211 (1) 7110
1421	0.25	1	3211 (1) 7783	FALSE	1	3211 (1) 7783
1422	0.25	1	3211 (1) 8094	FALSE	1	3211 (1) 8094
1423	0.25	1	3211 (1) 8326	FALSE	1	3211 (1) 8326
1424	0.25	1	3211 (1) 8846	FALSE	1	3211 (1) 8846
1425	0.25	1	3211 (1) 9378	FALSE	1	3211 (1) 9378
1426	0.25	1	3211 (1) 9920	FALSE	1	3211 (1) 9920
1427	0.25	1	4312 (1) 10382	FALSE	1	4312 (1) 10382
1428	0.25	1	4312 (1) 10743	FALSE	1	4312 (1) 10743
1429	0.25	1	4312 (1) 10824	FALSE	1	4312 (1) 10824
1430	0.25	1	4312 (1) 11420	FALSE	1	4312 (1) 11420
1431	0.25	1	4312 (1) 11668	FALSE	1	4312 (1) 11668
1432	0.25	1	4312 (1) 12093	FALSE	1	4312 (1) 12093
1433	0.25	1	4312 (1) 12240	FALSE	1	4312 (1) 12240
1434	0.25	1	4312 (1) 12531	FALSE	1	4312 (1) 12531
1435	0.25	1	4312 (1) 12689	FALSE	1	4312 (1) 12689
1436	0.25	1	4312 (1) 12701	FALSE	1	4312 (1) 12701
1437	0.25	1	4312 (1) 12709	FALSE	1	4312 (1) 12709
1438	0.25	1	4312 (1) 12780	FALSE	1	4312 (1) 12780
1439	0.25	1	4312 (1) 12987	FALSE	1	4312 (1) 12987
1440	0.25	1	4312 (1) 13047	FALSE	1	4312 (1) 13047
1441	0.25	1	4312 (1) 13308	FALSE	1	4312 (1) 13308
1442	0.25	1	4312 (1) 13378	FALSE	1	4312 (1) 13378
1443	0.25	1	4312 (1) 13683	FALSE	1	4312 (1) 13683
1444	0.25	1	4312 (1) 13693	FALSE	1	4312 (1) 13693
1445	0.25	1	4312 (1) 13782	FALSE	1	4312 (1) 13782
1446	0.25	1	4312 (1) 14133	FALSE	1	4312 (1) 14133
1447	0.25	1	4312 (1) 14220	FALSE	1	4312 (1) 14220
1448	0.25	1	4312 (1) 14464	FALSE	1	4312 (1) 14464
1449	0.25	1	4312 (1) 14697	FALSE	1	4312 (1) 14697
1450	0.25	1	4312 (1) 14751	FALSE	1	4312 (1) 14751
1451	0.25	1	4312 (1) 4319	FALSE	1	4312 (1) 4319
1452	0.25	1	4312 (1) 4378	FALSE	1	4312 (1) 4378
1453	0.25	1	4312 (1) 4590	FALSE	1	4312 (1) 4590
1454	0.25	1	4312 (1) 5125	FALSE	1	4312 (1) 5125
1455	0.25	1	4312 (1) 5657	FALSE	1	4312 (1) 5657
1456	0.25	1	4312 (1) 5688	FALSE	1	4312 (1) 5688
1457	0.25	1	4312 (1) 5796	FALSE	1	4312 (1) 5796
1458	0.25	1	4312 (1) 5928	FALSE	1	4312 (1) 5928
1459	0.25	1	4312 (1) 6037	FALSE	1	4312 (1) 6037
1460	0.25	1	4312 (1) 6091	FALSE	1	4312 (1) 6091
1461	0.25	1	4312 (1) 6163	FALSE	1	4312 (1) 6163
1462	0.25	1	4312 (1) 6437	FALSE	1	4312 (1) 6437
1463	0.25	1	4312 (1) 6668	FALSE	1	4312 (1) 6668
1464	0.25	1	4312 (1) 7110	FALSE	1	4312 (1) 7110
1465	0.25	1	4312 (1) 7783	FALSE	1	4312 (1) 7783
1466	0.25	1	4312 (1) 8094	FALSE	1	4312 (1) 8094
1467	0.25	1	4312 (1) 8326	FALSE	1	4312 (1) 8326
1468	0.25	1	4312 (1) 8777	FALSE	1	4312 (1) 8777
1469	0.25	1	4312 (1) 8846	FALSE	1	4312 (1) 8846
1470	0.25	1	4312 (1) 9378	FALSE	1	4312 (1) 9378
1471	0.25	1	4312 (1) 9920	FALSE	1	4312 (1) 9920
1472	0.25	1	4319 (1) 10382	FALSE	1	4319 (1) 10382
1473	0.25	1	4319 (1) 10743	FALSE	1	4319 (1) 10743
1474	0.25	1	4319 (1) 10824	FALSE	1	4319 (1) 10824
1475	0.25	1	4319 (1) 11420	FALSE	1	4319 (1) 11420
1476	0.25	1	4319 (1) 11668	FALSE	1	4319 (1) 11668
1477	0.25	1	4319 (1) 12093	FALSE	1	4319 (1) 12093
1478	0.25	1	4319 (1) 12240	FALSE	1	4319 (1) 12240
1479	0.25	1	4319 (1) 12531	FALSE	1	4319 (1) 12531
1480	0.25	1	4319 (1) 12689	FALSE	1	4319 (1) 12689
1481	0.25	1	4319 (1) 12701	FALSE	1	4319 (1) 12701
1482	0.25	1	4319 (1) 12709	FALSE	1	4319 (1) 12709
1483	0.25	1	4319 (1) 12780	FALSE	1	4319 (1) 12780
1484	0.25	1	4319 (1) 12987	FALSE	1	4319 (1) 12987
1485	0.25	1	4319 (1) 13047	FALSE	1	4319 (1) 13047
1486	0.25	1	4319 (1) 13308	FALSE	1	4319 (1) 13308
1487	0.25	1	4319 (1) 13378	FALSE	1	4319 (1) 13378
1488	0.25	1	4319 (1) 13683	FALSE	1	4319 (1) 13683
1489	0.25	1	4319 (1) 13693	FALSE	1	4319 (1) 13693
1490	0.25	1	4319 (1) 13782	FALSE	1	4319 (1) 13782
1491	0.25	1	4319 (1) 14133	FALSE	1	4319 (1) 14133
1492	0.25	1	4319 (1) 14220	FALSE	1	4319 (1) 14220
1493	0.25	1	4319 (1) 14464	FALSE	1	4319 (1) 14464
1494	0.25	1	4319 (1) 14697	FALSE	1	4319 (1) 14697
1495	0.25	1	4319 (1) 14751	FALSE	1	4319 (1) 14751
1496	0.25	1	4319 (1) 4378	FALSE	1	4319 (1) 4378
1497	0.25	1	4319 (1) 4590	FALSE	1	4319 (1) 4590
1498	0.25	1	4319 (1) 5125	FALSE	1	4319 (1) 5125
1499	0.25	1	4319 (1) 5657	FALSE	1	4319 (1) 5657
1500	0.25	1	4319 (1) 5688	FALSE	1	4319 (1) 5688
1501	0.25	1	4319 (1) 5796	FALSE	1	4319 (1) 5796
1502	0.25	1	4319 (1) 5928	FALSE	1	4319 (1) 5928
1503	0.25	1	4319 (1) 6037	FALSE	1	4319 (1) 6037
1504	0.25	1	4319 (1) 6091	FALSE	1	4319 (1) 6091
1505	0.25	1	4319 (1) 6163	FALSE	1	4319 (1) 6163
1506	0.25	1	4319 (1) 6437	FALSE	1	4319 (1) 6437
1507	0.25	1	4319 (1) 6668	FALSE	1	4319 (1) 6668
1508	0.25	1	4319 (1) 7110	FALSE	1	4319 (1) 7110
1509	0.25	1	4319 (1) 7783	FALSE	1	4319 (1) 7783
1510	0.25	1	4319 (1) 8094	FALSE	1	4319 (1) 8094
1511	0.25	1	4319 (1) 8326	FALSE	1	4319 (1) 8326
1512	0.25	1	4319 (1) 8777	FALSE	1	4319 (1) 8777
1513	0.25	1	4319 (1) 8846	FALSE	1	4319 (1) 8846
1514	0.25	1	4319 (1) 9378	FALSE	1	4319 (1) 9378
1515	0.25	1	4319 (1) 9920	FALSE	1	4319 (1) 9920
1516	0.25	1	4378 (1) 10382	FALSE	1	4378 (1) 10382
1517	0.25	1	4378 (1) 10743	FALSE	1	4378 (1) 10743
1518	0.25	1	4378 (1) 10824	FALSE	1	4378 (1) 10824
1519	0.25	1	4378 (1) 11420	FALSE	1	4378 (1) 11420
1520	0.25	1	4378 (1) 11668	FALSE	1	4378 (1) 11668
1521	0.25	1	4378 (1) 12093	FALSE	1	4378 (1) 12093
1522	0.25	1	4378 (1) 12240	FALSE	1	4378 (1) 12240
1523	0.25	1	4378 (1) 12531	FALSE	1	4378 (1) 12531
1524	0.25	1	4378 (1) 12689	FALSE	1	4378 (1) 12689
1525	0.25	1	4378 (1) 12701	FALSE	1	4378 (1) 12701
1526	0.25	1	4378 (1) 12709	FALSE	1	4378 (1) 12709
1527	0.25	1	4378 (1) 12780	FALSE	1	4378 (1) 12780
1528	0.25	1	4378 (1) 12987	FALSE	1	4378 (1) 12987
1529	0.25	1	4378 (1) 13047	FALSE	1	4378 (1) 13047
1530	0.25	1	4378 (1) 13308	FALSE	1	4378 (1) 13308
1531	0.25	1	4378 (1) 13378	FALSE	1	4378 (1) 13378
1532	0.25	1	4378 (1) 13683	FALSE	1	4378 (1) 13683
1533	0.25	1	4378 (1) 13693	FALSE	1	4378 (1) 13693
1534	0.25	1	4378 (1) 13782	FALSE	1	4378 (1) 13782
1535	0.25	1	4378 (1) 14133	FALSE	1	4378 (1) 14133
1536	0.25	1	4378 (1) 14220	FALSE	1	4378 (1) 14220
1537	0.25	1	4378 (1) 14464	FALSE	1	4378 (1) 14464
1538	0.25	1	4378 (1) 14697	FALSE	1	4378 (1) 14697
1539	0.25	1	4378 (1) 14751	FALSE	1	4378 (1) 14751
1540	0.25	1	4378 (1) 4590	FALSE	1	4378 (1) 4590
1541	0.25	1	4378 (1) 5125	FALSE	1	4378 (1) 5125
1542	0.25	1	4378 (1) 5657	FALSE	1	4378 (1) 5657
1543	0.25	1	4378 (1) 5688	FALSE	1	4378 (1) 5688
1544	0.25	1	4378 (1) 5796	FALSE	1	4378 (1) 5796
1545	0.25	1	4378 (1) 5928	FALSE	1	4378 (1) 5928
1546	0.25	1	4378 (1) 6037	FALSE	1	4378 (1) 6037
1547	0.25	1	4378 (1) 6091	FALSE	1	4378 (1) 6091
1548	0.25	1	4378 (1) 6163	FALSE	1	4378 (1) 6163
1549	0.25	1	4378 (1) 6437	FALSE	1	4378 (1) 6437
1550	0.25	1	4378 (1) 6668	FALSE	1	4378 (1) 6668
1551	0.25	1	4378 (1) 7110	FALSE	1	4378 (1) 7110
1552	0.25	1	4378 (1) 7783	FALSE	1	4378 (1) 7783
1553	0.25	1	4378 (1) 8094	FALSE	1	4378 (1) 8094
1554	0.25	1	4378 (1) 8326	FALSE	1	4378 (1) 8326
1555	0.25	1	4378 (1) 8777	FALSE	1	4378 (1) 8777
1556	0.25	1	4378 (1) 8846	FALSE	1	4378 (1) 8846
1557	0.25	1	4378 (1) 9378	FALSE	1	4378 (1) 9378
1558	0.25	1	4378 (1) 9920	FALSE	1	4378 (1) 9920
1559	0.25	1	4590 (1) 10382	FALSE	1	4590 (1) 10382
1560	0.25	1	4590 (1) 10743	FALSE	1	4590 (1) 10743
1561	0.25	1	4590 (1) 10824	FALSE	1	4590 (1) 10824
1562	0.25	1	4590 (1) 11420	FALSE	1	4590 (1) 11420
1563	0.25	1	4590 (1) 11668	FALSE	1	4590 (1) 11668
1564	0.25	1	4590 (1) 12093	FALSE	1	4590 (1) 12093
1565	0.25	1	4590 (1) 12240	FALSE	1	4590 (1) 12240
1566	0.25	1	4590 (1) 12531	FALSE	1	4590 (1) 12531
1567	0.25	1	4590 (1) 12689	FALSE	1	4590 (1) 12689
1568	0.25	1	4590 (1) 12701	FALSE	1	4590 (1) 12701
1569	0.25	1	4590 (1) 12709	FALSE	1	4590 (1) 12709
1570	0.25	1	4590 (1) 12780	FALSE	1	4590 (1) 12780
1571	0.25	1	4590 (1) 12987	FALSE	1	4590 (1) 12987
1572	0.25	1	4590 (1) 13047	FALSE	1	4590 (1) 13047
1573	0.25	1	4590 (1) 13308	FALSE	1	4590 (1) 13308
1574	0.25	1	4590 (1) 13378	FALSE	1	4590 (1) 13378
1575	0.25	1	4590 (1) 13683	FALSE	1	4590 (1) 13683
1576	0.25	1	4590 (1) 13693	FALSE	1	4590 (1) 13693
1577	0.25	1	4590 (1) 13782	FALSE	1	4590 (1) 13782
1578	0.25	1	4590 (1) 14133	FALSE	1	4590 (1) 14133
1579	0.25	1	4590 (1) 14220	FALSE	1	4590 (1) 14220
1580	0.25	1	4590 (1) 14464	FALSE	1	4590 (1) 14464
1581	0.25	1	4590 (1) 14697	FALSE	1	4590 (1) 14697
1582	0.25	1	4590 (1) 14751	FALSE	1	4590 (1) 14751
1583	0.25	1	4590 (1) 5125	FALSE	1	4590 (1) 5125
1584	0.25	1	4590 (1) 5657	FALSE	1	4590 (1) 5657
1585	0.25	1	4590 (1) 5688	FALSE	1	4590 (1) 5688
1586	0.25	1	4590 (1) 5796	FALSE	1	4590 (1) 5796
1587	0.25	1	4590 (1) 5928	FALSE	1	4590 (1) 5928
1588	0.25	1	4590 (1) 6037	FALSE	1	4590 (1) 6037
1589	0.25	1	4590 (1) 6091	FALSE	1	4590 (1) 6091
1590	0.25	1	4590 (1) 6163	FALSE	1	4590 (1) 6163
1591	0.25	1	4590 (1) 6437	FALSE	1	4590 (1) 6437
1592	0.25	1	4590 (1) 6668	FALSE	1	4590 (1) 6668
1593	0.25	1	4590 (1) 7110	FALSE	1	4590 (1) 7110
1594	0.25	1	4590 (1) 7783	FALSE	1	4590 (1) 7783
1595	0.25	1	4590 (1) 8094	FALSE	1	4590 (1) 8094
1596	0.25	1	4590 (1) 8326	FALSE	1	4590 (1) 8326
1597	0.25	1	4590 (1) 8777	FALSE	1	4590 (1) 8777
1598	0.25	1	4590 (1) 8846	FALSE	1	4590 (1) 8846
1599	0.25	1	4590 (1) 9378	FALSE	1	4590 (1) 9378
1600	0.25	1	4590 (1) 9920	FALSE	1	4590 (1) 9920
1601	0.25	1	5125 (1) 10382	FALSE	1	5125 (1) 10382
1602	0.25	1	5125 (1) 10743	FALSE	1	5125 (1) 10743
1603	0.25	1	5125 (1) 10824	FALSE	1	5125 (1) 10824
1604	0.25	1	5125 (1) 11420	FALSE	1	5125 (1) 11420
1605	0.25	1	5125 (1) 11668	FALSE	1	5125 (1) 11668
1606	0.25	1	5125 (1) 12093	FALSE	1	5125 (1) 12093
1607	0.25	1	5125 (1) 12240	FALSE	1	5125 (1) 12240
1608	0.25	1	5125 (1) 12531	FALSE	1	5125 (1) 12531
1609	0.25	1	5125 (1) 12689	FALSE	1	5125 (1) 12689
1610	0.25	1	5125 (1) 12701	FALSE	1	5125 (1) 12701
1611	0.25	1	5125 (1) 12709	FALSE	1	5125 (1) 12709
1612	0.25	1	5125 (1) 12780	FALSE	1	5125 (1) 12780
1613	0.25	1	5125 (1) 12987	FALSE	1	5125 (1) 12987
1614	0.25	1	5125 (1) 13047	FALSE	1	5125 (1) 13047
1615	0.25	1	5125 (1) 13308	FALSE	1	5125 (1) 13308
1616	0.25	1	5125 (1) 13378	FALSE	1	5125 (1) 13378
1617	0.25	1	5125 (1) 13683	FALSE	1	5125 (1) 13683
1618	0.25	1	5125 (1) 13693	FALSE	1	5125 (1) 13693
1619	0.25	1	5125 (1) 13782	FALSE	1	5125 (1) 13782
1620	0.25	1	5125 (1) 14133	FALSE	1	5125 (1) 14133
1621	0.25	1	5125 (1) 14220	FALSE	1	5125 (1) 14220
1622	0.25	1	5125 (1) 14464	FALSE	1	5125 (1) 14464
1623	0.25	1	5125 (1) 14697	FALSE	1	5125 (1) 14697
1624	0.25	1	5125 (1) 14751	FALSE	1	5125 (1) 14751
1625	0.25	1	5125 (1) 5657	FALSE	1	5125 (1) 5657
1626	0.25	1	5125 (1) 5688	FALSE	1	5125 (1) 5688
1627	0.25	1	5125 (1) 5796	FALSE	1	5125 (1) 5796
1628	0.25	1	5125 (1) 5928	FALSE	1	5125 (1) 5928
1629	0.25	1	5125 (1) 6037	FALSE	1	5125 (1) 6037
1630	0.25	1	5125 (1) 6091	FALSE	1	5125 (1) 6091
1631	0.25	1	5125 (1) 6163	FALSE	1	5125 (1) 6163
1632	0.25	1	5125 (1) 6437	FALSE	1	5125 (1) 6437
1633	0.25	1	5125 (1) 6668	FALSE	1	5125 (1) 6668
1634	0.25	1	5125 (1) 7110	FALSE	1	5125 (1) 7110
1635	0.25	1	5125 (1) 7783	FALSE	1	5125 (1) 7783
1636	0.25	1	5125 (1) 8094	FALSE	1	5125 (1) 8094
1637	0.25	1	5125 (1) 8326	FALSE	1	5125 (1) 8326
1638	0.25	1	5125 (1) 8777	FALSE	1	5125 (1) 8777
1639	0.25	1	5125 (1) 8846	FALSE	1	5125 (1) 8846
1640	0.25	1	5125 (1) 9378	FALSE	1	5125 (1) 9378
1641	0.25	1	5125 (1) 9920	FALSE	1	5125 (1) 9920
1642	0.25	1	5657 (1) 10382	FALSE	1	5657 (1) 10382
1643	0.25	1	5657 (1) 10743	FALSE	1	5657 (1) 10743
1644	0.25	1	5657 (1) 10824	FALSE	1	5657 (1) 10824
1645	0.25	1	5657 (1) 11420	FALSE	1	5657 (1) 11420
1646	0.25	1	5657 (1) 11668	FALSE	1	5657 (1) 11668
1647	0.25	1	5657 (1) 12093	FALSE	1	5657 (1) 12093
1648	0.25	1	5657 (1) 12240	FALSE	1	5657 (1) 12240
1649	0.25	1	5657 (1) 12531	FALSE	1	5657 (1) 12531
1650	0.25	1	5657 (1) 12689	FALSE	1	5657 (1) 12689
1651	0.25	1	5657 (1) 12701	FALSE	1	5657 (1) 12701
1652	0.25	1	5657 (1) 12709	FALSE	1	5657 (1) 12709
1653	0.25	1	5657 (1) 12780	FALSE	1	5657 (1) 12780
1654	0.25	1	5657 (1) 12987	FALSE	1	5657 (1) 12987
1655	0.25	1	5657 (1) 13047	FALSE	1	5657 (1) 13047
1656	0.25	1	5657 (1) 13308	FALSE	1	5657 (1) 13308
1657	0.25	1	5657 (1) 13378	FALSE	1	5657 (1) 13378
1658	0.25	1	5657 (1) 13683	FALSE	1	5657 (1) 13683
1659	0.25	1	5657 (1) 13693	FALSE	1	5657 (1) 13693
1660	0.25	1	5657 (1) 13782	FALSE	1	5657 (1) 13782
1661	0.25	1	5657 (1) 14133	FALSE	1	5657 (1) 14133
1662	0.25	1	5657 (1) 14220	FALSE	1	5657 (1) 14220
1663	0.25	1	5657 (1) 14464	FALSE	1	5657 (1) 14464
1664	0.25	1	5657 (1) 14697	FALSE	1	5657 (1) 14697
1665	0.25	1	5657 (1) 14751	FALSE	1	5657 (1) 14751
1666	0.25	1	5657 (1) 5688	FALSE	1	5657 (1) 5688
1667	0.25	1	5657 (1) 5796	FALSE	1	5657 (1) 5796
1668	0.25	1	5657 (1) 5928	FALSE	1	5657 (1) 5928
1669	0.25	1	5657 (1) 6037	FALSE	1	5657 (1) 6037
1670	0.25	1	5657 (1) 6091	FALSE	1	5657 (1) 6091
1671	0.25	1	5657 (1) 6163	FALSE	1	5657 (1) 6163
1672	0.25	1	5657 (1) 6437	FALSE	1	5657 (1) 6437
1673	0.25	1	5657 (1) 6668	FALSE	1	5657 (1) 6668
1674	0.25	1	5657 (1) 7110	FALSE	1	5657 (1) 7110
1675	0.25	1	5657 (1) 7783	FALSE	1	5657 (1) 7783
1676	0.25	1	5657 (1) 8094	FALSE	1	5657 (1) 8094
1677	0.25	1	5657 (1) 8326	FALSE	1	5657 (1) 8326
1678	0.25	1	5657 (1) 8777	FALSE	1	5657 (1) 8777
1679	0.25	1	5657 (1) 8846	FALSE	1	5657 (1) 8846
1680	0.25	1	5657 (1) 9378	FALSE	1	5657 (1) 9378
1681	0.25	1	5657 (1) 9920	FALSE	1	5657 (1) 9920
1682	0.25	1	5688 (1) 10382	FALSE	1	5688 (1) 10382
1683	0.25	1	5688 (1) 10743	FALSE	1	5688 (1) 10743
1684	0.25	1	5688 (1) 10824	FALSE	1	5688 (1) 10824
1685	0.25	1	5688 (1) 11420	FALSE	1	5688 (1) 11420
1686	0.25	1	5688 (1) 11668	FALSE	1	5688 (1) 11668
1687	0.25	1	5688 (1) 12093	FALSE	1	5688 (1) 12093
1688	0.25	1	5688 (1) 12240	FALSE	1	5688 (1) 12240
1689	0.25	1	5688 (1) 12531	FALSE	1	5688 (1) 12531
1690	0.25	1	5688 (1) 12689	FALSE	1	5688 (1) 12689
1691	0.25	1	5688 (1) 12701	FALSE	1	5688 (1) 12701
1692	0.25	1	5688 (1) 12709	FALSE	1	5688 (1) 12709
1693	0.25	1	5688 (1) 12780	FALSE	1	5688 (1) 12780
1694	0.25	1	5688 (1) 12987	FALSE	1	5688 (1) 12987
1695	0.25	1	5688 (1) 13047	FALSE	1	5688 (1) 13047
1696	0.25	1	5688 (1) 13308	FALSE	1	5688 (1) 13308
1697	0.25	1	5688 (1) 13378	FALSE	1	5688 (1) 13378
1698	0.25	1	5688 (1) 13683	FALSE	1	5688 (1) 13683
1699	0.25	1	5688 (1) 13693	FALSE	1	5688 (1) 13693
1700	0.25	1	5688 (1) 13782	FALSE	1	5688 (1) 13782
1701	0.25	1	5688 (1) 14133	FALSE	1	5688 (1) 14133
1702	0.25	1	5688 (1) 14220	FALSE	1	5688 (1) 14220
1703	0.25	1	5688 (1) 14464	FALSE	1	5688 (1) 14464
1704	0.25	1	5688 (1) 14697	FALSE	1	5688 (1) 14697
1705	0.25	1	5688 (1) 14751	FALSE	1	5688 (1) 14751
1706	0.25	1	5688 (1) 5796	FALSE	1	5688 (1) 5796
1707	0.25	1	5688 (1) 5928	FALSE	1	5688 (1) 5928
1708	0.25	1	5688 (1) 6037	FALSE	1	5688 (1) 6037
1709	0.25	1	5688 (1) 6091	FALSE	1	5688 (1) 6091
1710	0.25	1	5688 (1) 6163	FALSE	1	5688 (1) 6163
1711	0.25	1	5688 (1) 6437	FALSE	1	5688 (1) 6437
1712	0.25	1	5688 (1) 6668	FALSE	1	5688 (1) 6668
1713	0.25	1	5688 (1) 7110	FALSE	1	5688 (1) 7110
1714	0.25	1	5688 (1) 7783	FALSE	1	5688 (1) 7783
1715	0.25	1	5688 (1) 8094	FALSE	1	5688 (1) 8094
1716	0.25	1	5688 (1) 8326	FALSE	1	5688 (1) 8326
1717	0.25	1	5688 (1) 8777	FALSE	1	5688 (1) 8777
1718	0.25	1	5688 (1) 8846	FALSE	1	5688 (1) 8846
1719	0.25	1	5688 (1) 9378	FALSE	1	5688 (1) 9378
1720	0.25	1	5688 (1) 9920	FALSE	1	5688 (1) 9920
1721	0.25	1	5796 (1) 10382	FALSE	1	5796 (1) 10382
1722	0.25	1	5796 (1) 10743	FALSE	1	5796 (1) 10743
1723	0.25	1	5796 (1) 10824	FALSE	1	5796 (1) 10824
1724	0.25	1	5796 (1) 11420	FALSE	1	5796 (1) 11420
1725	0.25	1	5796 (1) 11668	FALSE	1	5796 (1) 11668
1726	0.25	1	5796 (1) 12093	FALSE	1	5796 (1) 12093
1727	0.25	1	5796 (1) 12240	FALSE	1	5796 (1) 12240
1728	0.25	1	5796 (1) 12531	FALSE	1	5796 (1) 12531
1729	0.25	1	5796 (1) 12689	FALSE	1	5796 (1) 12689
1730	0.25	1	5796 (1) 12701	FALSE	1	5796 (1) 12701
1731	0.25	1	5796 (1) 12709	FALSE	1	5796 (1) 12709
1732	0.25	2	5796 (2) 12780	FALSE	2	5796 (2) 12780
1733	0.25	1	5796 (1) 12987	FALSE	1	5796 (1) 12987
1734	0.25	1	5796 (1) 13047	FALSE	1	5796 (1) 13047
1735	0.25	1	5796 (1) 13308	FALSE	1	5796 (1) 13308
1736	0.25	1	5796 (1) 13378	FALSE	1	5796 (1) 13378
1737	0.25	1	5796 (1) 13683	FALSE	1	5796 (1) 13683
1738	0.25	1	5796 (1) 13693	FALSE	1	5796 (1) 13693
1739	0.25	1	5796 (1) 13782	FALSE	1	5796 (1) 13782
1740	0.25	1	5796 (1) 14133	FALSE	1	5796 (1) 14133
1741	0.25	1	5796 (1) 14220	FALSE	1	5796 (1) 14220
1742	0.25	1	5796 (1) 14464	FALSE	1	5796 (1) 14464
1743	0.25	1	5796 (1) 14697	FALSE	1	5796 (1) 14697
1744	0.25	1	5796 (1) 14751	FALSE	1	5796 (1) 14751
1745	0.25	1	5796 (1) 5928	FALSE	1	5796 (1) 5928
1746	0.25	1	5796 (1) 6037	FALSE	1	5796 (1) 6037
1747	0.25	1	5796 (1) 6091	FALSE	1	5796 (1) 6091
1748	0.25	1	5796 (1) 6163	FALSE	1	5796 (1) 6163
1749	0.25	1	5796 (1) 6437	FALSE	1	5796 (1) 6437
1750	0.25	1	5796 (1) 6668	FALSE	1	5796 (1) 6668
1751	0.25	1	5796 (1) 7110	FALSE	1	5796 (1) 7110
1752	0.25	1	5796 (1) 7783	FALSE	1	5796 (1) 7783
1753	0.25	1	5796 (1) 8094	FALSE	1	5796 (1) 8094
1754	0.25	1	5796 (1) 8326	FALSE	1	5796 (1) 8326
1755	0.25	1	5796 (1) 8777	FALSE	1	5796 (1) 8777
1756	0.25	1	5796 (1) 8846	FALSE	1	5796 (1) 8846
1757	0.25	1	5796 (1) 9228	FALSE	1	5796 (1) 9228
1758	0.25	1	5796 (1) 9378	FALSE	1	5796 (1) 9378
1759	0.25	1	5796 (1) 9920	FALSE	1	5796 (1) 9920
1760	0.25	1	5928 (1) 10294	FALSE	1	5928 (1) 10294
1761	0.25	1	5928 (1) 10382	FALSE	1	5928 (1) 10382
1762	0.25	1	5928 (1) 10743	FALSE	1	5928 (1) 10743
1763	0.25	1	5928 (1) 10824	FALSE	1	5928 (1) 10824
1764	0.25	1	5928 (1) 10869	FALSE	1	5928 (1) 10869
1765	0.25	1	5928 (1) 11420	FALSE	1	5928 (1) 11420
1766	0.25	1	5928 (1) 11668	FALSE	1	5928 (1) 11668
1767	0.25	1	5928 (1) 12093	FALSE	1	5928 (1) 12093
1768	0.25	1	5928 (1) 12240	FALSE	1	5928 (1) 12240
1769	0.25	1	5928 (1) 12299	FALSE	1	5928 (1) 12299
1770	0.25	1	5928 (1) 12391	FALSE	1	5928 (1) 12391
1771	0.25	2	5928 (2) 12531	FALSE	2	5928 (2) 12531
1772	0.25	1	5928 (1) 12639	FALSE	1	5928 (1) 12639
1773	0.25	1	5928 (1) 12645	FALSE	1	5928 (1) 12645
1774	0.25	1	5928 (1) 12689	FALSE	1	5928 (1) 12689
1775	0.25	1	5928 (1) 12701	FALSE	1	5928 (1) 12701
1776	0.25	1	5928 (1) 12709	FALSE	1	5928 (1) 12709
1777	0.25	1	5928 (1) 12780	FALSE	1	5928 (1) 12780
1778	0.25	1	5928 (1) 12987	FALSE	1	5928 (1) 12987
1779	0.25	1	5928 (1) 13044	FALSE	1	5928 (1) 13044
1780	0.25	1	5928 (1) 13047	FALSE	1	5928 (1) 13047
1781	0.25	1	5928 (1) 13089	FALSE	1	5928 (1) 13089
1782	0.25	1	5928 (1) 13281	FALSE	1	5928 (1) 13281
1783	0.25	1	5928 (1) 13298	FALSE	1	5928 (1) 13298
1784	0.25	1	5928 (1) 13308	FALSE	1	5928 (1) 13308
1785	0.25	1	5928 (1) 13378	FALSE	1	5928 (1) 13378
1786	0.25	1	5928 (1) 13569	FALSE	1	5928 (1) 13569
1787	0.25	1	5928 (1) 13683	FALSE	1	5928 (1) 13683
1788	0.25	1	5928 (1) 13693	FALSE	1	5928 (1) 13693
1789	0.25	1	5928 (1) 13782	FALSE	1	5928 (1) 13782
1790	0.25	1	5928 (1) 14133	FALSE	1	5928 (1) 14133
1791	0.25	1	5928 (1) 14137	FALSE	1	5928 (1) 14137
1792	0.25	1	5928 (1) 14220	FALSE	1	5928 (1) 14220
1793	0.25	1	5928 (1) 14464	FALSE	1	5928 (1) 14464
1794	0.25	1	5928 (1) 14533	FALSE	1	5928 (1) 14533
1795	0.25	1	5928 (1) 14697	FALSE	1	5928 (1) 14697
1796	0.25	1	5928 (1) 14751	FALSE	1	5928 (1) 14751
1797	0.25	1	5928 (1) 5941	FALSE	1	5928 (1) 5941
1798	0.25	1	5928 (1) 6037	FALSE	1	5928 (1) 6037
1799	0.25	1	5928 (1) 6091	FALSE	1	5928 (1) 6091
1800	0.25	1	5928 (1) 6163	FALSE	1	5928 (1) 6163
1801	0.25	1	5928 (1) 6297	FALSE	1	5928 (1) 6297
1802	0.25	1	5928 (1) 6437	FALSE	1	5928 (1) 6437
1803	0.25	1	5928 (1) 6668	FALSE	1	5928 (1) 6668
1804	0.25	1	5928 (1) 7069	FALSE	1	5928 (1) 7069
1805	0.25	1	5928 (1) 7110	FALSE	1	5928 (1) 7110
1806	0.25	1	5928 (1) 7126	FALSE	1	5928 (1) 7126
1807	0.25	1	5928 (1) 7319	FALSE	1	5928 (1) 7319
1808	0.25	1	5928 (1) 7783	FALSE	1	5928 (1) 7783
1809	0.25	1	5928 (1) 8094	FALSE	1	5928 (1) 8094
1810	0.25	1	5928 (1) 8326	FALSE	1	5928 (1) 8326
1811	0.25	1	5928 (1) 8547	FALSE	1	5928 (1) 8547
1812	0.25	1	5928 (1) 8777	FALSE	1	5928 (1) 8777
1813	0.25	1	5928 (1) 8846	FALSE	1	5928 (1) 8846
1814	0.25	1	5928 (1) 8946	FALSE	1	5928 (1) 8946
1815	0.25	1	5928 (1) 9254	FALSE	1	5928 (1) 9254
1816	0.25	1	5928 (1) 9378	FALSE	1	5928 (1) 9378
1817	0.25	1	5928 (1) 9920	FALSE	1	5928 (1) 9920
1818	0.25	1	6037 (1) 10382	FALSE	1	6037 (1) 10382
1819	0.25	1	6037 (1) 10743	FALSE	1	6037 (1) 10743
1820	0.25	1	6037 (1) 10824	FALSE	1	6037 (1) 10824
1821	0.25	1	6037 (1) 11420	FALSE	1	6037 (1) 11420
1822	0.25	1	6037 (1) 11668	FALSE	1	6037 (1) 11668
1823	0.25	1	6037 (1) 12093	FALSE	1	6037 (1) 12093
1824	0.25	1	6037 (1) 12240	FALSE	1	6037 (1) 12240
1825	0.25	1	6037 (1) 12531	FALSE	1	6037 (1) 12531
1826	0.25	1	6037 (1) 12689	FALSE	1	6037 (1) 12689
1827	0.25	1	6037 (1) 12701	FALSE	1	6037 (1) 12701
1828	0.25	1	6037 (1) 12709	FALSE	1	6037 (1) 12709
1829	0.25	1	6037 (1) 12780	FALSE	1	6037 (1) 12780
1830	0.25	1	6037 (1) 12987	FALSE	1	6037 (1) 12987
1831	0.25	1	6037 (1) 13047	FALSE	1	6037 (1) 13047
1832	0.25	1	6037 (1) 13308	FALSE	1	6037 (1) 13308
1833	0.25	1	6037 (1) 13378	FALSE	1	6037 (1) 13378
1834	0.25	1	6037 (1) 13683	FALSE	1	6037 (1) 13683
1835	0.25	1	6037 (1) 13693	FALSE	1	6037 (1) 13693
1836	0.25	1	6037 (1) 13782	FALSE	1	6037 (1) 13782
1837	0.25	1	6037 (1) 14133	FALSE	1	6037 (1) 14133
1838	0.25	1	6037 (1) 14220	FALSE	1	6037 (1) 14220
1839	0.25	1	6037 (1) 14464	FALSE	1	6037 (1) 14464
1840	0.25	1	6037 (1) 14697	FALSE	1	6037 (1) 14697
1841	0.25	1	6037 (1) 14751	FALSE	1	6037 (1) 14751
1842	0.25	1	6037 (1) 6091	FALSE	1	6037 (1) 6091
1843	0.25	1	6037 (1) 6163	FALSE	1	6037 (1) 6163
1844	0.25	1	6037 (1) 6437	FALSE	1	6037 (1) 6437
1845	0.25	1	6037 (1) 6668	FALSE	1	6037 (1) 6668
1846	0.25	1	6037 (1) 7110	FALSE	1	6037 (1) 7110
1847	0.25	1	6037 (1) 7783	FALSE	1	6037 (1) 7783
1848	0.25	1	6037 (1) 8094	FALSE	1	6037 (1) 8094
1849	0.25	1	6037 (1) 8326	FALSE	1	6037 (1) 8326
1850	0.25	1	6037 (1) 8777	FALSE	1	6037 (1) 8777
1851	0.25	1	6037 (1) 8846	FALSE	1	6037 (1) 8846
1852	0.25	1	6037 (1) 9378	FALSE	1	6037 (1) 9378
1853	0.25	1	6037 (1) 9920	FALSE	1	6037 (1) 9920
1854	0.25	1	6091 (1) 10382	FALSE	1	6091 (1) 10382
1855	0.25	1	6091 (1) 10743	FALSE	1	6091 (1) 10743
1856	0.25	1	6091 (1) 10824	FALSE	1	6091 (1) 10824
1857	0.25	1	6091 (1) 11420	FALSE	1	6091 (1) 11420
1858	0.25	1	6091 (1) 11668	FALSE	1	6091 (1) 11668
1859	0.25	1	6091 (1) 12093	FALSE	1	6091 (1) 12093
1860	0.25	1	6091 (1) 12240	FALSE	1	6091 (1) 12240
1861	0.25	1	6091 (1) 12531	FALSE	1	6091 (1) 12531
1862	0.25	1	6091 (1) 12689	FALSE	1	6091 (1) 12689
1863	0.25	1	6091 (1) 12701	FALSE	1	6091 (1) 12701
1864	0.25	1	6091 (1) 12709	FALSE	1	6091 (1) 12709
1865	0.25	1	6091 (1) 12780	FALSE	1	6091 (1) 12780
1866	0.25	1	6091 (1) 12987	FALSE	1	6091 (1) 12987
1867	0.25	1	6091 (1) 13047	FALSE	1	6091 (1) 13047
1868	0.25	1	6091 (1) 13308	FALSE	1	6091 (1) 13308
1869	0.25	1	6091 (1) 13378	FALSE	1	6091 (1) 13378
1870	0.25	1	6091 (1) 13683	FALSE	1	6091 (1) 13683
1871	0.25	1	6091 (1) 13693	FALSE	1	6091 (1) 13693
1872	0.25	1	6091 (1) 13782	FALSE	1	6091 (1) 13782
1873	0.25	1	6091 (1) 14133	FALSE	1	6091 (1) 14133
1874	0.25	1	6091 (1) 14220	FALSE	1	6091 (1) 14220
1875	0.25	1	6091 (1) 14464	FALSE	1	6091 (1) 14464
1876	0.25	1	6091 (1) 14697	FALSE	1	6091 (1) 14697
1877	0.25	1	6091 (1) 14751	FALSE	1	6091 (1) 14751
1878	0.25	1	6091 (1) 6163	FALSE	1	6091 (1) 6163
1879	0.25	1	6091 (1) 6437	FALSE	1	6091 (1) 6437
1880	0.25	1	6091 (1) 6668	FALSE	1	6091 (1) 6668
1881	0.25	1	6091 (1) 7110	FALSE	1	6091 (1) 7110
1882	0.25	1	6091 (1) 7783	FALSE	1	6091 (1) 7783
1883	0.25	1	6091 (1) 8094	FALSE	1	6091 (1) 8094
1884	0.25	1	6091 (1) 8326	FALSE	1	6091 (1) 8326
1885	0.25	1	6091 (1) 8777	FALSE	1	6091 (1) 8777
1886	0.25	1	6091 (1) 8846	FALSE	1	6091 (1) 8846
1887	0.25	1	6091 (1) 9378	FALSE	1	6091 (1) 9378
1888	0.25	1	6091 (1) 9920	FALSE	1	6091 (1) 9920
1889	0.25	1	6163 (1) 10382	FALSE	1	6163 (1) 10382
1890	0.25	1	6163 (1) 10743	FALSE	1	6163 (1) 10743
1891	0.25	1	6163 (1) 10824	FALSE	1	6163 (1) 10824
1892	0.25	1	6163 (1) 11420	FALSE	1	6163 (1) 11420
1893	0.25	1	6163 (1) 11668	FALSE	1	6163 (1) 11668
1894	0.25	1	6163 (1) 12093	FALSE	1	6163 (1) 12093
1895	0.25	1	6163 (1) 12240	FALSE	1	6163 (1) 12240
1896	0.25	1	6163 (1) 12531	FALSE	1	6163 (1) 12531
1897	0.25	1	6163 (1) 12689	FALSE	1	6163 (1) 12689
1898	0.25	1	6163 (1) 12701	FALSE	1	6163 (1) 12701
1899	0.25	1	6163 (1) 12709	FALSE	1	6163 (1) 12709
1900	0.25	1	6163 (1) 12780	FALSE	1	6163 (1) 12780
1901	0.25	1	6163 (1) 12987	FALSE	1	6163 (1) 12987
1902	0.25	1	6163 (1) 13047	FALSE	1	6163 (1) 13047
1903	0.25	1	6163 (1) 13308	FALSE	1	6163 (1) 13308
1904	0.25	1	6163 (1) 13378	FALSE	1	6163 (1) 13378
1905	0.25	1	6163 (1) 13683	FALSE	1	6163 (1) 13683
1906	0.25	1	6163 (1) 13693	FALSE	1	6163 (1) 13693
1907	0.25	1	6163 (1) 13782	FALSE	1	6163 (1) 13782
1908	0.25	1	6163 (1) 14133	FALSE	1	6163 (1) 14133
1909	0.25	1	6163 (1) 14220	FALSE	1	6163 (1) 14220
1910	0.25	1	6163 (1) 14464	FALSE	1	6163 (1) 14464
1911	0.25	1	6163 (1) 14697	FALSE	1	6163 (1) 14697
1912	0.25	1	6163 (1) 14751	FALSE	1	6163 (1) 14751
1913	0.25	1	6163 (1) 6437	FALSE	1	6163 (1) 6437
1914	0.25	1	6163 (1) 6668	FALSE	1	6163 (1) 6668
1915	0.25	1	6163 (1) 7110	FALSE	1	6163 (1) 7110
1916	0.25	1	6163 (1) 7783	FALSE	1	6163 (1) 7783
1917	0.25	1	6163 (1) 8094	FALSE	1	6163 (1) 8094
1918	0.25	1	6163 (1) 8326	FALSE	1	6163 (1) 8326
1919	0.25	1	6163 (1) 8777	FALSE	1	6163 (1) 8777
1920	0.25	1	6163 (1) 8846	FALSE	1	6163 (1) 8846
1921	0.25	1	6163 (1) 9378	FALSE	1	6163 (1) 9378
1922	0.25	1	6163 (1) 9920	FALSE	1	6163 (1) 9920
1923	0.25	1	6437 (1) 10382	FALSE	1	6437 (1) 10382
1924	0.25	1	6437 (1) 10743	FALSE	1	6437 (1) 10743
1925	0.25	1	6437 (1) 10824	FALSE	1	6437 (1) 10824
1926	0.25	1	6437 (1) 11420	FALSE	1	6437 (1) 11420
1927	0.25	1	6437 (1) 11668	FALSE	1	6437 (1) 11668
1928	0.25	1	6437 (1) 12093	FALSE	1	6437 (1) 12093
1929	0.25	1	6437 (1) 12240	FALSE	1	6437 (1) 12240
1930	0.25	1	6437 (1) 12531	FALSE	1	6437 (1) 12531
1931	0.25	1	6437 (1) 12689	FALSE	1	6437 (1) 12689
1932	0.25	1	6437 (1) 12701	FALSE	1	6437 (1) 12701
1933	0.25	1	6437 (1) 12709	FALSE	1	6437 (1) 12709
1934	0.25	1	6437 (1) 12780	FALSE	1	6437 (1) 12780
1935	0.25	1	6437 (1) 12987	FALSE	1	6437 (1) 12987
1936	0.25	1	6437 (1) 13047	FALSE	1	6437 (1) 13047
1937	0.25	1	6437 (1) 13308	FALSE	1	6437 (1) 13308
1938	0.25	1	6437 (1) 13378	FALSE	1	6437 (1) 13378
1939	0.25	1	6437 (1) 13683	FALSE	1	6437 (1) 13683
1940	0.25	1	6437 (1) 13693	FALSE	1	6437 (1) 13693
1941	0.25	1	6437 (1) 13782	FALSE	1	6437 (1) 13782
1942	0.25	1	6437 (1) 14133	FALSE	1	6437 (1) 14133
1943	0.25	1	6437 (1) 14220	FALSE	1	6437 (1) 14220
1944	0.25	1	6437 (1) 14464	FALSE	1	6437 (1) 14464
1945	0.25	1	6437 (1) 14697	FALSE	1	6437 (1) 14697
1946	0.25	1	6437 (1) 14751	FALSE	1	6437 (1) 14751
1947	0.25	1	6437 (1) 6668	FALSE	1	6437 (1) 6668
1948	0.25	1	6437 (1) 7110	FALSE	1	6437 (1) 7110
1949	0.25	1	6437 (1) 7783	FALSE	1	6437 (1) 7783
1950	0.25	1	6437 (1) 8094	FALSE	1	6437 (1) 8094
1951	0.25	1	6437 (1) 8326	FALSE	1	6437 (1) 8326
1952	0.25	1	6437 (1) 8777	FALSE	1	6437 (1) 8777
1953	0.25	1	6437 (1) 8846	FALSE	1	6437 (1) 8846
1954	0.25	1	6437 (1) 9378	FALSE	1	6437 (1) 9378
1955	0.25	1	6437 (1) 9920	FALSE	1	6437 (1) 9920
1956	0.25	1	6668 (1) 10382	FALSE	1	6668 (1) 10382
1957	0.25	1	6668 (1) 10743	FALSE	1	6668 (1) 10743
1958	0.25	1	6668 (1) 10824	FALSE	1	6668 (1) 10824
1959	0.25	1	6668 (1) 11420	FALSE	1	6668 (1) 11420
1960	0.25	1	6668 (1) 11668	FALSE	1	6668 (1) 11668
1961	0.25	1	6668 (1) 12093	FALSE	1	6668 (1) 12093
1962	0.25	1	6668 (1) 12240	FALSE	1	6668 (1) 12240
1963	0.25	1	6668 (1) 12531	FALSE	1	6668 (1) 12531
1964	0.25	1	6668 (1) 12689	FALSE	1	6668 (1) 12689
1965	0.25	1	6668 (1) 12701	FALSE	1	6668 (1) 12701
1966	0.25	1	6668 (1) 12709	FALSE	1	6668 (1) 12709
1967	0.25	1	6668 (1) 12780	FALSE	1	6668 (1) 12780
1968	0.25	1	6668 (1) 12987	FALSE	1	6668 (1) 12987
1969	0.25	1	6668 (1) 13047	FALSE	1	6668 (1) 13047
1970	0.25	1	6668 (1) 13308	FALSE	1	6668 (1) 13308
1971	0.25	1	6668 (1) 13378	FALSE	1	6668 (1) 13378
1972	0.25	1	6668 (1) 13683	FALSE	1	6668 (1) 13683
1973	0.25	1	6668 (1) 13693	FALSE	1	6668 (1) 13693
1974	0.25	1	6668 (1) 13782	FALSE	1	6668 (1) 13782
1975	0.25	1	6668 (1) 14133	FALSE	1	6668 (1) 14133
1976	0.25	1	6668 (1) 14220	FALSE	1	6668 (1) 14220
1977	0.25	1	6668 (1) 14464	FALSE	1	6668 (1) 14464
1978	0.25	1	6668 (1) 14697	FALSE	1	6668 (1) 14697
1979	0.25	1	6668 (1) 14751	FALSE	1	6668 (1) 14751
1980	0.25	1	6668 (1) 7110	FALSE	1	6668 (1) 7110
1981	0.25	1	6668 (1) 7783	FALSE	1	6668 (1) 7783
1982	0.25	1	6668 (1) 8094	FALSE	1	6668 (1) 8094
1983	0.25	1	6668 (1) 8326	FALSE	1	6668 (1) 8326
1984	0.25	1	6668 (1) 8701	FALSE	1	6668 (1) 8701
1985	0.25	1	6668 (1) 8777	FALSE	1	6668 (1) 8777
1986	0.25	1	6668 (1) 8846	FALSE	1	6668 (1) 8846
1987	0.25	1	6668 (1) 9378	FALSE	1	6668 (1) 9378
1988	0.25	1	6668 (1) 9920	FALSE	1	6668 (1) 9920
1989	0.25	1	7110 (1) 10382	FALSE	1	7110 (1) 10382
1990	0.25	1	7110 (1) 10743	FALSE	1	7110 (1) 10743
1991	0.25	1	7110 (1) 10824	FALSE	1	7110 (1) 10824
1992	0.25	1	7110 (1) 11420	FALSE	1	7110 (1) 11420
1993	0.25	1	7110 (1) 11668	FALSE	1	7110 (1) 11668
1994	0.25	1	7110 (1) 12093	FALSE	1	7110 (1) 12093
1995	0.25	1	7110 (1) 12240	FALSE	1	7110 (1) 12240
1996	0.25	1	7110 (1) 12531	FALSE	1	7110 (1) 12531
1997	0.25	1	7110 (1) 12689	FALSE	1	7110 (1) 12689
1998	0.25	1	7110 (1) 12701	FALSE	1	7110 (1) 12701
1999	0.25	1	7110 (1) 12709	FALSE	1	7110 (1) 12709
2000	0.25	1	7110 (1) 12780	FALSE	1	7110 (1) 12780
2001	0.25	1	7110 (1) 12987	FALSE	1	7110 (1) 12987
2002	0.25	1	7110 (1) 13047	FALSE	1	7110 (1) 13047
2003	0.25	1	7110 (1) 13308	FALSE	1	7110 (1) 13308
2004	0.25	1	7110 (1) 13378	FALSE	1	7110 (1) 13378
2005	0.25	1	7110 (1) 13683	FALSE	1	7110 (1) 13683
2006	0.25	1	7110 (1) 13693	FALSE	1	7110 (1) 13693
2007	0.25	1	7110 (1) 13782	FALSE	1	7110 (1) 13782
2008	0.25	1	7110 (1) 14133	FALSE	1	7110 (1) 14133
2009	0.25	1	7110 (1) 14220	FALSE	1	7110 (1) 14220
2010	0.25	1	7110 (1) 14464	FALSE	1	7110 (1) 14464
2011	0.25	1	7110 (1) 14697	FALSE	1	7110 (1) 14697
2012	0.25	1	7110 (1) 14751	FALSE	1	7110 (1) 14751
2013	0.25	1	7110 (1) 7783	FALSE	1	7110 (1) 7783
2014	0.25	1	7110 (1) 8094	FALSE	1	7110 (1) 8094
2015	0.25	1	7110 (1) 8326	FALSE	1	7110 (1) 8326
2016	0.25	1	7110 (1) 8777	FALSE	1	7110 (1) 8777
2017	0.25	1	7110 (1) 8846	FALSE	1	7110 (1) 8846
2018	0.25	1	7110 (1) 9378	FALSE	1	7110 (1) 9378
2019	0.25	1	7110 (1) 9920	FALSE	1	7110 (1) 9920
2020	0.25	1	7783 (1) 10382	FALSE	1	7783 (1) 10382
2021	0.25	1	7783 (1) 10743	FALSE	1	7783 (1) 10743
2022	0.25	1	7783 (1) 10824	FALSE	1	7783 (1) 10824
2023	0.25	1	7783 (1) 11420	FALSE	1	7783 (1) 11420
2024	0.25	1	7783 (1) 11668	FALSE	1	7783 (1) 11668
2025	0.25	1	7783 (1) 12093	FALSE	1	7783 (1) 12093
2026	0.25	1	7783 (1) 12240	FALSE	1	7783 (1) 12240
2027	0.25	1	7783 (1) 12531	FALSE	1	7783 (1) 12531
2028	0.25	1	7783 (1) 12689	FALSE	1	7783 (1) 12689
2029	0.25	1	7783 (1) 12701	FALSE	1	7783 (1) 12701
2030	0.25	1	7783 (1) 12709	FALSE	1	7783 (1) 12709
2031	0.25	1	7783 (1) 12780	FALSE	1	7783 (1) 12780
2032	0.25	1	7783 (1) 12987	FALSE	1	7783 (1) 12987
2033	0.25	1	7783 (1) 13047	FALSE	1	7783 (1) 13047
2034	0.25	1	7783 (1) 13308	FALSE	1	7783 (1) 13308
2035	0.25	1	7783 (1) 13378	FALSE	1	7783 (1) 13378
2036	0.25	1	7783 (1) 13683	FALSE	1	7783 (1) 13683
2037	0.25	1	7783 (1) 13693	FALSE	1	7783 (1) 13693
2038	0.25	1	7783 (1) 13782	FALSE	1	7783 (1) 13782
2039	0.25	1	7783 (1) 14133	FALSE	1	7783 (1) 14133
2040	0.25	1	7783 (1) 14220	FALSE	1	7783 (1) 14220
2041	0.25	1	7783 (1) 14464	FALSE	1	7783 (1) 14464
2042	0.25	1	7783 (1) 14697	FALSE	1	7783 (1) 14697
2043	0.25	1	7783 (1) 14751	FALSE	1	7783 (1) 14751
2044	0.25	1	7783 (1) 8094	FALSE	1	7783 (1) 8094
2045	0.25	1	7783 (1) 8326	FALSE	1	7783 (1) 8326
2046	0.25	1	7783 (1) 8777	FALSE	1	7783 (1) 8777
2047	0.25	1	7783 (1) 8846	FALSE	1	7783 (1) 8846
2048	0.25	1	7783 (1) 9378	FALSE	1	7783 (1) 9378
2049	0.25	1	7783 (1) 9920	FALSE	1	7783 (1) 9920
2050	0.25	1	8094 (1) 10382	FALSE	1	8094 (1) 10382
2051	0.25	1	8094 (1) 10743	FALSE	1	8094 (1) 10743
2052	0.25	1	8094 (1) 10824	FALSE	1	8094 (1) 10824
2053	0.25	1	8094 (1) 11420	FALSE	1	8094 (1) 11420
2054	0.25	1	8094 (1) 11668	FALSE	1	8094 (1) 11668
2055	0.25	1	8094 (1) 12093	FALSE	1	8094 (1) 12093
2056	0.25	1	8094 (1) 12240	FALSE	1	8094 (1) 12240
2057	0.25	1	8094 (1) 12531	FALSE	1	8094 (1) 12531
2058	0.25	1	8094 (1) 12689	FALSE	1	8094 (1) 12689
2059	0.25	1	8094 (1) 12701	FALSE	1	8094 (1) 12701
2060	0.25	1	8094 (1) 12709	FALSE	1	8094 (1) 12709
2061	0.25	1	8094 (1) 12780	FALSE	1	8094 (1) 12780
2062	0.25	1	8094 (1) 12987	FALSE	1	8094 (1) 12987
2063	0.25	1	8094 (1) 13047	FALSE	1	8094 (1) 13047
2064	0.25	1	8094 (1) 13308	FALSE	1	8094 (1) 13308
2065	0.25	1	8094 (1) 13378	FALSE	1	8094 (1) 13378
2066	0.25	1	8094 (1) 13683	FALSE	1	8094 (1) 13683
2067	0.25	1	8094 (1) 13693	FALSE	1	8094 (1) 13693
2068	0.25	1	8094 (1) 13782	FALSE	1	8094 (1) 13782
2069	0.25	1	8094 (1) 14133	FALSE	1	8094 (1) 14133
2070	0.25	1	8094 (1) 14220	FALSE	1	8094 (1) 14220
2071	0.25	1	8094 (1) 14464	FALSE	1	8094 (1) 14464
2072	0.25	1	8094 (1) 14697	FALSE	1	8094 (1) 14697
2073	0.25	1	8094 (1) 14751	FALSE	1	8094 (1) 14751
2074	0.25	1	8094 (1) 8326	FALSE	1	8094 (1) 8326
2075	0.25	1	8094 (1) 8777	FALSE	1	8094 (1) 8777
2076	0.25	1	8094 (1) 8846	FALSE	1	8094 (1) 8846
2077	0.25	1	8094 (1) 9378	FALSE	1	8094 (1) 9378
2078	0.25	1	8094 (1) 9920	FALSE	1	8094 (1) 9920
2079	0.25	1	8326 (1) 10382	FALSE	1	8326 (1) 10382
2080	0.25	1	8326 (1) 10743	FALSE	1	8326 (1) 10743
2081	0.25	1	8326 (1) 10824	FALSE	1	8326 (1) 10824
2082	0.25	1	8326 (1) 11420	FALSE	1	8326 (1) 11420
2083	0.25	1	8326 (1) 11668	FALSE	1	8326 (1) 11668
2084	0.25	1	8326 (1) 12093	FALSE	1	8326 (1) 12093
2085	0.25	1	8326 (1) 12240	FALSE	1	8326 (1) 12240
2086	0.25	1	8326 (1) 12531	FALSE	1	8326 (1) 12531
2087	0.25	1	8326 (1) 12689	FALSE	1	8326 (1) 12689
2088	0.25	1	8326 (1) 12701	FALSE	1	8326 (1) 12701
2089	0.25	1	8326 (1) 12709	FALSE	1	8326 (1) 12709
2090	0.25	1	8326 (1) 12780	FALSE	1	8326 (1) 12780
2091	0.25	1	8326 (1) 12987	FALSE	1	8326 (1) 12987
2092	0.25	1	8326 (1) 13047	FALSE	1	8326 (1) 13047
2093	0.25	1	8326 (1) 13308	FALSE	1	8326 (1) 13308
2094	0.25	1	8326 (1) 13378	FALSE	1	8326 (1) 13378
2095	0.25	1	8326 (1) 13683	FALSE	1	8326 (1) 13683
2096	0.25	1	8326 (1) 13693	FALSE	1	8326 (1) 13693
2097	0.25	1	8326 (1) 13782	FALSE	1	8326 (1) 13782
2098	0.25	1	8326 (1) 14133	FALSE	1	8326 (1) 14133
2099	0.25	1	8326 (1) 14220	FALSE	1	8326 (1) 14220
2100	0.25	1	8326 (1) 14464	FALSE	1	8326 (1) 14464
2101	0.25	1	8326 (1) 14697	FALSE	1	8326 (1) 14697
2102	0.25	1	8326 (1) 14751	FALSE	1	8326 (1) 14751
2103	0.25	1	8326 (1) 8777	FALSE	1	8326 (1) 8777
2104	0.25	1	8326 (1) 8846	FALSE	1	8326 (1) 8846
2105	0.25	1	8326 (1) 9378	FALSE	1	8326 (1) 9378
2106	0.25	1	8326 (1) 9920	FALSE	1	8326 (1) 9920
2107	0.25	1	8777 (1) 10382	FALSE	1	8777 (1) 10382
2108	0.25	1	8777 (1) 10743	FALSE	1	8777 (1) 10743
2109	0.25	1	8777 (1) 10824	FALSE	1	8777 (1) 10824
2110	0.25	1	8777 (1) 11420	FALSE	1	8777 (1) 11420
2111	0.25	1	8777 (1) 11668	FALSE	1	8777 (1) 11668
2112	0.25	1	8777 (1) 12093	FALSE	1	8777 (1) 12093
2113	0.25	1	8777 (1) 12240	FALSE	1	8777 (1) 12240
2114	0.25	1	8777 (1) 12531	FALSE	1	8777 (1) 12531
2115	0.25	1	8777 (1) 12689	FALSE	1	8777 (1) 12689
2116	0.25	1	8777 (1) 12701	FALSE	1	8777 (1) 12701
2117	0.25	1	8777 (1) 12709	FALSE	1	8777 (1) 12709
2118	0.25	1	8777 (1) 12780	FALSE	1	8777 (1) 12780
2119	0.25	1	8777 (1) 12987	FALSE	1	8777 (1) 12987
2120	0.25	1	8777 (1) 13047	FALSE	1	8777 (1) 13047
2121	0.25	1	8777 (1) 13308	FALSE	1	8777 (1) 13308
2122	0.25	1	8777 (1) 13378	FALSE	1	8777 (1) 13378
2123	0.25	1	8777 (1) 13683	FALSE	1	8777 (1) 13683
2124	0.25	1	8777 (1) 13693	FALSE	1	8777 (1) 13693
2125	0.25	1	8777 (1) 13782	FALSE	1	8777 (1) 13782
2126	0.25	1	8777 (1) 14133	FALSE	1	8777 (1) 14133
2127	0.25	1	8777 (1) 14220	FALSE	1	8777 (1) 14220
2128	0.25	1	8777 (1) 14464	FALSE	1	8777 (1) 14464
2129	0.25	1	8777 (1) 14697	FALSE	1	8777 (1) 14697
2130	0.25	1	8777 (1) 14751	FALSE	1	8777 (1) 14751
2131	0.25	1	8777 (1) 8846	FALSE	1	8777 (1) 8846
2132	0.25	1	8777 (1) 9378	FALSE	1	8777 (1) 9378
2133	0.25	1	8777 (1) 9920	FALSE	1	8777 (1) 9920
2134	0.25	1	8846 (1) 10382	FALSE	1	8846 (1) 10382
2135	0.25	1	8846 (1) 10743	FALSE	1	8846 (1) 10743
2136	0.25	1	8846 (1) 10824	FALSE	1	8846 (1) 10824
2137	0.25	1	8846 (1) 11420	FALSE	1	8846 (1) 11420
2138	0.25	1	8846 (1) 11668	FALSE	1	8846 (1) 11668
2139	0.25	1	8846 (1) 12093	FALSE	1	8846 (1) 12093
2140	0.25	1	8846 (1) 12240	FALSE	1	8846 (1) 12240
2141	0.25	1	8846 (1) 12531	FALSE	1	8846 (1) 12531
2142	0.25	1	8846 (1) 12689	FALSE	1	8846 (1) 12689
2143	0.25	1	8846 (1) 12701	FALSE	1	8846 (1) 12701
2144	0.25	1	8846 (1) 12709	FALSE	1	8846 (1) 12709
2145	0.25	1	8846 (1) 12780	FALSE	1	8846 (1) 12780
2146	0.25	1	8846 (1) 12987	FALSE	1	8846 (1) 12987
2147	0.25	1	8846 (1) 13047	FALSE	1	8846 (1) 13047
2148	0.25	1	8846 (1) 13308	FALSE	1	8846 (1) 13308
2149	0.25	1	8846 (1) 13378	FALSE	1	8846 (1) 13378
2150	0.25	1	8846 (1) 13683	FALSE	1	8846 (1) 13683
2151	0.25	1	8846 (1) 13693	FALSE	1	8846 (1) 13693
2152	0.25	1	8846 (1) 13782	FALSE	1	8846 (1) 13782
2153	0.25	1	8846 (1) 14133	FALSE	1	8846 (1) 14133
2154	0.25	1	8846 (1) 14220	FALSE	1	8846 (1) 14220
2155	0.25	1	8846 (1) 14464	FALSE	1	8846 (1) 14464
2156	0.25	1	8846 (1) 14697	FALSE	1	8846 (1) 14697
2157	0.25	1	8846 (1) 14751	FALSE	1	8846 (1) 14751
2158	0.25	1	8846 (1) 9378	FALSE	1	8846 (1) 9378
2159	0.25	1	8846 (1) 9920	FALSE	1	8846 (1) 9920
2160	0.25	1	9378 (1) 10072	FALSE	1	9378 (1) 10072
2161	0.25	1	9378 (1) 10382	FALSE	1	9378 (1) 10382
2162	0.25	1	9378 (1) 10743	FALSE	1	9378 (1) 10743
2163	0.25	1	9378 (1) 10824	FALSE	1	9378 (1) 10824
2164	0.25	1	9378 (1) 11420	FALSE	1	9378 (1) 11420
2165	0.25	1	9378 (1) 11668	FALSE	1	9378 (1) 11668
2166	0.25	1	9378 (1) 12093	FALSE	1	9378 (1) 12093
2167	0.25	2	9378 (2) 12240	FALSE	2	9378 (2) 12240
2168	0.25	1	9378 (1) 12531	FALSE	1	9378 (1) 12531
2169	0.25	1	9378 (1) 12689	FALSE	1	9378 (1) 12689
2170	0.25	1	9378 (1) 12701	FALSE	1	9378 (1) 12701
2171	0.25	1	9378 (1) 12709	FALSE	1	9378 (1) 12709
2172	0.25	1	9378 (1) 12780	FALSE	1	9378 (1) 12780
2173	0.25	1	9378 (1) 12987	FALSE	1	9378 (1) 12987
2174	0.25	1	9378 (1) 13047	FALSE	1	9378 (1) 13047
2175	0.25	1	9378 (1) 13308	FALSE	1	9378 (1) 13308
2176	0.25	2	9378 (2) 13378	FALSE	2	9378 (2) 13378
2177	0.25	1	9378 (1) 13683	FALSE	1	9378 (1) 13683
2178	0.25	1	9378 (1) 13693	FALSE	1	9378 (1) 13693
2179	0.25	1	9378 (1) 13782	FALSE	1	9378 (1) 13782
2180	0.25	1	9378 (1) 14133	FALSE	1	9378 (1) 14133
2181	0.25	1	9378 (1) 14220	FALSE	1	9378 (1) 14220
2182	0.25	1	9378 (1) 14464	FALSE	1	9378 (1) 14464
2183	0.25	1	9378 (1) 14697	FALSE	1	9378 (1) 14697
2184	0.25	1	9378 (1) 14751	FALSE	1	9378 (1) 14751
2185	0.25	1	9378 (1) 9920	FALSE	1	9378 (1) 9920
2186	0.25	1	9920 (1) 10382	FALSE	1	9920 (1) 10382
2187	0.25	1	9920 (1) 10743	FALSE	1	9920 (1) 10743
2188	0.25	1	9920 (1) 10824	FALSE	1	9920 (1) 10824
2189	0.25	1	9920 (1) 11420	FALSE	1	9920 (1) 11420
2190	0.25	1	9920 (1) 11668	FALSE	1	9920 (1) 11668
2191	0.25	1	9920 (1) 12093	FALSE	1	9920 (1) 12093
2192	0.25	1	9920 (1) 12240	FALSE	1	9920 (1) 12240
2193	0.25	1	9920 (1) 12531	FALSE	1	9920 (1) 12531
2194	0.25	1	9920 (1) 12689	FALSE	1	9920 (1) 12689
2195	0.25	1	9920 (1) 12701	FALSE	1	9920 (1) 12701
2196	0.25	1	9920 (1) 12709	FALSE	1	9920 (1) 12709
2197	0.25	1	9920 (1) 12780	FALSE	1	9920 (1) 12780
2198	0.25	1	9920 (1) 12987	FALSE	1	9920 (1) 12987
2199	0.25	1	9920 (1) 13047	FALSE	1	9920 (1) 13047
2200	0.25	1	9920 (1) 13308	FALSE	1	9920 (1) 13308
2201	0.25	1	9920 (1) 13378	FALSE	1	9920 (1) 13378
2202	0.25	1	9920 (1) 13683	FALSE	1	9920 (1) 13683
2203	0.25	1	9920 (1) 13693	FALSE	1	9920 (1) 13693
2204	0.25	1	9920 (1) 13782	FALSE	1	9920 (1) 13782
2205	0.25	1	9920 (1) 14133	FALSE	1	9920 (1) 14133
2206	0.25	1	9920 (1) 14220	FALSE	1	9920 (1) 14220
2207	0.25	1	9920 (1) 14464	FALSE	1	9920 (1) 14464
2208	0.25	1	9920 (1) 14697	FALSE	1	9920 (1) 14697
2209	0.25	1	9920 (1) 14751	FALSE	1	9920 (1) 14751
2210	0.25	1	12565 (1) 13212	FALSE	1	12565 (1) 13212
2211	0.25	1	11703 (1) 11706	FALSE	1	11703 (1) 11706
2212	0.25	1	11703 (1) 11773	FALSE	1	11703 (1) 11773
2213	0.25	1	11703 (1) 12326	FALSE	1	11703 (1) 12326
2214	0.25	1	11703 (1) 12697	FALSE	1	11703 (1) 12697
2215	0.25	1	11706 (1) 11773	FALSE	1	11706 (1) 11773
2216	0.25	1	11706 (1) 12326	FALSE	1	11706 (1) 12326
2217	0.25	1	11706 (1) 12697	FALSE	1	11706 (1) 12697
2218	0.25	1	11773 (1) 12326	FALSE	1	11773 (1) 12326
2219	0.25	1	11773 (1) 12697	FALSE	1	11773 (1) 12697
2220	0.25	1	12326 (1) 12697	FALSE	1	12326 (1) 12697
2221	0.25	1	11938 (1) 13865	FALSE	1	11938 (1) 13865
2222	0.25	1	11938 (1) 14077	FALSE	1	11938 (1) 14077
2223	0.25	1	13865 (1) 14077	FALSE	1	13865 (1) 14077
2224	0.25	1	12019 (1) 12650	FALSE	1	12019 (1) 12650
2225	0.25	1	12019 (1) 13532	FALSE	1	12019 (1) 13532
2226	0.25	1	12223 (1) 13352	FALSE	1	12223 (1) 13352
2227	0.25	1	12223 (1) 13968	FALSE	1	12223 (1) 13968
2228	0.25	1	12223 (1) 14660	FALSE	1	12223 (1) 14660
2229	0.25	1	13968 (1) 14660	FALSE	1	13968 (1) 14660
2230	0.25	1	1327 (1) 5024	FALSE	1	1327 (1) 5024
2231	0.25	1	1327 (1) 6579	FALSE	1	1327 (1) 6579
2232	0.25	1	1327 (1) 7104	FALSE	1	1327 (1) 7104
2233	0.25	1	1327 (1) 7256	FALSE	1	1327 (1) 7256
2234	0.25	1	1327 (1) 7387	FALSE	1	1327 (1) 7387
2235	0.25	1	1327 (1) 8451	FALSE	1	1327 (1) 8451
2236	0.25	1	1327 (1) 9683	FALSE	1	1327 (1) 9683
2237	0.25	1	5024 (1) 6579	FALSE	1	5024 (1) 6579
2238	0.25	1	5024 (1) 7104	FALSE	1	5024 (1) 7104
2239	0.25	1	5024 (1) 7256	FALSE	1	5024 (1) 7256
2240	0.25	1	5024 (1) 7387	FALSE	1	5024 (1) 7387
2241	0.25	1	5024 (1) 8451	FALSE	1	5024 (1) 8451
2242	0.25	1	5024 (1) 9683	FALSE	1	5024 (1) 9683
2243	0.25	1	6579 (1) 7104	FALSE	1	6579 (1) 7104
2244	0.25	1	6579 (1) 7256	FALSE	1	6579 (1) 7256
2245	0.25	1	6579 (1) 7387	FALSE	1	6579 (1) 7387
2246	0.25	1	6579 (1) 8451	FALSE	1	6579 (1) 8451
2247	0.25	1	6579 (1) 9683	FALSE	1	6579 (1) 9683
2248	0.25	1	7104 (1) 7256	FALSE	1	7104 (1) 7256
2249	0.25	1	7104 (1) 7387	FALSE	1	7104 (1) 7387
2250	0.25	1	7104 (1) 8451	FALSE	1	7104 (1) 8451
2251	0.25	1	7104 (1) 9683	FALSE	1	7104 (1) 9683
2252	0.25	1	7256 (1) 7387	FALSE	1	7256 (1) 7387
2253	0.25	1	7256 (1) 8451	FALSE	1	7256 (1) 8451
2254	0.25	1	7256 (1) 9683	FALSE	1	7256 (1) 9683
2255	0.25	1	7387 (1) 8451	FALSE	1	7387 (1) 8451
2256	0.25	1	7387 (1) 9683	FALSE	1	7387 (1) 9683
2257	0.25	1	8451 (1) 9683	FALSE	1	8451 (1) 9683
2258	0.25	1	1753 (1) 12951	FALSE	1	1753 (1) 12951
2259	0.25	1	1753 (1) 2535	FALSE	1	1753 (1) 2535
2260	0.25	1	1753 (1) 2658	FALSE	1	1753 (1) 2658
2261	0.25	1	1753 (1) 3407	FALSE	1	1753 (1) 3407
2262	0.25	1	1753 (1) 3500	FALSE	1	1753 (1) 3500
2263	0.25	1	1753 (1) 3555	FALSE	1	1753 (1) 3555
2264	0.25	1	1753 (1) 6776	FALSE	1	1753 (1) 6776
2265	0.25	1	1753 (1) 7192	FALSE	1	1753 (1) 7192
2266	0.25	1	1753 (1) 7520	FALSE	1	1753 (1) 7520
2267	0.25	1	1753 (1) 7558	FALSE	1	1753 (1) 7558
2268	0.25	1	1753 (1) 8256	FALSE	1	1753 (1) 8256
2269	0.25	1	1753 (1) 9395	FALSE	1	1753 (1) 9395
2270	0.25	1	1753 (1) 9570	FALSE	1	1753 (1) 9570
2271	0.25	1	2535 (1) 12951	FALSE	1	2535 (1) 12951
2272	0.25	1	2535 (1) 2658	FALSE	1	2535 (1) 2658
2273	0.25	1	2535 (1) 3407	FALSE	1	2535 (1) 3407
2274	0.25	1	2535 (1) 3500	FALSE	1	2535 (1) 3500
2275	0.25	1	2535 (1) 3555	FALSE	1	2535 (1) 3555
2276	0.25	1	2535 (1) 6776	FALSE	1	2535 (1) 6776
2277	0.25	1	2535 (1) 7192	FALSE	1	2535 (1) 7192
2278	0.25	1	2535 (1) 7520	FALSE	1	2535 (1) 7520
2279	0.25	1	2535 (1) 7558	FALSE	1	2535 (1) 7558
2280	0.25	1	2535 (1) 8256	FALSE	1	2535 (1) 8256
2281	0.25	1	2535 (1) 9395	FALSE	1	2535 (1) 9395
2282	0.25	1	2535 (1) 9570	FALSE	1	2535 (1) 9570
2283	0.25	1	2658 (1) 12951	FALSE	1	2658 (1) 12951
2284	0.25	1	2658 (1) 3407	FALSE	1	2658 (1) 3407
2285	0.25	1	2658 (1) 3500	FALSE	1	2658 (1) 3500
2286	0.25	1	2658 (1) 3555	FALSE	1	2658 (1) 3555
2287	0.25	1	2658 (1) 6776	FALSE	1	2658 (1) 6776
2288	0.25	1	2658 (1) 7192	FALSE	1	2658 (1) 7192
2289	0.25	1	2658 (1) 7520	FALSE	1	2658 (1) 7520
2290	0.25	1	2658 (1) 7558	FALSE	1	2658 (1) 7558
2291	0.25	1	2658 (1) 8256	FALSE	1	2658 (1) 8256
2292	0.25	1	2658 (1) 9395	FALSE	1	2658 (1) 9395
2293	0.25	1	2658 (1) 9570	FALSE	1	2658 (1) 9570
2294	0.25	1	3407 (1) 12951	FALSE	1	3407 (1) 12951
2295	0.25	1	3407 (1) 3500	FALSE	1	3407 (1) 3500
2296	0.25	1	3407 (1) 3555	FALSE	1	3407 (1) 3555
2297	0.25	1	3407 (1) 6776	FALSE	1	3407 (1) 6776
2298	0.25	1	3407 (1) 7192	FALSE	1	3407 (1) 7192
2299	0.25	1	3407 (1) 7520	FALSE	1	3407 (1) 7520
2300	0.25	1	3407 (1) 7558	FALSE	1	3407 (1) 7558
2301	0.25	1	3407 (1) 8256	FALSE	1	3407 (1) 8256
2302	0.25	1	3407 (1) 9395	FALSE	1	3407 (1) 9395
2303	0.25	1	3407 (1) 9570	FALSE	1	3407 (1) 9570
2304	0.25	1	3500 (1) 12951	FALSE	1	3500 (1) 12951
2305	0.25	1	3500 (1) 3555	FALSE	1	3500 (1) 3555
2306	0.25	1	3500 (1) 6776	FALSE	1	3500 (1) 6776
2307	0.25	1	3500 (1) 7192	FALSE	1	3500 (1) 7192
2308	0.25	1	3500 (1) 7520	FALSE	1	3500 (1) 7520
2309	0.25	1	3500 (1) 7558	FALSE	1	3500 (1) 7558
2310	0.25	1	3500 (1) 8256	FALSE	1	3500 (1) 8256
2311	0.25	1	3500 (1) 9395	FALSE	1	3500 (1) 9395
2312	0.25	1	3500 (1) 9570	FALSE	1	3500 (1) 9570
2313	0.25	1	3555 (1) 12019	FALSE	1	3555 (1) 12019
2314	0.25	1	3555 (1) 12650	FALSE	1	3555 (1) 12650
2315	0.25	1	3555 (1) 12951	FALSE	1	3555 (1) 12951
2316	0.25	1	3555 (1) 13532	FALSE	1	3555 (1) 13532
2317	0.25	1	3555 (1) 5768	FALSE	1	3555 (1) 5768
2318	0.25	1	3555 (1) 6776	FALSE	1	3555 (1) 6776
2319	0.25	1	3555 (1) 7192	FALSE	1	3555 (1) 7192
2320	0.25	1	3555 (1) 7520	FALSE	1	3555 (1) 7520
2321	0.25	1	3555 (1) 7558	FALSE	1	3555 (1) 7558
2322	0.25	1	3555 (1) 8256	FALSE	1	3555 (1) 8256
2323	0.25	1	3555 (1) 9395	FALSE	1	3555 (1) 9395
2324	0.25	1	3555 (1) 9570	FALSE	1	3555 (1) 9570
2325	0.25	1	3555 (1) 9997	FALSE	1	3555 (1) 9997
2326	0.25	1	6776 (1) 12951	FALSE	1	6776 (1) 12951
2327	0.25	1	6776 (1) 7192	FALSE	1	6776 (1) 7192
2328	0.25	1	6776 (1) 7520	FALSE	1	6776 (1) 7520
2329	0.25	1	6776 (1) 7558	FALSE	1	6776 (1) 7558
2330	0.25	1	6776 (1) 8256	FALSE	1	6776 (1) 8256
2331	0.25	1	6776 (1) 9395	FALSE	1	6776 (1) 9395
2332	0.25	1	6776 (1) 9570	FALSE	1	6776 (1) 9570
2333	0.25	1	7192 (1) 12951	FALSE	1	7192 (1) 12951
2334	0.25	1	7192 (1) 7520	FALSE	1	7192 (1) 7520
2335	0.25	1	7192 (1) 7558	FALSE	1	7192 (1) 7558
2336	0.25	1	7192 (1) 8256	FALSE	1	7192 (1) 8256
2337	0.25	1	7192 (1) 9395	FALSE	1	7192 (1) 9395
2338	0.25	1	7192 (1) 9570	FALSE	1	7192 (1) 9570
2339	0.25	1	7520 (1) 12951	FALSE	1	7520 (1) 12951
2340	0.25	1	7520 (1) 7558	FALSE	1	7520 (1) 7558
2341	0.25	1	7520 (1) 8256	FALSE	1	7520 (1) 8256
2342	0.25	1	7520 (1) 9395	FALSE	1	7520 (1) 9395
2343	0.25	1	7520 (1) 9570	FALSE	1	7520 (1) 9570
2344	0.25	1	7558 (1) 12951	FALSE	1	7558 (1) 12951
2345	0.25	1	7558 (1) 8256	FALSE	1	7558 (1) 8256
2346	0.25	1	7558 (1) 9395	FALSE	1	7558 (1) 9395
2347	0.25	1	7558 (1) 9570	FALSE	1	7558 (1) 9570
2348	0.25	1	8256 (1) 12951	FALSE	1	8256 (1) 12951
2349	0.25	1	8256 (1) 9395	FALSE	1	8256 (1) 9395
2350	0.25	1	8256 (1) 9570	FALSE	1	8256 (1) 9570
2351	0.25	1	9395 (1) 12951	FALSE	1	9395 (1) 12951
2352	0.25	1	9395 (1) 13944	FALSE	1	9395 (1) 13944
2353	0.25	1	9395 (1) 9570	FALSE	1	9395 (1) 9570
2354	0.25	1	9395 (1) 9943	FALSE	1	9395 (1) 9943
2355	0.25	1	9570 (1) 12951	FALSE	1	9570 (1) 12951
2356	0.25	1	1761 (1) 12019	FALSE	1	1761 (1) 12019
2357	0.25	2	1761 (2) 12650	FALSE	2	1761 (2) 12650
2358	0.25	1	1761 (1) 13532	FALSE	1	1761 (1) 13532
2359	0.25	1	1761 (1) 2671	FALSE	1	1761 (1) 2671
2360	0.25	1	1761 (1) 2893	FALSE	1	1761 (1) 2893
2361	0.25	1	1761 (1) 3229	FALSE	1	1761 (1) 3229
2362	0.25	1	1761 (1) 3251	FALSE	1	1761 (1) 3251
2363	0.25	1	1761 (1) 3555	FALSE	1	1761 (1) 3555
2364	0.25	1	1761 (1) 4506	FALSE	1	1761 (1) 4506
2365	0.25	1	1761 (1) 5185	FALSE	1	1761 (1) 5185
2366	0.25	1	1761 (1) 5768	FALSE	1	1761 (1) 5768
2367	0.25	1	1761 (1) 8465	FALSE	1	1761 (1) 8465
2368	0.25	1	1761 (1) 9610	FALSE	1	1761 (1) 9610
2369	0.25	1	1761 (1) 9997	FALSE	1	1761 (1) 9997
2370	0.25	1	2671 (1) 10790	FALSE	1	2671 (1) 10790
2371	0.25	1	2671 (1) 12650	FALSE	1	2671 (1) 12650
2372	0.25	1	2671 (1) 2893	FALSE	1	2671 (1) 2893
2373	0.25	1	2671 (1) 4506	FALSE	1	2671 (1) 4506
2374	0.25	1	2671 (1) 4934	FALSE	1	2671 (1) 4934
2375	0.25	1	2671 (1) 5185	FALSE	1	2671 (1) 5185
2376	0.25	1	2671 (1) 8465	FALSE	1	2671 (1) 8465
2377	0.25	1	2671 (1) 9610	FALSE	1	2671 (1) 9610
2378	0.25	1	3229 (1) 12019	FALSE	1	3229 (1) 12019
2379	0.25	1	3229 (1) 12650	FALSE	1	3229 (1) 12650
2380	0.25	1	3229 (1) 13532	FALSE	1	3229 (1) 13532
2381	0.25	1	3229 (1) 3251	FALSE	1	3229 (1) 3251
2382	0.25	1	3229 (1) 3555	FALSE	1	3229 (1) 3555
2383	0.25	1	3229 (1) 5768	FALSE	1	3229 (1) 5768
2384	0.25	1	3229 (1) 9997	FALSE	1	3229 (1) 9997
2385	0.25	1	3251 (1) 12019	FALSE	1	3251 (1) 12019
2386	0.25	1	3251 (1) 12650	FALSE	1	3251 (1) 12650
2387	0.25	1	3251 (1) 13532	FALSE	1	3251 (1) 13532
2388	0.25	1	3251 (1) 3555	FALSE	1	3251 (1) 3555
2389	0.25	1	3251 (1) 5768	FALSE	1	3251 (1) 5768
2390	0.25	1	3251 (1) 9997	FALSE	1	3251 (1) 9997
2391	0.25	1	4506 (1) 12650	FALSE	1	4506 (1) 12650
2392	0.25	1	4506 (1) 5185	FALSE	1	4506 (1) 5185
2393	0.25	1	4506 (1) 8465	FALSE	1	4506 (1) 8465
2394	0.25	1	4506 (1) 9610	FALSE	1	4506 (1) 9610
2395	0.25	1	5185 (1) 12650	FALSE	1	5185 (1) 12650
2396	0.25	1	5185 (1) 8465	FALSE	1	5185 (1) 8465
2397	0.25	1	5185 (1) 9610	FALSE	1	5185 (1) 9610
2398	0.25	1	5768 (1) 12019	FALSE	1	5768 (1) 12019
2399	0.25	1	5768 (1) 12650	FALSE	1	5768 (1) 12650
2400	0.25	1	5768 (1) 13532	FALSE	1	5768 (1) 13532
2401	0.25	1	5768 (1) 9997	FALSE	1	5768 (1) 9997
2402	0.25	1	8465 (1) 12650	FALSE	1	8465 (1) 12650
2403	0.25	1	8465 (1) 9610	FALSE	1	8465 (1) 9610
2404	0.25	1	9610 (1) 12650	FALSE	1	9610 (1) 12650
2405	0.25	1	9997 (1) 12019	FALSE	1	9997 (1) 12019
2406	0.25	1	9997 (1) 12650	FALSE	1	9997 (1) 12650
2407	0.25	1	9997 (1) 13532	FALSE	1	9997 (1) 13532
2408	0.25	1	1784 (1) 1795	FALSE	1	1784 (1) 1795
2409	0.25	1	1784 (1) 1874	FALSE	1	1784 (1) 1874
2410	0.25	1	1784 (1) 1982	FALSE	1	1784 (1) 1982
2411	0.25	1	1784 (1) 2060	FALSE	1	1784 (1) 2060
2412	0.25	1	1784 (1) 2262	FALSE	1	1784 (1) 2262
2413	0.25	1	1784 (1) 2478	FALSE	1	1784 (1) 2478
2414	0.25	1	1784 (1) 3032	FALSE	1	1784 (1) 3032
2415	0.25	1	1784 (1) 3088	FALSE	1	1784 (1) 3088
2416	0.25	1	1784 (1) 3210	FALSE	1	1784 (1) 3210
2417	0.25	1	1784 (1) 6439	FALSE	1	1784 (1) 6439
2418	0.25	1	1795 (1) 1874	FALSE	1	1795 (1) 1874
2419	0.25	1	1795 (1) 1982	FALSE	1	1795 (1) 1982
2420	0.25	1	1795 (1) 2060	FALSE	1	1795 (1) 2060
2421	0.25	1	1795 (1) 2262	FALSE	1	1795 (1) 2262
2422	0.25	1	1795 (1) 2478	FALSE	1	1795 (1) 2478
2423	0.25	1	1795 (1) 3032	FALSE	1	1795 (1) 3032
2424	0.25	1	1795 (1) 3088	FALSE	1	1795 (1) 3088
2425	0.25	1	1795 (1) 3210	FALSE	1	1795 (1) 3210
2426	0.25	1	1795 (1) 6439	FALSE	1	1795 (1) 6439
2427	0.25	1	1874 (1) 1982	FALSE	1	1874 (1) 1982
2428	0.25	1	1874 (1) 2060	FALSE	1	1874 (1) 2060
2429	0.25	1	1874 (1) 2262	FALSE	1	1874 (1) 2262
[truncated: 1,654 more rows]

## Sheet: Root
SUID	activityRatio	interaction	name	selected	shared interaction	shared name
18017	0.25	1	10005 (1) 10036	FALSE	1	10005 (1) 10036
18018	0.25	1	10005 (1) 10456	FALSE	1	10005 (1) 10456
18019	0.25	1	10005 (1) 13015	FALSE	1	10005 (1) 13015
18020	0.25	1	10036 (1) 10456	FALSE	1	10036 (1) 10456
18021	0.25	1	10036 (1) 13015	FALSE	1	10036 (1) 13015
18022	0.25	1	10456 (1) 13015	FALSE	1	10456 (1) 13015
18023	0.25	1	10010 (1) 10701	FALSE	1	10010 (1) 10701
18024	0.25	1	10010 (1) 11047	FALSE	1	10010 (1) 11047
18025	0.25	1	10010 (1) 11958	FALSE	1	10010 (1) 11958
18026	0.25	1	10010 (1) 12278	FALSE	1	10010 (1) 12278
18027	0.25	1	10010 (1) 13773	FALSE	1	10010 (1) 13773
18028	0.25	1	10010 (1) 14044	FALSE	1	10010 (1) 14044
18029	0.25	1	10010 (1) 14403	FALSE	1	10010 (1) 14403
18030	0.25	1	10701 (1) 11047	FALSE	1	10701 (1) 11047
18031	0.25	1	10701 (1) 14403	FALSE	1	10701 (1) 14403
18032	0.25	1	11047 (1) 14403	FALSE	1	11047 (1) 14403
18033	0.25	1	12278 (1) 13773	FALSE	1	12278 (1) 13773
18034	0.25	1	12278 (1) 14044	FALSE	1	12278 (1) 14044
18035	0.25	1	13773 (1) 14044	FALSE	1	13773 (1) 14044
18036	0.25	1	10020 (1) 10214	FALSE	1	10020 (1) 10214
18037	0.25	1	10020 (1) 11696	FALSE	1	10020 (1) 11696
18038	0.25	1	10020 (1) 12876	FALSE	1	10020 (1) 12876
18039	0.25	1	10020 (1) 13913	FALSE	1	10020 (1) 13913
18040	0.25	1	10020 (1) 13961	FALSE	1	10020 (1) 13961
18041	0.25	1	10020 (1) 14069	FALSE	1	10020 (1) 14069
18042	0.25	1	10020 (1) 14545	FALSE	1	10020 (1) 14545
18043	0.25	1	10020 (1) 14985	FALSE	1	10020 (1) 14985
18044	0.25	1	10214 (1) 10262	FALSE	1	10214 (1) 10262
18045	0.25	1	10214 (1) 11230	FALSE	1	10214 (1) 11230
18046	0.25	1	10214 (1) 11532	FALSE	1	10214 (1) 11532
18047	0.25	1	10214 (1) 11590	FALSE	1	10214 (1) 11590
18048	0.25	1	10214 (1) 11696	FALSE	1	10214 (1) 11696
18049	0.25	1	10214 (1) 11924	FALSE	1	10214 (1) 11924
18050	0.25	1	10214 (1) 12616	FALSE	1	10214 (1) 12616
18051	0.25	1	10214 (1) 12876	FALSE	1	10214 (1) 12876
18052	0.25	1	10214 (1) 13913	FALSE	1	10214 (1) 13913
18053	0.25	1	10214 (1) 13961	FALSE	1	10214 (1) 13961
18054	0.25	1	10214 (1) 14069	FALSE	1	10214 (1) 14069
18055	0.25	1	10214 (1) 14523	FALSE	1	10214 (1) 14523
18056	0.25	1	10214 (1) 14659	FALSE	1	10214 (1) 14659
18057	0.25	1	10214 (1) 14985	FALSE	1	10214 (1) 14985
18058	0.25	1	11696 (1) 12876	FALSE	1	11696 (1) 12876
18059	0.25	1	11696 (1) 13913	FALSE	1	11696 (1) 13913
18060	0.25	1	11696 (1) 13961	FALSE	1	11696 (1) 13961
18061	0.25	1	11696 (1) 14069	FALSE	1	11696 (1) 14069
18062	0.25	1	11696 (1) 14545	FALSE	1	11696 (1) 14545
18063	0.25	1	11696 (1) 14985	FALSE	1	11696 (1) 14985
18064	0.25	1	12876 (1) 13857	FALSE	1	12876 (1) 13857
18065	0.25	1	12876 (1) 13913	FALSE	1	12876 (1) 13913
18066	0.25	1	12876 (1) 13961	FALSE	1	12876 (1) 13961
18067	0.25	1	12876 (1) 14069	FALSE	1	12876 (1) 14069
18068	0.25	1	12876 (1) 14545	FALSE	1	12876 (1) 14545
18069	0.25	1	12876 (1) 14985	FALSE	1	12876 (1) 14985
18070	0.25	1	13913 (1) 13961	FALSE	1	13913 (1) 13961
18071	0.25	1	13913 (1) 14069	FALSE	1	13913 (1) 14069
18072	0.25	1	13913 (1) 14545	FALSE	1	13913 (1) 14545
18073	0.25	1	13913 (1) 14985	FALSE	1	13913 (1) 14985
18074	0.25	1	13961 (1) 14069	FALSE	1	13961 (1) 14069
18075	0.25	1	13961 (1) 14545	FALSE	1	13961 (1) 14545
18076	0.25	1	13961 (1) 14985	FALSE	1	13961 (1) 14985
18077	0.25	1	14069 (1) 14545	FALSE	1	14069 (1) 14545
18078	0.25	1	14069 (1) 14985	FALSE	1	14069 (1) 14985
18079	0.25	1	14545 (1) 14985	FALSE	1	14545 (1) 14985
18080	0.25	1	10046 (1) 11080	FALSE	1	10046 (1) 11080
18081	0.25	1	10046 (1) 11532	FALSE	1	10046 (1) 11532
18082	0.25	1	10046 (1) 12029	FALSE	1	10046 (1) 12029
18083	0.25	1	10046 (1) 12166	FALSE	1	10046 (1) 12166
18084	0.25	1	10046 (1) 12738	FALSE	1	10046 (1) 12738
18085	0.25	1	10046 (1) 12868	FALSE	1	10046 (1) 12868
18086	0.25	1	10046 (1) 13146	FALSE	1	10046 (1) 13146
18087	0.25	1	10046 (1) 13214	FALSE	1	10046 (1) 13214
18088	0.25	1	11080 (1) 11131	FALSE	1	11080 (1) 11131
18089	0.25	1	11080 (1) 11532	FALSE	1	11080 (1) 11532
18090	0.25	1	11080 (1) 12029	FALSE	1	11080 (1) 12029
18091	0.25	1	11080 (1) 12166	FALSE	1	11080 (1) 12166
18092	0.25	1	11080 (1) 12300	FALSE	1	11080 (1) 12300
18093	0.25	1	11080 (1) 12674	FALSE	1	11080 (1) 12674
18094	0.25	1	11080 (1) 12738	FALSE	1	11080 (1) 12738
18095	0.25	2	11080 (2) 12868	FALSE	2	11080 (2) 12868
18096	0.25	1	11080 (1) 13080	FALSE	1	11080 (1) 13080
18097	0.25	2	11080 (2) 13146	FALSE	2	11080 (2) 13146
18098	0.25	3	11080 (3) 13214	FALSE	3	11080 (3) 13214
18099	0.25	1	11080 (1) 13489	FALSE	1	11080 (1) 13489
18100	0.25	2	11080 (2) 14628	FALSE	2	11080 (2) 14628
18101	0.25	1	11080 (1) 14962	FALSE	1	11080 (1) 14962
18102	0.25	1	11532 (1) 11571	FALSE	1	11532 (1) 11571
18103	0.25	1	11532 (1) 11590	FALSE	1	11532 (1) 11590
18104	0.25	1	11532 (1) 11924	FALSE	1	11532 (1) 11924
18105	0.25	1	11532 (1) 12029	FALSE	1	11532 (1) 12029
18106	0.25	1	11532 (1) 12166	FALSE	1	11532 (1) 12166
18107	0.25	1	11532 (1) 12616	FALSE	1	11532 (1) 12616
18108	0.25	1	11532 (1) 12738	FALSE	1	11532 (1) 12738
18109	0.25	1	11532 (1) 12866	FALSE	1	11532 (1) 12866
18110	0.25	1	11532 (1) 12868	FALSE	1	11532 (1) 12868
18111	0.25	1	11532 (1) 12876	FALSE	1	11532 (1) 12876
18112	0.25	1	11532 (1) 13146	FALSE	1	11532 (1) 13146
18113	0.25	1	11532 (1) 13214	FALSE	1	11532 (1) 13214
18114	0.25	1	11532 (1) 13857	FALSE	1	11532 (1) 13857
18115	0.25	1	11532 (1) 14523	FALSE	1	11532 (1) 14523
18116	0.25	1	11532 (1) 14659	FALSE	1	11532 (1) 14659
18117	0.25	1	12029 (1) 12166	FALSE	1	12029 (1) 12166
18118	0.25	1	12029 (1) 12738	FALSE	1	12029 (1) 12738
18119	0.25	1	12029 (1) 12868	FALSE	1	12029 (1) 12868
18120	0.25	1	12029 (1) 13146	FALSE	1	12029 (1) 13146
18121	0.25	1	12029 (1) 13214	FALSE	1	12029 (1) 13214
18122	0.25	1	12166 (1) 12738	FALSE	1	12166 (1) 12738
18123	0.25	1	12166 (1) 12868	FALSE	1	12166 (1) 12868
18124	0.25	1	12166 (1) 13146	FALSE	1	12166 (1) 13146
18125	0.25	1	12166 (1) 13214	FALSE	1	12166 (1) 13214
18126	0.25	1	12738 (1) 12868	FALSE	1	12738 (1) 12868
18127	0.25	1	12738 (1) 13146	FALSE	1	12738 (1) 13146
18128	0.25	1	12738 (1) 13214	FALSE	1	12738 (1) 13214
18129	0.25	2	12868 (2) 13146	FALSE	2	12868 (2) 13146
18130	0.25	1	12868 (1) 13214	FALSE	1	12868 (1) 13214
18131	0.25	1	13146 (1) 13214	FALSE	1	13146 (1) 13214
18132	0.25	1	13214 (1) 13489	FALSE	1	13214 (1) 13489
18133	0.25	2	13214 (2) 14628	FALSE	2	13214 (2) 14628
18134	0.25	1	13214 (1) 14962	FALSE	1	13214 (1) 14962
18135	0.25	1	10056 (1) 10957	FALSE	1	10056 (1) 10957
18136	0.25	1	10056 (1) 11136	FALSE	1	10056 (1) 11136
18137	0.25	1	10056 (1) 12396	FALSE	1	10056 (1) 12396
18138	0.25	1	10056 (1) 13486	FALSE	1	10056 (1) 13486
18139	0.25	1	10957 (1) 11136	FALSE	1	10957 (1) 11136
18140	0.25	1	10957 (1) 12396	FALSE	1	10957 (1) 12396
18141	0.25	1	10957 (1) 13486	FALSE	1	10957 (1) 13486
18142	0.25	1	11136 (1) 12396	FALSE	1	11136 (1) 12396
18143	0.25	1	11136 (1) 13486	FALSE	1	11136 (1) 13486
18144	0.25	1	12396 (1) 13486	FALSE	1	12396 (1) 13486
18145	0.25	1	13486 (1) 13971	FALSE	1	13486 (1) 13971
18146	0.25	1	13486 (1) 14615	FALSE	1	13486 (1) 14615
18147	0.25	1	10075 (1) 11123	FALSE	1	10075 (1) 11123
18148	0.25	1	10075 (1) 11265	FALSE	1	10075 (1) 11265
18149	0.25	1	10075 (1) 13736	FALSE	1	10075 (1) 13736
18150	0.25	1	11123 (1) 11265	FALSE	1	11123 (1) 11265
18151	0.25	1	11123 (1) 11846	FALSE	1	11123 (1) 11846
18152	0.25	1	11123 (1) 12258	FALSE	1	11123 (1) 12258
18153	0.25	1	11123 (1) 12381	FALSE	1	11123 (1) 12381
18154	0.25	1	11123 (1) 12573	FALSE	1	11123 (1) 12573
18155	0.25	1	11123 (1) 13140	FALSE	1	11123 (1) 13140
18156	0.25	1	11123 (1) 13270	FALSE	1	11123 (1) 13270
18157	0.25	1	11123 (1) 13736	FALSE	1	11123 (1) 13736
18158	0.25	1	11123 (1) 14218	FALSE	1	11123 (1) 14218
18159	0.25	1	11123 (1) 14562	FALSE	1	11123 (1) 14562
18160	0.25	1	11123 (1) 14679	FALSE	1	11123 (1) 14679
18161	0.25	1	11265 (1) 13736	FALSE	1	11265 (1) 13736
18162	0.25	1	10093 (1) 10182	FALSE	1	10093 (1) 10182
18163	0.25	1	10093 (1) 10236	FALSE	1	10093 (1) 10236
18164	0.25	1	10093 (1) 10263	FALSE	1	10093 (1) 10263
18165	0.25	1	10093 (1) 10435	FALSE	1	10093 (1) 10435
18166	0.25	1	10093 (1) 10499	FALSE	1	10093 (1) 10499
18167	0.25	1	10093 (1) 10543	FALSE	1	10093 (1) 10543
18168	0.25	1	10093 (1) 10698	FALSE	1	10093 (1) 10698
18169	0.25	1	10093 (1) 10794	FALSE	1	10093 (1) 10794
18170	0.25	1	10093 (1) 10821	FALSE	1	10093 (1) 10821
18171	0.25	1	10093 (1) 11194	FALSE	1	10093 (1) 11194
18172	0.25	1	10093 (1) 11550	FALSE	1	10093 (1) 11550
18173	0.25	1	10093 (1) 11557	FALSE	1	10093 (1) 11557
18174	0.25	1	10093 (1) 11590	FALSE	1	10093 (1) 11590
18175	0.25	1	10093 (1) 11608	FALSE	1	10093 (1) 11608
18176	0.25	1	10093 (1) 11763	FALSE	1	10093 (1) 11763
18177	0.25	1	10093 (1) 11920	FALSE	1	10093 (1) 11920
18178	0.25	1	10093 (1) 12031	FALSE	1	10093 (1) 12031
18179	0.25	1	10093 (1) 12124	FALSE	1	10093 (1) 12124
18180	0.25	1	10093 (1) 12154	FALSE	1	10093 (1) 12154
18181	0.25	1	10093 (1) 12617	FALSE	1	10093 (1) 12617
18182	0.25	1	10093 (1) 12845	FALSE	1	10093 (1) 12845
18183	0.25	1	10093 (1) 12898	FALSE	1	10093 (1) 12898
18184	0.25	2	10093 (2) 13041	FALSE	2	10093 (2) 13041
18185	0.25	1	10093 (1) 13245	FALSE	1	10093 (1) 13245
18186	0.25	1	10093 (1) 13317	FALSE	1	10093 (1) 13317
18187	0.25	1	10093 (1) 13336	FALSE	1	10093 (1) 13336
18188	0.25	1	10093 (1) 13529	FALSE	1	10093 (1) 13529
18189	0.25	1	10093 (1) 13769	FALSE	1	10093 (1) 13769
18190	0.25	1	10182 (1) 11590	FALSE	1	10182 (1) 11590
18191	0.25	1	10182 (1) 12031	FALSE	1	10182 (1) 12031
18192	0.25	1	10182 (1) 12617	FALSE	1	10182 (1) 12617
18193	0.25	1	10236 (1) 10435	FALSE	1	10236 (1) 10435
18194	0.25	1	10236 (1) 10499	FALSE	1	10236 (1) 10499
18195	0.25	1	10236 (1) 10543	FALSE	1	10236 (1) 10543
18196	0.25	1	10236 (1) 10698	FALSE	1	10236 (1) 10698
18197	0.25	1	10236 (1) 10794	FALSE	1	10236 (1) 10794
18198	0.25	1	10236 (1) 10821	FALSE	1	10236 (1) 10821
18199	0.25	1	10236 (1) 11550	FALSE	1	10236 (1) 11550
18200	0.25	1	10236 (1) 11557	FALSE	1	10236 (1) 11557
18201	0.25	1	10236 (1) 11608	FALSE	1	10236 (1) 11608
18202	0.25	1	10236 (1) 11763	FALSE	1	10236 (1) 11763
18203	0.25	1	10236 (1) 11920	FALSE	1	10236 (1) 11920
18204	0.25	1	10236 (1) 12124	FALSE	1	10236 (1) 12124
18205	0.25	1	10236 (1) 12154	FALSE	1	10236 (1) 12154
18206	0.25	1	10236 (1) 12898	FALSE	1	10236 (1) 12898
18207	0.25	1	10236 (1) 13041	FALSE	1	10236 (1) 13041
18208	0.25	1	10236 (1) 13245	FALSE	1	10236 (1) 13245
18209	0.25	1	10236 (1) 13317	FALSE	1	10236 (1) 13317
18210	0.25	1	10236 (1) 13529	FALSE	1	10236 (1) 13529
18211	0.25	1	10236 (1) 13769	FALSE	1	10236 (1) 13769
18212	0.25	1	10263 (1) 10279	FALSE	1	10263 (1) 10279
18213	0.25	1	10263 (1) 11194	FALSE	1	10263 (1) 11194
18214	0.25	1	10263 (1) 11758	FALSE	1	10263 (1) 11758
18215	0.25	1	10263 (1) 12845	FALSE	1	10263 (1) 12845
18216	0.25	1	10263 (1) 13041	FALSE	1	10263 (1) 13041
18217	0.25	1	10263 (1) 13336	FALSE	1	10263 (1) 13336
18218	0.25	2	10263 (2) 13471	FALSE	2	10263 (2) 13471
18219	0.25	2	10263 (2) 13773	FALSE	2	10263 (2) 13773
18220	0.25	1	10435 (1) 10499	FALSE	1	10435 (1) 10499
18221	0.25	1	10435 (1) 10543	FALSE	1	10435 (1) 10543
18222	0.25	1	10435 (1) 10698	FALSE	1	10435 (1) 10698
18223	0.25	1	10435 (1) 10794	FALSE	1	10435 (1) 10794
18224	0.25	1	10435 (1) 10821	FALSE	1	10435 (1) 10821
18225	0.25	1	10435 (1) 11550	FALSE	1	10435 (1) 11550
18226	0.25	1	10435 (1) 11557	FALSE	1	10435 (1) 11557
18227	0.25	1	10435 (1) 11608	FALSE	1	10435 (1) 11608
18228	0.25	1	10435 (1) 11763	FALSE	1	10435 (1) 11763
18229	0.25	1	10435 (1) 11920	FALSE	1	10435 (1) 11920
18230	0.25	1	10435 (1) 12124	FALSE	1	10435 (1) 12124
18231	0.25	1	10435 (1) 12154	FALSE	1	10435 (1) 12154
18232	0.25	1	10435 (1) 12898	FALSE	1	10435 (1) 12898
18233	0.25	1	10435 (1) 13041	FALSE	1	10435 (1) 13041
18234	0.25	1	10435 (1) 13245	FALSE	1	10435 (1) 13245
18235	0.25	1	10435 (1) 13317	FALSE	1	10435 (1) 13317
18236	0.25	1	10435 (1) 13529	FALSE	1	10435 (1) 13529
18237	0.25	1	10435 (1) 13769	FALSE	1	10435 (1) 13769
18238	0.25	1	10499 (1) 10543	FALSE	1	10499 (1) 10543
18239	0.25	1	10499 (1) 10698	FALSE	1	10499 (1) 10698
18240	0.25	1	10499 (1) 10794	FALSE	1	10499 (1) 10794
18241	0.25	1	10499 (1) 10821	FALSE	1	10499 (1) 10821
18242	0.25	1	10499 (1) 11550	FALSE	1	10499 (1) 11550
18243	0.25	1	10499 (1) 11557	FALSE	1	10499 (1) 11557
18244	0.25	1	10499 (1) 11608	FALSE	1	10499 (1) 11608
18245	0.25	1	10499 (1) 11763	FALSE	1	10499 (1) 11763
18246	0.25	1	10499 (1) 11920	FALSE	1	10499 (1) 11920
18247	0.25	1	10499 (1) 12124	FALSE	1	10499 (1) 12124
18248	0.25	1	10499 (1) 12154	FALSE	1	10499 (1) 12154
18249	0.25	1	10499 (1) 12898	FALSE	1	10499 (1) 12898
18250	0.25	1	10499 (1) 13041	FALSE	1	10499 (1) 13041
18251	0.25	1	10499 (1) 13245	FALSE	1	10499 (1) 13245
18252	0.25	1	10499 (1) 13317	FALSE	1	10499 (1) 13317
18253	0.25	1	10499 (1) 13529	FALSE	1	10499 (1) 13529
18254	0.25	1	10499 (1) 13769	FALSE	1	10499 (1) 13769
18255	0.25	1	10543 (1) 10698	FALSE	1	10543 (1) 10698
18256	0.25	1	10543 (1) 10794	FALSE	1	10543 (1) 10794
18257	0.25	1	10543 (1) 10821	FALSE	1	10543 (1) 10821
18258	0.25	1	10543 (1) 11550	FALSE	1	10543 (1) 11550
18259	0.25	1	10543 (1) 11557	FALSE	1	10543 (1) 11557
18260	0.25	1	10543 (1) 11608	FALSE	1	10543 (1) 11608
18261	0.25	1	10543 (1) 11763	FALSE	1	10543 (1) 11763
18262	0.25	1	10543 (1) 11920	FALSE	1	10543 (1) 11920
18263	0.25	1	10543 (1) 12124	FALSE	1	10543 (1) 12124
18264	0.25	1	10543 (1) 12154	FALSE	1	10543 (1) 12154
18265	0.25	1	10543 (1) 12898	FALSE	1	10543 (1) 12898
18266	0.25	1	10543 (1) 13041	FALSE	1	10543 (1) 13041
18267	0.25	1	10543 (1) 13245	FALSE	1	10543 (1) 13245
18268	0.25	1	10543 (1) 13317	FALSE	1	10543 (1) 13317
18269	0.25	1	10543 (1) 13529	FALSE	1	10543 (1) 13529
18270	0.25	1	10543 (1) 13769	FALSE	1	10543 (1) 13769
18271	0.25	1	10698 (1) 10794	FALSE	1	10698 (1) 10794
18272	0.25	1	10698 (1) 10821	FALSE	1	10698 (1) 10821
18273	0.25	1	10698 (1) 11550	FALSE	1	10698 (1) 11550
18274	0.25	1	10698 (1) 11557	FALSE	1	10698 (1) 11557
18275	0.25	1	10698 (1) 11608	FALSE	1	10698 (1) 11608
18276	0.25	1	10698 (1) 11763	FALSE	1	10698 (1) 11763
18277	0.25	1	10698 (1) 11920	FALSE	1	10698 (1) 11920
18278	0.25	1	10698 (1) 12124	FALSE	1	10698 (1) 12124
18279	0.25	1	10698 (1) 12154	FALSE	1	10698 (1) 12154
18280	0.25	1	10698 (1) 12898	FALSE	1	10698 (1) 12898
18281	0.25	1	10698 (1) 13041	FALSE	1	10698 (1) 13041
18282	0.25	1	10698 (1) 13245	FALSE	1	10698 (1) 13245
18283	0.25	1	10698 (1) 13317	FALSE	1	10698 (1) 13317
18284	0.25	1	10698 (1) 13529	FALSE	1	10698 (1) 13529
18285	0.25	1	10698 (1) 13769	FALSE	1	10698 (1) 13769
18286	0.25	1	10794 (1) 10821	FALSE	1	10794 (1) 10821
18287	0.25	1	10794 (1) 11550	FALSE	1	10794 (1) 11550
18288	0.25	1	10794 (1) 11557	FALSE	1	10794 (1) 11557
18289	0.25	1	10794 (1) 11561	FALSE	1	10794 (1) 11561
18290	0.25	1	10794 (1) 11608	FALSE	1	10794 (1) 11608
18291	0.25	1	10794 (1) 11763	FALSE	1	10794 (1) 11763
18292	0.25	1	10794 (1) 11920	FALSE	1	10794 (1) 11920
18293	0.25	1	10794 (1) 12107	FALSE	1	10794 (1) 12107
18294	0.25	1	10794 (1) 12124	FALSE	1	10794 (1) 12124
18295	0.25	1	10794 (1) 12154	FALSE	1	10794 (1) 12154
18296	0.25	1	10794 (1) 12898	FALSE	1	10794 (1) 12898
18297	0.25	1	10794 (1) 13041	FALSE	1	10794 (1) 13041
18298	0.25	1	10794 (1) 13112	FALSE	1	10794 (1) 13112
18299	0.25	1	10794 (1) 13245	FALSE	1	10794 (1) 13245
18300	0.25	1	10794 (1) 13317	FALSE	1	10794 (1) 13317
18301	0.25	1	10794 (1) 13529	FALSE	1	10794 (1) 13529
18302	0.25	1	10794 (1) 13769	FALSE	1	10794 (1) 13769
18303	0.25	1	10821 (1) 11550	FALSE	1	10821 (1) 11550
18304	0.25	1	10821 (1) 11557	FALSE	1	10821 (1) 11557
18305	0.25	1	10821 (1) 11608	FALSE	1	10821 (1) 11608
18306	0.25	1	10821 (1) 11763	FALSE	1	10821 (1) 11763
18307	0.25	1	10821 (1) 11920	FALSE	1	10821 (1) 11920
18308	0.25	1	10821 (1) 12124	FALSE	1	10821 (1) 12124
18309	0.25	1	10821 (1) 12154	FALSE	1	10821 (1) 12154
18310	0.25	1	10821 (1) 12898	FALSE	1	10821 (1) 12898
18311	0.25	1	10821 (1) 13041	FALSE	1	10821 (1) 13041
18312	0.25	1	10821 (1) 13245	FALSE	1	10821 (1) 13245
18313	0.25	1	10821 (1) 13317	FALSE	1	10821 (1) 13317
18314	0.25	1	10821 (1) 13529	FALSE	1	10821 (1) 13529
18315	0.25	1	10821 (1) 13769	FALSE	1	10821 (1) 13769
18316	0.25	1	11194 (1) 12845	FALSE	1	11194 (1) 12845
18317	0.25	1	11194 (1) 13041	FALSE	1	11194 (1) 13041
18318	0.25	1	11194 (1) 13336	FALSE	1	11194 (1) 13336
18319	0.25	1	11550 (1) 11557	FALSE	1	11550 (1) 11557
18320	0.25	1	11550 (1) 11608	FALSE	1	11550 (1) 11608
18321	0.25	1	11550 (1) 11763	FALSE	1	11550 (1) 11763
18322	0.25	1	11550 (1) 11920	FALSE	1	11550 (1) 11920
18323	0.25	1	11550 (1) 12124	FALSE	1	11550 (1) 12124
18324	0.25	1	11550 (1) 12154	FALSE	1	11550 (1) 12154
18325	0.25	1	11550 (1) 12898	FALSE	1	11550 (1) 12898
18326	0.25	1	11550 (1) 13041	FALSE	1	11550 (1) 13041
18327	0.25	1	11550 (1) 13245	FALSE	1	11550 (1) 13245
18328	0.25	1	11550 (1) 13317	FALSE	1	11550 (1) 13317
18329	0.25	1	11550 (1) 13529	FALSE	1	11550 (1) 13529
18330	0.25	1	11550 (1) 13769	FALSE	1	11550 (1) 13769
18331	0.25	1	11557 (1) 11608	FALSE	1	11557 (1) 11608
18332	0.25	1	11557 (1) 11763	FALSE	1	11557 (1) 11763
18333	0.25	1	11557 (1) 11920	FALSE	1	11557 (1) 11920
18334	0.25	1	11557 (1) 12124	FALSE	1	11557 (1) 12124
18335	0.25	1	11557 (1) 12154	FALSE	1	11557 (1) 12154
18336	0.25	1	11557 (1) 12898	FALSE	1	11557 (1) 12898
18337	0.25	1	11557 (1) 13041	FALSE	1	11557 (1) 13041
18338	0.25	1	11557 (1) 13245	FALSE	1	11557 (1) 13245
18339	0.25	1	11557 (1) 13317	FALSE	1	11557 (1) 13317
18340	0.25	1	11557 (1) 13529	FALSE	1	11557 (1) 13529
18341	0.25	1	11557 (1) 13769	FALSE	1	11557 (1) 13769
18342	0.25	2	11590 (2) 11924	FALSE	2	11590 (2) 11924
18343	0.25	1	11590 (1) 12031	FALSE	1	11590 (1) 12031
18344	0.25	1	11590 (1) 12616	FALSE	1	11590 (1) 12616
18345	0.25	1	11590 (1) 12617	FALSE	1	11590 (1) 12617
18346	0.25	2	11590 (2) 14523	FALSE	2	11590 (2) 14523
18347	0.25	1	11590 (1) 14659	FALSE	1	11590 (1) 14659
18348	0.25	1	11608 (1) 11763	FALSE	1	11608 (1) 11763
18349	0.25	1	11608 (1) 11920	FALSE	1	11608 (1) 11920
18350	0.25	1	11608 (1) 12124	FALSE	1	11608 (1) 12124
18351	0.25	1	11608 (1) 12154	FALSE	1	11608 (1) 12154
18352	0.25	1	11608 (1) 12898	FALSE	1	11608 (1) 12898
18353	0.25	1	11608 (1) 13041	FALSE	1	11608 (1) 13041
18354	0.25	1	11608 (1) 13199	FALSE	1	11608 (1) 13199
18355	0.25	1	11608 (1) 13245	FALSE	1	11608 (1) 13245
18356	0.25	1	11608 (1) 13317	FALSE	1	11608 (1) 13317
18357	0.25	1	11608 (1) 13409	FALSE	1	11608 (1) 13409
18358	0.25	1	11608 (1) 13529	FALSE	1	11608 (1) 13529
18359	0.25	1	11608 (1) 13769	FALSE	1	11608 (1) 13769
18360	0.25	1	11763 (1) 11920	FALSE	1	11763 (1) 11920
18361	0.25	1	11763 (1) 12124	FALSE	1	11763 (1) 12124
18362	0.25	1	11763 (1) 12154	FALSE	1	11763 (1) 12154
18363	0.25	1	11763 (1) 12898	FALSE	1	11763 (1) 12898
18364	0.25	1	11763 (1) 13041	FALSE	1	11763 (1) 13041
18365	0.25	1	11763 (1) 13245	FALSE	1	11763 (1) 13245
18366	0.25	1	11763 (1) 13317	FALSE	1	11763 (1) 13317
18367	0.25	1	11763 (1) 13529	FALSE	1	11763 (1) 13529
18368	0.25	1	11763 (1) 13769	FALSE	1	11763 (1) 13769
18369	0.25	1	11920 (1) 12124	FALSE	1	11920 (1) 12124
18370	0.25	1	11920 (1) 12154	FALSE	1	11920 (1) 12154
18371	0.25	1	11920 (1) 12898	FALSE	1	11920 (1) 12898
18372	0.25	1	11920 (1) 13041	FALSE	1	11920 (1) 13041
18373	0.25	1	11920 (1) 13245	FALSE	1	11920 (1) 13245
18374	0.25	1	11920 (1) 13317	FALSE	1	11920 (1) 13317
18375	0.25	1	11920 (1) 13529	FALSE	1	11920 (1) 13529
18376	0.25	1	11920 (1) 13769	FALSE	1	11920 (1) 13769
18377	0.25	1	12031 (1) 12617	FALSE	1	12031 (1) 12617
18378	0.25	1	12124 (1) 12154	FALSE	1	12124 (1) 12154
18379	0.25	1	12124 (1) 12898	FALSE	1	12124 (1) 12898
18380	0.25	1	12124 (1) 13041	FALSE	1	12124 (1) 13041
18381	0.25	1	12124 (1) 13245	FALSE	1	12124 (1) 13245
18382	0.25	1	12124 (1) 13317	FALSE	1	12124 (1) 13317
18383	0.25	1	12124 (1) 13529	FALSE	1	12124 (1) 13529
18384	0.25	1	12124 (1) 13769	FALSE	1	12124 (1) 13769
18385	0.25	1	12154 (1) 12898	FALSE	1	12154 (1) 12898
18386	0.25	1	12154 (1) 13041	FALSE	1	12154 (1) 13041
18387	0.25	1	12154 (1) 13245	FALSE	1	12154 (1) 13245
18388	0.25	1	12154 (1) 13317	FALSE	1	12154 (1) 13317
18389	0.25	1	12154 (1) 13529	FALSE	1	12154 (1) 13529
18390	0.25	1	12154 (1) 13769	FALSE	1	12154 (1) 13769
18391	0.25	1	12845 (1) 13041	FALSE	1	12845 (1) 13041
18392	0.25	1	12845 (1) 13336	FALSE	1	12845 (1) 13336
18393	0.25	1	12898 (1) 13041	FALSE	1	12898 (1) 13041
18394	0.25	1	12898 (1) 13245	FALSE	1	12898 (1) 13245
18395	0.25	1	12898 (1) 13317	FALSE	1	12898 (1) 13317
18396	0.25	1	12898 (1) 13529	FALSE	1	12898 (1) 13529
18397	0.25	1	12898 (1) 13769	FALSE	1	12898 (1) 13769
18398	0.25	1	13041 (1) 13245	FALSE	1	13041 (1) 13245
18399	0.25	1	13041 (1) 13317	FALSE	1	13041 (1) 13317
18400	0.25	1	13041 (1) 13336	FALSE	1	13041 (1) 13336
18401	0.25	1	13041 (1) 13529	FALSE	1	13041 (1) 13529
18402	0.25	1	13041 (1) 13769	FALSE	1	13041 (1) 13769
18403	0.25	1	13245 (1) 13317	FALSE	1	13245 (1) 13317
18404	0.25	1	13245 (1) 13529	FALSE	1	13245 (1) 13529
18405	0.25	1	13245 (1) 13769	FALSE	1	13245 (1) 13769
18406	0.25	1	13317 (1) 13529	FALSE	1	13317 (1) 13529
18407	0.25	1	13317 (1) 13769	FALSE	1	13317 (1) 13769
18408	0.25	1	13529 (1) 13769	FALSE	1	13529 (1) 13769
18409	0.25	1	10098 (1) 12199	FALSE	1	10098 (1) 12199
18410	0.25	1	10098 (1) 12265	FALSE	1	10098 (1) 12265
18411	0.25	1	12199 (1) 12265	FALSE	1	12199 (1) 12265
18412	0.25	1	10134 (1) 10263	FALSE	1	10134 (1) 10263
18413	0.25	1	10134 (1) 10279	FALSE	1	10134 (1) 10279
18414	0.25	1	10134 (1) 10794	FALSE	1	10134 (1) 10794
18415	0.25	1	10134 (1) 11561	FALSE	1	10134 (1) 11561
18416	0.25	1	10134 (1) 11758	FALSE	1	10134 (1) 11758
18417	0.25	1	10134 (1) 12107	FALSE	1	10134 (1) 12107
18418	0.25	1	10134 (1) 13112	FALSE	1	10134 (1) 13112
18419	0.25	1	10134 (1) 13471	FALSE	1	10134 (1) 13471
18420	0.25	1	10134 (1) 13773	FALSE	1	10134 (1) 13773
18421	0.25	1	10279 (1) 11758	FALSE	1	10279 (1) 11758
18422	0.25	1	10279 (1) 13471	FALSE	1	10279 (1) 13471
18423	0.25	1	10279 (1) 13773	FALSE	1	10279 (1) 13773
18424	0.25	1	11561 (1) 12107	FALSE	1	11561 (1) 12107
18425	0.25	1	11561 (1) 13112	FALSE	1	11561 (1) 13112
18426	0.25	1	11758 (1) 13471	FALSE	1	11758 (1) 13471
18427	0.25	1	11758 (1) 13773	FALSE	1	11758 (1) 13773
18428	0.25	1	12107 (1) 13112	FALSE	1	12107 (1) 13112
18429	0.25	2	13471 (2) 13773	FALSE	2	13471 (2) 13773
18430	0.25	1	10160 (1) 10293	FALSE	1	10160 (1) 10293
18431	0.25	1	10160 (1) 10590	FALSE	1	10160 (1) 10590
18432	0.25	1	10160 (1) 10615	FALSE	1	10160 (1) 10615
18433	0.25	1	10160 (1) 10688	FALSE	1	10160 (1) 10688
18434	0.25	1	10160 (1) 11962	FALSE	1	10160 (1) 11962
18435	0.25	1	10160 (1) 11975	FALSE	1	10160 (1) 11975
18436	0.25	1	10160 (1) 12550	FALSE	1	10160 (1) 12550
18437	0.25	1	10160 (1) 12776	FALSE	1	10160 (1) 12776
18438	0.25	1	10160 (1) 13726	FALSE	1	10160 (1) 13726
18439	0.25	1	10160 (1) 14345	FALSE	1	10160 (1) 14345
18440	0.25	1	10293 (1) 10590	FALSE	1	10293 (1) 10590
18441	0.25	1	10293 (1) 10615	FALSE	1	10293 (1) 10615
18442	0.25	1	10293 (1) 10688	FALSE	1	10293 (1) 10688
18443	0.25	1	10293 (1) 11962	FALSE	1	10293 (1) 11962
18444	0.25	1	10293 (1) 11975	FALSE	1	10293 (1) 11975
18445	0.25	1	10293 (1) 12550	FALSE	1	10293 (1) 12550
18446	0.25	1	10293 (1) 12776	FALSE	1	10293 (1) 12776
18447	0.25	1	10293 (1) 13726	FALSE	1	10293 (1) 13726
18448	0.25	1	10293 (1) 14345	FALSE	1	10293 (1) 14345
18449	0.25	1	10590 (1) 10615	FALSE	1	10590 (1) 10615
18450	0.25	1	10590 (1) 10688	FALSE	1	10590 (1) 10688
18451	0.25	1	10590 (1) 10718	FALSE	1	10590 (1) 10718
18452	0.25	1	10590 (1) 11020	FALSE	1	10590 (1) 11020
18453	0.25	1	10590 (1) 11608	FALSE	1	10590 (1) 11608
18454	0.25	1	10590 (1) 11962	FALSE	1	10590 (1) 11962
18455	0.25	1	10590 (1) 11975	FALSE	1	10590 (1) 11975
18456	0.25	1	10590 (1) 12550	FALSE	1	10590 (1) 12550
18457	0.25	1	10590 (1) 12776	FALSE	1	10590 (1) 12776
18458	0.25	1	10590 (1) 13104	FALSE	1	10590 (1) 13104
18459	0.25	1	10590 (1) 13199	FALSE	1	10590 (1) 13199
18460	0.25	1	10590 (1) 13409	FALSE	1	10590 (1) 13409
18461	0.25	1	10590 (1) 13726	FALSE	1	10590 (1) 13726
18462	0.25	1	10590 (1) 14345	FALSE	1	10590 (1) 14345
18463	0.25	1	10615 (1) 10688	FALSE	1	10615 (1) 10688
18464	0.25	1	10615 (1) 11962	FALSE	1	10615 (1) 11962
18465	0.25	1	10615 (1) 11975	FALSE	1	10615 (1) 11975
18466	0.25	1	10615 (1) 12550	FALSE	1	10615 (1) 12550
18467	0.25	1	10615 (1) 12776	FALSE	1	10615 (1) 12776
18468	0.25	1	10615 (1) 13726	FALSE	1	10615 (1) 13726
18469	0.25	1	10615 (1) 14345	FALSE	1	10615 (1) 14345
18470	0.25	1	10688 (1) 11962	FALSE	1	10688 (1) 11962
18471	0.25	1	10688 (1) 11975	FALSE	1	10688 (1) 11975
18472	0.25	1	10688 (1) 12550	FALSE	1	10688 (1) 12550
18473	0.25	1	10688 (1) 12776	FALSE	1	10688 (1) 12776
18474	0.25	1	10688 (1) 13726	FALSE	1	10688 (1) 13726
18475	0.25	1	10688 (1) 14345	FALSE	1	10688 (1) 14345
18476	0.25	1	11962 (1) 11975	FALSE	1	11962 (1) 11975
18477	0.25	1	11962 (1) 12550	FALSE	1	11962 (1) 12550
18478	0.25	1	11962 (1) 12776	FALSE	1	11962 (1) 12776
18479	0.25	1	11962 (1) 13726	FALSE	1	11962 (1) 13726
18480	0.25	1	11962 (1) 14345	FALSE	1	11962 (1) 14345
18481	0.25	1	11975 (1) 12550	FALSE	1	11975 (1) 12550
18482	0.25	1	11975 (1) 12776	FALSE	1	11975 (1) 12776
18483	0.25	1	11975 (1) 13726	FALSE	1	11975 (1) 13726
18484	0.25	1	11975 (1) 14345	FALSE	1	11975 (1) 14345
18485	0.25	1	12550 (1) 12776	FALSE	1	12550 (1) 12776
18486	0.25	1	12550 (1) 13726	FALSE	1	12550 (1) 13726
18487	0.25	1	12550 (1) 14345	FALSE	1	12550 (1) 14345
18488	0.25	1	12776 (1) 13726	FALSE	1	12776 (1) 13726
18489	0.25	1	12776 (1) 14345	FALSE	1	12776 (1) 14345
18490	0.25	1	13726 (1) 14345	FALSE	1	13726 (1) 14345
18491	0.25	1	10169 (1) 10399	FALSE	1	10169 (1) 10399
18492	0.25	1	10169 (1) 11764	FALSE	1	10169 (1) 11764
18493	0.25	1	10169 (1) 11962	FALSE	1	10169 (1) 11962
18494	0.25	1	10399 (1) 11764	FALSE	1	10399 (1) 11764
18495	0.25	1	10399 (1) 11962	FALSE	1	10399 (1) 11962
18496	0.25	1	10399 (1) 13414	FALSE	1	10399 (1) 13414
18497	0.25	1	11764 (1) 11962	FALSE	1	11764 (1) 11962
18498	0.25	1	10185 (1) 10632	FALSE	1	10185 (1) 10632
18499	0.25	1	10185 (1) 10758	FALSE	1	10185 (1) 10758
18500	0.25	1	10185 (1) 11226	FALSE	1	10185 (1) 11226
18501	0.25	1	10185 (1) 12078	FALSE	1	10185 (1) 12078
18502	0.25	1	10185 (1) 12256	FALSE	1	10185 (1) 12256
18503	0.25	1	10185 (1) 12527	FALSE	1	10185 (1) 12527
18504	0.25	1	10185 (1) 13662	FALSE	1	10185 (1) 13662
18505	0.25	1	10185 (1) 13986	FALSE	1	10185 (1) 13986
18506	0.25	1	10185 (1) 14045	FALSE	1	10185 (1) 14045
18507	0.25	1	10185 (1) 14432	FALSE	1	10185 (1) 14432
18508	0.25	1	10185 (1) 14693	FALSE	1	10185 (1) 14693
18509	0.25	1	10632 (1) 10758	FALSE	1	10632 (1) 10758
18510	0.25	1	10632 (1) 11226	FALSE	1	10632 (1) 11226
18511	0.25	1	10632 (1) 12078	FALSE	1	10632 (1) 12078
18512	0.25	1	10632 (1) 12256	FALSE	1	10632 (1) 12256
18513	0.25	1	10632 (1) 12527	FALSE	1	10632 (1) 12527
18514	0.25	1	10632 (1) 13414	FALSE	1	10632 (1) 13414
18515	0.25	1	10632 (1) 13662	FALSE	1	10632 (1) 13662
18516	0.25	1	10632 (1) 13687	FALSE	1	10632 (1) 13687
18517	0.25	1	10632 (1) 13986	FALSE	1	10632 (1) 13986
18518	0.25	1	10632 (1) 14045	FALSE	1	10632 (1) 14045
18519	0.25	1	10632 (1) 14432	FALSE	1	10632 (1) 14432
18520	0.25	1	10632 (1) 14693	FALSE	1	10632 (1) 14693
18521	0.25	1	10758 (1) 11226	FALSE	1	10758 (1) 11226
18522	0.25	1	10758 (1) 12078	FALSE	1	10758 (1) 12078
18523	0.25	1	10758 (1) 12256	FALSE	1	10758 (1) 12256
18524	0.25	1	10758 (1) 12527	FALSE	1	10758 (1) 12527
18525	0.25	1	10758 (1) 13662	FALSE	1	10758 (1) 13662
18526	0.25	1	10758 (1) 13986	FALSE	1	10758 (1) 13986
18527	0.25	1	10758 (1) 14045	FALSE	1	10758 (1) 14045
18528	0.25	1	10758 (1) 14432	FALSE	1	10758 (1) 14432
18529	0.25	1	10758 (1) 14693	FALSE	1	10758 (1) 14693
18530	0.25	1	11226 (1) 12078	FALSE	1	11226 (1) 12078
18531	0.25	1	11226 (1) 12256	FALSE	1	11226 (1) 12256
18532	0.25	1	11226 (1) 12527	FALSE	1	11226 (1) 12527
18533	0.25	1	11226 (1) 13662	FALSE	1	11226 (1) 13662
18534	0.25	1	11226 (1) 13986	FALSE	1	11226 (1) 13986
18535	0.25	1	11226 (1) 14045	FALSE	1	11226 (1) 14045
18536	0.25	1	11226 (1) 14432	FALSE	1	11226 (1) 14432
18537	0.25	1	11226 (1) 14693	FALSE	1	11226 (1) 14693
18538	0.25	1	12078 (1) 12256	FALSE	1	12078 (1) 12256
18539	0.25	1	12078 (1) 12527	FALSE	1	12078 (1) 12527
18540	0.25	1	12078 (1) 13662	FALSE	1	12078 (1) 13662
18541	0.25	1	12078 (1) 13986	FALSE	1	12078 (1) 13986
18542	0.25	1	12078 (1) 14045	FALSE	1	12078 (1) 14045
18543	0.25	1	12078 (1) 14432	FALSE	1	12078 (1) 14432
18544	0.25	1	12078 (1) 14693	FALSE	1	12078 (1) 14693
18545	0.25	1	12256 (1) 12527	FALSE	1	12256 (1) 12527
18546	0.25	1	12256 (1) 13662	FALSE	1	12256 (1) 13662
18547	0.25	1	12256 (1) 13986	FALSE	1	12256 (1) 13986
18548	0.25	1	12256 (1) 14045	FALSE	1	12256 (1) 14045
18549	0.25	1	12256 (1) 14432	FALSE	1	12256 (1) 14432
18550	0.25	1	12256 (1) 14693	FALSE	1	12256 (1) 14693
18551	0.25	1	12527 (1) 12599	FALSE	1	12527 (1) 12599
18552	0.25	1	12527 (1) 13273	FALSE	1	12527 (1) 13273
18553	0.25	1	12527 (1) 13662	FALSE	1	12527 (1) 13662
18554	0.25	1	12527 (1) 13986	FALSE	1	12527 (1) 13986
18555	0.25	1	12527 (1) 14045	FALSE	1	12527 (1) 14045
18556	0.25	1	12527 (1) 14054	FALSE	1	12527 (1) 14054
18557	0.25	1	12527 (1) 14308	FALSE	1	12527 (1) 14308
18558	0.25	1	12527 (1) 14432	FALSE	1	12527 (1) 14432
18559	0.25	1	12527 (1) 14693	FALSE	1	12527 (1) 14693
18560	0.25	1	13662 (1) 13986	FALSE	1	13662 (1) 13986
18561	0.25	1	13662 (1) 14045	FALSE	1	13662 (1) 14045
18562	0.25	1	13662 (1) 14432	FALSE	1	13662 (1) 14432
18563	0.25	1	13662 (1) 14693	FALSE	1	13662 (1) 14693
18564	0.25	1	13986 (1) 14045	FALSE	1	13986 (1) 14045
18565	0.25	1	13986 (1) 14432	FALSE	1	13986 (1) 14432
18566	0.25	1	13986 (1) 14693	FALSE	1	13986 (1) 14693
18567	0.25	1	14045 (1) 14432	FALSE	1	14045 (1) 14432
18568	0.25	1	14045 (1) 14693	FALSE	1	14045 (1) 14693
18569	0.25	1	14432 (1) 14693	FALSE	1	14432 (1) 14693
18570	0.25	1	10188 (1) 10798	FALSE	1	10188 (1) 10798
18571	0.25	1	10188 (1) 11229	FALSE	1	10188 (1) 11229
18572	0.25	1	10188 (1) 12164	FALSE	1	10188 (1) 12164
18573	0.25	1	10188 (1) 12527	FALSE	1	10188 (1) 12527
18574	0.25	1	10188 (1) 12599	FALSE	1	10188 (1) 12599
18575	0.25	1	10188 (1) 13273	FALSE	1	10188 (1) 13273
18576	0.25	1	10188 (1) 14054	FALSE	1	10188 (1) 14054
18577	0.25	1	10188 (1) 14308	FALSE	1	10188 (1) 14308
18578	0.25	1	10798 (1) 11013	FALSE	1	10798 (1) 11013
18579	0.25	1	10798 (1) 11120	FALSE	1	10798 (1) 11120
18580	0.25	1	10798 (1) 11229	FALSE	1	10798 (1) 11229
18581	0.25	1	10798 (1) 11652	FALSE	1	10798 (1) 11652
18582	0.25	1	10798 (1) 12079	FALSE	1	10798 (1) 12079
18583	0.25	1	10798 (1) 12164	FALSE	1	10798 (1) 12164
18584	0.25	1	10798 (1) 12527	FALSE	1	10798 (1) 12527
18585	0.25	1	10798 (1) 12599	FALSE	1	10798 (1) 12599
18586	0.25	1	10798 (1) 12609	FALSE	1	10798 (1) 12609
18587	0.25	1	10798 (1) 13273	FALSE	1	10798 (1) 13273
18588	0.25	1	10798 (1) 13410	FALSE	1	10798 (1) 13410
18589	0.25	1	10798 (1) 13459	FALSE	1	10798 (1) 13459
18590	0.25	1	10798 (1) 13687	FALSE	1	10798 (1) 13687
18591	0.25	1	10798 (1) 14054	FALSE	1	10798 (1) 14054
18592	0.25	2	10798 (2) 14308	FALSE	2	10798 (2) 14308
18593	0.25	1	10798 (1) 14432	FALSE	1	10798 (1) 14432
18594	0.25	1	11229 (1) 12164	FALSE	1	11229 (1) 12164
18595	0.25	1	11229 (1) 12527	FALSE	1	11229 (1) 12527
18596	0.25	1	11229 (1) 12599	FALSE	1	11229 (1) 12599
18597	0.25	1	11229 (1) 13273	FALSE	1	11229 (1) 13273
18598	0.25	1	11229 (1) 14054	FALSE	1	11229 (1) 14054
18599	0.25	1	11229 (1) 14308	FALSE	1	11229 (1) 14308
18600	0.25	1	12164 (1) 12527	FALSE	1	12164 (1) 12527
18601	0.25	1	12164 (1) 12599	FALSE	1	12164 (1) 12599
18602	0.25	1	12164 (1) 13273	FALSE	1	12164 (1) 13273
18603	0.25	1	12164 (1) 14054	FALSE	1	12164 (1) 14054
18604	0.25	1	12164 (1) 14308	FALSE	1	12164 (1) 14308
18605	0.25	1	12599 (1) 13273	FALSE	1	12599 (1) 13273
18606	0.25	1	12599 (1) 13730	FALSE	1	12599 (1) 13730
18607	0.25	3	12599 (3) 14054	FALSE	3	12599 (3) 14054
18608	0.25	1	12599 (1) 14308	FALSE	1	12599 (1) 14308
18609	0.25	1	12599 (1) 14501	FALSE	1	12599 (1) 14501
18610	0.25	1	13273 (1) 14054	FALSE	1	13273 (1) 14054
18611	0.25	1	13273 (1) 14308	FALSE	1	13273 (1) 14308
18612	0.25	1	14054 (1) 14308	FALSE	1	14054 (1) 14308
18613	0.25	1	14054 (1) 14501	FALSE	1	14054 (1) 14501
18614	0.25	1	14308 (1) 14432	FALSE	1	14308 (1) 14432
18615	0.25	1	10194 (1) 10214	FALSE	1	10194 (1) 10214
18616	0.25	1	10194 (1) 10262	FALSE	1	10194 (1) 10262
18617	0.25	1	10194 (1) 11230	FALSE	1	10194 (1) 11230
18618	0.25	1	10194 (1) 11532	FALSE	1	10194 (1) 11532
18619	0.25	1	10194 (1) 11590	FALSE	1	10194 (1) 11590
18620	0.25	1	10194 (1) 11924	FALSE	1	10194 (1) 11924
18621	0.25	1	10194 (1) 12616	FALSE	1	10194 (1) 12616
18622	0.25	1	10194 (1) 14523	FALSE	1	10194 (1) 14523
18623	0.25	1	10194 (1) 14659	FALSE	1	10194 (1) 14659
18624	0.25	1	10262 (1) 11230	FALSE	1	10262 (1) 11230
18625	0.25	1	10262 (1) 11532	FALSE	1	10262 (1) 11532
18626	0.25	1	10262 (1) 11590	FALSE	1	10262 (1) 11590
18627	0.25	1	10262 (1) 11924	FALSE	1	10262 (1) 11924
18628	0.25	1	10262 (1) 12616	FALSE	1	10262 (1) 12616
18629	0.25	1	10262 (1) 14523	FALSE	1	10262 (1) 14523
18630	0.25	1	10262 (1) 14659	FALSE	1	10262 (1) 14659
18631	0.25	1	11230 (1) 11532	FALSE	1	11230 (1) 11532
18632	0.25	1	11230 (1) 11590	FALSE	1	11230 (1) 11590
18633	0.25	1	11230 (1) 11924	FALSE	1	11230 (1) 11924
18634	0.25	1	11230 (1) 12616	FALSE	1	11230 (1) 12616
18635	0.25	1	11230 (1) 14523	FALSE	1	11230 (1) 14523
18636	0.25	1	11230 (1) 14659	FALSE	1	11230 (1) 14659
18637	0.25	1	11924 (1) 12616	FALSE	1	11924 (1) 12616
18638	0.25	2	11924 (2) 14523	FALSE	2	11924 (2) 14523
18639	0.25	1	11924 (1) 14659	FALSE	1	11924 (1) 14659
18640	0.25	1	12616 (1) 14523	FALSE	1	12616 (1) 14523
18641	0.25	1	12616 (1) 14659	FALSE	1	12616 (1) 14659
18642	0.25	1	14523 (1) 14659	FALSE	1	14523 (1) 14659
18643	0.25	1	10225 (1) 10424	FALSE	1	10225 (1) 10424
18644	0.25	1	10225 (1) 10590	FALSE	1	10225 (1) 10590
18645	0.25	1	10225 (1) 10718	FALSE	1	10225 (1) 10718
18646	0.25	1	10225 (1) 11608	FALSE	1	10225 (1) 11608
18647	0.25	1	10225 (1) 13199	FALSE	1	10225 (1) 13199
18648	0.25	1	10225 (1) 13409	FALSE	1	10225 (1) 13409
18649	0.25	1	10424 (1) 10590	FALSE	1	10424 (1) 10590
18650	0.25	1	10424 (1) 10718	FALSE	1	10424 (1) 10718
18651	0.25	1	10424 (1) 11608	FALSE	1	10424 (1) 11608
18652	0.25	1	10424 (1) 13199	FALSE	1	10424 (1) 13199
18653	0.25	1	10424 (1) 13409	FALSE	1	10424 (1) 13409
18654	0.25	1	10718 (1) 11608	FALSE	1	10718 (1) 11608
18655	0.25	1	10718 (1) 13199	FALSE	1	10718 (1) 13199
18656	0.25	1	10718 (1) 13409	FALSE	1	10718 (1) 13409
18657	0.25	1	13199 (1) 13409	FALSE	1	13199 (1) 13409
18658	0.25	1	10227 (1) 10546	FALSE	1	10227 (1) 10546
18659	0.25	1	10227 (1) 11150	FALSE	1	10227 (1) 11150
18660	0.25	1	10227 (1) 13286	FALSE	1	10227 (1) 13286
18661	0.25	1	10227 (1) 13419	FALSE	1	10227 (1) 13419
18662	0.25	1	10546 (1) 11150	FALSE	1	10546 (1) 11150
18663	0.25	1	10546 (1) 13286	FALSE	1	10546 (1) 13286
18664	0.25	1	10546 (1) 13419	FALSE	1	10546 (1) 13419
18665	0.25	1	11150 (1) 13286	FALSE	1	11150 (1) 13286
18666	0.25	1	11150 (1) 13419	FALSE	1	11150 (1) 13419
18667	0.25	1	13286 (1) 13419	FALSE	1	13286 (1) 13419
18668	0.25	1	10297 (1) 11223	FALSE	1	10297 (1) 11223
18669	0.25	1	10297 (1) 13368	FALSE	1	10297 (1) 13368
18670	0.25	1	11223 (1) 11934	FALSE	1	11223 (1) 11934
18671	0.25	1	11223 (1) 13368	FALSE	1	11223 (1) 13368
18672	0.25	1	11223 (1) 13414	FALSE	1	11223 (1) 13414
18673	0.25	1	10351 (1) 14213	FALSE	1	10351 (1) 14213
18674	0.25	1	13414 (1) 13687	FALSE	1	13414 (1) 13687
18675	0.25	1	10436 (1) 11080	FALSE	1	10436 (1) 11080
18676	0.25	1	10436 (1) 11131	FALSE	1	10436 (1) 11131
18677	0.25	1	10436 (1) 12300	FALSE	1	10436 (1) 12300
18678	0.25	1	10436 (1) 13080	FALSE	1	10436 (1) 13080
18679	0.25	1	10436 (1) 13214	FALSE	1	10436 (1) 13214
18680	0.25	1	10436 (1) 13489	FALSE	1	10436 (1) 13489
18681	0.25	1	10436 (1) 14628	FALSE	1	10436 (1) 14628
18682	0.25	1	10436 (1) 14962	FALSE	1	10436 (1) 14962
18683	0.25	1	11131 (1) 12300	FALSE	1	11131 (1) 12300
18684	0.25	1	11131 (1) 13080	FALSE	1	11131 (1) 13080
18685	0.25	1	11131 (1) 13214	FALSE	1	11131 (1) 13214
18686	0.25	1	11131 (1) 13489	FALSE	1	11131 (1) 13489
18687	0.25	1	11131 (1) 14628	FALSE	1	11131 (1) 14628
18688	0.25	1	11131 (1) 14962	FALSE	1	11131 (1) 14962
18689	0.25	1	12300 (1) 13080	FALSE	1	12300 (1) 13080
18690	0.25	1	12300 (1) 13214	FALSE	1	12300 (1) 13214
18691	0.25	1	12300 (1) 13489	FALSE	1	12300 (1) 13489
18692	0.25	1	12300 (1) 14628	FALSE	1	12300 (1) 14628
18693	0.25	1	12300 (1) 14962	FALSE	1	12300 (1) 14962
18694	0.25	1	13080 (1) 13214	FALSE	1	13080 (1) 13214
18695	0.25	1	13080 (1) 13489	FALSE	1	13080 (1) 13489
18696	0.25	1	13080 (1) 14628	FALSE	1	13080 (1) 14628
18697	0.25	1	13080 (1) 14962	FALSE	1	13080 (1) 14962
18698	0.25	1	13489 (1) 14628	FALSE	1	13489 (1) 14628
18699	0.25	1	13489 (1) 14962	FALSE	1	13489 (1) 14962
18700	0.25	1	14628 (1) 14962	FALSE	1	14628 (1) 14962
18701	0.25	1	1045 (1) 2617	FALSE	1	1045 (1) 2617
18702	0.25	1	1045 (1) 4635	FALSE	1	1045 (1) 4635
18703	0.25	1	2617 (1) 4635	FALSE	1	2617 (1) 4635
18704	0.25	1	10497 (1) 10558	FALSE	1	10497 (1) 10558
18705	0.25	1	10497 (1) 11020	FALSE	1	10497 (1) 11020
18706	0.25	1	10497 (1) 12974	FALSE	1	10497 (1) 12974
18707	0.25	1	10558 (1) 11020	FALSE	1	10558 (1) 11020
18708	0.25	1	10558 (1) 12974	FALSE	1	10558 (1) 12974
18709	0.25	1	11020 (1) 12974	FALSE	1	11020 (1) 12974
18710	0.25	1	11020 (1) 13104	FALSE	1	11020 (1) 13104
18711	0.25	1	1051 (1) 2252	FALSE	1	1051 (1) 2252
18712	0.25	1	1051 (1) 3418	FALSE	1	1051 (1) 3418
18713	0.25	1	1051 (1) 6771	FALSE	1	1051 (1) 6771
18714	0.25	1	1051 (1) 7682	FALSE	1	1051 (1) 7682
18715	0.25	1	2252 (1) 3418	FALSE	1	2252 (1) 3418
18716	0.25	1	2252 (1) 6771	FALSE	1	2252 (1) 6771
18717	0.25	1	2252 (1) 7682	FALSE	1	2252 (1) 7682
18718	0.25	1	3418 (1) 6771	FALSE	1	3418 (1) 6771
18719	0.25	1	3418 (1) 7682	FALSE	1	3418 (1) 7682
18720	0.25	1	6771 (1) 10046	FALSE	1	6771 (1) 10046
18721	0.25	1	6771 (1) 11080	FALSE	1	6771 (1) 11080
18722	0.25	1	6771 (1) 11532	FALSE	1	6771 (1) 11532
18723	0.25	1	6771 (1) 12029	FALSE	1	6771 (1) 12029
18724	0.25	1	6771 (1) 12166	FALSE	1	6771 (1) 12166
18725	0.25	1	6771 (1) 12738	FALSE	1	6771 (1) 12738
18726	0.25	1	6771 (1) 12868	FALSE	1	6771 (1) 12868
18727	0.25	1	6771 (1) 13146	FALSE	1	6771 (1) 13146
18728	0.25	1	6771 (1) 13214	FALSE	1	6771 (1) 13214
18729	0.25	1	6771 (1) 7026	FALSE	1	6771 (1) 7026
18730	0.25	1	6771 (1) 7350	FALSE	1	6771 (1) 7350
18731	0.25	1	6771 (1) 7682	FALSE	1	6771 (1) 7682
18732	0.25	1	6771 (1) 8186	FALSE	1	6771 (1) 8186
18733	0.25	1	6771 (1) 9132	FALSE	1	6771 (1) 9132
18734	0.25	1	6771 (1) 9658	FALSE	1	6771 (1) 9658
18735	0.25	1	6771 (1) 9791	FALSE	1	6771 (1) 9791
18736	0.25	1	10520 (1) 10559	FALSE	1	10520 (1) 10559
18737	0.25	1	10520 (1) 10632	FALSE	1	10520 (1) 10632
18738	0.25	1	10520 (1) 10798	FALSE	1	10520 (1) 10798
18739	0.25	1	10520 (1) 11013	FALSE	1	10520 (1) 11013
18740	0.25	1	10520 (1) 11120	FALSE	1	10520 (1) 11120
18741	0.25	1	10520 (1) 11652	FALSE	1	10520 (1) 11652
18742	0.25	1	10520 (1) 12079	FALSE	1	10520 (1) 12079
18743	0.25	1	10520 (1) 12609	FALSE	1	10520 (1) 12609
18744	0.25	1	10520 (1) 13410	FALSE	1	10520 (1) 13410
18745	0.25	1	10520 (1) 13414	FALSE	1	10520 (1) 13414
18746	0.25	1	10520 (1) 13459	FALSE	1	10520 (1) 13459
18747	0.25	2	10520 (2) 13687	FALSE	2	10520 (2) 13687
18748	0.25	1	10520 (1) 14308	FALSE	1	10520 (1) 14308
18749	0.25	1	10520 (1) 14432	FALSE	1	10520 (1) 14432
18750	0.25	1	10559 (1) 10798	FALSE	1	10559 (1) 10798
18751	0.25	1	10559 (1) 11013	FALSE	1	10559 (1) 11013
18752	0.25	1	10559 (1) 11120	FALSE	1	10559 (1) 11120
18753	0.25	1	10559 (1) 11652	FALSE	1	10559 (1) 11652
18754	0.25	1	10559 (1) 12079	FALSE	1	10559 (1) 12079
18755	0.25	1	10559 (1) 12609	FALSE	1	10559 (1) 12609
18756	0.25	1	10559 (1) 13410	FALSE	1	10559 (1) 13410
18757	0.25	1	10559 (1) 13459	FALSE	1	10559 (1) 13459
18758	0.25	1	10559 (1) 13687	FALSE	1	10559 (1) 13687
18759	0.25	1	10559 (1) 14308	FALSE	1	10559 (1) 14308
18760	0.25	1	10559 (1) 14432	FALSE	1	10559 (1) 14432
18761	0.25	1	11013 (1) 11120	FALSE	1	11013 (1) 11120
18762	0.25	1	11013 (1) 11652	FALSE	1	11013 (1) 11652
18763	0.25	1	11013 (1) 12079	FALSE	1	11013 (1) 12079
18764	0.25	1	11013 (1) 12609	FALSE	1	11013 (1) 12609
18765	0.25	1	11013 (1) 13410	FALSE	1	11013 (1) 13410
18766	0.25	1	11013 (1) 13459	FALSE	1	11013 (1) 13459
18767	0.25	1	11013 (1) 13687	FALSE	1	11013 (1) 13687
18768	0.25	1	11013 (1) 14308	FALSE	1	11013 (1) 14308
18769	0.25	1	11013 (1) 14432	FALSE	1	11013 (1) 14432
18770	0.25	1	11120 (1) 11174	FALSE	1	11120 (1) 11174
18771	0.25	1	11120 (1) 11652	FALSE	1	11120 (1) 11652
18772	0.25	1	11120 (1) 12079	FALSE	1	11120 (1) 12079
18773	0.25	1	11120 (1) 12599	FALSE	1	11120 (1) 12599
18774	0.25	1	11120 (1) 12609	FALSE	1	11120 (1) 12609
18775	0.25	1	11120 (1) 13410	FALSE	1	11120 (1) 13410
18776	0.25	1	11120 (1) 13459	FALSE	1	11120 (1) 13459
18777	0.25	1	11120 (1) 13687	FALSE	1	11120 (1) 13687
18778	0.25	1	11120 (1) 14054	FALSE	1	11120 (1) 14054
18779	0.25	1	11120 (1) 14308	FALSE	1	11120 (1) 14308
18780	0.25	1	11120 (1) 14432	FALSE	1	11120 (1) 14432
18781	0.25	1	11652 (1) 12079	FALSE	1	11652 (1) 12079
18782	0.25	1	11652 (1) 12609	FALSE	1	11652 (1) 12609
18783	0.25	1	11652 (1) 13410	FALSE	1	11652 (1) 13410
18784	0.25	1	11652 (1) 13459	FALSE	1	11652 (1) 13459
18785	0.25	1	11652 (1) 13687	FALSE	1	11652 (1) 13687
18786	0.25	1	11652 (1) 14308	FALSE	1	11652 (1) 14308
18787	0.25	1	11652 (1) 14432	FALSE	1	11652 (1) 14432
18788	0.25	2	12079 (2) 12609	FALSE	2	12079 (2) 12609
18789	0.25	1	12079 (1) 13410	FALSE	1	12079 (1) 13410
18790	0.25	1	12079 (1) 13459	FALSE	1	12079 (1) 13459
18791	0.25	1	12079 (1) 13687	FALSE	1	12079 (1) 13687
18792	0.25	1	12079 (1) 14308	FALSE	1	12079 (1) 14308
18793	0.25	1	12079 (1) 14432	FALSE	1	12079 (1) 14432
18794	0.25	1	12609 (1) 13232	FALSE	1	12609 (1) 13232
18795	0.25	1	12609 (1) 13410	FALSE	1	12609 (1) 13410
18796	0.25	1	12609 (1) 13459	FALSE	1	12609 (1) 13459
18797	0.25	1	12609 (1) 13687	FALSE	1	12609 (1) 13687
18798	0.25	1	12609 (1) 14308	FALSE	1	12609 (1) 14308
18799	0.25	1	12609 (1) 14432	FALSE	1	12609 (1) 14432
18800	0.25	1	13410 (1) 13459	FALSE	1	13410 (1) 13459
18801	0.25	1	13410 (1) 13687	FALSE	1	13410 (1) 13687
18802	0.25	1	13410 (1) 14308	FALSE	1	13410 (1) 14308
18803	0.25	1	13410 (1) 14432	FALSE	1	13410 (1) 14432
18804	0.25	1	13459 (1) 13687	FALSE	1	13459 (1) 13687
18805	0.25	1	13459 (1) 14308	FALSE	1	13459 (1) 14308
18806	0.25	1	13459 (1) 14432	FALSE	1	13459 (1) 14432
18807	0.25	1	13687 (1) 14308	FALSE	1	13687 (1) 14308
18808	0.25	1	13687 (1) 14432	FALSE	1	13687 (1) 14432
18809	0.25	1	10541 (1) 13636	FALSE	1	10541 (1) 13636
18810	0.25	1	13636 (1) 14602	FALSE	1	13636 (1) 14602
18811	0.25	1	10552 (1) 10555	FALSE	1	10552 (1) 10555
18812	0.25	1	10552 (1) 11123	FALSE	1	10552 (1) 11123
18813	0.25	1	10552 (1) 11846	FALSE	1	10552 (1) 11846
18814	0.25	1	10552 (1) 12258	FALSE	1	10552 (1) 12258
18815	0.25	1	10552 (1) 12381	FALSE	1	10552 (1) 12381
18816	0.25	1	10552 (1) 12573	FALSE	1	10552 (1) 12573
18817	0.25	1	10552 (1) 13140	FALSE	1	10552 (1) 13140
18818	0.25	1	10552 (1) 13270	FALSE	1	10552 (1) 13270
18819	0.25	1	10552 (1) 14218	FALSE	1	10552 (1) 14218
18820	0.25	1	10552 (1) 14562	FALSE	1	10552 (1) 14562
18821	0.25	1	10552 (1) 14679	FALSE	1	10552 (1) 14679
18822	0.25	1	10555 (1) 11123	FALSE	1	10555 (1) 11123
18823	0.25	1	10555 (1) 11846	FALSE	1	10555 (1) 11846
18824	0.25	1	10555 (1) 12258	FALSE	1	10555 (1) 12258
18825	0.25	1	10555 (1) 12381	FALSE	1	10555 (1) 12381
18826	0.25	1	10555 (1) 12573	FALSE	1	10555 (1) 12573
18827	0.25	1	10555 (1) 13140	FALSE	1	10555 (1) 13140
18828	0.25	1	10555 (1) 13270	FALSE	1	10555 (1) 13270
18829	0.25	1	10555 (1) 14218	FALSE	1	10555 (1) 14218
18830	0.25	1	10555 (1) 14562	FALSE	1	10555 (1) 14562
18831	0.25	1	10555 (1) 14679	FALSE	1	10555 (1) 14679
18832	0.25	1	11846 (1) 12258	FALSE	1	11846 (1) 12258
18833	0.25	1	11846 (1) 12381	FALSE	1	11846 (1) 12381
18834	0.25	1	11846 (1) 12573	FALSE	1	11846 (1) 12573
18835	0.25	1	11846 (1) 13140	FALSE	1	11846 (1) 13140
18836	0.25	1	11846 (1) 13270	FALSE	1	11846 (1) 13270
18837	0.25	1	11846 (1) 14218	FALSE	1	11846 (1) 14218
18838	0.25	1	11846 (1) 14562	FALSE	1	11846 (1) 14562
18839	0.25	1	11846 (1) 14679	FALSE	1	11846 (1) 14679
18840	0.25	1	12258 (1) 12381	FALSE	1	12258 (1) 12381
18841	0.25	1	12258 (1) 12573	FALSE	1	12258 (1) 12573
18842	0.25	1	12258 (1) 13140	FALSE	1	12258 (1) 13140
18843	0.25	1	12258 (1) 13270	FALSE	1	12258 (1) 13270
18844	0.25	1	12258 (1) 14218	FALSE	1	12258 (1) 14218
18845	0.25	1	12258 (1) 14562	FALSE	1	12258 (1) 14562
18846	0.25	1	12258 (1) 14679	FALSE	1	12258 (1) 14679
18847	0.25	1	12381 (1) 12573	FALSE	1	12381 (1) 12573
18848	0.25	1	12381 (1) 13140	FALSE	1	12381 (1) 13140
18849	0.25	1	12381 (1) 13270	FALSE	1	12381 (1) 13270
18850	0.25	1	12381 (1) 14218	FALSE	1	12381 (1) 14218
18851	0.25	1	12381 (1) 14562	FALSE	1	12381 (1) 14562
18852	0.25	1	12381 (1) 14679	FALSE	1	12381 (1) 14679
18853	0.25	1	12573 (1) 13140	FALSE	1	12573 (1) 13140
18854	0.25	1	12573 (1) 13270	FALSE	1	12573 (1) 13270
18855	0.25	1	12573 (1) 14218	FALSE	1	12573 (1) 14218
18856	0.25	1	12573 (1) 14562	FALSE	1	12573 (1) 14562
18857	0.25	1	12573 (1) 14679	FALSE	1	12573 (1) 14679
18858	0.25	1	13140 (1) 13270	FALSE	1	13140 (1) 13270
18859	0.25	1	13140 (1) 14218	FALSE	1	13140 (1) 14218
18860	0.25	1	13140 (1) 14562	FALSE	1	13140 (1) 14562
18861	0.25	1	13140 (1) 14679	FALSE	1	13140 (1) 14679
18862	0.25	1	13270 (1) 14218	FALSE	1	13270 (1) 14218
18863	0.25	1	13270 (1) 14562	FALSE	1	13270 (1) 14562
18864	0.25	1	13270 (1) 14679	FALSE	1	13270 (1) 14679
18865	0.25	1	14218 (1) 14562	FALSE	1	14218 (1) 14562
18866	0.25	1	14218 (1) 14679	FALSE	1	14218 (1) 14679
18867	0.25	1	14562 (1) 14679	FALSE	1	14562 (1) 14679
18868	0.25	1	10576 (1) 12708	FALSE	1	10576 (1) 12708
18869	0.25	1	10669 (1) 11916	FALSE	1	10669 (1) 11916
18870	0.25	1	10669 (1) 12315	FALSE	1	10669 (1) 12315
18871	0.25	1	10669 (1) 12964	FALSE	1	10669 (1) 12964
18872	0.25	1	10669 (1) 13124	FALSE	1	10669 (1) 13124
18873	0.25	1	11916 (1) 12315	FALSE	1	11916 (1) 12315
18874	0.25	1	11916 (1) 12964	FALSE	1	11916 (1) 12964
18875	0.25	1	11916 (1) 13124	FALSE	1	11916 (1) 13124
18876	0.25	1	12315 (1) 12964	FALSE	1	12315 (1) 12964
18877	0.25	1	12315 (1) 13124	FALSE	1	12315 (1) 13124
18878	0.25	1	12964 (1) 13124	FALSE	1	12964 (1) 13124
18879	0.25	1	10721 (1) 11486	FALSE	1	10721 (1) 11486
18880	0.25	1	10721 (1) 14591	FALSE	1	10721 (1) 14591
18881	0.25	1	11486 (1) 14591	FALSE	1	11486 (1) 14591
18882	0.25	1	10740 (1) 12907	FALSE	1	10740 (1) 12907
18883	0.25	1	10740 (1) 13550	FALSE	1	10740 (1) 13550
18884	0.25	1	10740 (1) 14212	FALSE	1	10740 (1) 14212
18885	0.25	1	12907 (1) 13550	FALSE	1	12907 (1) 13550
18886	0.25	1	12907 (1) 14212	FALSE	1	12907 (1) 14212
18887	0.25	1	13550 (1) 14212	FALSE	1	13550 (1) 14212
18888	0.25	1	1075 (1) 10740	FALSE	1	1075 (1) 10740
18889	0.25	1	1075 (1) 12907	FALSE	1	1075 (1) 12907
18890	0.25	1	1075 (1) 13550	FALSE	1	1075 (1) 13550
18891	0.25	1	1075 (1) 14212	FALSE	1	1075 (1) 14212
18892	0.25	1	1075 (1) 2429	FALSE	1	1075 (1) 2429
18893	0.25	1	1075 (1) 2941	FALSE	1	1075 (1) 2941
18894	0.25	1	1075 (1) 3091	FALSE	1	1075 (1) 3091
18895	0.25	1	1075 (1) 3160	FALSE	1	1075 (1) 3160
18896	0.25	1	1075 (1) 3456	FALSE	1	1075 (1) 3456
18897	0.25	1	1075 (1) 4760	FALSE	1	1075 (1) 4760
18898	0.25	1	1075 (1) 4781	FALSE	1	1075 (1) 4781
18899	0.25	1	1075 (1) 5811	FALSE	1	1075 (1) 5811
18900	0.25	1	1075 (1) 6066	FALSE	1	1075 (1) 6066
18901	0.25	1	1075 (1) 6454	FALSE	1	1075 (1) 6454
18902	0.25	1	1075 (1) 6567	FALSE	1	1075 (1) 6567
18903	0.25	1	1075 (1) 6919	FALSE	1	1075 (1) 6919
18904	0.25	1	1075 (1) 7823	FALSE	1	1075 (1) 7823
18905	0.25	1	1075 (1) 9176	FALSE	1	1075 (1) 9176
18906	0.25	1	1075 (1) 9739	FALSE	1	1075 (1) 9739
18907	0.25	1	2429 (1) 10740	FALSE	1	2429 (1) 10740
18908	0.25	1	2429 (1) 11024	FALSE	1	2429 (1) 11024
18909	0.25	1	2429 (1) 11223	FALSE	1	2429 (1) 11223
18910	0.25	1	2429 (1) 11934	FALSE	1	2429 (1) 11934
18911	0.25	1	2429 (1) 12907	FALSE	1	2429 (1) 12907
18912	0.25	1	2429 (1) 13414	FALSE	1	2429 (1) 13414
18913	0.25	1	2429 (1) 13550	FALSE	1	2429 (1) 13550
18914	0.25	1	2429 (1) 14212	FALSE	1	2429 (1) 14212
18915	0.25	1	2429 (1) 2941	FALSE	1	2429 (1) 2941
18916	0.25	1	2429 (1) 3091	FALSE	1	2429 (1) 3091
18917	0.25	1	2429 (1) 3160	FALSE	1	2429 (1) 3160
18918	0.25	1	2429 (1) 3311	FALSE	1	2429 (1) 3311
18919	0.25	1	2429 (1) 3456	FALSE	1	2429 (1) 3456
18920	0.25	1	2429 (1) 4760	FALSE	1	2429 (1) 4760
18921	0.25	1	2429 (1) 4781	FALSE	1	2429 (1) 4781
18922	0.25	1	2429 (1) 5615	FALSE	1	2429 (1) 5615
18923	0.25	1	2429 (1) 5811	FALSE	1	2429 (1) 5811
18924	0.25	1	2429 (1) 6066	FALSE	1	2429 (1) 6066
18925	0.25	1	2429 (1) 6454	FALSE	1	2429 (1) 6454
18926	0.25	1	2429 (1) 6567	FALSE	1	2429 (1) 6567
18927	0.25	1	2429 (1) 6919	FALSE	1	2429 (1) 6919
18928	0.25	1	2429 (1) 7823	FALSE	1	2429 (1) 7823
18929	0.25	1	2429 (1) 9176	FALSE	1	2429 (1) 9176
18930	0.25	1	2429 (1) 9287	FALSE	1	2429 (1) 9287
18931	0.25	1	2429 (1) 9739	FALSE	1	2429 (1) 9739
18932	0.25	1	2941 (1) 10740	FALSE	1	2941 (1) 10740
18933	0.25	1	2941 (1) 12907	FALSE	1	2941 (1) 12907
18934	0.25	1	2941 (1) 13550	FALSE	1	2941 (1) 13550
18935	0.25	1	2941 (1) 14212	FALSE	1	2941 (1) 14212
18936	0.25	1	2941 (1) 3091	FALSE	1	2941 (1) 3091
18937	0.25	1	2941 (1) 3160	FALSE	1	2941 (1) 3160
18938	0.25	1	2941 (1) 3456	FALSE	1	2941 (1) 3456
18939	0.25	1	2941 (1) 4760	FALSE	1	2941 (1) 4760
18940	0.25	1	2941 (1) 4781	FALSE	1	2941 (1) 4781
18941	0.25	1	2941 (1) 5811	FALSE	1	2941 (1) 5811
18942	0.25	1	2941 (1) 6066	FALSE	1	2941 (1) 6066
18943	0.25	1	2941 (1) 6454	FALSE	1	2941 (1) 6454
18944	0.25	1	2941 (1) 6567	FALSE	1	2941 (1) 6567
18945	0.25	1	2941 (1) 6919	FALSE	1	2941 (1) 6919
18946	0.25	1	2941 (1) 7823	FALSE	1	2941 (1) 7823
18947	0.25	1	2941 (1) 9176	FALSE	1	2941 (1) 9176
18948	0.25	1	2941 (1) 9739	FALSE	1	2941 (1) 9739
18949	0.25	1	3091 (1) 10740	FALSE	1	3091 (1) 10740
18950	0.25	1	3091 (1) 11066	FALSE	1	3091 (1) 11066
18951	0.25	1	3091 (1) 12322	FALSE	1	3091 (1) 12322
18952	0.25	1	3091 (1) 12794	FALSE	1	3091 (1) 12794
18953	0.25	1	3091 (1) 12907	FALSE	1	3091 (1) 12907
18954	0.25	1	3091 (1) 12993	FALSE	1	3091 (1) 12993
18955	0.25	1	3091 (1) 13235	FALSE	1	3091 (1) 13235
18956	0.25	1	3091 (1) 13550	FALSE	1	3091 (1) 13550
18957	0.25	1	3091 (1) 14212	FALSE	1	3091 (1) 14212
18958	0.25	1	3091 (1) 3160	FALSE	1	3091 (1) 3160
18959	0.25	1	3091 (1) 3433	FALSE	1	3091 (1) 3433
18960	0.25	1	3091 (1) 3456	FALSE	1	3091 (1) 3456
18961	0.25	1	3091 (1) 4760	FALSE	1	3091 (1) 4760
18962	0.25	1	3091 (1) 4781	FALSE	1	3091 (1) 4781
18963	0.25	1	3091 (1) 5811	FALSE	1	3091 (1) 5811
18964	0.25	1	3091 (1) 6066	FALSE	1	3091 (1) 6066
18965	0.25	1	3091 (1) 6454	FALSE	1	3091 (1) 6454
18966	0.25	1	3091 (1) 6567	FALSE	1	3091 (1) 6567
18967	0.25	1	3091 (1) 6919	FALSE	1	3091 (1) 6919
18968	0.25	1	3091 (1) 7545	FALSE	1	3091 (1) 7545
18969	0.25	1	3091 (1) 7729	FALSE	1	3091 (1) 7729
18970	0.25	1	3091 (1) 7823	FALSE	1	3091 (1) 7823
18971	0.25	1	3091 (1) 9176	FALSE	1	3091 (1) 9176
18972	0.25	1	3091 (1) 9739	FALSE	1	3091 (1) 9739
18973	0.25	1	3091 (1) 9891	FALSE	1	3091 (1) 9891
18974	0.25	1	3160 (1) 10740	FALSE	1	3160 (1) 10740
18975	0.25	1	3160 (1) 10998	FALSE	1	3160 (1) 10998
18976	0.25	1	3160 (1) 11644	FALSE	1	3160 (1) 11644
18977	0.25	1	3160 (1) 12907	FALSE	1	3160 (1) 12907
18978	0.25	1	3160 (1) 13550	FALSE	1	3160 (1) 13550
18979	0.25	1	3160 (1) 13766	FALSE	1	3160 (1) 13766
18980	0.25	1	3160 (1) 14212	FALSE	1	3160 (1) 14212
18981	0.25	1	3160 (1) 3172	FALSE	1	3160 (1) 3172
18982	0.25	1	3160 (1) 3456	FALSE	1	3160 (1) 3456
18983	0.25	1	3160 (1) 4760	FALSE	1	3160 (1) 4760
18984	0.25	1	3160 (1) 4781	FALSE	1	3160 (1) 4781
18985	0.25	1	3160 (1) 4975	FALSE	1	3160 (1) 4975
18986	0.25	1	3160 (1) 5407	FALSE	1	3160 (1) 5407
18987	0.25	1	3160 (1) 5811	FALSE	1	3160 (1) 5811
18988	0.25	1	3160 (1) 6066	FALSE	1	3160 (1) 6066
18989	0.25	1	3160 (1) 6101	FALSE	1	3160 (1) 6101
18990	0.25	1	3160 (1) 6229	FALSE	1	3160 (1) 6229
18991	0.25	1	3160 (1) 6454	FALSE	1	3160 (1) 6454
18992	0.25	1	3160 (1) 6567	FALSE	1	3160 (1) 6567
18993	0.25	1	3160 (1) 6685	FALSE	1	3160 (1) 6685
18994	0.25	2	3160 (2) 6919	FALSE	2	3160 (2) 6919
18995	0.25	1	3160 (1) 7196	FALSE	1	3160 (1) 7196
18996	0.25	1	3160 (1) 7823	FALSE	1	3160 (1) 7823
18997	0.25	1	3160 (1) 9176	FALSE	1	3160 (1) 9176
18998	0.25	1	3160 (1) 9739	FALSE	1	3160 (1) 9739
18999	0.25	1	3456 (1) 10740	FALSE	1	3456 (1) 10740
19000	0.25	1	3456 (1) 12907	FALSE	1	3456 (1) 12907
19001	0.25	1	3456 (1) 13550	FALSE	1	3456 (1) 13550
19002	0.25	1	3456 (1) 14212	FALSE	1	3456 (1) 14212
19003	0.25	1	3456 (1) 4760	FALSE	1	3456 (1) 4760
19004	0.25	1	3456 (1) 4781	FALSE	1	3456 (1) 4781
19005	0.25	1	3456 (1) 5811	FALSE	1	3456 (1) 5811
19006	0.25	1	3456 (1) 6066	FALSE	1	3456 (1) 6066
19007	0.25	1	3456 (1) 6454	FALSE	1	3456 (1) 6454
19008	0.25	1	3456 (1) 6567	FALSE	1	3456 (1) 6567
19009	0.25	1	3456 (1) 6919	FALSE	1	3456 (1) 6919
19010	0.25	1	3456 (1) 7823	FALSE	1	3456 (1) 7823
19011	0.25	1	3456 (1) 9176	FALSE	1	3456 (1) 9176
19012	0.25	1	3456 (1) 9739	FALSE	1	3456 (1) 9739
19013	0.25	1	4760 (1) 10740	FALSE	1	4760 (1) 10740
19014	0.25	1	4760 (1) 12907	FALSE	1	4760 (1) 12907
19015	0.25	1	4760 (1) 13550	FALSE	1	4760 (1) 13550
19016	0.25	1	4760 (1) 14212	FALSE	1	4760 (1) 14212
19017	0.25	1	4760 (1) 4781	FALSE	1	4760 (1) 4781
19018	0.25	1	4760 (1) 5811	FALSE	1	4760 (1) 5811
19019	0.25	1	4760 (1) 6066	FALSE	1	4760 (1) 6066
19020	0.25	1	4760 (1) 6454	FALSE	1	4760 (1) 6454
19021	0.25	1	4760 (1) 6567	FALSE	1	4760 (1) 6567
19022	0.25	1	4760 (1) 6919	FALSE	1	4760 (1) 6919
19023	0.25	1	4760 (1) 7823	FALSE	1	4760 (1) 7823
19024	0.25	1	4760 (1) 9176	FALSE	1	4760 (1) 9176
19025	0.25	1	4760 (1) 9739	FALSE	1	4760 (1) 9739
19026	0.25	1	4781 (1) 10185	FALSE	1	4781 (1) 10185
19027	0.25	1	4781 (1) 10632	FALSE	1	4781 (1) 10632
19028	0.25	1	4781 (1) 10740	FALSE	1	4781 (1) 10740
19029	0.25	1	4781 (1) 10758	FALSE	1	4781 (1) 10758
19030	0.25	1	4781 (1) 11226	FALSE	1	4781 (1) 11226
19031	0.25	1	4781 (1) 12078	FALSE	1	4781 (1) 12078
19032	0.25	1	4781 (1) 12256	FALSE	1	4781 (1) 12256
19033	0.25	1	4781 (1) 12527	FALSE	1	4781 (1) 12527
19034	0.25	1	4781 (1) 12907	FALSE	1	4781 (1) 12907
19035	0.25	1	4781 (1) 13550	FALSE	1	4781 (1) 13550
19036	0.25	1	4781 (1) 13662	FALSE	1	4781 (1) 13662
19037	0.25	1	4781 (1) 13986	FALSE	1	4781 (1) 13986
19038	0.25	1	4781 (1) 14045	FALSE	1	4781 (1) 14045
19039	0.25	1	4781 (1) 14212	FALSE	1	4781 (1) 14212
19040	0.25	1	4781 (1) 14432	FALSE	1	4781 (1) 14432
19041	0.25	1	4781 (1) 14693	FALSE	1	4781 (1) 14693
19042	0.25	1	4781 (1) 4782	FALSE	1	4781 (1) 4782
19043	0.25	1	4781 (1) 4792	FALSE	1	4781 (1) 4792
19044	0.25	1	4781 (1) 5066	FALSE	1	4781 (1) 5066
19045	0.25	1	4781 (1) 5517	FALSE	1	4781 (1) 5517
19046	0.25	1	4781 (1) 5553	FALSE	1	4781 (1) 5553
19047	0.25	1	4781 (1) 5811	FALSE	1	4781 (1) 5811
19048	0.25	1	4781 (1) 5844	FALSE	1	4781 (1) 5844
19049	0.25	1	4781 (1) 5850	FALSE	1	4781 (1) 5850
19050	0.25	1	4781 (1) 5929	FALSE	1	4781 (1) 5929
19051	0.25	2	4781 (2) 6066	FALSE	2	4781 (2) 6066
19052	0.25	1	4781 (1) 6366	FALSE	1	4781 (1) 6366
19053	0.25	1	4781 (1) 6454	FALSE	1	4781 (1) 6454
19054	0.25	1	4781 (1) 6523	FALSE	1	4781 (1) 6523
19055	0.25	1	4781 (1) 6567	FALSE	1	4781 (1) 6567
19056	0.25	1	4781 (1) 6643	FALSE	1	4781 (1) 6643
19057	0.25	1	4781 (1) 6655	FALSE	1	4781 (1) 6655
19058	0.25	1	4781 (1) 6674	FALSE	1	4781 (1) 6674
19059	0.25	1	4781 (1) 6817	FALSE	1	4781 (1) 6817
19060	0.25	1	4781 (1) 6834	FALSE	1	4781 (1) 6834
19061	0.25	1	4781 (1) 6919	FALSE	1	4781 (1) 6919
19062	0.25	1	4781 (1) 7062	FALSE	1	4781 (1) 7062
19063	0.25	1	4781 (1) 7823	FALSE	1	4781 (1) 7823
19064	0.25	1	4781 (1) 8375	FALSE	1	4781 (1) 8375
19065	0.25	1	4781 (1) 8709	FALSE	1	4781 (1) 8709
19066	0.25	1	4781 (1) 9076	FALSE	1	4781 (1) 9076
19067	0.25	1	4781 (1) 9117	FALSE	1	4781 (1) 9117
19068	0.25	1	4781 (1) 9176	FALSE	1	4781 (1) 9176
19069	0.25	1	4781 (1) 9200	FALSE	1	4781 (1) 9200
19070	0.25	1	4781 (1) 9287	FALSE	1	4781 (1) 9287
19071	0.25	1	4781 (1) 9739	FALSE	1	4781 (1) 9739
19072	0.25	1	4781 (1) 9891	FALSE	1	4781 (1) 9891
19073	0.25	1	4781 (1) 9895	FALSE	1	4781 (1) 9895
19074	0.25	1	5811 (1) 10740	FALSE	1	5811 (1) 10740
19075	0.25	1	5811 (1) 12907	FALSE	1	5811 (1) 12907
19076	0.25	1	5811 (1) 13550	FALSE	1	5811 (1) 13550
19077	0.25	1	5811 (1) 14212	FALSE	1	5811 (1) 14212
19078	0.25	1	5811 (1) 6066	FALSE	1	5811 (1) 6066
19079	0.25	1	5811 (1) 6454	FALSE	1	5811 (1) 6454
19080	0.25	1	5811 (1) 6567	FALSE	1	5811 (1) 6567
19081	0.25	1	5811 (1) 6919	FALSE	1	5811 (1) 6919
19082	0.25	1	5811 (1) 7823	FALSE	1	5811 (1) 7823
19083	0.25	1	5811 (1) 9176	FALSE	1	5811 (1) 9176
19084	0.25	1	5811 (1) 9739	FALSE	1	5811 (1) 9739
19085	0.25	1	6066 (1) 10185	FALSE	1	6066 (1) 10185
19086	0.25	1	6066 (1) 10188	FALSE	1	6066 (1) 10188
19087	0.25	1	6066 (1) 10632	FALSE	1	6066 (1) 10632
19088	0.25	1	6066 (1) 10740	FALSE	1	6066 (1) 10740
19089	0.25	1	6066 (1) 10758	FALSE	1	6066 (1) 10758
19090	0.25	1	6066 (1) 10798	FALSE	1	6066 (1) 10798
19091	0.25	1	6066 (1) 11226	FALSE	1	6066 (1) 11226
19092	0.25	1	6066 (1) 11229	FALSE	1	6066 (1) 11229
19093	0.25	1	6066 (1) 12078	FALSE	1	6066 (1) 12078
19094	0.25	1	6066 (1) 12164	FALSE	1	6066 (1) 12164
19095	0.25	1	6066 (1) 12256	FALSE	1	6066 (1) 12256
19096	0.25	2	6066 (2) 12527	FALSE	2	6066 (2) 12527
19097	0.25	1	6066 (1) 12599	FALSE	1	6066 (1) 12599
19098	0.25	1	6066 (1) 12907	FALSE	1	6066 (1) 12907
19099	0.25	1	6066 (1) 13273	FALSE	1	6066 (1) 13273
19100	0.25	1	6066 (1) 13550	FALSE	1	6066 (1) 13550
19101	0.25	1	6066 (1) 13662	FALSE	1	6066 (1) 13662
19102	0.25	1	6066 (1) 13986	FALSE	1	6066 (1) 13986
19103	0.25	1	6066 (1) 14045	FALSE	1	6066 (1) 14045
19104	0.25	1	6066 (1) 14054	FALSE	1	6066 (1) 14054
19105	0.25	1	6066 (1) 14212	FALSE	1	6066 (1) 14212
19106	0.25	1	6066 (1) 14308	FALSE	1	6066 (1) 14308
19107	0.25	1	6066 (1) 14432	FALSE	1	6066 (1) 14432
19108	0.25	1	6066 (1) 14693	FALSE	1	6066 (1) 14693
19109	0.25	1	6066 (1) 6366	FALSE	1	6066 (1) 6366
19110	0.25	1	6066 (1) 6454	FALSE	1	6066 (1) 6454
19111	0.25	1	6066 (1) 6523	FALSE	1	6066 (1) 6523
19112	0.25	1	6066 (1) 6567	FALSE	1	6066 (1) 6567
19113	0.25	1	6066 (1) 6643	FALSE	1	6066 (1) 6643
19114	0.25	1	6066 (1) 6655	FALSE	1	6066 (1) 6655
19115	0.25	1	6066 (1) 6674	FALSE	1	6066 (1) 6674
19116	0.25	1	6066 (1) 6817	FALSE	1	6066 (1) 6817
19117	0.25	1	6066 (1) 6834	FALSE	1	6066 (1) 6834
19118	0.25	1	6066 (1) 6852	FALSE	1	6066 (1) 6852
19119	0.25	1	6066 (1) 6919	FALSE	1	6066 (1) 6919
19120	0.25	1	6066 (1) 7062	FALSE	1	6066 (1) 7062
19121	0.25	1	6066 (1) 7481	FALSE	1	6066 (1) 7481
19122	0.25	1	6066 (1) 7610	FALSE	1	6066 (1) 7610
19123	0.25	1	6066 (1) 7823	FALSE	1	6066 (1) 7823
19124	0.25	1	6066 (1) 8082	FALSE	1	6066 (1) 8082
19125	0.25	1	6066 (1) 8375	FALSE	1	6066 (1) 8375
19126	0.25	1	6066 (1) 8633	FALSE	1	6066 (1) 8633
19127	0.25	1	6066 (1) 8709	FALSE	1	6066 (1) 8709
19128	0.25	1	6066 (1) 9076	FALSE	1	6066 (1) 9076
19129	0.25	1	6066 (1) 9117	FALSE	1	6066 (1) 9117
19130	0.25	1	6066 (1) 9176	FALSE	1	6066 (1) 9176
19131	0.25	1	6066 (1) 9200	FALSE	1	6066 (1) 9200
19132	0.25	1	6066 (1) 9287	FALSE	1	6066 (1) 9287
19133	0.25	1	6066 (1) 9739	FALSE	1	6066 (1) 9739
19134	0.25	1	6066 (1) 9784	FALSE	1	6066 (1) 9784
19135	0.25	1	6066 (1) 9891	FALSE	1	6066 (1) 9891
19136	0.25	1	6066 (1) 9895	FALSE	1	6066 (1) 9895
19137	0.25	1	6454 (1) 10740	FALSE	1	6454 (1) 10740
19138	0.25	1	6454 (1) 12907	FALSE	1	6454 (1) 12907
19139	0.25	1	6454 (1) 13414	FALSE	1	6454 (1) 13414
19140	0.25	1	6454 (1) 13550	FALSE	1	6454 (1) 13550
19141	0.25	1	6454 (1) 14212	FALSE	1	6454 (1) 14212
19142	0.25	1	6454 (1) 6567	FALSE	1	6454 (1) 6567
19143	0.25	1	6454 (1) 6729	FALSE	1	6454 (1) 6729
19144	0.25	1	6454 (1) 6919	FALSE	1	6454 (1) 6919
19145	0.25	1	6454 (1) 7729	FALSE	1	6454 (1) 7729
19146	0.25	1	6454 (1) 7823	FALSE	1	6454 (1) 7823
19147	0.25	1	6454 (1) 8403	FALSE	1	6454 (1) 8403
19148	0.25	1	6454 (1) 8410	FALSE	1	6454 (1) 8410
19149	0.25	1	6454 (1) 8872	FALSE	1	6454 (1) 8872
19150	0.25	1	6454 (1) 9176	FALSE	1	6454 (1) 9176
19151	0.25	1	6454 (1) 9303	FALSE	1	6454 (1) 9303
19152	0.25	1	6454 (1) 9739	FALSE	1	6454 (1) 9739
19153	0.25	1	6454 (1) 9895	FALSE	1	6454 (1) 9895
19154	0.25	1	6567 (1) 10740	FALSE	1	6567 (1) 10740
19155	0.25	1	6567 (1) 12907	FALSE	1	6567 (1) 12907
19156	0.25	1	6567 (1) 13550	FALSE	1	6567 (1) 13550
19157	0.25	1	6567 (1) 14212	FALSE	1	6567 (1) 14212
19158	0.25	1	6567 (1) 6919	FALSE	1	6567 (1) 6919
19159	0.25	1	6567 (1) 7823	FALSE	1	6567 (1) 7823
19160	0.25	1	6567 (1) 9176	FALSE	1	6567 (1) 9176
19161	0.25	1	6567 (1) 9739	FALSE	1	6567 (1) 9739
19162	0.25	1	6919 (1) 10740	FALSE	1	6919 (1) 10740
19163	0.25	1	6919 (1) 10998	FALSE	1	6919 (1) 10998
19164	0.25	1	6919 (1) 11644	FALSE	1	6919 (1) 11644
19165	0.25	1	6919 (1) 12907	FALSE	1	6919 (1) 12907
19166	0.25	1	6919 (1) 13550	FALSE	1	6919 (1) 13550
19167	0.25	1	6919 (1) 13766	FALSE	1	6919 (1) 13766
19168	0.25	1	6919 (1) 14212	FALSE	1	6919 (1) 14212
19169	0.25	1	6919 (1) 7196	FALSE	1	6919 (1) 7196
19170	0.25	1	6919 (1) 7823	FALSE	1	6919 (1) 7823
19171	0.25	1	6919 (1) 9176	FALSE	1	6919 (1) 9176
19172	0.25	1	6919 (1) 9739	FALSE	1	6919 (1) 9739
19173	0.25	1	7823 (1) 10740	FALSE	1	7823 (1) 10740
19174	0.25	1	7823 (1) 12907	FALSE	1	7823 (1) 12907
19175	0.25	1	7823 (1) 13550	FALSE	1	7823 (1) 13550
19176	0.25	1	7823 (1) 14212	FALSE	1	7823 (1) 14212
19177	0.25	1	7823 (1) 9176	FALSE	1	7823 (1) 9176
19178	0.25	1	7823 (1) 9739	FALSE	1	7823 (1) 9739
19179	0.25	1	9176 (1) 10740	FALSE	1	9176 (1) 10740
19180	0.25	1	9176 (1) 12907	FALSE	1	9176 (1) 12907
19181	0.25	1	9176 (1) 13550	FALSE	1	9176 (1) 13550
19182	0.25	1	9176 (1) 14212	FALSE	1	9176 (1) 14212
19183	0.25	1	9176 (1) 9739	FALSE	1	9176 (1) 9739
19184	0.25	1	9739 (1) 10740	FALSE	1	9739 (1) 10740
19185	0.25	1	9739 (1) 12907	FALSE	1	9739 (1) 12907
19186	0.25	1	9739 (1) 13550	FALSE	1	9739 (1) 13550
19187	0.25	1	9739 (1) 14212	FALSE	1	9739 (1) 14212
19188	0.25	1	10780 (1) 10938	FALSE	1	10780 (1) 10938
19189	0.25	1	10780 (1) 11532	FALSE	1	10780 (1) 11532
19190	0.25	1	10780 (1) 11571	FALSE	1	10780 (1) 11571
19191	0.25	1	10780 (1) 12866	FALSE	1	10780 (1) 12866
19192	0.25	1	10780 (1) 12876	FALSE	1	10780 (1) 12876
19193	0.25	1	10780 (1) 13857	FALSE	1	10780 (1) 13857
19194	0.25	1	10938 (1) 11532	FALSE	1	10938 (1) 11532
19195	0.25	1	10938 (1) 11571	FALSE	1	10938 (1) 11571
19196	0.25	1	10938 (1) 12866	FALSE	1	10938 (1) 12866
19197	0.25	1	10938 (1) 12876	FALSE	1	10938 (1) 12876
19198	0.25	1	10938 (1) 13857	FALSE	1	10938 (1) 13857
19199	0.25	1	11571 (1) 12866	FALSE	1	11571 (1) 12866
19200	0.25	1	11571 (1) 12876	FALSE	1	11571 (1) 12876
19201	0.25	1	11571 (1) 13857	FALSE	1	11571 (1) 13857
19202	0.25	1	12866 (1) 12876	FALSE	1	12866 (1) 12876
19203	0.25	1	12866 (1) 13857	FALSE	1	12866 (1) 13857
19204	0.25	1	10876 (1) 11816	FALSE	1	10876 (1) 11816
19205	0.25	1	10876 (1) 11920	FALSE	1	10876 (1) 11920
19206	0.25	1	11816 (1) 11920	FALSE	1	11816 (1) 11920
19207	0.25	1	10916 (1) 12041	FALSE	1	10916 (1) 12041
19208	0.25	1	10916 (1) 14225	FALSE	1	10916 (1) 14225
19209	0.25	1	12041 (1) 14225	FALSE	1	12041 (1) 14225
19210	0.25	1	10926 (1) 11133	FALSE	1	10926 (1) 11133
19211	0.25	1	10926 (1) 11151	FALSE	1	10926 (1) 11151
19212	0.25	1	10926 (1) 11309	FALSE	1	10926 (1) 11309
19213	0.25	1	10926 (1) 12497	FALSE	1	10926 (1) 12497
19214	0.25	1	10926 (1) 13206	FALSE	1	10926 (1) 13206
19215	0.25	1	10926 (1) 13293	FALSE	1	10926 (1) 13293
19216	0.25	1	11133 (1) 11151	FALSE	1	11133 (1) 11151
19217	0.25	1	11133 (1) 11309	FALSE	1	11133 (1) 11309
19218	0.25	1	11133 (1) 12497	FALSE	1	11133 (1) 12497
19219	0.25	1	11133 (1) 13206	FALSE	1	11133 (1) 13206
19220	0.25	1	11133 (1) 13293	FALSE	1	11133 (1) 13293
19221	0.25	1	11151 (1) 11309	FALSE	1	11151 (1) 11309
19222	0.25	1	11151 (1) 12497	FALSE	1	11151 (1) 12497
19223	0.25	1	11151 (1) 13206	FALSE	1	11151 (1) 13206
19224	0.25	1	11151 (1) 13293	FALSE	1	11151 (1) 13293
19225	0.25	1	11309 (1) 12497	FALSE	1	11309 (1) 12497
19226	0.25	1	11309 (1) 13206	FALSE	1	11309 (1) 13206
19227	0.25	1	11309 (1) 13293	FALSE	1	11309 (1) 13293
19228	0.25	1	12497 (1) 13206	FALSE	1	12497 (1) 13206
19229	0.25	1	12497 (1) 13293	FALSE	1	12497 (1) 13293
19230	0.25	1	13206 (1) 13293	FALSE	1	13206 (1) 13293
19231	0.25	1	10970 (1) 11080	FALSE	1	10970 (1) 11080
19232	0.25	1	10970 (1) 12068	FALSE	1	10970 (1) 12068
19233	0.25	1	10970 (1) 12094	FALSE	1	10970 (1) 12094
19234	0.25	1	10970 (1) 12305	FALSE	1	10970 (1) 12305
19235	0.25	2	10970 (2) 12674	FALSE	2	10970 (2) 12674
19236	0.25	1	10970 (1) 13214	FALSE	1	10970 (1) 13214
19237	0.25	1	10970 (1) 14628	FALSE	1	10970 (1) 14628
19238	0.25	1	12068 (1) 12094	FALSE	1	12068 (1) 12094
19239	0.25	1	12068 (1) 12305	FALSE	1	12068 (1) 12305
19240	0.25	1	12068 (1) 12674	FALSE	1	12068 (1) 12674
19241	0.25	1	12094 (1) 12305	FALSE	1	12094 (1) 12305
19242	0.25	1	12094 (1) 12674	FALSE	1	12094 (1) 12674
19243	0.25	1	12305 (1) 12674	FALSE	1	12305 (1) 12674
19244	0.25	1	12674 (1) 13214	FALSE	1	12674 (1) 13214
19245	0.25	1	12674 (1) 14628	FALSE	1	12674 (1) 14628
19246	0.25	1	10998 (1) 11644	FALSE	1	10998 (1) 11644
19247	0.25	1	10998 (1) 13766	FALSE	1	10998 (1) 13766
19248	0.25	1	11644 (1) 13766	FALSE	1	11644 (1) 13766
19249	0.25	1	13766 (1) 14954	FALSE	1	13766 (1) 14954
19250	0.25	1	10999 (1) 12171	FALSE	1	10999 (1) 12171
19251	0.25	1	10999 (1) 13423	FALSE	1	10999 (1) 13423
19252	0.25	1	12171 (1) 13423	FALSE	1	12171 (1) 13423
19253	0.25	1	11023 (1) 11456	FALSE	1	11023 (1) 11456
19254	0.25	1	11023 (1) 11640	FALSE	1	11023 (1) 11640
19255	0.25	1	11023 (1) 13750	FALSE	1	11023 (1) 13750
19256	0.25	1	11023 (1) 14108	FALSE	1	11023 (1) 14108
19257	0.25	1	11023 (1) 14513	FALSE	1	11023 (1) 14513
19258	0.25	1	11456 (1) 11640	FALSE	1	11456 (1) 11640
19259	0.25	1	11456 (1) 13750	FALSE	1	11456 (1) 13750
19260	0.25	1	11456 (1) 14108	FALSE	1	11456 (1) 14108
19261	0.25	1	11456 (1) 14513	FALSE	1	11456 (1) 14513
19262	0.25	1	11640 (1) 13750	FALSE	1	11640 (1) 13750
19263	0.25	1	11640 (1) 14108	FALSE	1	11640 (1) 14108
19264	0.25	1	11640 (1) 14513	FALSE	1	11640 (1) 14513
19265	0.25	1	13750 (1) 14108	FALSE	1	13750 (1) 14108
19266	0.25	1	13750 (1) 14513	FALSE	1	13750 (1) 14513
19267	0.25	1	14108 (1) 14513	FALSE	1	14108 (1) 14513
19268	0.25	1	11024 (1) 11223	FALSE	1	11024 (1) 11223
19269	0.25	1	11024 (1) 11934	FALSE	1	11024 (1) 11934
19270	0.25	1	11024 (1) 13414	FALSE	1	11024 (1) 13414
19271	0.25	1	11934 (1) 13414	FALSE	1	11934 (1) 13414
19272	0.25	1	11034 (1) 11120	FALSE	1	11034 (1) 11120
19273	0.25	1	11034 (1) 11174	FALSE	1	11034 (1) 11174
19274	0.25	1	11034 (1) 12599	FALSE	1	11034 (1) 12599
19275	0.25	1	11034 (1) 14054	FALSE	1	11034 (1) 14054
19276	0.25	1	11174 (1) 12599	FALSE	1	11174 (1) 12599
19277	0.25	1	11174 (1) 14054	FALSE	1	11174 (1) 14054
19278	0.25	1	11053 (1) 11607	FALSE	1	11053 (1) 11607
19279	0.25	1	11053 (1) 13083	FALSE	1	11053 (1) 13083
19280	0.25	1	11053 (1) 14107	FALSE	1	11053 (1) 14107
19281	0.25	1	11607 (1) 11782	FALSE	1	11607 (1) 11782
19282	0.25	1	11607 (1) 13083	FALSE	1	11607 (1) 13083
19283	0.25	1	11607 (1) 14107	FALSE	1	11607 (1) 14107
19284	0.25	1	13083 (1) 14107	FALSE	1	13083 (1) 14107
19285	0.25	1	11066 (1) 12322	FALSE	1	11066 (1) 12322
19286	0.25	1	11066 (1) 12794	FALSE	1	11066 (1) 12794
19287	0.25	1	11066 (1) 12993	FALSE	1	11066 (1) 12993
19288	0.25	1	11066 (1) 13235	FALSE	1	11066 (1) 13235
19289	0.25	1	12322 (1) 12794	FALSE	1	12322 (1) 12794
19290	0.25	1	12322 (1) 12993	FALSE	1	12322 (1) 12993
19291	0.25	1	12322 (1) 13235	FALSE	1	12322 (1) 13235
19292	0.25	1	12794 (1) 12993	FALSE	1	12794 (1) 12993
19293	0.25	1	12794 (1) 13235	FALSE	1	12794 (1) 13235
19294	0.25	1	12993 (1) 13235	FALSE	1	12993 (1) 13235
19295	0.25	1	11069 (1) 14482	FALSE	1	11069 (1) 14482
19296	0.25	1	11121 (1) 11786	FALSE	1	11121 (1) 11786
19297	0.25	1	11121 (1) 12078	FALSE	1	11121 (1) 12078
19298	0.25	1	11786 (1) 12078	FALSE	1	11786 (1) 12078
19299	0.25	1	11144 (1) 11159	FALSE	1	11144 (1) 11159
19300	0.25	1	11144 (1) 14671	FALSE	1	11144 (1) 14671
19301	0.25	1	11144 (1) 14954	FALSE	1	11144 (1) 14954
19302	0.25	1	11159 (1) 14671	FALSE	1	11159 (1) 14671
19303	0.25	1	11159 (1) 14954	FALSE	1	11159 (1) 14954
19304	0.25	1	14671 (1) 14954	FALSE	1	14671 (1) 14954
19305	0.25	1	11181 (1) 11190	FALSE	1	11181 (1) 11190
19306	0.25	1	11181 (1) 11850	FALSE	1	11181 (1) 11850
19307	0.25	1	11181 (1) 11949	FALSE	1	11181 (1) 11949
19308	0.25	1	11181 (1) 12177	FALSE	1	11181 (1) 12177
19309	0.25	1	11181 (1) 13026	FALSE	1	11181 (1) 13026
19310	0.25	1	11181 (1) 13195	FALSE	1	11181 (1) 13195
19311	0.25	1	11181 (1) 13858	FALSE	1	11181 (1) 13858
19312	0.25	1	11181 (1) 14035	FALSE	1	11181 (1) 14035
19313	0.25	1	11181 (1) 14420	FALSE	1	11181 (1) 14420
19314	0.25	1	11190 (1) 11850	FALSE	1	11190 (1) 11850
19315	0.25	1	11190 (1) 11949	FALSE	1	11190 (1) 11949
19316	0.25	1	11190 (1) 12177	FALSE	1	11190 (1) 12177
19317	0.25	1	11190 (1) 13026	FALSE	1	11190 (1) 13026
19318	0.25	1	11190 (1) 13195	FALSE	1	11190 (1) 13195
19319	0.25	1	11190 (1) 13858	FALSE	1	11190 (1) 13858
19320	0.25	1	11190 (1) 14035	FALSE	1	11190 (1) 14035
19321	0.25	1	11190 (1) 14420	FALSE	1	11190 (1) 14420
19322	0.25	1	11850 (1) 11949	FALSE	1	11850 (1) 11949
19323	0.25	1	11850 (1) 12177	FALSE	1	11850 (1) 12177
19324	0.25	1	11850 (1) 13026	FALSE	1	11850 (1) 13026
19325	0.25	1	11850 (1) 13195	FALSE	1	11850 (1) 13195
19326	0.25	1	11850 (1) 13858	FALSE	1	11850 (1) 13858
19327	0.25	1	11850 (1) 14035	FALSE	1	11850 (1) 14035
19328	0.25	1	11850 (1) 14420	FALSE	1	11850 (1) 14420
19329	0.25	1	11949 (1) 12177	FALSE	1	11949 (1) 12177
19330	0.25	1	11949 (1) 13026	FALSE	1	11949 (1) 13026
19331	0.25	1	11949 (1) 13195	FALSE	1	11949 (1) 13195
19332	0.25	1	11949 (1) 13858	FALSE	1	11949 (1) 13858
19333	0.25	1	11949 (1) 14035	FALSE	1	11949 (1) 14035
19334	0.25	1	11949 (1) 14420	FALSE	1	11949 (1) 14420
19335	0.25	1	12177 (1) 13026	FALSE	1	12177 (1) 13026
19336	0.25	1	12177 (1) 13195	FALSE	1	12177 (1) 13195
19337	0.25	1	12177 (1) 13858	FALSE	1	12177 (1) 13858
19338	0.25	1	12177 (1) 14035	FALSE	1	12177 (1) 14035
19339	0.25	1	12177 (1) 14420	FALSE	1	12177 (1) 14420
19340	0.25	1	13026 (1) 13195	FALSE	1	13026 (1) 13195
19341	0.25	1	13026 (1) 13858	FALSE	1	13026 (1) 13858
19342	0.25	1	13026 (1) 14035	FALSE	1	13026 (1) 14035
19343	0.25	1	13026 (1) 14420	FALSE	1	13026 (1) 14420
19344	0.25	1	13195 (1) 13858	FALSE	1	13195 (1) 13858
19345	0.25	1	13195 (1) 14035	FALSE	1	13195 (1) 14035
19346	0.25	1	13195 (1) 14420	FALSE	1	13195 (1) 14420
19347	0.25	1	13858 (1) 14035	FALSE	1	13858 (1) 14035
19348	0.25	1	13858 (1) 14420	FALSE	1	13858 (1) 14420
19349	0.25	1	14035 (1) 14420	FALSE	1	14035 (1) 14420
19350	0.25	1	1139 (1) 10093	FALSE	1	1139 (1) 10093
19351	0.25	1	1139 (1) 10134	FALSE	1	1139 (1) 10134
19352	0.25	1	1139 (1) 10263	FALSE	1	1139 (1) 10263
19353	0.25	1	1139 (1) 10794	FALSE	1	1139 (1) 10794
19354	0.25	1	1139 (1) 11194	FALSE	1	1139 (1) 11194
19355	0.25	1	1139 (1) 11561	FALSE	1	1139 (1) 11561
19356	0.25	1	1139 (1) 12107	FALSE	1	1139 (1) 12107
19357	0.25	1	1139 (1) 12845	FALSE	1	1139 (1) 12845
19358	0.25	1	1139 (1) 13041	FALSE	1	1139 (1) 13041
19359	0.25	1	1139 (1) 13112	FALSE	1	1139 (1) 13112
19360	0.25	1	1139 (1) 13336	FALSE	1	1139 (1) 13336
19361	0.25	1	1139 (1) 2001	FALSE	1	1139 (1) 2001
19362	0.25	1	1139 (1) 2441	FALSE	1	1139 (1) 2441
19363	0.25	1	1139 (1) 2594	FALSE	1	1139 (1) 2594
19364	0.25	1	1139 (1) 2692	FALSE	1	1139 (1) 2692
19365	0.25	1	1139 (1) 3148	FALSE	1	1139 (1) 3148
19366	0.25	1	1139 (1) 3430	FALSE	1	1139 (1) 3430
19367	0.25	1	1139 (1) 3520	FALSE	1	1139 (1) 3520
19368	0.25	1	1139 (1) 4011	FALSE	1	1139 (1) 4011
19369	0.25	1	1139 (1) 4047	FALSE	1	1139 (1) 4047
19370	0.25	1	1139 (1) 4880	FALSE	1	1139 (1) 4880
19371	0.25	1	1139 (1) 5333	FALSE	1	1139 (1) 5333
19372	0.25	1	1139 (1) 5344	FALSE	1	1139 (1) 5344
19373	0.25	1	1139 (1) 5476	FALSE	1	1139 (1) 5476
19374	0.25	1	1139 (1) 5790	FALSE	1	1139 (1) 5790
19375	0.25	1	1139 (1) 6514	FALSE	1	1139 (1) 6514
19376	0.25	1	1139 (1) 7544	FALSE	1	1139 (1) 7544
19377	0.25	1	1139 (1) 7979	FALSE	1	1139 (1) 7979
19378	0.25	1	1139 (1) 8173	FALSE	1	1139 (1) 8173
19379	0.25	1	1139 (1) 9265	FALSE	1	1139 (1) 9265
19380	0.25	1	1139 (1) 9713	FALSE	1	1139 (1) 9713
19381	0.25	1	2001 (1) 10134	FALSE	1	2001 (1) 10134
19382	0.25	1	2001 (1) 10794	FALSE	1	2001 (1) 10794
19383	0.25	1	2001 (1) 11561	FALSE	1	2001 (1) 11561
19384	0.25	1	2001 (1) 12107	FALSE	1	2001 (1) 12107
19385	0.25	1	2001 (1) 13112	FALSE	1	2001 (1) 13112
19386	0.25	1	2001 (1) 2594	FALSE	1	2001 (1) 2594
19387	0.25	1	2001 (1) 3148	FALSE	1	2001 (1) 3148
19388	0.25	1	2001 (1) 3430	FALSE	1	2001 (1) 3430
19389	0.25	1	2001 (1) 4011	FALSE	1	2001 (1) 4011
19390	0.25	1	2001 (1) 4047	FALSE	1	2001 (1) 4047
19391	0.25	1	2001 (1) 4880	FALSE	1	2001 (1) 4880
19392	0.25	1	2001 (1) 5333	FALSE	1	2001 (1) 5333
19393	0.25	1	2001 (1) 5344	FALSE	1	2001 (1) 5344
19394	0.25	1	2001 (1) 7979	FALSE	1	2001 (1) 7979
19395	0.25	1	2001 (1) 8173	FALSE	1	2001 (1) 8173
19396	0.25	1	2001 (1) 9265	FALSE	1	2001 (1) 9265
19397	0.25	1	2001 (1) 9713	FALSE	1	2001 (1) 9713
19398	0.25	1	2441 (1) 10093	FALSE	1	2441 (1) 10093
19399	0.25	1	2441 (1) 10263	FALSE	1	2441 (1) 10263
19400	0.25	1	2441 (1) 11194	FALSE	1	2441 (1) 11194
19401	0.25	1	2441 (1) 12845	FALSE	1	2441 (1) 12845
19402	0.25	1	2441 (1) 13041	FALSE	1	2441 (1) 13041
19403	0.25	1	2441 (1) 13336	FALSE	1	2441 (1) 13336
19404	0.25	1	2441 (1) 2692	FALSE	1	2441 (1) 2692
19405	0.25	1	2441 (1) 3520	FALSE	1	2441 (1) 3520
19406	0.25	1	2441 (1) 5476	FALSE	1	2441 (1) 5476
19407	0.25	1	2441 (1) 5790	FALSE	1	2441 (1) 5790
19408	0.25	1	2441 (1) 6514	FALSE	1	2441 (1) 6514
19409	0.25	1	2441 (1) 7544	FALSE	1	2441 (1) 7544
19410	0.25	1	2594 (1) 10093	FALSE	1	2594 (1) 10093
19411	0.25	1	2594 (1) 10134	FALSE	1	2594 (1) 10134
19412	0.25	1	2594 (1) 10225	FALSE	1	2594 (1) 10225
19413	0.25	1	2594 (1) 10236	FALSE	1	2594 (1) 10236
19414	0.25	1	2594 (1) 10424	FALSE	1	2594 (1) 10424
19415	0.25	1	2594 (1) 10435	FALSE	1	2594 (1) 10435
19416	0.25	1	2594 (1) 10499	FALSE	1	2594 (1) 10499
19417	0.25	1	2594 (1) 10543	FALSE	1	2594 (1) 10543
19418	0.25	1	2594 (1) 10590	FALSE	1	2594 (1) 10590
19419	0.25	1	2594 (1) 10698	FALSE	1	2594 (1) 10698
19420	0.25	1	2594 (1) 10718	FALSE	1	2594 (1) 10718
19421	0.25	2	2594 (2) 10794	FALSE	2	2594 (2) 10794
19422	0.25	1	2594 (1) 10821	FALSE	1	2594 (1) 10821
19423	0.25	1	2594 (1) 11550	FALSE	1	2594 (1) 11550
19424	0.25	1	2594 (1) 11557	FALSE	1	2594 (1) 11557
19425	0.25	1	2594 (1) 11561	FALSE	1	2594 (1) 11561
19426	0.25	2	2594 (2) 11608	FALSE	2	2594 (2) 11608
19427	0.25	1	2594 (1) 11763	FALSE	1	2594 (1) 11763
19428	0.25	1	2594 (1) 11920	FALSE	1	2594 (1) 11920
19429	0.25	1	2594 (1) 12107	FALSE	1	2594 (1) 12107
19430	0.25	1	2594 (1) 12124	FALSE	1	2594 (1) 12124
19431	0.25	1	2594 (1) 12154	FALSE	1	2594 (1) 12154
19432	0.25	1	2594 (1) 12898	FALSE	1	2594 (1) 12898
19433	0.25	1	2594 (1) 13041	FALSE	1	2594 (1) 13041
19434	0.25	1	2594 (1) 13112	FALSE	1	2594 (1) 13112
19435	0.25	1	2594 (1) 13199	FALSE	1	2594 (1) 13199
19436	0.25	1	2594 (1) 13245	FALSE	1	2594 (1) 13245
19437	0.25	1	2594 (1) 13317	FALSE	1	2594 (1) 13317
19438	0.25	1	2594 (1) 13409	FALSE	1	2594 (1) 13409
19439	0.25	1	2594 (1) 13529	FALSE	1	2594 (1) 13529
19440	0.25	1	2594 (1) 13769	FALSE	1	2594 (1) 13769
19441	0.25	1	2594 (1) 2620	FALSE	1	2594 (1) 2620
19442	0.25	2	2594 (2) 2823	FALSE	2	2594 (2) 2823
19443	0.25	1	2594 (1) 3147	FALSE	1	2594 (1) 3147
19444	0.25	1	2594 (1) 3148	FALSE	1	2594 (1) 3148
19445	0.25	1	2594 (1) 3201	FALSE	1	2594 (1) 3201
19446	0.25	1	2594 (1) 3430	FALSE	1	2594 (1) 3430
19447	0.25	1	2594 (1) 3473	FALSE	1	2594 (1) 3473
19448	0.25	1	2594 (1) 3526	FALSE	1	2594 (1) 3526
19449	0.25	1	2594 (1) 3656	FALSE	1	2594 (1) 3656
19450	0.25	1	2594 (1) 3770	FALSE	1	2594 (1) 3770
19451	0.25	1	2594 (1) 3788	FALSE	1	2594 (1) 3788
19452	0.25	1	2594 (1) 3826	FALSE	1	2594 (1) 3826
19453	0.25	1	2594 (1) 3960	FALSE	1	2594 (1) 3960
19454	0.25	1	2594 (1) 4011	FALSE	1	2594 (1) 4011
19455	0.25	1	2594 (1) 4047	FALSE	1	2594 (1) 4047
19456	0.25	1	2594 (1) 4242	FALSE	1	2594 (1) 4242
19457	0.25	1	2594 (1) 4477	FALSE	1	2594 (1) 4477
19458	0.25	1	2594 (1) 4496	FALSE	1	2594 (1) 4496
19459	0.25	1	2594 (1) 4749	FALSE	1	2594 (1) 4749
19460	0.25	2	2594 (2) 4880	FALSE	2	2594 (2) 4880
19461	0.25	1	2594 (1) 5333	FALSE	1	2594 (1) 5333
19462	0.25	1	2594 (1) 5344	FALSE	1	2594 (1) 5344
19463	0.25	1	2594 (1) 5496	FALSE	1	2594 (1) 5496
19464	0.25	1	2594 (1) 5599	FALSE	1	2594 (1) 5599
19465	0.25	1	2594 (1) 5662	FALSE	1	2594 (1) 5662
19466	0.25	1	2594 (1) 5671	FALSE	1	2594 (1) 5671
19467	0.25	1	2594 (1) 6079	FALSE	1	2594 (1) 6079
19468	0.25	1	2594 (1) 6300	FALSE	1	2594 (1) 6300
19469	0.25	1	2594 (1) 6365	FALSE	1	2594 (1) 6365
19470	0.25	1	2594 (1) 7012	FALSE	1	2594 (1) 7012
19471	0.25	1	2594 (1) 7019	FALSE	1	2594 (1) 7019
19472	0.25	1	2594 (1) 7765	FALSE	1	2594 (1) 7765
19473	0.25	1	2594 (1) 7815	FALSE	1	2594 (1) 7815
19474	0.25	1	2594 (1) 7979	FALSE	1	2594 (1) 7979
19475	0.25	1	2594 (1) 8156	FALSE	1	2594 (1) 8156
19476	0.25	1	2594 (1) 8173	FALSE	1	2594 (1) 8173
19477	0.25	1	2594 (1) 8231	FALSE	1	2594 (1) 8231
19478	0.25	1	2594 (1) 8428	FALSE	1	2594 (1) 8428
19479	0.25	1	2594 (1) 8709	FALSE	1	2594 (1) 8709
19480	0.25	1	2594 (1) 8761	FALSE	1	2594 (1) 8761
19481	0.25	1	2594 (1) 8879	FALSE	1	2594 (1) 8879
19482	0.25	1	2594 (1) 8891	FALSE	1	2594 (1) 8891
19483	0.25	2	2594 (2) 8980	FALSE	2	2594 (2) 8980
19484	0.25	1	2594 (1) 9130	FALSE	1	2594 (1) 9130
19485	0.25	1	2594 (1) 9265	FALSE	1	2594 (1) 9265
19486	0.25	1	2594 (1) 9348	FALSE	1	2594 (1) 9348
19487	0.25	1	2594 (1) 9556	FALSE	1	2594 (1) 9556
19488	0.25	1	2594 (1) 9617	FALSE	1	2594 (1) 9617
19489	0.25	1	2594 (1) 9713	FALSE	1	2594 (1) 9713
19490	0.25	1	2594 (1) 9928	FALSE	1	2594 (1) 9928
19491	0.25	1	2692 (1) 10093	FALSE	1	2692 (1) 10093
19492	0.25	1	2692 (1) 10160	FALSE	1	2692 (1) 10160
19493	0.25	1	2692 (1) 10263	FALSE	1	2692 (1) 10263
19494	0.25	1	2692 (1) 10293	FALSE	1	2692 (1) 10293
19495	0.25	1	2692 (1) 10520	FALSE	1	2692 (1) 10520
19496	0.25	1	2692 (1) 10559	FALSE	1	2692 (1) 10559
19497	0.25	1	2692 (1) 10590	FALSE	1	2692 (1) 10590
19498	0.25	1	2692 (1) 10615	FALSE	1	2692 (1) 10615
19499	0.25	1	2692 (1) 10688	FALSE	1	2692 (1) 10688
19500	0.25	1	2692 (1) 10798	FALSE	1	2692 (1) 10798
19501	0.25	1	2692 (1) 11013	FALSE	1	2692 (1) 11013
19502	0.25	1	2692 (1) 11120	FALSE	1	2692 (1) 11120
19503	0.25	1	2692 (1) 11194	FALSE	1	2692 (1) 11194
19504	0.25	1	2692 (1) 11652	FALSE	1	2692 (1) 11652
19505	0.25	1	2692 (1) 11962	FALSE	1	2692 (1) 11962
19506	0.25	1	2692 (1) 11975	FALSE	1	2692 (1) 11975
19507	0.25	1	2692 (1) 12079	FALSE	1	2692 (1) 12079
19508	0.25	1	2692 (1) 12550	FALSE	1	2692 (1) 12550
19509	0.25	1	2692 (1) 12609	FALSE	1	2692 (1) 12609
19510	0.25	1	2692 (1) 12776	FALSE	1	2692 (1) 12776
19511	0.25	1	2692 (1) 12845	FALSE	1	2692 (1) 12845
19512	0.25	1	2692 (1) 13041	FALSE	1	2692 (1) 13041
19513	0.25	1	2692 (1) 13336	FALSE	1	2692 (1) 13336
19514	0.25	1	2692 (1) 13410	FALSE	1	2692 (1) 13410
19515	0.25	1	2692 (1) 13459	FALSE	1	2692 (1) 13459
19516	0.25	1	2692 (1) 13687	FALSE	1	2692 (1) 13687
19517	0.25	1	2692 (1) 13726	FALSE	1	2692 (1) 13726
19518	0.25	1	2692 (1) 14308	FALSE	1	2692 (1) 14308
19519	0.25	1	2692 (1) 14345	FALSE	1	2692 (1) 14345
19520	0.25	1	2692 (1) 14432	FALSE	1	2692 (1) 14432
19521	0.25	1	2692 (1) 2697	FALSE	1	2692 (1) 2697
19522	0.25	1	2692 (1) 2723	FALSE	1	2692 (1) 2723
19523	0.25	1	2692 (1) 2860	FALSE	1	2692 (1) 2860
19524	0.25	1	2692 (1) 3253	FALSE	1	2692 (1) 3253
19525	0.25	1	2692 (1) 3409	FALSE	1	2692 (1) 3409
19526	0.25	1	2692 (1) 3520	FALSE	1	2692 (1) 3520
19527	0.25	1	2692 (1) 3916	FALSE	1	2692 (1) 3916
19528	0.25	2	2692 (2) 4617	FALSE	2	2692 (2) 4617
19529	0.25	1	2692 (1) 4782	FALSE	1	2692 (1) 4782
19530	0.25	1	2692 (1) 4890	FALSE	1	2692 (1) 4890
19531	0.25	1	2692 (1) 5079	FALSE	1	2692 (1) 5079
19532	0.25	2	2692 (2) 5173	FALSE	2	2692 (2) 5173
19533	0.25	1	2692 (1) 5215	FALSE	1	2692 (1) 5215
19534	0.25	1	2692 (1) 5476	FALSE	1	2692 (1) 5476
19535	0.25	1	2692 (1) 5536	FALSE	1	2692 (1) 5536
19536	0.25	1	2692 (1) 5570	FALSE	1	2692 (1) 5570
19537	0.25	1	2692 (1) 5701	FALSE	1	2692 (1) 5701
19538	0.25	1	2692 (1) 5790	FALSE	1	2692 (1) 5790
19539	0.25	1	2692 (1) 5844	FALSE	1	2692 (1) 5844
19540	0.25	1	2692 (1) 6450	FALSE	1	2692 (1) 6450
19541	0.25	1	2692 (1) 6514	FALSE	1	2692 (1) 6514
19542	0.25	1	2692 (1) 6816	FALSE	1	2692 (1) 6816
19543	0.25	1	2692 (1) 6852	FALSE	1	2692 (1) 6852
19544	0.25	1	2692 (1) 6893	FALSE	1	2692 (1) 6893
19545	0.25	1	2692 (1) 7481	FALSE	1	2692 (1) 7481
19546	0.25	1	2692 (1) 7544	FALSE	1	2692 (1) 7544
19547	0.25	1	2692 (1) 7921	FALSE	1	2692 (1) 7921
19548	0.25	1	2692 (1) 7978	FALSE	1	2692 (1) 7978
19549	0.25	1	2692 (1) 8132	FALSE	1	2692 (1) 8132
19550	0.25	1	2692 (1) 8147	FALSE	1	2692 (1) 8147
19551	0.25	1	2692 (1) 8174	FALSE	1	2692 (1) 8174
19552	0.25	1	2692 (1) 8600	FALSE	1	2692 (1) 8600
19553	0.25	1	2692 (1) 8862	FALSE	1	2692 (1) 8862
19554	0.25	1	2692 (1) 8931	FALSE	1	2692 (1) 8931
19555	0.25	1	2692 (1) 9200	FALSE	1	2692 (1) 9200
19556	0.25	1	2692 (1) 9348	FALSE	1	2692 (1) 9348
19557	0.25	1	2692 (1) 9373	FALSE	1	2692 (1) 9373
19558	0.25	1	2692 (1) 9688	FALSE	1	2692 (1) 9688
19559	0.25	1	3148 (1) 10134	FALSE	1	3148 (1) 10134
19560	0.25	1	3148 (1) 10794	FALSE	1	3148 (1) 10794
19561	0.25	1	3148 (1) 11561	FALSE	1	3148 (1) 11561
19562	0.25	1	3148 (1) 12107	FALSE	1	3148 (1) 12107
19563	0.25	1	3148 (1) 13112	FALSE	1	3148 (1) 13112
19564	0.25	1	3148 (1) 3430	FALSE	1	3148 (1) 3430
19565	0.25	1	3148 (1) 4011	FALSE	1	3148 (1) 4011
19566	0.25	1	3148 (1) 4047	FALSE	1	3148 (1) 4047
19567	0.25	1	3148 (1) 4880	FALSE	1	3148 (1) 4880
19568	0.25	1	3148 (1) 5333	FALSE	1	3148 (1) 5333
19569	0.25	1	3148 (1) 5344	FALSE	1	3148 (1) 5344
19570	0.25	1	3148 (1) 7979	FALSE	1	3148 (1) 7979
19571	0.25	1	3148 (1) 8173	FALSE	1	3148 (1) 8173
19572	0.25	1	3148 (1) 9265	FALSE	1	3148 (1) 9265
19573	0.25	1	3148 (1) 9713	FALSE	1	3148 (1) 9713
19574	0.25	2	3430 (2) 10134	FALSE	2	3430 (2) 10134
19575	0.25	1	3430 (1) 10263	FALSE	1	3430 (1) 10263
19576	0.25	1	3430 (1) 10279	FALSE	1	3430 (1) 10279
19577	0.25	1	3430 (1) 10794	FALSE	1	3430 (1) 10794
19578	0.25	1	3430 (1) 11561	FALSE	1	3430 (1) 11561
19579	0.25	1	3430 (1) 11758	FALSE	1	3430 (1) 11758
19580	0.25	1	3430 (1) 12107	FALSE	1	3430 (1) 12107
19581	0.25	1	3430 (1) 13112	FALSE	1	3430 (1) 13112
19582	0.25	1	3430 (1) 13471	FALSE	1	3430 (1) 13471
19583	0.25	1	3430 (1) 13773	FALSE	1	3430 (1) 13773
19584	0.25	1	3430 (1) 4011	FALSE	1	3430 (1) 4011
19585	0.25	1	3430 (1) 4047	FALSE	1	3430 (1) 4047
19586	0.25	1	3430 (1) 4880	FALSE	1	3430 (1) 4880
19587	0.25	1	3430 (1) 5333	FALSE	1	3430 (1) 5333
19588	0.25	1	3430 (1) 5344	FALSE	1	3430 (1) 5344
19589	0.25	1	3430 (1) 7296	FALSE	1	3430 (1) 7296
19590	0.25	1	3430 (1) 7299	FALSE	1	3430 (1) 7299
19591	0.25	1	3430 (1) 7886	FALSE	1	3430 (1) 7886
19592	0.25	1	3430 (1) 7979	FALSE	1	3430 (1) 7979
19593	0.25	1	3430 (1) 8173	FALSE	1	3430 (1) 8173
19594	0.25	1	3430 (1) 9210	FALSE	1	3430 (1) 9210
19595	0.25	1	3430 (1) 9265	FALSE	1	3430 (1) 9265
19596	0.25	2	3430 (2) 9713	FALSE	2	3430 (2) 9713
19597	0.25	1	3520 (1) 10093	FALSE	1	3520 (1) 10093
19598	0.25	1	3520 (1) 10263	FALSE	1	3520 (1) 10263
19599	0.25	1	3520 (1) 11194	FALSE	1	3520 (1) 11194
19600	0.25	1	3520 (1) 12845	FALSE	1	3520 (1) 12845
19601	0.25	1	3520 (1) 13041	FALSE	1	3520 (1) 13041
19602	0.25	1	3520 (1) 13336	FALSE	1	3520 (1) 13336
19603	0.25	1	3520 (1) 5476	FALSE	1	3520 (1) 5476
19604	0.25	1	3520 (1) 5790	FALSE	1	3520 (1) 5790
19605	0.25	1	3520 (1) 6514	FALSE	1	3520 (1) 6514
19606	0.25	1	3520 (1) 7544	FALSE	1	3520 (1) 7544
19607	0.25	1	4011 (1) 10134	FALSE	1	4011 (1) 10134
19608	0.25	1	4011 (1) 10794	FALSE	1	4011 (1) 10794
19609	0.25	1	4011 (1) 11561	FALSE	1	4011 (1) 11561
19610	0.25	1	4011 (1) 12107	FALSE	1	4011 (1) 12107
19611	0.25	1	4011 (1) 13112	FALSE	1	4011 (1) 13112
19612	0.25	1	4011 (1) 4047	FALSE	1	4011 (1) 4047
19613	0.25	1	4011 (1) 4880	FALSE	1	4011 (1) 4880
19614	0.25	1	4011 (1) 5333	FALSE	1	4011 (1) 5333
19615	0.25	1	4011 (1) 5344	FALSE	1	4011 (1) 5344
19616	0.25	1	4011 (1) 7979	FALSE	1	4011 (1) 7979
19617	0.25	1	4011 (1) 8173	FALSE	1	4011 (1) 8173
19618	0.25	1	4011 (1) 9265	FALSE	1	4011 (1) 9265
19619	0.25	1	4011 (1) 9713	FALSE	1	4011 (1) 9713
19620	0.25	1	4047 (1) 10134	FALSE	1	4047 (1) 10134
19621	0.25	1	4047 (1) 10794	FALSE	1	4047 (1) 10794
19622	0.25	1	4047 (1) 11561	FALSE	1	4047 (1) 11561
19623	0.25	1	4047 (1) 12107	FALSE	1	4047 (1) 12107
19624	0.25	1	4047 (1) 13112	FALSE	1	4047 (1) 13112
19625	0.25	1	4047 (1) 4880	FALSE	1	4047 (1) 4880
19626	0.25	1	4047 (1) 5333	FALSE	1	4047 (1) 5333
19627	0.25	1	4047 (1) 5344	FALSE	1	4047 (1) 5344
19628	0.25	1	4047 (1) 7979	FALSE	1	4047 (1) 7979
19629	0.25	1	4047 (1) 8173	FALSE	1	4047 (1) 8173
19630	0.25	1	4047 (1) 9265	FALSE	1	4047 (1) 9265
19631	0.25	1	4047 (1) 9713	FALSE	1	4047 (1) 9713
19632	0.25	1	4880 (1) 10093	FALSE	1	4880 (1) 10093
19633	0.25	1	4880 (1) 10134	FALSE	1	4880 (1) 10134
19634	0.25	1	4880 (1) 10236	FALSE	1	4880 (1) 10236
19635	0.25	1	4880 (1) 10435	FALSE	1	4880 (1) 10435
19636	0.25	1	4880 (1) 10499	FALSE	1	4880 (1) 10499
19637	0.25	1	4880 (1) 10543	FALSE	1	4880 (1) 10543
19638	0.25	1	4880 (1) 10698	FALSE	1	4880 (1) 10698
19639	0.25	2	4880 (2) 10794	FALSE	2	4880 (2) 10794
19640	0.25	1	4880 (1) 10821	FALSE	1	4880 (1) 10821
19641	0.25	1	4880 (1) 11550	FALSE	1	4880 (1) 11550
19642	0.25	1	4880 (1) 11557	FALSE	1	4880 (1) 11557
19643	0.25	1	4880 (1) 11561	FALSE	1	4880 (1) 11561
19644	0.25	1	4880 (1) 11608	FALSE	1	4880 (1) 11608
19645	0.25	1	4880 (1) 11763	FALSE	1	4880 (1) 11763
19646	0.25	1	4880 (1) 11920	FALSE	1	4880 (1) 11920
19647	0.25	1	4880 (1) 12107	FALSE	1	4880 (1) 12107
19648	0.25	1	4880 (1) 12124	FALSE	1	4880 (1) 12124
19649	0.25	1	4880 (1) 12154	FALSE	1	4880 (1) 12154
19650	0.25	1	4880 (1) 12898	FALSE	1	4880 (1) 12898
19651	0.25	1	4880 (1) 13041	FALSE	1	4880 (1) 13041
19652	0.25	1	4880 (1) 13112	FALSE	1	4880 (1) 13112
19653	0.25	1	4880 (1) 13245	FALSE	1	4880 (1) 13245
19654	0.25	1	4880 (1) 13317	FALSE	1	4880 (1) 13317
19655	0.25	1	4880 (1) 13529	FALSE	1	4880 (1) 13529
19656	0.25	1	4880 (1) 13769	FALSE	1	4880 (1) 13769
19657	0.25	1	4880 (1) 5333	FALSE	1	4880 (1) 5333
19658	0.25	1	4880 (1) 5344	FALSE	1	4880 (1) 5344
19659	0.25	1	4880 (1) 5496	FALSE	1	4880 (1) 5496
19660	0.25	1	4880 (1) 5599	FALSE	1	4880 (1) 5599
19661	0.25	1	4880 (1) 5662	FALSE	1	4880 (1) 5662
19662	0.25	1	4880 (1) 5671	FALSE	1	4880 (1) 5671
19663	0.25	1	4880 (1) 6079	FALSE	1	4880 (1) 6079
19664	0.25	1	4880 (1) 6300	FALSE	1	4880 (1) 6300
19665	0.25	1	4880 (1) 6365	FALSE	1	4880 (1) 6365
19666	0.25	1	4880 (1) 7019	FALSE	1	4880 (1) 7019
19667	0.25	1	4880 (1) 7765	FALSE	1	4880 (1) 7765
19668	0.25	1	4880 (1) 7815	FALSE	1	4880 (1) 7815
19669	0.25	1	4880 (1) 7979	FALSE	1	4880 (1) 7979
19670	0.25	1	4880 (1) 8156	FALSE	1	4880 (1) 8156
19671	0.25	1	4880 (1) 8173	FALSE	1	4880 (1) 8173
19672	0.25	1	4880 (1) 8231	FALSE	1	4880 (1) 8231
19673	0.25	1	4880 (1) 8428	FALSE	1	4880 (1) 8428
19674	0.25	1	4880 (1) 8709	FALSE	1	4880 (1) 8709
19675	0.25	1	4880 (1) 8761	FALSE	1	4880 (1) 8761
19676	0.25	1	4880 (1) 8879	FALSE	1	4880 (1) 8879
19677	0.25	1	4880 (1) 8891	FALSE	1	4880 (1) 8891
19678	0.25	1	4880 (1) 8980	FALSE	1	4880 (1) 8980
19679	0.25	1	4880 (1) 9265	FALSE	1	4880 (1) 9265
19680	0.25	1	4880 (1) 9348	FALSE	1	4880 (1) 9348
19681	0.25	1	4880 (1) 9556	FALSE	1	4880 (1) 9556
19682	0.25	1	4880 (1) 9617	FALSE	1	4880 (1) 9617
19683	0.25	1	4880 (1) 9713	FALSE	1	4880 (1) 9713
19684	0.25	1	5333 (1) 10134	FALSE	1	5333 (1) 10134
19685	0.25	1	5333 (1) 10794	FALSE	1	5333 (1) 10794
19686	0.25	1	5333 (1) 11561	FALSE	1	5333 (1) 11561
19687	0.25	1	5333 (1) 12107	FALSE	1	5333 (1) 12107
19688	0.25	1	5333 (1) 13112	FALSE	1	5333 (1) 13112
19689	0.25	1	5333 (1) 5344	FALSE	1	5333 (1) 5344
19690	0.25	1	5333 (1) 7979	FALSE	1	5333 (1) 7979
19691	0.25	1	5333 (1) 8173	FALSE	1	5333 (1) 8173
19692	0.25	1	5333 (1) 9265	FALSE	1	5333 (1) 9265
19693	0.25	1	5333 (1) 9713	FALSE	1	5333 (1) 9713
19694	0.25	1	5344 (1) 10134	FALSE	1	5344 (1) 10134
19695	0.25	1	5344 (1) 10794	FALSE	1	5344 (1) 10794
19696	0.25	1	5344 (1) 11561	FALSE	1	5344 (1) 11561
19697	0.25	1	5344 (1) 12107	FALSE	1	5344 (1) 12107
19698	0.25	1	5344 (1) 13112	FALSE	1	5344 (1) 13112
19699	0.25	1	5344 (1) 7979	FALSE	1	5344 (1) 7979
19700	0.25	1	5344 (1) 8173	FALSE	1	5344 (1) 8173
19701	0.25	1	5344 (1) 9265	FALSE	1	5344 (1) 9265
19702	0.25	1	5344 (1) 9713	FALSE	1	5344 (1) 9713
19703	0.25	1	5476 (1) 10093	FALSE	1	5476 (1) 10093
19704	0.25	1	5476 (1) 10263	FALSE	1	5476 (1) 10263
19705	0.25	1	5476 (1) 11194	FALSE	1	5476 (1) 11194
19706	0.25	1	5476 (1) 12845	FALSE	1	5476 (1) 12845
19707	0.25	1	5476 (1) 13041	FALSE	1	5476 (1) 13041
19708	0.25	1	5476 (1) 13336	FALSE	1	5476 (1) 13336
19709	0.25	1	5476 (1) 5790	FALSE	1	5476 (1) 5790
19710	0.25	1	5476 (1) 6514	FALSE	1	5476 (1) 6514
19711	0.25	1	5476 (1) 7544	FALSE	1	5476 (1) 7544
19712	0.25	1	5790 (1) 10093	FALSE	1	5790 (1) 10093
19713	0.25	1	5790 (1) 10263	FALSE	1	5790 (1) 10263
19714	0.25	1	5790 (1) 11194	FALSE	1	5790 (1) 11194
19715	0.25	1	5790 (1) 12845	FALSE	1	5790 (1) 12845
19716	0.25	1	5790 (1) 13041	FALSE	1	5790 (1) 13041
19717	0.25	1	5790 (1) 13336	FALSE	1	5790 (1) 13336
19718	0.25	1	5790 (1) 6514	FALSE	1	5790 (1) 6514
19719	0.25	1	5790 (1) 7544	FALSE	1	5790 (1) 7544
19720	0.25	1	6514 (1) 10093	FALSE	1	6514 (1) 10093
19721	0.25	1	6514 (1) 10263	FALSE	1	6514 (1) 10263
19722	0.25	1	6514 (1) 11194	FALSE	1	6514 (1) 11194
19723	0.25	1	6514 (1) 12845	FALSE	1	6514 (1) 12845
19724	0.25	1	6514 (1) 13041	FALSE	1	6514 (1) 13041
19725	0.25	1	6514 (1) 13336	FALSE	1	6514 (1) 13336
19726	0.25	1	6514 (1) 7544	FALSE	1	6514 (1) 7544
19727	0.25	1	7544 (1) 10093	FALSE	1	7544 (1) 10093
19728	0.25	1	7544 (1) 10263	FALSE	1	7544 (1) 10263
19729	0.25	1	7544 (1) 10721	FALSE	1	7544 (1) 10721
19730	0.25	1	7544 (1) 11194	FALSE	1	7544 (1) 11194
19731	0.25	1	7544 (1) 11486	FALSE	1	7544 (1) 11486
19732	0.25	1	7544 (1) 12845	FALSE	1	7544 (1) 12845
19733	0.25	1	7544 (1) 13041	FALSE	1	7544 (1) 13041
19734	0.25	1	7544 (1) 13336	FALSE	1	7544 (1) 13336
19735	0.25	1	7544 (1) 14591	FALSE	1	7544 (1) 14591
19736	0.25	1	7544 (1) 7796	FALSE	1	7544 (1) 7796
19737	0.25	1	7544 (1) 7949	FALSE	1	7544 (1) 7949
19738	0.25	1	7544 (1) 8132	FALSE	1	7544 (1) 8132
19739	0.25	1	7544 (1) 8992	FALSE	1	7544 (1) 8992
19740	0.25	1	7544 (1) 9020	FALSE	1	7544 (1) 9020
19741	0.25	1	7544 (1) 9582	FALSE	1	7544 (1) 9582
19742	0.25	1	7979 (1) 10010	FALSE	1	7979 (1) 10010
19743	0.25	1	7979 (1) 10134	FALSE	1	7979 (1) 10134
19744	0.25	1	7979 (1) 10541	FALSE	1	7979 (1) 10541
19745	0.25	1	7979 (1) 10794	FALSE	1	7979 (1) 10794
19746	0.25	1	7979 (1) 11561	FALSE	1	7979 (1) 11561
19747	0.25	1	7979 (1) 12107	FALSE	1	7979 (1) 12107
19748	0.25	1	7979 (1) 12278	FALSE	1	7979 (1) 12278
19749	0.25	1	7979 (1) 13112	FALSE	1	7979 (1) 13112
19750	0.25	1	7979 (1) 13636	FALSE	1	7979 (1) 13636
19751	0.25	1	7979 (1) 13773	FALSE	1	7979 (1) 13773
19752	0.25	1	7979 (1) 14044	FALSE	1	7979 (1) 14044
19753	0.25	1	7979 (1) 8002	FALSE	1	7979 (1) 8002
19754	0.25	1	7979 (1) 8173	FALSE	1	7979 (1) 8173
19755	0.25	1	7979 (1) 9265	FALSE	1	7979 (1) 9265
19756	0.25	1	7979 (1) 9713	FALSE	1	7979 (1) 9713
19757	0.25	1	7979 (1) 9811	FALSE	1	7979 (1) 9811
19758	0.25	1	7979 (1) 9932	FALSE	1	7979 (1) 9932
19759	0.25	1	8173 (1) 10134	FALSE	1	8173 (1) 10134
19760	0.25	1	8173 (1) 10794	FALSE	1	8173 (1) 10794
19761	0.25	1	8173 (1) 11561	FALSE	1	8173 (1) 11561
19762	0.25	1	8173 (1) 12107	FALSE	1	8173 (1) 12107
19763	0.25	1	8173 (1) 13112	FALSE	1	8173 (1) 13112
19764	0.25	1	8173 (1) 9265	FALSE	1	8173 (1) 9265
19765	0.25	1	8173 (1) 9713	FALSE	1	8173 (1) 9713
19766	0.25	1	9265 (1) 10010	FALSE	1	9265 (1) 10010
19767	0.25	1	9265 (1) 10134	FALSE	1	9265 (1) 10134
19768	0.25	1	9265 (1) 10794	FALSE	1	9265 (1) 10794
19769	0.25	1	9265 (1) 11561	FALSE	1	9265 (1) 11561
19770	0.25	1	9265 (1) 11958	FALSE	1	9265 (1) 11958
19771	0.25	1	9265 (1) 12107	FALSE	1	9265 (1) 12107
19772	0.25	1	9265 (1) 13112	FALSE	1	9265 (1) 13112
19773	0.25	2	9265 (2) 9713	FALSE	2	9265 (2) 9713
19774	0.25	1	9265 (1) 9967	FALSE	1	9265 (1) 9967
19775	0.25	1	9713 (1) 10010	FALSE	1	9713 (1) 10010
19776	0.25	2	9713 (2) 10134	FALSE	2	9713 (2) 10134
19777	0.25	1	9713 (1) 10263	FALSE	1	9713 (1) 10263
19778	0.25	1	9713 (1) 10279	FALSE	1	9713 (1) 10279
19779	0.25	1	9713 (1) 10794	FALSE	1	9713 (1) 10794
19780	0.25	1	9713 (1) 11561	FALSE	1	9713 (1) 11561
19781	0.25	1	9713 (1) 11758	FALSE	1	9713 (1) 11758
19782	0.25	1	9713 (1) 11958	FALSE	1	9713 (1) 11958
19783	0.25	1	9713 (1) 12107	FALSE	1	9713 (1) 12107
19784	0.25	1	9713 (1) 13112	FALSE	1	9713 (1) 13112
19785	0.25	1	9713 (1) 13471	FALSE	1	9713 (1) 13471
19786	0.25	1	9713 (1) 13773	FALSE	1	9713 (1) 13773
19787	0.25	1	9713 (1) 9967	FALSE	1	9713 (1) 9967
19788	0.25	1	1140 (1) 2181	FALSE	1	1140 (1) 2181
19789	0.25	1	1140 (1) 2678	FALSE	1	1140 (1) 2678
19790	0.25	1	1140 (1) 4400	FALSE	1	1140 (1) 4400
19791	0.25	1	1140 (1) 7475	FALSE	1	1140 (1) 7475
19792	0.25	1	2181 (1) 13231	FALSE	1	2181 (1) 13231
19793	0.25	1	2181 (1) 2678	FALSE	1	2181 (1) 2678
19794	0.25	1	2181 (1) 4400	FALSE	1	2181 (1) 4400
19795	0.25	1	2181 (1) 7475	FALSE	1	2181 (1) 7475
19796	0.25	1	2678 (1) 10970	FALSE	1	2678 (1) 10970
19797	0.25	1	2678 (1) 11080	FALSE	1	2678 (1) 11080
19798	0.25	1	2678 (1) 12674	FALSE	1	2678 (1) 12674
19799	0.25	1	2678 (1) 13214	FALSE	1	2678 (1) 13214
19800	0.25	1	2678 (1) 14628	FALSE	1	2678 (1) 14628
19801	0.25	1	2678 (1) 2680	FALSE	1	2678 (1) 2680
19802	0.25	1	2678 (1) 3712	FALSE	1	2678 (1) 3712
19803	0.25	1	2678 (1) 4398	FALSE	1	2678 (1) 4398
19804	0.25	1	2678 (1) 4400	FALSE	1	2678 (1) 4400
19805	0.25	1	2678 (1) 5242	FALSE	1	2678 (1) 5242
19806	0.25	1	2678 (1) 7475	FALSE	1	2678 (1) 7475
19807	0.25	1	2678 (1) 9577	FALSE	1	2678 (1) 9577
19808	0.25	1	4400 (1) 7475	FALSE	1	4400 (1) 7475
19809	0.25	1	11782 (1) 13083	FALSE	1	11782 (1) 13083
19810	0.25	1	11782 (1) 14107	FALSE	1	11782 (1) 14107
19811	0.25	1	11653 (1) 12073	FALSE	1	11653 (1) 12073
19812	0.25	1	11653 (1) 12395	FALSE	1	11653 (1) 12395
19813	0.25	1	11653 (1) 12703	FALSE	1	11653 (1) 12703
19814	0.25	1	11653 (1) 13071	FALSE	1	11653 (1) 13071
19815	0.25	1	11653 (1) 13621	FALSE	1	11653 (1) 13621
19816	0.25	1	12073 (1) 12395	FALSE	1	12073 (1) 12395
19817	0.25	1	12073 (1) 12703	FALSE	1	12073 (1) 12703
19818	0.25	1	12073 (1) 13071	FALSE	1	12073 (1) 13071
19819	0.25	1	12073 (1) 13621	FALSE	1	12073 (1) 13621
19820	0.25	1	12395 (1) 12703	FALSE	1	12395 (1) 12703
19821	0.25	1	12395 (1) 13071	FALSE	1	12395 (1) 13071
19822	0.25	1	12395 (1) 13621	FALSE	1	12395 (1) 13621
19823	0.25	1	12703 (1) 13071	FALSE	1	12703 (1) 13071
19824	0.25	1	12703 (1) 13621	FALSE	1	12703 (1) 13621
19825	0.25	1	12703 (1) 13636	FALSE	1	12703 (1) 13636
19826	0.25	1	12703 (1) 14602	FALSE	1	12703 (1) 14602
19827	0.25	1	13071 (1) 13621	FALSE	1	13071 (1) 13621
19828	0.25	1	11694 (1) 12845	FALSE	1	11694 (1) 12845
19829	0.25	1	12047 (1) 12703	FALSE	1	12047 (1) 12703
19830	0.25	1	12047 (1) 13636	FALSE	1	12047 (1) 13636
19831	0.25	1	12047 (1) 14602	FALSE	1	12047 (1) 14602
19832	0.25	1	12170 (1) 12993	FALSE	1	12170 (1) 12993
19833	0.25	1	13730 (1) 14054	FALSE	1	13730 (1) 14054
19834	0.25	1	13730 (1) 14501	FALSE	1	13730 (1) 14501
19835	0.25	1	12796 (1) 13135	FALSE	1	12796 (1) 13135
19836	0.25	1	12796 (1) 13766	FALSE	1	12796 (1) 13766
19837	0.25	1	12796 (1) 14954	FALSE	1	12796 (1) 14954
19838	0.25	1	13135 (1) 13766	FALSE	1	13135 (1) 13766
19839	0.25	1	13135 (1) 14954	FALSE	1	13135 (1) 14954
19840	0.25	1	13450 (1) 14386	FALSE	1	13450 (1) 14386
19841	0.25	1	13971 (1) 14615	FALSE	1	13971 (1) 14615
19842	0.25	1	1402 (1) 10227	FALSE	1	1402 (1) 10227
19843	0.25	1	1402 (1) 10546	FALSE	1	1402 (1) 10546
19844	0.25	1	1402 (1) 11150	FALSE	1	1402 (1) 11150
19845	0.25	1	1402 (1) 13286	FALSE	1	1402 (1) 13286
19846	0.25	1	1402 (1) 13419	FALSE	1	1402 (1) 13419
19847	0.25	1	1402 (1) 2304	FALSE	1	1402 (1) 2304
19848	0.25	1	1402 (1) 2380	FALSE	1	1402 (1) 2380
19849	0.25	1	1402 (1) 2853	FALSE	1	1402 (1) 2853
19850	0.25	1	1402 (1) 2866	FALSE	1	1402 (1) 2866
19851	0.25	1	1402 (1) 3887	FALSE	1	1402 (1) 3887
19852	0.25	1	1402 (1) 4003	FALSE	1	1402 (1) 4003
19853	0.25	1	1402 (1) 6774	FALSE	1	1402 (1) 6774
19854	0.25	1	1402 (1) 7033	FALSE	1	1402 (1) 7033
19855	0.25	1	1402 (1) 7569	FALSE	1	1402 (1) 7569
19856	0.25	1	1402 (1) 9320	FALSE	1	1402 (1) 9320
19857	0.25	1	1402 (1) 9663	FALSE	1	1402 (1) 9663
19858	0.25	1	2304 (1) 10227	FALSE	1	2304 (1) 10227
19859	0.25	1	2304 (1) 10546	FALSE	1	2304 (1) 10546
19860	0.25	1	2304 (1) 11150	FALSE	1	2304 (1) 11150
19861	0.25	1	2304 (1) 13286	FALSE	1	2304 (1) 13286
19862	0.25	1	2304 (1) 13419	FALSE	1	2304 (1) 13419
19863	0.25	1	2304 (1) 2380	FALSE	1	2304 (1) 2380
19864	0.25	1	2304 (1) 2853	FALSE	1	2304 (1) 2853
19865	0.25	1	2304 (1) 2866	FALSE	1	2304 (1) 2866
19866	0.25	1	2304 (1) 3887	FALSE	1	2304 (1) 3887
19867	0.25	1	2304 (1) 4003	FALSE	1	2304 (1) 4003
19868	0.25	1	2304 (1) 6774	FALSE	1	2304 (1) 6774
19869	0.25	1	2304 (1) 7033	FALSE	1	2304 (1) 7033
19870	0.25	1	2304 (1) 7569	FALSE	1	2304 (1) 7569
19871	0.25	1	2304 (1) 9320	FALSE	1	2304 (1) 9320
19872	0.25	1	2304 (1) 9663	FALSE	1	2304 (1) 9663
19873	0.25	1	2380 (1) 10227	FALSE	1	2380 (1) 10227
19874	0.25	1	2380 (1) 10546	FALSE	1	2380 (1) 10546
19875	0.25	1	2380 (1) 11150	FALSE	1	2380 (1) 11150
19876	0.25	1	2380 (1) 13286	FALSE	1	2380 (1) 13286
19877	0.25	1	2380 (1) 13419	FALSE	1	2380 (1) 13419
19878	0.25	1	2380 (1) 2853	FALSE	1	2380 (1) 2853
19879	0.25	1	2380 (1) 2866	FALSE	1	2380 (1) 2866
19880	0.25	1	2380 (1) 3887	FALSE	1	2380 (1) 3887
19881	0.25	1	2380 (1) 4003	FALSE	1	2380 (1) 4003
19882	0.25	1	2380 (1) 6774	FALSE	1	2380 (1) 6774
19883	0.25	1	2380 (1) 7033	FALSE	1	2380 (1) 7033
19884	0.25	1	2380 (1) 7569	FALSE	1	2380 (1) 7569
19885	0.25	1	2380 (1) 9320	FALSE	1	2380 (1) 9320
19886	0.25	1	2380 (1) 9663	FALSE	1	2380 (1) 9663
19887	0.25	1	2853 (1) 10227	FALSE	1	2853 (1) 10227
19888	0.25	1	2853 (1) 10546	FALSE	1	2853 (1) 10546
19889	0.25	1	2853 (1) 11150	FALSE	1	2853 (1) 11150
19890	0.25	1	2853 (1) 13286	FALSE	1	2853 (1) 13286
19891	0.25	1	2853 (1) 13419	FALSE	1	2853 (1) 13419
19892	0.25	1	2853 (1) 2866	FALSE	1	2853 (1) 2866
19893	0.25	1	2853 (1) 3887	FALSE	1	2853 (1) 3887
19894	0.25	1	2853 (1) 4003	FALSE	1	2853 (1) 4003
19895	0.25	1	2853 (1) 6774	FALSE	1	2853 (1) 6774
19896	0.25	1	2853 (1) 7033	FALSE	1	2853 (1) 7033
19897	0.25	1	2853 (1) 7569	FALSE	1	2853 (1) 7569
19898	0.25	1	2853 (1) 9320	FALSE	1	2853 (1) 9320
19899	0.25	1	2853 (1) 9663	FALSE	1	2853 (1) 9663
19900	0.25	1	2866 (1) 10227	FALSE	1	2866 (1) 10227
19901	0.25	1	2866 (1) 10546	FALSE	1	2866 (1) 10546
19902	0.25	1	2866 (1) 11150	FALSE	1	2866 (1) 11150
19903	0.25	1	2866 (1) 13286	FALSE	1	2866 (1) 13286
19904	0.25	1	2866 (1) 13419	FALSE	1	2866 (1) 13419
19905	0.25	1	2866 (1) 3887	FALSE	1	2866 (1) 3887
19906	0.25	1	2866 (1) 4003	FALSE	1	2866 (1) 4003
19907	0.25	1	2866 (1) 6774	FALSE	1	2866 (1) 6774
19908	0.25	1	2866 (1) 7033	FALSE	1	2866 (1) 7033
19909	0.25	1	2866 (1) 7569	FALSE	1	2866 (1) 7569
19910	0.25	1	2866 (1) 9320	FALSE	1	2866 (1) 9320
19911	0.25	1	2866 (1) 9663	FALSE	1	2866 (1) 9663
19912	0.25	1	3887 (1) 10227	FALSE	1	3887 (1) 10227
19913	0.25	1	3887 (1) 10546	FALSE	1	3887 (1) 10546
19914	0.25	1	3887 (1) 11150	FALSE	1	3887 (1) 11150
19915	0.25	1	3887 (1) 13286	FALSE	1	3887 (1) 13286
19916	0.25	1	3887 (1) 13419	FALSE	1	3887 (1) 13419
19917	0.25	1	3887 (1) 4003	FALSE	1	3887 (1) 4003
19918	0.25	1	3887 (1) 6774	FALSE	1	3887 (1) 6774
19919	0.25	1	3887 (1) 7033	FALSE	1	3887 (1) 7033
19920	0.25	1	3887 (1) 7569	FALSE	1	3887 (1) 7569
19921	0.25	1	3887 (1) 9320	FALSE	1	3887 (1) 9320
19922	0.25	1	3887 (1) 9663	FALSE	1	3887 (1) 9663
19923	0.25	1	4003 (1) 10227	FALSE	1	4003 (1) 10227
19924	0.25	1	4003 (1) 10546	FALSE	1	4003 (1) 10546
19925	0.25	1	4003 (1) 11150	FALSE	1	4003 (1) 11150
19926	0.25	1	4003 (1) 13286	FALSE	1	4003 (1) 13286
19927	0.25	1	4003 (1) 13419	FALSE	1	4003 (1) 13419
19928	0.25	1	4003 (1) 6774	FALSE	1	4003 (1) 6774
19929	0.25	1	4003 (1) 7033	FALSE	1	4003 (1) 7033
19930	0.25	1	4003 (1) 7569	FALSE	1	4003 (1) 7569
19931	0.25	1	4003 (1) 9320	FALSE	1	4003 (1) 9320
19932	0.25	1	4003 (1) 9663	FALSE	1	4003 (1) 9663
19933	0.25	1	6774 (1) 10227	FALSE	1	6774 (1) 10227
19934	0.25	1	6774 (1) 10546	FALSE	1	6774 (1) 10546
19935	0.25	1	6774 (1) 11150	FALSE	1	6774 (1) 11150
19936	0.25	1	6774 (1) 11181	FALSE	1	6774 (1) 11181
19937	0.25	1	6774 (1) 11190	FALSE	1	6774 (1) 11190
19938	0.25	1	6774 (1) 11850	FALSE	1	6774 (1) 11850
19939	0.25	1	6774 (1) 11949	FALSE	1	6774 (1) 11949
19940	0.25	1	6774 (1) 12177	FALSE	1	6774 (1) 12177
19941	0.25	1	6774 (1) 13026	FALSE	1	6774 (1) 13026
19942	0.25	1	6774 (1) 13195	FALSE	1	6774 (1) 13195
19943	0.25	1	6774 (1) 13286	FALSE	1	6774 (1) 13286
19944	0.25	1	6774 (1) 13419	FALSE	1	6774 (1) 13419
19945	0.25	1	6774 (1) 13858	FALSE	1	6774 (1) 13858
19946	0.25	1	6774 (1) 14035	FALSE	1	6774 (1) 14035
19947	0.25	1	6774 (1) 14420	FALSE	1	6774 (1) 14420
19948	0.25	1	6774 (1) 7033	FALSE	1	6774 (1) 7033
19949	0.25	1	6774 (1) 7149	FALSE	1	6774 (1) 7149
19950	0.25	1	6774 (1) 7569	FALSE	1	6774 (1) 7569
19951	0.25	1	6774 (1) 8460	FALSE	1	6774 (1) 8460
19952	0.25	1	6774 (1) 8851	FALSE	1	6774 (1) 8851
19953	0.25	1	6774 (1) 9029	FALSE	1	6774 (1) 9029
19954	0.25	1	6774 (1) 9158	FALSE	1	6774 (1) 9158
19955	0.25	1	6774 (1) 9227	FALSE	1	6774 (1) 9227
19956	0.25	1	6774 (1) 9282	FALSE	1	6774 (1) 9282
19957	0.25	1	6774 (1) 9283	FALSE	1	6774 (1) 9283
19958	0.25	1	6774 (1) 9320	FALSE	1	6774 (1) 9320
19959	0.25	1	6774 (1) 9596	FALSE	1	6774 (1) 9596
19960	0.25	1	6774 (1) 9663	FALSE	1	6774 (1) 9663
19961	0.25	1	6774 (1) 9987	FALSE	1	6774 (1) 9987
19962	0.25	1	7033 (1) 10227	FALSE	1	7033 (1) 10227
19963	0.25	1	7033 (1) 10546	FALSE	1	7033 (1) 10546
19964	0.25	1	7033 (1) 11150	FALSE	1	7033 (1) 11150
19965	0.25	1	7033 (1) 13286	FALSE	1	7033 (1) 13286
19966	0.25	1	7033 (1) 13419	FALSE	1	7033 (1) 13419
19967	0.25	1	7033 (1) 7569	FALSE	1	7033 (1) 7569
19968	0.25	1	7033 (1) 9320	FALSE	1	7033 (1) 9320
19969	0.25	1	7033 (1) 9663	FALSE	1	7033 (1) 9663
19970	0.25	1	7569 (1) 10227	FALSE	1	7569 (1) 10227
19971	0.25	1	7569 (1) 10546	FALSE	1	7569 (1) 10546
19972	0.25	1	7569 (1) 11150	FALSE	1	7569 (1) 11150
19973	0.25	1	7569 (1) 13286	FALSE	1	7569 (1) 13286
19974	0.25	1	7569 (1) 13419	FALSE	1	7569 (1) 13419
19975	0.25	1	7569 (1) 9320	FALSE	1	7569 (1) 9320
19976	0.25	1	7569 (1) 9663	FALSE	1	7569 (1) 9663
19977	0.25	1	9320 (1) 10227	FALSE	1	9320 (1) 10227
19978	0.25	1	9320 (1) 10546	FALSE	1	9320 (1) 10546
19979	0.25	1	9320 (1) 11150	FALSE	1	9320 (1) 11150
19980	0.25	1	9320 (1) 13286	FALSE	1	9320 (1) 13286
19981	0.25	1	9320 (1) 13419	FALSE	1	9320 (1) 13419
19982	0.25	1	9320 (1) 9663	FALSE	1	9320 (1) 9663
19983	0.25	1	9663 (1) 10227	FALSE	1	9663 (1) 10227
19984	0.25	1	9663 (1) 10546	FALSE	1	9663 (1) 10546
19985	0.25	1	9663 (1) 11150	FALSE	1	9663 (1) 11150
19986	0.25	1	9663 (1) 13286	FALSE	1	9663 (1) 13286
19987	0.25	1	9663 (1) 13419	FALSE	1	9663 (1) 13419
19988	0.25	1	1435 (1) 10046	FALSE	1	1435 (1) 10046
19989	0.25	1	1435 (1) 11080	FALSE	1	1435 (1) 11080
19990	0.25	1	1435 (1) 11532	FALSE	1	1435 (1) 11532
19991	0.25	1	1435 (1) 12166	FALSE	1	1435 (1) 12166
19992	0.25	1	1435 (1) 12738	FALSE	1	1435 (1) 12738
19993	0.25	1	1435 (1) 12868	FALSE	1	1435 (1) 12868
19994	0.25	1	1435 (1) 13146	FALSE	1	1435 (1) 13146
19995	0.25	1	1435 (1) 13214	FALSE	1	1435 (1) 13214
19996	0.25	1	1435 (1) 2574	FALSE	1	1435 (1) 2574
19997	0.25	1	1435 (1) 2592	FALSE	1	1435 (1) 2592
19998	0.25	1	1435 (1) 2966	FALSE	1	1435 (1) 2966
19999	0.25	1	1435 (1) 4171	FALSE	1	1435 (1) 4171
20000	0.25	1	1435 (1) 5038	FALSE	1	1435 (1) 5038
20001	0.25	1	1435 (1) 5435	FALSE	1	1435 (1) 5435
20002	0.25	1	1435 (1) 5847	FALSE	1	1435 (1) 5847
20003	0.25	1	1435 (1) 6338	FALSE	1	1435 (1) 6338
20004	0.25	1	1435 (1) 6352	FALSE	1	1435 (1) 6352
20005	0.25	1	1435 (1) 6363	FALSE	1	1435 (1) 6363
20006	0.25	2	1435 (2) 6494	FALSE	2	1435 (2) 6494
20007	0.25	1	1435 (1) 6662	FALSE	1	1435 (1) 6662
20008	0.25	1	1435 (1) 6771	FALSE	1	1435 (1) 6771
20009	0.25	1	1435 (1) 7026	FALSE	1	1435 (1) 7026
20010	0.25	1	1435 (1) 7350	FALSE	1	1435 (1) 7350
20011	0.25	1	1435 (1) 8186	FALSE	1	1435 (1) 8186
20012	0.25	1	1435 (1) 9132	FALSE	1	1435 (1) 9132
20013	0.25	1	1435 (1) 9658	FALSE	1	1435 (1) 9658
20014	0.25	1	1435 (1) 9791	FALSE	1	1435 (1) 9791
20015	0.25	1	2574 (1) 10046	FALSE	1	2574 (1) 10046
[truncated: 7,284 more rows]

## Sheet: Leaf
SUID	activityRatio	interaction	name	selected	shared interaction	shared name
27668	0.25	1	10029 (1) 10142	FALSE	1	10029 (1) 10142
27669	0.25	1	10029 (1) 10465	FALSE	1	10029 (1) 10465
27670	0.25	1	10029 (1) 10690	FALSE	1	10029 (1) 10690
27671	0.25	1	10029 (1) 10784	FALSE	1	10029 (1) 10784
27672	0.25	1	10029 (1) 11107	FALSE	1	10029 (1) 11107
27673	0.25	1	10029 (1) 11170	FALSE	1	10029 (1) 11170
27674	0.25	1	10029 (1) 11341	FALSE	1	10029 (1) 11341
27675	0.25	1	10029 (1) 11371	FALSE	1	10029 (1) 11371
27676	0.25	1	10029 (1) 11728	FALSE	1	10029 (1) 11728
27677	0.25	1	10029 (1) 11794	FALSE	1	10029 (1) 11794
27678	0.25	1	10029 (1) 12626	FALSE	1	10029 (1) 12626
27679	0.25	1	10029 (1) 13073	FALSE	1	10029 (1) 13073
27680	0.25	1	10029 (1) 13150	FALSE	1	10029 (1) 13150
27681	0.25	1	10029 (1) 13182	FALSE	1	10029 (1) 13182
27682	0.25	1	10029 (1) 13312	FALSE	1	10029 (1) 13312
27683	0.25	1	10029 (1) 13473	FALSE	1	10029 (1) 13473
27684	0.25	1	10029 (1) 13642	FALSE	1	10029 (1) 13642
27685	0.25	1	10029 (1) 13936	FALSE	1	10029 (1) 13936
27686	0.25	1	10029 (1) 14068	FALSE	1	10029 (1) 14068
27687	0.25	1	10029 (1) 14116	FALSE	1	10029 (1) 14116
27688	0.25	2	10142 (2) 10465	FALSE	2	10142 (2) 10465
27689	0.25	2	10142 (2) 10690	FALSE	2	10142 (2) 10690
27690	0.25	1	10142 (1) 10784	FALSE	1	10142 (1) 10784
27691	0.25	1	10142 (1) 11107	FALSE	1	10142 (1) 11107
27692	0.25	1	10142 (1) 11170	FALSE	1	10142 (1) 11170
27693	0.25	2	10142 (2) 11341	FALSE	2	10142 (2) 11341
27694	0.25	1	10142 (1) 11371	FALSE	1	10142 (1) 11371
27695	0.25	1	10142 (1) 11503	FALSE	1	10142 (1) 11503
27696	0.25	1	10142 (1) 11728	FALSE	1	10142 (1) 11728
27697	0.25	1	10142 (1) 11794	FALSE	1	10142 (1) 11794
27698	0.25	1	10142 (1) 11940	FALSE	1	10142 (1) 11940
27699	0.25	2	10142 (2) 12626	FALSE	2	10142 (2) 12626
27700	0.25	1	10142 (1) 13073	FALSE	1	10142 (1) 13073
27701	0.25	2	10142 (2) 13150	FALSE	2	10142 (2) 13150
27702	0.25	2	10142 (2) 13182	FALSE	2	10142 (2) 13182
27703	0.25	2	10142 (2) 13312	FALSE	2	10142 (2) 13312
27704	0.25	1	10142 (1) 13473	FALSE	1	10142 (1) 13473
27705	0.25	1	10142 (1) 13642	FALSE	1	10142 (1) 13642
27706	0.25	1	10142 (1) 13936	FALSE	1	10142 (1) 13936
27707	0.25	1	10142 (1) 14068	FALSE	1	10142 (1) 14068
27708	0.25	1	10142 (1) 14116	FALSE	1	10142 (1) 14116
27709	0.25	1	10142 (1) 14198	FALSE	1	10142 (1) 14198
27710	0.25	1	10142 (1) 14456	FALSE	1	10142 (1) 14456
27711	0.25	1	10142 (1) 14631	FALSE	1	10142 (1) 14631
27712	0.25	2	10142 (2) 14897	FALSE	2	10142 (2) 14897
27713	0.25	1	10465 (1) 10690	FALSE	1	10465 (1) 10690
27714	0.25	1	10465 (1) 10784	FALSE	1	10465 (1) 10784
27715	0.25	1	10465 (1) 11107	FALSE	1	10465 (1) 11107
27716	0.25	1	10465 (1) 11170	FALSE	1	10465 (1) 11170
27717	0.25	2	10465 (2) 11341	FALSE	2	10465 (2) 11341
27718	0.25	1	10465 (1) 11371	FALSE	1	10465 (1) 11371
27719	0.25	1	10465 (1) 11728	FALSE	1	10465 (1) 11728
27720	0.25	1	10465 (1) 11794	FALSE	1	10465 (1) 11794
27721	0.25	1	10465 (1) 11940	FALSE	1	10465 (1) 11940
27722	0.25	3	10465 (3) 12626	FALSE	3	10465 (3) 12626
27723	0.25	1	10465 (1) 13073	FALSE	1	10465 (1) 13073
27724	0.25	2	10465 (2) 13150	FALSE	2	10465 (2) 13150
27725	0.25	2	10465 (2) 13182	FALSE	2	10465 (2) 13182
27726	0.25	2	10465 (2) 13312	FALSE	2	10465 (2) 13312
27727	0.25	1	10465 (1) 13473	FALSE	1	10465 (1) 13473
27728	0.25	1	10465 (1) 13642	FALSE	1	10465 (1) 13642
27729	0.25	1	10465 (1) 13936	FALSE	1	10465 (1) 13936
27730	0.25	1	10465 (1) 14068	FALSE	1	10465 (1) 14068
27731	0.25	1	10465 (1) 14116	FALSE	1	10465 (1) 14116
27732	0.25	1	10465 (1) 14198	FALSE	1	10465 (1) 14198
27733	0.25	1	10465 (1) 14456	FALSE	1	10465 (1) 14456
27734	0.25	1	10465 (1) 14897	FALSE	1	10465 (1) 14897
27735	0.25	1	10465 (1) 14919	FALSE	1	10465 (1) 14919
27736	0.25	1	10690 (1) 10784	FALSE	1	10690 (1) 10784
27737	0.25	1	10690 (1) 11107	FALSE	1	10690 (1) 11107
27738	0.25	1	10690 (1) 11170	FALSE	1	10690 (1) 11170
27739	0.25	1	10690 (1) 11341	FALSE	1	10690 (1) 11341
27740	0.25	1	10690 (1) 11371	FALSE	1	10690 (1) 11371
27741	0.25	1	10690 (1) 11503	FALSE	1	10690 (1) 11503
27742	0.25	1	10690 (1) 11728	FALSE	1	10690 (1) 11728
27743	0.25	1	10690 (1) 11794	FALSE	1	10690 (1) 11794
27744	0.25	1	10690 (1) 12626	FALSE	1	10690 (1) 12626
27745	0.25	1	10690 (1) 13073	FALSE	1	10690 (1) 13073
27746	0.25	1	10690 (1) 13150	FALSE	1	10690 (1) 13150
27747	0.25	1	10690 (1) 13182	FALSE	1	10690 (1) 13182
27748	0.25	1	10690 (1) 13312	FALSE	1	10690 (1) 13312
27749	0.25	1	10690 (1) 13473	FALSE	1	10690 (1) 13473
27750	0.25	1	10690 (1) 13642	FALSE	1	10690 (1) 13642
27751	0.25	1	10690 (1) 13936	FALSE	1	10690 (1) 13936
27752	0.25	1	10690 (1) 14068	FALSE	1	10690 (1) 14068
27753	0.25	1	10690 (1) 14116	FALSE	1	10690 (1) 14116
27754	0.25	1	10690 (1) 14631	FALSE	1	10690 (1) 14631
27755	0.25	1	10690 (1) 14897	FALSE	1	10690 (1) 14897
27756	0.25	1	10784 (1) 11107	FALSE	1	10784 (1) 11107
27757	0.25	1	10784 (1) 11170	FALSE	1	10784 (1) 11170
27758	0.25	1	10784 (1) 11341	FALSE	1	10784 (1) 11341
27759	0.25	1	10784 (1) 11371	FALSE	1	10784 (1) 11371
27760	0.25	1	10784 (1) 11728	FALSE	1	10784 (1) 11728
27761	0.25	1	10784 (1) 11794	FALSE	1	10784 (1) 11794
27762	0.25	1	10784 (1) 12626	FALSE	1	10784 (1) 12626
27763	0.25	1	10784 (1) 13073	FALSE	1	10784 (1) 13073
27764	0.25	1	10784 (1) 13150	FALSE	1	10784 (1) 13150
27765	0.25	1	10784 (1) 13182	FALSE	1	10784 (1) 13182
27766	0.25	1	10784 (1) 13312	FALSE	1	10784 (1) 13312
27767	0.25	1	10784 (1) 13473	FALSE	1	10784 (1) 13473
27768	0.25	1	10784 (1) 13642	FALSE	1	10784 (1) 13642
27769	0.25	1	10784 (1) 13936	FALSE	1	10784 (1) 13936
27770	0.25	1	10784 (1) 14068	FALSE	1	10784 (1) 14068
27771	0.25	1	10784 (1) 14116	FALSE	1	10784 (1) 14116
27772	0.25	1	11107 (1) 11170	FALSE	1	11107 (1) 11170
27773	0.25	1	11107 (1) 11341	FALSE	1	11107 (1) 11341
27774	0.25	1	11107 (1) 11371	FALSE	1	11107 (1) 11371
27775	0.25	1	11107 (1) 11728	FALSE	1	11107 (1) 11728
27776	0.25	1	11107 (1) 11794	FALSE	1	11107 (1) 11794
27777	0.25	1	11107 (1) 12626	FALSE	1	11107 (1) 12626
27778	0.25	1	11107 (1) 13073	FALSE	1	11107 (1) 13073
27779	0.25	1	11107 (1) 13150	FALSE	1	11107 (1) 13150
27780	0.25	1	11107 (1) 13182	FALSE	1	11107 (1) 13182
27781	0.25	1	11107 (1) 13312	FALSE	1	11107 (1) 13312
27782	0.25	1	11107 (1) 13473	FALSE	1	11107 (1) 13473
27783	0.25	1	11107 (1) 13642	FALSE	1	11107 (1) 13642
27784	0.25	1	11107 (1) 13936	FALSE	1	11107 (1) 13936
27785	0.25	1	11107 (1) 14068	FALSE	1	11107 (1) 14068
27786	0.25	1	11107 (1) 14116	FALSE	1	11107 (1) 14116
27787	0.25	1	11170 (1) 11341	FALSE	1	11170 (1) 11341
27788	0.25	1	11170 (1) 11371	FALSE	1	11170 (1) 11371
27789	0.25	1	11170 (1) 11728	FALSE	1	11170 (1) 11728
27790	0.25	1	11170 (1) 11794	FALSE	1	11170 (1) 11794
27791	0.25	1	11170 (1) 12626	FALSE	1	11170 (1) 12626
27792	0.25	1	11170 (1) 13073	FALSE	1	11170 (1) 13073
27793	0.25	1	11170 (1) 13150	FALSE	1	11170 (1) 13150
27794	0.25	1	11170 (1) 13182	FALSE	1	11170 (1) 13182
27795	0.25	1	11170 (1) 13312	FALSE	1	11170 (1) 13312
27796	0.25	1	11170 (1) 13473	FALSE	1	11170 (1) 13473
27797	0.25	1	11170 (1) 13642	FALSE	1	11170 (1) 13642
27798	0.25	1	11170 (1) 13936	FALSE	1	11170 (1) 13936
27799	0.25	1	11170 (1) 14068	FALSE	1	11170 (1) 14068
27800	0.25	1	11170 (1) 14116	FALSE	1	11170 (1) 14116
27801	0.25	1	11341 (1) 11371	FALSE	1	11341 (1) 11371
27802	0.25	1	11341 (1) 11728	FALSE	1	11341 (1) 11728
27803	0.25	1	11341 (1) 11794	FALSE	1	11341 (1) 11794
27804	0.25	1	11341 (1) 11940	FALSE	1	11341 (1) 11940
27805	0.25	2	11341 (2) 12626	FALSE	2	11341 (2) 12626
27806	0.25	1	11341 (1) 13073	FALSE	1	11341 (1) 13073
27807	0.25	2	11341 (2) 13150	FALSE	2	11341 (2) 13150
27808	0.25	2	11341 (2) 13182	FALSE	2	11341 (2) 13182
27809	0.25	2	11341 (2) 13312	FALSE	2	11341 (2) 13312
27810	0.25	1	11341 (1) 13473	FALSE	1	11341 (1) 13473
27811	0.25	1	11341 (1) 13642	FALSE	1	11341 (1) 13642
27812	0.25	1	11341 (1) 13936	FALSE	1	11341 (1) 13936
27813	0.25	1	11341 (1) 14068	FALSE	1	11341 (1) 14068
27814	0.25	1	11341 (1) 14116	FALSE	1	11341 (1) 14116
27815	0.25	1	11341 (1) 14198	FALSE	1	11341 (1) 14198
27816	0.25	1	11341 (1) 14456	FALSE	1	11341 (1) 14456
27817	0.25	1	11341 (1) 14897	FALSE	1	11341 (1) 14897
27818	0.25	1	11371 (1) 11728	FALSE	1	11371 (1) 11728
27819	0.25	1	11371 (1) 11794	FALSE	1	11371 (1) 11794
27820	0.25	1	11371 (1) 12626	FALSE	1	11371 (1) 12626
27821	0.25	1	11371 (1) 13073	FALSE	1	11371 (1) 13073
27822	0.25	1	11371 (1) 13150	FALSE	1	11371 (1) 13150
27823	0.25	1	11371 (1) 13182	FALSE	1	11371 (1) 13182
27824	0.25	1	11371 (1) 13312	FALSE	1	11371 (1) 13312
27825	0.25	1	11371 (1) 13473	FALSE	1	11371 (1) 13473
27826	0.25	1	11371 (1) 13642	FALSE	1	11371 (1) 13642
27827	0.25	1	11371 (1) 13936	FALSE	1	11371 (1) 13936
27828	0.25	1	11371 (1) 14068	FALSE	1	11371 (1) 14068
27829	0.25	1	11371 (1) 14116	FALSE	1	11371 (1) 14116
27830	0.25	1	11728 (1) 11794	FALSE	1	11728 (1) 11794
27831	0.25	1	11728 (1) 12626	FALSE	1	11728 (1) 12626
27832	0.25	1	11728 (1) 13073	FALSE	1	11728 (1) 13073
27833	0.25	1	11728 (1) 13150	FALSE	1	11728 (1) 13150
27834	0.25	1	11728 (1) 13182	FALSE	1	11728 (1) 13182
27835	0.25	1	11728 (1) 13312	FALSE	1	11728 (1) 13312
27836	0.25	1	11728 (1) 13473	FALSE	1	11728 (1) 13473
27837	0.25	1	11728 (1) 13642	FALSE	1	11728 (1) 13642
27838	0.25	1	11728 (1) 13936	FALSE	1	11728 (1) 13936
27839	0.25	1	11728 (1) 14068	FALSE	1	11728 (1) 14068
27840	0.25	1	11728 (1) 14116	FALSE	1	11728 (1) 14116
27841	0.25	1	11794 (1) 12626	FALSE	1	11794 (1) 12626
27842	0.25	1	11794 (1) 13073	FALSE	1	11794 (1) 13073
27843	0.25	1	11794 (1) 13150	FALSE	1	11794 (1) 13150
27844	0.25	1	11794 (1) 13182	FALSE	1	11794 (1) 13182
27845	0.25	1	11794 (1) 13312	FALSE	1	11794 (1) 13312
27846	0.25	1	11794 (1) 13473	FALSE	1	11794 (1) 13473
27847	0.25	1	11794 (1) 13642	FALSE	1	11794 (1) 13642
27848	0.25	1	11794 (1) 13936	FALSE	1	11794 (1) 13936
27849	0.25	1	11794 (1) 14068	FALSE	1	11794 (1) 14068
27850	0.25	1	11794 (1) 14116	FALSE	1	11794 (1) 14116
27851	0.25	1	12626 (1) 12759	FALSE	1	12626 (1) 12759
27852	0.25	1	12626 (1) 13073	FALSE	1	12626 (1) 13073
27853	0.25	2	12626 (2) 13150	FALSE	2	12626 (2) 13150
27854	0.25	2	12626 (2) 13182	FALSE	2	12626 (2) 13182
27855	0.25	3	12626 (3) 13312	FALSE	3	12626 (3) 13312
27856	0.25	1	12626 (1) 13473	FALSE	1	12626 (1) 13473
27857	0.25	1	12626 (1) 13642	FALSE	1	12626 (1) 13642
27858	0.25	1	12626 (1) 13919	FALSE	1	12626 (1) 13919
27859	0.25	1	12626 (1) 13936	FALSE	1	12626 (1) 13936
27860	0.25	1	12626 (1) 14068	FALSE	1	12626 (1) 14068
27861	0.25	1	12626 (1) 14116	FALSE	1	12626 (1) 14116
27862	0.25	1	12626 (1) 14198	FALSE	1	12626 (1) 14198
27863	0.25	1	12626 (1) 14456	FALSE	1	12626 (1) 14456
27864	0.25	1	12626 (1) 14897	FALSE	1	12626 (1) 14897
27865	0.25	1	12626 (1) 14919	FALSE	1	12626 (1) 14919
27866	0.25	1	13073 (1) 13150	FALSE	1	13073 (1) 13150
27867	0.25	1	13073 (1) 13182	FALSE	1	13073 (1) 13182
27868	0.25	1	13073 (1) 13312	FALSE	1	13073 (1) 13312
27869	0.25	1	13073 (1) 13473	FALSE	1	13073 (1) 13473
27870	0.25	1	13073 (1) 13642	FALSE	1	13073 (1) 13642
27871	0.25	1	13073 (1) 13936	FALSE	1	13073 (1) 13936
27872	0.25	1	13073 (1) 14068	FALSE	1	13073 (1) 14068
27873	0.25	1	13073 (1) 14116	FALSE	1	13073 (1) 14116
27874	0.25	2	13150 (2) 13182	FALSE	2	13150 (2) 13182
27875	0.25	2	13150 (2) 13312	FALSE	2	13150 (2) 13312
27876	0.25	1	13150 (1) 13473	FALSE	1	13150 (1) 13473
27877	0.25	1	13150 (1) 13642	FALSE	1	13150 (1) 13642
27878	0.25	1	13150 (1) 13936	FALSE	1	13150 (1) 13936
27879	0.25	1	13150 (1) 14068	FALSE	1	13150 (1) 14068
27880	0.25	1	13150 (1) 14116	FALSE	1	13150 (1) 14116
27881	0.25	1	13150 (1) 14198	FALSE	1	13150 (1) 14198
27882	0.25	1	13150 (1) 14456	FALSE	1	13150 (1) 14456
27883	0.25	1	13150 (1) 14897	FALSE	1	13150 (1) 14897
27884	0.25	2	13182 (2) 13312	FALSE	2	13182 (2) 13312
27885	0.25	1	13182 (1) 13473	FALSE	1	13182 (1) 13473
27886	0.25	1	13182 (1) 13642	FALSE	1	13182 (1) 13642
27887	0.25	1	13182 (1) 13936	FALSE	1	13182 (1) 13936
27888	0.25	1	13182 (1) 14068	FALSE	1	13182 (1) 14068
27889	0.25	1	13182 (1) 14116	FALSE	1	13182 (1) 14116
27890	0.25	1	13182 (1) 14198	FALSE	1	13182 (1) 14198
27891	0.25	1	13182 (1) 14456	FALSE	1	13182 (1) 14456
27892	0.25	1	13182 (1) 14897	FALSE	1	13182 (1) 14897
27893	0.25	1	13312 (1) 13473	FALSE	1	13312 (1) 13473
27894	0.25	1	13312 (1) 13642	FALSE	1	13312 (1) 13642
27895	0.25	1	13312 (1) 13919	FALSE	1	13312 (1) 13919
27896	0.25	1	13312 (1) 13936	FALSE	1	13312 (1) 13936
27897	0.25	1	13312 (1) 14068	FALSE	1	13312 (1) 14068
27898	0.25	1	13312 (1) 14116	FALSE	1	13312 (1) 14116
27899	0.25	1	13312 (1) 14198	FALSE	1	13312 (1) 14198
27900	0.25	1	13312 (1) 14456	FALSE	1	13312 (1) 14456
27901	0.25	1	13312 (1) 14897	FALSE	1	13312 (1) 14897
27902	0.25	1	13473 (1) 13642	FALSE	1	13473 (1) 13642
27903	0.25	1	13473 (1) 13936	FALSE	1	13473 (1) 13936
27904	0.25	1	13473 (1) 14068	FALSE	1	13473 (1) 14068
27905	0.25	1	13473 (1) 14116	FALSE	1	13473 (1) 14116
27906	0.25	1	13642 (1) 13936	FALSE	1	13642 (1) 13936
27907	0.25	1	13642 (1) 13989	FALSE	1	13642 (1) 13989
27908	0.25	1	13642 (1) 14068	FALSE	1	13642 (1) 14068
27909	0.25	1	13642 (1) 14076	FALSE	1	13642 (1) 14076
27910	0.25	1	13642 (1) 14116	FALSE	1	13642 (1) 14116
27911	0.25	1	13642 (1) 14198	FALSE	1	13642 (1) 14198
27912	0.25	1	13642 (1) 14823	FALSE	1	13642 (1) 14823
27913	0.25	1	13642 (1) 14966	FALSE	1	13642 (1) 14966
27914	0.25	1	13936 (1) 14068	FALSE	1	13936 (1) 14068
27915	0.25	1	13936 (1) 14116	FALSE	1	13936 (1) 14116
27916	0.25	1	14068 (1) 14116	FALSE	1	14068 (1) 14116
27917	0.25	1	10065 (1) 11202	FALSE	1	10065 (1) 11202
27918	0.25	1	10065 (1) 11310	FALSE	1	10065 (1) 11310
27919	0.25	1	10065 (1) 12751	FALSE	1	10065 (1) 12751
27920	0.25	1	10065 (1) 13301	FALSE	1	10065 (1) 13301
27921	0.25	1	10065 (1) 14437	FALSE	1	10065 (1) 14437
27922	0.25	1	10065 (1) 14619	FALSE	1	10065 (1) 14619
27923	0.25	1	11202 (1) 11310	FALSE	1	11202 (1) 11310
27924	0.25	1	11202 (1) 12751	FALSE	1	11202 (1) 12751
27925	0.25	1	11202 (1) 13301	FALSE	1	11202 (1) 13301
27926	0.25	1	11202 (1) 14437	FALSE	1	11202 (1) 14437
27927	0.25	1	11202 (1) 14619	FALSE	1	11202 (1) 14619
27928	0.25	1	11310 (1) 12751	FALSE	1	11310 (1) 12751
27929	0.25	1	11310 (1) 13301	FALSE	1	11310 (1) 13301
27930	0.25	1	11310 (1) 14437	FALSE	1	11310 (1) 14437
27931	0.25	1	11310 (1) 14619	FALSE	1	11310 (1) 14619
27932	0.25	1	12751 (1) 13301	FALSE	1	12751 (1) 13301
27933	0.25	1	12751 (1) 14437	FALSE	1	12751 (1) 14437
27934	0.25	1	12751 (1) 14619	FALSE	1	12751 (1) 14619
27935	0.25	1	13301 (1) 14437	FALSE	1	13301 (1) 14437
27936	0.25	1	13301 (1) 14619	FALSE	1	13301 (1) 14619
27937	0.25	1	14437 (1) 14619	FALSE	1	14437 (1) 14619
27938	0.25	1	10113 (1) 10142	FALSE	1	10113 (1) 10142
27939	0.25	1	10113 (1) 10690	FALSE	1	10113 (1) 10690
27940	0.25	1	10113 (1) 11503	FALSE	1	10113 (1) 11503
27941	0.25	1	10113 (1) 14631	FALSE	1	10113 (1) 14631
27942	0.25	1	10113 (1) 14897	FALSE	1	10113 (1) 14897
27943	0.25	1	11503 (1) 14631	FALSE	1	11503 (1) 14631
27944	0.25	1	11503 (1) 14897	FALSE	1	11503 (1) 14897
27945	0.25	1	14631 (1) 14897	FALSE	1	14631 (1) 14897
27946	0.25	1	11940 (1) 12626	FALSE	1	11940 (1) 12626
27947	0.25	1	11940 (1) 13150	FALSE	1	11940 (1) 13150
27948	0.25	1	11940 (1) 13182	FALSE	1	11940 (1) 13182
27949	0.25	1	11940 (1) 13312	FALSE	1	11940 (1) 13312
27950	0.25	1	11940 (1) 14198	FALSE	1	11940 (1) 14198
27951	0.25	1	11940 (1) 14456	FALSE	1	11940 (1) 14456
27952	0.25	1	11940 (1) 14897	FALSE	1	11940 (1) 14897
27953	0.25	1	14198 (1) 14456	FALSE	1	14198 (1) 14456
27954	0.25	1	14198 (1) 14823	FALSE	1	14198 (1) 14823
27955	0.25	1	14198 (1) 14897	FALSE	1	14198 (1) 14897
27956	0.25	1	14456 (1) 14897	FALSE	1	14456 (1) 14897
27957	0.25	1	10275 (1) 10574	FALSE	1	10275 (1) 10574
27958	0.25	1	10275 (1) 11828	FALSE	1	10275 (1) 11828
27959	0.25	1	10275 (1) 14919	FALSE	1	10275 (1) 14919
27960	0.25	2	10574 (2) 11828	FALSE	2	10574 (2) 11828
27961	0.25	1	10574 (1) 14285	FALSE	1	10574 (1) 14285
27962	0.25	1	10574 (1) 14901	FALSE	1	10574 (1) 14901
27963	0.25	1	10574 (1) 14919	FALSE	1	10574 (1) 14919
27964	0.25	1	11828 (1) 14285	FALSE	1	11828 (1) 14285
27965	0.25	1	11828 (1) 14901	FALSE	1	11828 (1) 14901
27966	0.25	1	11828 (1) 14919	FALSE	1	11828 (1) 14919
27967	0.25	1	10280 (1) 10417	FALSE	1	10280 (1) 10417
27968	0.25	1	10280 (1) 10489	FALSE	1	10280 (1) 10489
27969	0.25	1	10280 (1) 10606	FALSE	1	10280 (1) 10606
27970	0.25	1	10280 (1) 10725	FALSE	1	10280 (1) 10725
27971	0.25	1	10280 (1) 11377	FALSE	1	10280 (1) 11377
27972	0.25	1	10280 (1) 11484	FALSE	1	10280 (1) 11484
27973	0.25	1	10280 (1) 11613	FALSE	1	10280 (1) 11613
27974	0.25	1	10280 (1) 11830	FALSE	1	10280 (1) 11830
27975	0.25	1	10280 (1) 11880	FALSE	1	10280 (1) 11880
27976	0.25	1	10280 (1) 12056	FALSE	1	10280 (1) 12056
27977	0.25	1	10280 (1) 12612	FALSE	1	10280 (1) 12612
27978	0.25	1	10280 (1) 12927	FALSE	1	10280 (1) 12927
27979	0.25	1	10280 (1) 13530	FALSE	1	10280 (1) 13530
27980	0.25	1	10417 (1) 10489	FALSE	1	10417 (1) 10489
27981	0.25	1	10417 (1) 10606	FALSE	1	10417 (1) 10606
27982	0.25	1	10417 (1) 10725	FALSE	1	10417 (1) 10725
27983	0.25	1	10417 (1) 11377	FALSE	1	10417 (1) 11377
27984	0.25	1	10417 (1) 11484	FALSE	1	10417 (1) 11484
27985	0.25	1	10417 (1) 11613	FALSE	1	10417 (1) 11613
27986	0.25	1	10417 (1) 11830	FALSE	1	10417 (1) 11830
27987	0.25	1	10417 (1) 11880	FALSE	1	10417 (1) 11880
27988	0.25	1	10417 (1) 12056	FALSE	1	10417 (1) 12056
27989	0.25	1	10417 (1) 12612	FALSE	1	10417 (1) 12612
27990	0.25	1	10417 (1) 12927	FALSE	1	10417 (1) 12927
27991	0.25	1	10417 (1) 13530	FALSE	1	10417 (1) 13530
27992	0.25	1	10489 (1) 10606	FALSE	1	10489 (1) 10606
27993	0.25	1	10489 (1) 10725	FALSE	1	10489 (1) 10725
27994	0.25	1	10489 (1) 11377	FALSE	1	10489 (1) 11377
27995	0.25	1	10489 (1) 11484	FALSE	1	10489 (1) 11484
27996	0.25	1	10489 (1) 11613	FALSE	1	10489 (1) 11613
27997	0.25	2	10489 (2) 11830	FALSE	2	10489 (2) 11830
27998	0.25	2	10489 (2) 11880	FALSE	2	10489 (2) 11880
27999	0.25	1	10489 (1) 12056	FALSE	1	10489 (1) 12056
28000	0.25	2	10489 (2) 12612	FALSE	2	10489 (2) 12612
28001	0.25	1	10489 (1) 12626	FALSE	1	10489 (1) 12626
28002	0.25	1	10489 (1) 12759	FALSE	1	10489 (1) 12759
28003	0.25	1	10489 (1) 12927	FALSE	1	10489 (1) 12927
28004	0.25	1	10489 (1) 13312	FALSE	1	10489 (1) 13312
28005	0.25	1	10489 (1) 13530	FALSE	1	10489 (1) 13530
28006	0.25	1	10489 (1) 13919	FALSE	1	10489 (1) 13919
28007	0.25	1	10606 (1) 10725	FALSE	1	10606 (1) 10725
28008	0.25	1	10606 (1) 11377	FALSE	1	10606 (1) 11377
28009	0.25	1	10606 (1) 11484	FALSE	1	10606 (1) 11484
28010	0.25	1	10606 (1) 11613	FALSE	1	10606 (1) 11613
28011	0.25	1	10606 (1) 11830	FALSE	1	10606 (1) 11830
28012	0.25	1	10606 (1) 11880	FALSE	1	10606 (1) 11880
28013	0.25	1	10606 (1) 12056	FALSE	1	10606 (1) 12056
28014	0.25	1	10606 (1) 12612	FALSE	1	10606 (1) 12612
28015	0.25	1	10606 (1) 12927	FALSE	1	10606 (1) 12927
28016	0.25	1	10606 (1) 13530	FALSE	1	10606 (1) 13530
28017	0.25	1	10725 (1) 11377	FALSE	1	10725 (1) 11377
28018	0.25	1	10725 (1) 11484	FALSE	1	10725 (1) 11484
28019	0.25	1	10725 (1) 11613	FALSE	1	10725 (1) 11613
28020	0.25	1	10725 (1) 11830	FALSE	1	10725 (1) 11830
28021	0.25	1	10725 (1) 11880	FALSE	1	10725 (1) 11880
28022	0.25	1	10725 (1) 12056	FALSE	1	10725 (1) 12056
28023	0.25	1	10725 (1) 12612	FALSE	1	10725 (1) 12612
28024	0.25	1	10725 (1) 12927	FALSE	1	10725 (1) 12927
28025	0.25	1	10725 (1) 13530	FALSE	1	10725 (1) 13530
28026	0.25	1	11377 (1) 11484	FALSE	1	11377 (1) 11484
28027	0.25	1	11377 (1) 11613	FALSE	1	11377 (1) 11613
28028	0.25	1	11377 (1) 11830	FALSE	1	11377 (1) 11830
28029	0.25	1	11377 (1) 11880	FALSE	1	11377 (1) 11880
28030	0.25	1	11377 (1) 12056	FALSE	1	11377 (1) 12056
28031	0.25	1	11377 (1) 12612	FALSE	1	11377 (1) 12612
28032	0.25	1	11377 (1) 12927	FALSE	1	11377 (1) 12927
28033	0.25	1	11377 (1) 13530	FALSE	1	11377 (1) 13530
28034	0.25	1	11484 (1) 11613	FALSE	1	11484 (1) 11613
28035	0.25	1	11484 (1) 11830	FALSE	1	11484 (1) 11830
28036	0.25	1	11484 (1) 11880	FALSE	1	11484 (1) 11880
28037	0.25	1	11484 (1) 12056	FALSE	1	11484 (1) 12056
28038	0.25	1	11484 (1) 12612	FALSE	1	11484 (1) 12612
28039	0.25	1	11484 (1) 12927	FALSE	1	11484 (1) 12927
28040	0.25	1	11484 (1) 13530	FALSE	1	11484 (1) 13530
28041	0.25	1	11613 (1) 11830	FALSE	1	11613 (1) 11830
28042	0.25	1	11613 (1) 11880	FALSE	1	11613 (1) 11880
28043	0.25	1	11613 (1) 12056	FALSE	1	11613 (1) 12056
28044	0.25	1	11613 (1) 12612	FALSE	1	11613 (1) 12612
28045	0.25	1	11613 (1) 12927	FALSE	1	11613 (1) 12927
28046	0.25	1	11613 (1) 13530	FALSE	1	11613 (1) 13530
28047	0.25	1	11830 (1) 11880	FALSE	1	11830 (1) 11880
28048	0.25	1	11830 (1) 12056	FALSE	1	11830 (1) 12056
28049	0.25	2	11830 (2) 12612	FALSE	2	11830 (2) 12612
28050	0.25	1	11830 (1) 12927	FALSE	1	11830 (1) 12927
28051	0.25	1	11830 (1) 13530	FALSE	1	11830 (1) 13530
28052	0.25	1	11880 (1) 11889	FALSE	1	11880 (1) 11889
28053	0.25	1	11880 (1) 12056	FALSE	1	11880 (1) 12056
28054	0.25	1	11880 (1) 12612	FALSE	1	11880 (1) 12612
28055	0.25	1	11880 (1) 12626	FALSE	1	11880 (1) 12626
28056	0.25	1	11880 (1) 12640	FALSE	1	11880 (1) 12640
28057	0.25	1	11880 (1) 12759	FALSE	1	11880 (1) 12759
28058	0.25	1	11880 (1) 12927	FALSE	1	11880 (1) 12927
28059	0.25	1	11880 (1) 13202	FALSE	1	11880 (1) 13202
28060	0.25	1	11880 (1) 13312	FALSE	1	11880 (1) 13312
28061	0.25	1	11880 (1) 13530	FALSE	1	11880 (1) 13530
28062	0.25	1	11880 (1) 13919	FALSE	1	11880 (1) 13919
28063	0.25	1	12056 (1) 12612	FALSE	1	12056 (1) 12612
28064	0.25	1	12056 (1) 12904	FALSE	1	12056 (1) 12904
28065	0.25	1	12056 (1) 12927	FALSE	1	12056 (1) 12927
28066	0.25	1	12056 (1) 13530	FALSE	1	12056 (1) 13530
28067	0.25	1	12056 (1) 13642	FALSE	1	12056 (1) 13642
28068	0.25	1	12056 (1) 13989	FALSE	1	12056 (1) 13989
28069	0.25	1	12056 (1) 14076	FALSE	1	12056 (1) 14076
28070	0.25	1	12056 (1) 14198	FALSE	1	12056 (1) 14198
28071	0.25	1	12056 (1) 14823	FALSE	1	12056 (1) 14823
28072	0.25	1	12612 (1) 12927	FALSE	1	12612 (1) 12927
28073	0.25	1	12612 (1) 13530	FALSE	1	12612 (1) 13530
28074	0.25	1	12927 (1) 13530	FALSE	1	12927 (1) 13530
28075	0.25	1	13530 (1) 13642	FALSE	1	13530 (1) 13642
28076	0.25	1	13530 (1) 14966	FALSE	1	13530 (1) 14966
28077	0.25	1	10314 (1) 13849	FALSE	1	10314 (1) 13849
28078	0.25	1	1035 (1) 10489	FALSE	1	1035 (1) 10489
28079	0.25	1	1035 (1) 11880	FALSE	1	1035 (1) 11880
28080	0.25	1	1035 (1) 12626	FALSE	1	1035 (1) 12626
28081	0.25	1	1035 (1) 12759	FALSE	1	1035 (1) 12759
28082	0.25	1	1035 (1) 13312	FALSE	1	1035 (1) 13312
28083	0.25	1	1035 (1) 13919	FALSE	1	1035 (1) 13919
28084	0.25	1	1035 (1) 1677	FALSE	1	1035 (1) 1677
28085	0.25	1	1035 (1) 3878	FALSE	1	1035 (1) 3878
28086	0.25	1	1035 (1) 4035	FALSE	1	1035 (1) 4035
28087	0.25	1	1035 (1) 4042	FALSE	1	1035 (1) 4042
28088	0.25	1	1035 (1) 4572	FALSE	1	1035 (1) 4572
28089	0.25	1	1035 (1) 5935	FALSE	1	1035 (1) 5935
28090	0.25	1	1035 (1) 6303	FALSE	1	1035 (1) 6303
28091	0.25	1	1035 (1) 6845	FALSE	1	1035 (1) 6845
28092	0.25	1	1035 (1) 6847	FALSE	1	1035 (1) 6847
28093	0.25	1	1035 (1) 8561	FALSE	1	1035 (1) 8561
28094	0.25	1	1035 (1) 8991	FALSE	1	1035 (1) 8991
28095	0.25	1	1035 (1) 9054	FALSE	1	1035 (1) 9054
28096	0.25	1	1035 (1) 9191	FALSE	1	1035 (1) 9191
28097	0.25	1	1035 (1) 9539	FALSE	1	1035 (1) 9539
28098	0.25	1	12759 (1) 13312	FALSE	1	12759 (1) 13312
28099	0.25	1	12759 (1) 13919	FALSE	1	12759 (1) 13919
28100	0.25	1	1677 (1) 10489	FALSE	1	1677 (1) 10489
28101	0.25	1	1677 (1) 11880	FALSE	1	1677 (1) 11880
28102	0.25	1	1677 (1) 12626	FALSE	1	1677 (1) 12626
28103	0.25	1	1677 (1) 12759	FALSE	1	1677 (1) 12759
28104	0.25	1	1677 (1) 13312	FALSE	1	1677 (1) 13312
28105	0.25	1	1677 (1) 13919	FALSE	1	1677 (1) 13919
28106	0.25	1	1677 (1) 3878	FALSE	1	1677 (1) 3878
28107	0.25	1	1677 (1) 4035	FALSE	1	1677 (1) 4035
28108	0.25	1	1677 (1) 4042	FALSE	1	1677 (1) 4042
28109	0.25	1	1677 (1) 4572	FALSE	1	1677 (1) 4572
28110	0.25	1	1677 (1) 5935	FALSE	1	1677 (1) 5935
28111	0.25	1	1677 (1) 6303	FALSE	1	1677 (1) 6303
28112	0.25	1	1677 (1) 6845	FALSE	1	1677 (1) 6845
28113	0.25	1	1677 (1) 6847	FALSE	1	1677 (1) 6847
28114	0.25	1	1677 (1) 8561	FALSE	1	1677 (1) 8561
28115	0.25	1	1677 (1) 8991	FALSE	1	1677 (1) 8991
28116	0.25	1	1677 (1) 9054	FALSE	1	1677 (1) 9054
28117	0.25	1	1677 (1) 9191	FALSE	1	1677 (1) 9191
28118	0.25	1	1677 (1) 9539	FALSE	1	1677 (1) 9539
28119	0.25	1	3878 (1) 10275	FALSE	1	3878 (1) 10275
28120	0.25	1	3878 (1) 10489	FALSE	1	3878 (1) 10489
28121	0.25	1	3878 (1) 10574	FALSE	1	3878 (1) 10574
28122	0.25	1	3878 (1) 11828	FALSE	1	3878 (1) 11828
28123	0.25	1	3878 (1) 11880	FALSE	1	3878 (1) 11880
28124	0.25	1	3878 (1) 12626	FALSE	1	3878 (1) 12626
28125	0.25	1	3878 (1) 12759	FALSE	1	3878 (1) 12759
28126	0.25	1	3878 (1) 13312	FALSE	1	3878 (1) 13312
28127	0.25	1	3878 (1) 13919	FALSE	1	3878 (1) 13919
28128	0.25	1	3878 (1) 14919	FALSE	1	3878 (1) 14919
28129	0.25	1	3878 (1) 4035	FALSE	1	3878 (1) 4035
28130	0.25	1	3878 (1) 4042	FALSE	1	3878 (1) 4042
28131	0.25	1	3878 (1) 4046	FALSE	1	3878 (1) 4046
28132	0.25	1	3878 (1) 4153	FALSE	1	3878 (1) 4153
28133	0.25	1	3878 (1) 4425	FALSE	1	3878 (1) 4425
28134	0.25	2	3878 (2) 4572	FALSE	2	3878 (2) 4572
28135	0.25	1	3878 (1) 4608	FALSE	1	3878 (1) 4608
28136	0.25	1	3878 (1) 4757	FALSE	1	3878 (1) 4757
28137	0.25	1	3878 (1) 4761	FALSE	1	3878 (1) 4761
28138	0.25	1	3878 (1) 4992	FALSE	1	3878 (1) 4992
28139	0.25	1	3878 (1) 4997	FALSE	1	3878 (1) 4997
28140	0.25	1	3878 (1) 5317	FALSE	1	3878 (1) 5317
28141	0.25	1	3878 (1) 5935	FALSE	1	3878 (1) 5935
28142	0.25	1	3878 (1) 6303	FALSE	1	3878 (1) 6303
28143	0.25	2	3878 (2) 6845	FALSE	2	3878 (2) 6845
28144	0.25	1	3878 (1) 6847	FALSE	1	3878 (1) 6847
28145	0.25	1	3878 (1) 7566	FALSE	1	3878 (1) 7566
28146	0.25	1	3878 (1) 8561	FALSE	1	3878 (1) 8561
28147	0.25	1	3878 (1) 8991	FALSE	1	3878 (1) 8991
28148	0.25	1	3878 (1) 9054	FALSE	1	3878 (1) 9054
28149	0.25	1	3878 (1) 9191	FALSE	1	3878 (1) 9191
28150	0.25	1	3878 (1) 9370	FALSE	1	3878 (1) 9370
28151	0.25	1	3878 (1) 9539	FALSE	1	3878 (1) 9539
28152	0.25	1	3878 (1) 9650	FALSE	1	3878 (1) 9650
28153	0.25	1	4035 (1) 10029	FALSE	1	4035 (1) 10029
28154	0.25	1	4035 (1) 10142	FALSE	1	4035 (1) 10142
28155	0.25	1	4035 (1) 10465	FALSE	1	4035 (1) 10465
28156	0.25	1	4035 (1) 10489	FALSE	1	4035 (1) 10489
28157	0.25	1	4035 (1) 10690	FALSE	1	4035 (1) 10690
28158	0.25	1	4035 (1) 10784	FALSE	1	4035 (1) 10784
28159	0.25	1	4035 (1) 11107	FALSE	1	4035 (1) 11107
28160	0.25	1	4035 (1) 11170	FALSE	1	4035 (1) 11170
28161	0.25	1	4035 (1) 11341	FALSE	1	4035 (1) 11341
28162	0.25	1	4035 (1) 11371	FALSE	1	4035 (1) 11371
28163	0.25	1	4035 (1) 11728	FALSE	1	4035 (1) 11728
28164	0.25	1	4035 (1) 11794	FALSE	1	4035 (1) 11794
28165	0.25	1	4035 (1) 11880	FALSE	1	4035 (1) 11880
28166	0.25	2	4035 (2) 12626	FALSE	2	4035 (2) 12626
28167	0.25	1	4035 (1) 12759	FALSE	1	4035 (1) 12759
28168	0.25	1	4035 (1) 13073	FALSE	1	4035 (1) 13073
28169	0.25	1	4035 (1) 13150	FALSE	1	4035 (1) 13150
28170	0.25	1	4035 (1) 13182	FALSE	1	4035 (1) 13182
28171	0.25	2	4035 (2) 13312	FALSE	2	4035 (2) 13312
28172	0.25	1	4035 (1) 13473	FALSE	1	4035 (1) 13473
28173	0.25	1	4035 (1) 13642	FALSE	1	4035 (1) 13642
28174	0.25	1	4035 (1) 13919	FALSE	1	4035 (1) 13919
28175	0.25	1	4035 (1) 13936	FALSE	1	4035 (1) 13936
28176	0.25	1	4035 (1) 14068	FALSE	1	4035 (1) 14068
28177	0.25	1	4035 (1) 14116	FALSE	1	4035 (1) 14116
28178	0.25	1	4035 (1) 4042	FALSE	1	4035 (1) 4042
28179	0.25	1	4035 (1) 4161	FALSE	1	4035 (1) 4161
28180	0.25	1	4035 (1) 4281	FALSE	1	4035 (1) 4281
28181	0.25	1	4035 (1) 4572	FALSE	1	4035 (1) 4572
28182	0.25	1	4035 (1) 4589	FALSE	1	4035 (1) 4589
28183	0.25	1	4035 (1) 4714	FALSE	1	4035 (1) 4714
28184	0.25	1	4035 (1) 4819	FALSE	1	4035 (1) 4819
28185	0.25	1	4035 (1) 4993	FALSE	1	4035 (1) 4993
28186	0.25	1	4035 (1) 5074	FALSE	1	4035 (1) 5074
28187	0.25	1	4035 (1) 5309	FALSE	1	4035 (1) 5309
28188	0.25	1	4035 (1) 5788	FALSE	1	4035 (1) 5788
28189	0.25	1	4035 (1) 5935	FALSE	1	4035 (1) 5935
28190	0.25	1	4035 (1) 6303	FALSE	1	4035 (1) 6303
28191	0.25	1	4035 (1) 6652	FALSE	1	4035 (1) 6652
28192	0.25	1	4035 (1) 6845	FALSE	1	4035 (1) 6845
28193	0.25	1	4035 (1) 6847	FALSE	1	4035 (1) 6847
28194	0.25	1	4035 (1) 7619	FALSE	1	4035 (1) 7619
28195	0.25	1	4035 (1) 7647	FALSE	1	4035 (1) 7647
28196	0.25	1	4035 (1) 8146	FALSE	1	4035 (1) 8146
28197	0.25	1	4035 (1) 8160	FALSE	1	4035 (1) 8160
28198	0.25	1	4035 (1) 8380	FALSE	1	4035 (1) 8380
28199	0.25	1	4035 (1) 8561	FALSE	1	4035 (1) 8561
28200	0.25	1	4035 (1) 8760	FALSE	1	4035 (1) 8760
28201	0.25	1	4035 (1) 8927	FALSE	1	4035 (1) 8927
28202	0.25	1	4035 (1) 8970	FALSE	1	4035 (1) 8970
28203	0.25	2	4035 (2) 8991	FALSE	2	4035 (2) 8991
28204	0.25	1	4035 (1) 8993	FALSE	1	4035 (1) 8993
28205	0.25	1	4035 (1) 9007	FALSE	1	4035 (1) 9007
28206	0.25	1	4035 (1) 9054	FALSE	1	4035 (1) 9054
28207	0.25	1	4035 (1) 9191	FALSE	1	4035 (1) 9191
28208	0.25	1	4035 (1) 9376	FALSE	1	4035 (1) 9376
28209	0.25	1	4035 (1) 9438	FALSE	1	4035 (1) 9438
28210	0.25	1	4035 (1) 9536	FALSE	1	4035 (1) 9536
28211	0.25	1	4035 (1) 9539	FALSE	1	4035 (1) 9539
28212	0.25	1	4035 (1) 9978	FALSE	1	4035 (1) 9978
28213	0.25	1	4042 (1) 10280	FALSE	1	4042 (1) 10280
28214	0.25	1	4042 (1) 10417	FALSE	1	4042 (1) 10417
28215	0.25	2	4042 (2) 10489	FALSE	2	4042 (2) 10489
28216	0.25	1	4042 (1) 10606	FALSE	1	4042 (1) 10606
28217	0.25	1	4042 (1) 10725	FALSE	1	4042 (1) 10725
28218	0.25	1	4042 (1) 11377	FALSE	1	4042 (1) 11377
28219	0.25	1	4042 (1) 11484	FALSE	1	4042 (1) 11484
28220	0.25	1	4042 (1) 11613	FALSE	1	4042 (1) 11613
28221	0.25	1	4042 (1) 11830	FALSE	1	4042 (1) 11830
28222	0.25	2	4042 (2) 11880	FALSE	2	4042 (2) 11880
28223	0.25	1	4042 (1) 12056	FALSE	1	4042 (1) 12056
28224	0.25	1	4042 (1) 12612	FALSE	1	4042 (1) 12612
28225	0.25	1	4042 (1) 12626	FALSE	1	4042 (1) 12626
28226	0.25	1	4042 (1) 12759	FALSE	1	4042 (1) 12759
28227	0.25	1	4042 (1) 12927	FALSE	1	4042 (1) 12927
28228	0.25	1	4042 (1) 13312	FALSE	1	4042 (1) 13312
28229	0.25	1	4042 (1) 13530	FALSE	1	4042 (1) 13530
28230	0.25	1	4042 (1) 13919	FALSE	1	4042 (1) 13919
28231	0.25	1	4042 (1) 4176	FALSE	1	4042 (1) 4176
28232	0.25	1	4042 (1) 4183	FALSE	1	4042 (1) 4183
28233	0.25	1	4042 (1) 4425	FALSE	1	4042 (1) 4425
28234	0.25	1	4042 (1) 4572	FALSE	1	4042 (1) 4572
28235	0.25	1	4042 (1) 4799	FALSE	1	4042 (1) 4799
28236	0.25	1	4042 (1) 5935	FALSE	1	4042 (1) 5935
28237	0.25	1	4042 (1) 6255	FALSE	1	4042 (1) 6255
28238	0.25	1	4042 (1) 6303	FALSE	1	4042 (1) 6303
28239	0.25	2	4042 (2) 6845	FALSE	2	4042 (2) 6845
28240	0.25	1	4042 (1) 6847	FALSE	1	4042 (1) 6847
28241	0.25	1	4042 (1) 7231	FALSE	1	4042 (1) 7231
28242	0.25	1	4042 (1) 7276	FALSE	1	4042 (1) 7276
28243	0.25	1	4042 (1) 7566	FALSE	1	4042 (1) 7566
28244	0.25	1	4042 (1) 8201	FALSE	1	4042 (1) 8201
28245	0.25	1	4042 (1) 8204	FALSE	1	4042 (1) 8204
28246	0.25	1	4042 (1) 8353	FALSE	1	4042 (1) 8353
28247	0.25	1	4042 (1) 8561	FALSE	1	4042 (1) 8561
28248	0.25	1	4042 (1) 8970	FALSE	1	4042 (1) 8970
28249	0.25	1	4042 (1) 8991	FALSE	1	4042 (1) 8991
28250	0.25	1	4042 (1) 9054	FALSE	1	4042 (1) 9054
28251	0.25	1	4042 (1) 9090	FALSE	1	4042 (1) 9090
28252	0.25	1	4042 (1) 9191	FALSE	1	4042 (1) 9191
28253	0.25	1	4042 (1) 9370	FALSE	1	4042 (1) 9370
28254	0.25	1	4042 (1) 9539	FALSE	1	4042 (1) 9539
28255	0.25	1	4042 (1) 9578	FALSE	1	4042 (1) 9578
28256	0.25	1	4042 (1) 9756	FALSE	1	4042 (1) 9756
28257	0.25	1	4572 (1) 10275	FALSE	1	4572 (1) 10275
28258	0.25	2	4572 (2) 10489	FALSE	2	4572 (2) 10489
28259	0.25	1	4572 (1) 10574	FALSE	1	4572 (1) 10574
28260	0.25	1	4572 (1) 11828	FALSE	1	4572 (1) 11828
28261	0.25	1	4572 (1) 11830	FALSE	1	4572 (1) 11830
28262	0.25	1	4572 (1) 11880	FALSE	1	4572 (1) 11880
28263	0.25	1	4572 (1) 12612	FALSE	1	4572 (1) 12612
28264	0.25	1	4572 (1) 12626	FALSE	1	4572 (1) 12626
28265	0.25	1	4572 (1) 12759	FALSE	1	4572 (1) 12759
28266	0.25	1	4572 (1) 13312	FALSE	1	4572 (1) 13312
28267	0.25	1	4572 (1) 13919	FALSE	1	4572 (1) 13919
28268	0.25	1	4572 (1) 14919	FALSE	1	4572 (1) 14919
28269	0.25	1	4572 (1) 4608	FALSE	1	4572 (1) 4608
28270	0.25	1	4572 (1) 4757	FALSE	1	4572 (1) 4757
28271	0.25	1	4572 (1) 4761	FALSE	1	4572 (1) 4761
28272	0.25	1	4572 (1) 4799	FALSE	1	4572 (1) 4799
28273	0.25	1	4572 (1) 4819	FALSE	1	4572 (1) 4819
28274	0.25	1	4572 (1) 4992	FALSE	1	4572 (1) 4992
28275	0.25	1	4572 (1) 4997	FALSE	1	4572 (1) 4997
28276	0.25	1	4572 (1) 5317	FALSE	1	4572 (1) 5317
28277	0.25	1	4572 (1) 5935	FALSE	1	4572 (1) 5935
28278	0.25	1	4572 (1) 6255	FALSE	1	4572 (1) 6255
28279	0.25	1	4572 (1) 6303	FALSE	1	4572 (1) 6303
28280	0.25	1	4572 (1) 6767	FALSE	1	4572 (1) 6767
28281	0.25	2	4572 (2) 6845	FALSE	2	4572 (2) 6845
28282	0.25	1	4572 (1) 6847	FALSE	1	4572 (1) 6847
28283	0.25	1	4572 (1) 7566	FALSE	1	4572 (1) 7566
28284	0.25	1	4572 (1) 8561	FALSE	1	4572 (1) 8561
28285	0.25	1	4572 (1) 8991	FALSE	1	4572 (1) 8991
28286	0.25	1	4572 (1) 9054	FALSE	1	4572 (1) 9054
28287	0.25	1	4572 (1) 9191	FALSE	1	4572 (1) 9191
28288	0.25	1	4572 (1) 9370	FALSE	1	4572 (1) 9370
28289	0.25	1	4572 (1) 9539	FALSE	1	4572 (1) 9539
28290	0.25	1	4572 (1) 9650	FALSE	1	4572 (1) 9650
28291	0.25	1	5935 (1) 10489	FALSE	1	5935 (1) 10489
28292	0.25	1	5935 (1) 11880	FALSE	1	5935 (1) 11880
28293	0.25	1	5935 (1) 12626	FALSE	1	5935 (1) 12626
28294	0.25	1	5935 (1) 12759	FALSE	1	5935 (1) 12759
28295	0.25	1	5935 (1) 13312	FALSE	1	5935 (1) 13312
28296	0.25	1	5935 (1) 13919	FALSE	1	5935 (1) 13919
28297	0.25	1	5935 (1) 6303	FALSE	1	5935 (1) 6303
28298	0.25	1	5935 (1) 6845	FALSE	1	5935 (1) 6845
28299	0.25	1	5935 (1) 6847	FALSE	1	5935 (1) 6847
28300	0.25	1	5935 (1) 8561	FALSE	1	5935 (1) 8561
28301	0.25	1	5935 (1) 8991	FALSE	1	5935 (1) 8991
28302	0.25	1	5935 (1) 9054	FALSE	1	5935 (1) 9054
28303	0.25	1	5935 (1) 9191	FALSE	1	5935 (1) 9191
28304	0.25	1	5935 (1) 9539	FALSE	1	5935 (1) 9539
28305	0.25	1	6303 (1) 10489	FALSE	1	6303 (1) 10489
28306	0.25	1	6303 (1) 11880	FALSE	1	6303 (1) 11880
28307	0.25	1	6303 (1) 12626	FALSE	1	6303 (1) 12626
28308	0.25	1	6303 (1) 12759	FALSE	1	6303 (1) 12759
28309	0.25	1	6303 (1) 13312	FALSE	1	6303 (1) 13312
28310	0.25	1	6303 (1) 13919	FALSE	1	6303 (1) 13919
28311	0.25	1	6303 (1) 6845	FALSE	1	6303 (1) 6845
28312	0.25	1	6303 (1) 6847	FALSE	1	6303 (1) 6847
28313	0.25	1	6303 (1) 8561	FALSE	1	6303 (1) 8561
28314	0.25	1	6303 (1) 8991	FALSE	1	6303 (1) 8991
28315	0.25	1	6303 (1) 9054	FALSE	1	6303 (1) 9054
28316	0.25	1	6303 (1) 9191	FALSE	1	6303 (1) 9191
28317	0.25	1	6303 (1) 9539	FALSE	1	6303 (1) 9539
28318	0.25	1	6845 (1) 10275	FALSE	1	6845 (1) 10275
28319	0.25	1	6845 (1) 10280	FALSE	1	6845 (1) 10280
28320	0.25	1	6845 (1) 10369	FALSE	1	6845 (1) 10369
28321	0.25	1	6845 (1) 10417	FALSE	1	6845 (1) 10417
28322	0.25	2	6845 (2) 10489	FALSE	2	6845 (2) 10489
28323	0.25	1	6845 (1) 10574	FALSE	1	6845 (1) 10574
28324	0.25	1	6845 (1) 10606	FALSE	1	6845 (1) 10606
28325	0.25	1	6845 (1) 10725	FALSE	1	6845 (1) 10725
28326	0.25	1	6845 (1) 10962	FALSE	1	6845 (1) 10962
28327	0.25	1	6845 (1) 11377	FALSE	1	6845 (1) 11377
28328	0.25	1	6845 (1) 11484	FALSE	1	6845 (1) 11484
28329	0.25	1	6845 (1) 11613	FALSE	1	6845 (1) 11613
28330	0.25	1	6845 (1) 11828	FALSE	1	6845 (1) 11828
28331	0.25	1	6845 (1) 11830	FALSE	1	6845 (1) 11830
28332	0.25	2	6845 (2) 11880	FALSE	2	6845 (2) 11880
28333	0.25	1	6845 (1) 12056	FALSE	1	6845 (1) 12056
28334	0.25	1	6845 (1) 12612	FALSE	1	6845 (1) 12612
28335	0.25	1	6845 (1) 12626	FALSE	1	6845 (1) 12626
28336	0.25	1	6845 (1) 12759	FALSE	1	6845 (1) 12759
28337	0.25	1	6845 (1) 12927	FALSE	1	6845 (1) 12927
28338	0.25	1	6845 (1) 13117	FALSE	1	6845 (1) 13117
28339	0.25	1	6845 (1) 13171	FALSE	1	6845 (1) 13171
28340	0.25	1	6845 (1) 13312	FALSE	1	6845 (1) 13312
28341	0.25	1	6845 (1) 13530	FALSE	1	6845 (1) 13530
28342	0.25	1	6845 (1) 13919	FALSE	1	6845 (1) 13919
28343	0.25	1	6845 (1) 14285	FALSE	1	6845 (1) 14285
28344	0.25	1	6845 (1) 14783	FALSE	1	6845 (1) 14783
28345	0.25	1	6845 (1) 14919	FALSE	1	6845 (1) 14919
28346	0.25	1	6845 (1) 6847	FALSE	1	6845 (1) 6847
28347	0.25	1	6845 (1) 7231	FALSE	1	6845 (1) 7231
28348	0.25	1	6845 (1) 7276	FALSE	1	6845 (1) 7276
28349	0.25	2	6845 (2) 7566	FALSE	2	6845 (2) 7566
28350	0.25	1	6845 (1) 7817	FALSE	1	6845 (1) 7817
28351	0.25	1	6845 (1) 8201	FALSE	1	6845 (1) 8201
28352	0.25	1	6845 (1) 8204	FALSE	1	6845 (1) 8204
28353	0.25	1	6845 (1) 8353	FALSE	1	6845 (1) 8353
28354	0.25	1	6845 (1) 8482	FALSE	1	6845 (1) 8482
28355	0.25	1	6845 (1) 8561	FALSE	1	6845 (1) 8561
28356	0.25	1	6845 (1) 8887	FALSE	1	6845 (1) 8887
28357	0.25	1	6845 (1) 8970	FALSE	1	6845 (1) 8970
28358	0.25	1	6845 (1) 8991	FALSE	1	6845 (1) 8991
28359	0.25	2	6845 (2) 9054	FALSE	2	6845 (2) 9054
28360	0.25	1	6845 (1) 9090	FALSE	1	6845 (1) 9090
28361	0.25	2	6845 (2) 9191	FALSE	2	6845 (2) 9191
28362	0.25	1	6845 (1) 9325	FALSE	1	6845 (1) 9325
28363	0.25	2	6845 (2) 9370	FALSE	2	6845 (2) 9370
28364	0.25	1	6845 (1) 9539	FALSE	1	6845 (1) 9539
28365	0.25	1	6845 (1) 9578	FALSE	1	6845 (1) 9578
28366	0.25	1	6845 (1) 9650	FALSE	1	6845 (1) 9650
28367	0.25	1	6845 (1) 9756	FALSE	1	6845 (1) 9756
28368	0.25	1	6845 (1) 9824	FALSE	1	6845 (1) 9824
28369	0.25	1	6847 (1) 10489	FALSE	1	6847 (1) 10489
28370	0.25	1	6847 (1) 11679	FALSE	1	6847 (1) 11679
28371	0.25	1	6847 (1) 11880	FALSE	1	6847 (1) 11880
28372	0.25	1	6847 (1) 12626	FALSE	1	6847 (1) 12626
28373	0.25	1	6847 (1) 12759	FALSE	1	6847 (1) 12759
28374	0.25	1	6847 (1) 13117	FALSE	1	6847 (1) 13117
28375	0.25	1	6847 (1) 13174	FALSE	1	6847 (1) 13174
28376	0.25	1	6847 (1) 13312	FALSE	1	6847 (1) 13312
28377	0.25	1	6847 (1) 13834	FALSE	1	6847 (1) 13834
28378	0.25	1	6847 (1) 13919	FALSE	1	6847 (1) 13919
28379	0.25	1	6847 (1) 14483	FALSE	1	6847 (1) 14483
28380	0.25	1	6847 (1) 14823	FALSE	1	6847 (1) 14823
28381	0.25	1	6847 (1) 7139	FALSE	1	6847 (1) 7139
28382	0.25	1	6847 (1) 7436	FALSE	1	6847 (1) 7436
28383	0.25	1	6847 (1) 8534	FALSE	1	6847 (1) 8534
28384	0.25	1	6847 (1) 8561	FALSE	1	6847 (1) 8561
28385	0.25	1	6847 (1) 8715	FALSE	1	6847 (1) 8715
28386	0.25	1	6847 (1) 8991	FALSE	1	6847 (1) 8991
28387	0.25	1	6847 (1) 9054	FALSE	1	6847 (1) 9054
28388	0.25	1	6847 (1) 9191	FALSE	1	6847 (1) 9191
28389	0.25	1	6847 (1) 9264	FALSE	1	6847 (1) 9264
28390	0.25	1	6847 (1) 9539	FALSE	1	6847 (1) 9539
28391	0.25	1	6847 (1) 9710	FALSE	1	6847 (1) 9710
28392	0.25	1	8561 (1) 10489	FALSE	1	8561 (1) 10489
28393	0.25	1	8561 (1) 11880	FALSE	1	8561 (1) 11880
28394	0.25	1	8561 (1) 12626	FALSE	1	8561 (1) 12626
28395	0.25	1	8561 (1) 12759	FALSE	1	8561 (1) 12759
28396	0.25	1	8561 (1) 13312	FALSE	1	8561 (1) 13312
28397	0.25	1	8561 (1) 13919	FALSE	1	8561 (1) 13919
28398	0.25	1	8561 (1) 8991	FALSE	1	8561 (1) 8991
28399	0.25	1	8561 (1) 9054	FALSE	1	8561 (1) 9054
28400	0.25	1	8561 (1) 9191	FALSE	1	8561 (1) 9191
28401	0.25	1	8561 (1) 9539	FALSE	1	8561 (1) 9539
28402	0.25	1	8991 (1) 10029	FALSE	1	8991 (1) 10029
28403	0.25	1	8991 (1) 10142	FALSE	1	8991 (1) 10142
28404	0.25	1	8991 (1) 10369	FALSE	1	8991 (1) 10369
28405	0.25	1	8991 (1) 10465	FALSE	1	8991 (1) 10465
28406	0.25	1	8991 (1) 10489	FALSE	1	8991 (1) 10489
28407	0.25	1	8991 (1) 10690	FALSE	1	8991 (1) 10690
28408	0.25	1	8991 (1) 10784	FALSE	1	8991 (1) 10784
28409	0.25	1	8991 (1) 11107	FALSE	1	8991 (1) 11107
28410	0.25	1	8991 (1) 11170	FALSE	1	8991 (1) 11170
28411	0.25	1	8991 (1) 11341	FALSE	1	8991 (1) 11341
28412	0.25	1	8991 (1) 11371	FALSE	1	8991 (1) 11371
28413	0.25	1	8991 (1) 11728	FALSE	1	8991 (1) 11728
28414	0.25	1	8991 (1) 11794	FALSE	1	8991 (1) 11794
28415	0.25	1	8991 (1) 11880	FALSE	1	8991 (1) 11880
28416	0.25	1	8991 (1) 11979	FALSE	1	8991 (1) 11979
28417	0.25	1	8991 (1) 12056	FALSE	1	8991 (1) 12056
28418	0.25	2	8991 (2) 12626	FALSE	2	8991 (2) 12626
28419	0.25	1	8991 (1) 12759	FALSE	1	8991 (1) 12759
28420	0.25	1	8991 (1) 12904	FALSE	1	8991 (1) 12904
28421	0.25	1	8991 (1) 13073	FALSE	1	8991 (1) 13073
28422	0.25	1	8991 (1) 13150	FALSE	1	8991 (1) 13150
28423	0.25	1	8991 (1) 13182	FALSE	1	8991 (1) 13182
28424	0.25	2	8991 (2) 13312	FALSE	2	8991 (2) 13312
28425	0.25	1	8991 (1) 13473	FALSE	1	8991 (1) 13473
28426	0.25	2	8991 (2) 13642	FALSE	2	8991 (2) 13642
28427	0.25	1	8991 (1) 13919	FALSE	1	8991 (1) 13919
28428	0.25	1	8991 (1) 13936	FALSE	1	8991 (1) 13936
28429	0.25	1	8991 (1) 13989	FALSE	1	8991 (1) 13989
28430	0.25	1	8991 (1) 14068	FALSE	1	8991 (1) 14068
28431	0.25	1	8991 (1) 14076	FALSE	1	8991 (1) 14076
28432	0.25	1	8991 (1) 14116	FALSE	1	8991 (1) 14116
28433	0.25	1	8991 (1) 14198	FALSE	1	8991 (1) 14198
28434	0.25	1	8991 (1) 14823	FALSE	1	8991 (1) 14823
28435	0.25	1	8991 (1) 8993	FALSE	1	8991 (1) 8993
28436	0.25	1	8991 (1) 9007	FALSE	1	8991 (1) 9007
28437	0.25	1	8991 (1) 9054	FALSE	1	8991 (1) 9054
28438	0.25	1	8991 (1) 9191	FALSE	1	8991 (1) 9191
28439	0.25	1	8991 (1) 9376	FALSE	1	8991 (1) 9376
28440	0.25	1	8991 (1) 9409	FALSE	1	8991 (1) 9409
28441	0.25	1	8991 (1) 9438	FALSE	1	8991 (1) 9438
28442	0.25	1	8991 (1) 9536	FALSE	1	8991 (1) 9536
28443	0.25	1	8991 (1) 9539	FALSE	1	8991 (1) 9539
28444	0.25	1	8991 (1) 9978	FALSE	1	8991 (1) 9978
28445	0.25	2	9054 (2) 10369	FALSE	2	9054 (2) 10369
28446	0.25	1	9054 (1) 10489	FALSE	1	9054 (1) 10489
28447	0.25	1	9054 (1) 10962	FALSE	1	9054 (1) 10962
28448	0.25	1	9054 (1) 11880	FALSE	1	9054 (1) 11880
28449	0.25	1	9054 (1) 12056	FALSE	1	9054 (1) 12056
28450	0.25	1	9054 (1) 12626	FALSE	1	9054 (1) 12626
28451	0.25	1	9054 (1) 12759	FALSE	1	9054 (1) 12759
28452	0.25	1	9054 (1) 13117	FALSE	1	9054 (1) 13117
28453	0.25	1	9054 (1) 13312	FALSE	1	9054 (1) 13312
28454	0.25	1	9054 (1) 13919	FALSE	1	9054 (1) 13919
28455	0.25	1	9054 (1) 14783	FALSE	1	9054 (1) 14783
28456	0.25	1	9054 (1) 9191	FALSE	1	9054 (1) 9191
28457	0.25	1	9054 (1) 9325	FALSE	1	9054 (1) 9325
28458	0.25	1	9054 (1) 9539	FALSE	1	9054 (1) 9539
28459	0.25	1	9191 (1) 10489	FALSE	1	9191 (1) 10489
28460	0.25	1	9191 (1) 11880	FALSE	1	9191 (1) 11880
28461	0.25	1	9191 (1) 12626	FALSE	1	9191 (1) 12626
28462	0.25	1	9191 (1) 12759	FALSE	1	9191 (1) 12759
28463	0.25	1	9191 (1) 13171	FALSE	1	9191 (1) 13171
28464	0.25	1	9191 (1) 13312	FALSE	1	9191 (1) 13312
28465	0.25	1	9191 (1) 13919	FALSE	1	9191 (1) 13919
28466	0.25	1	9191 (1) 14285	FALSE	1	9191 (1) 14285
28467	0.25	1	9191 (1) 9539	FALSE	1	9191 (1) 9539
28468	0.25	1	9191 (1) 9824	FALSE	1	9191 (1) 9824
28469	0.25	1	9539 (1) 10489	FALSE	1	9539 (1) 10489
28470	0.25	1	9539 (1) 11880	FALSE	1	9539 (1) 11880
28471	0.25	1	9539 (1) 12626	FALSE	1	9539 (1) 12626
28472	0.25	1	9539 (1) 12759	FALSE	1	9539 (1) 12759
28473	0.25	1	9539 (1) 13312	FALSE	1	9539 (1) 13312
28474	0.25	1	9539 (1) 13919	FALSE	1	9539 (1) 13919
28475	0.25	1	10369 (1) 10962	FALSE	1	10369 (1) 10962
28476	0.25	1	10369 (1) 11979	FALSE	1	10369 (1) 11979
28477	0.25	2	10369 (2) 12056	FALSE	2	10369 (2) 12056
28478	0.25	1	10369 (1) 12904	FALSE	1	10369 (1) 12904
28479	0.25	1	10369 (1) 13117	FALSE	1	10369 (1) 13117
28480	0.25	1	10369 (1) 13530	FALSE	1	10369 (1) 13530
28481	0.25	2	10369 (2) 13642	FALSE	2	10369 (2) 13642
28482	0.25	1	10369 (1) 13989	FALSE	1	10369 (1) 13989
28483	0.25	1	10369 (1) 14076	FALSE	1	10369 (1) 14076
28484	0.25	1	10369 (1) 14198	FALSE	1	10369 (1) 14198
28485	0.25	1	10369 (1) 14783	FALSE	1	10369 (1) 14783
28486	0.25	1	10369 (1) 14823	FALSE	1	10369 (1) 14823
28487	0.25	1	10369 (1) 14966	FALSE	1	10369 (1) 14966
28488	0.25	1	10962 (1) 13117	FALSE	1	10962 (1) 13117
28489	0.25	1	10962 (1) 14783	FALSE	1	10962 (1) 14783
28490	0.25	1	11979 (1) 12056	FALSE	1	11979 (1) 12056
28491	0.25	1	11979 (1) 12904	FALSE	1	11979 (1) 12904
28492	0.25	1	11979 (1) 13642	FALSE	1	11979 (1) 13642
28493	0.25	1	11979 (1) 13989	FALSE	1	11979 (1) 13989
28494	0.25	1	11979 (1) 14076	FALSE	1	11979 (1) 14076
28495	0.25	1	11979 (1) 14198	FALSE	1	11979 (1) 14198
28496	0.25	1	11979 (1) 14823	FALSE	1	11979 (1) 14823
28497	0.25	1	12904 (1) 13642	FALSE	1	12904 (1) 13642
28498	0.25	1	12904 (1) 13989	FALSE	1	12904 (1) 13989
28499	0.25	1	12904 (1) 14076	FALSE	1	12904 (1) 14076
28500	0.25	1	12904 (1) 14198	FALSE	1	12904 (1) 14198
28501	0.25	1	12904 (1) 14823	FALSE	1	12904 (1) 14823
28502	0.25	1	13117 (1) 14783	FALSE	1	13117 (1) 14783
28503	0.25	1	13117 (1) 14823	FALSE	1	13117 (1) 14823
28504	0.25	1	13989 (1) 14076	FALSE	1	13989 (1) 14076
28505	0.25	1	13989 (1) 14198	FALSE	1	13989 (1) 14198
28506	0.25	1	13989 (1) 14823	FALSE	1	13989 (1) 14823
28507	0.25	1	14076 (1) 14198	FALSE	1	14076 (1) 14198
28508	0.25	1	14076 (1) 14823	FALSE	1	14076 (1) 14823
28509	0.25	1	10480 (1) 11680	FALSE	1	10480 (1) 11680
28510	0.25	1	10480 (1) 11708	FALSE	1	10480 (1) 11708
28511	0.25	1	10480 (1) 11824	FALSE	1	10480 (1) 11824
28512	0.25	1	10480 (1) 11880	FALSE	1	10480 (1) 11880
28513	0.25	1	10480 (1) 11889	FALSE	1	10480 (1) 11889
28514	0.25	1	10480 (1) 12640	FALSE	1	10480 (1) 12640
28515	0.25	1	10480 (1) 13202	FALSE	1	10480 (1) 13202
28516	0.25	1	11680 (1) 11708	FALSE	1	11680 (1) 11708
28517	0.25	1	11680 (1) 11824	FALSE	1	11680 (1) 11824
28518	0.25	1	11680 (1) 11880	FALSE	1	11680 (1) 11880
28519	0.25	1	11680 (1) 11889	FALSE	1	11680 (1) 11889
28520	0.25	1	11680 (1) 12640	FALSE	1	11680 (1) 12640
28521	0.25	1	11680 (1) 13202	FALSE	1	11680 (1) 13202
28522	0.25	1	11708 (1) 11824	FALSE	1	11708 (1) 11824
28523	0.25	1	11708 (1) 11880	FALSE	1	11708 (1) 11880
28524	0.25	1	11708 (1) 11889	FALSE	1	11708 (1) 11889
28525	0.25	1	11708 (1) 12640	FALSE	1	11708 (1) 12640
28526	0.25	1	11708 (1) 13202	FALSE	1	11708 (1) 13202
28527	0.25	1	11824 (1) 11880	FALSE	1	11824 (1) 11880
28528	0.25	1	11824 (1) 11889	FALSE	1	11824 (1) 11889
28529	0.25	1	11824 (1) 12640	FALSE	1	11824 (1) 12640
28530	0.25	1	11824 (1) 13202	FALSE	1	11824 (1) 13202
28531	0.25	1	11889 (1) 12640	FALSE	1	11889 (1) 12640
28532	0.25	1	11889 (1) 13202	FALSE	1	11889 (1) 13202
28533	0.25	1	12640 (1) 13202	FALSE	1	12640 (1) 13202
28534	0.25	1	14285 (1) 14901	FALSE	1	14285 (1) 14901
28535	0.25	1	10704 (1) 11153	FALSE	1	10704 (1) 11153
28536	0.25	1	10704 (1) 11701	FALSE	1	10704 (1) 11701
28537	0.25	1	10704 (1) 12511	FALSE	1	10704 (1) 12511
28538	0.25	1	10704 (1) 13834	FALSE	1	10704 (1) 13834
28539	0.25	1	10704 (1) 14071	FALSE	1	10704 (1) 14071
28540	0.25	1	10704 (1) 14483	FALSE	1	10704 (1) 14483
28541	0.25	1	10704 (1) 14710	FALSE	1	10704 (1) 14710
28542	0.25	1	11153 (1) 11701	FALSE	1	11153 (1) 11701
28543	0.25	1	11153 (1) 11773	FALSE	1	11153 (1) 11773
28544	0.25	1	11153 (1) 12511	FALSE	1	11153 (1) 12511
28545	0.25	1	11153 (1) 13133	FALSE	1	11153 (1) 13133
28546	0.25	1	11153 (1) 13752	FALSE	1	11153 (1) 13752
28547	0.25	1	11153 (1) 13834	FALSE	1	11153 (1) 13834
28548	0.25	1	11153 (1) 14071	FALSE	1	11153 (1) 14071
28549	0.25	1	11153 (1) 14483	FALSE	1	11153 (1) 14483
28550	0.25	1	11153 (1) 14642	FALSE	1	11153 (1) 14642
28551	0.25	1	11153 (1) 14710	FALSE	1	11153 (1) 14710
28552	0.25	1	11701 (1) 12511	FALSE	1	11701 (1) 12511
28553	0.25	1	11701 (1) 13834	FALSE	1	11701 (1) 13834
28554	0.25	1	11701 (1) 14071	FALSE	1	11701 (1) 14071
28555	0.25	1	11701 (1) 14483	FALSE	1	11701 (1) 14483
28556	0.25	1	11701 (1) 14710	FALSE	1	11701 (1) 14710
28557	0.25	1	12511 (1) 13834	FALSE	1	12511 (1) 13834
28558	0.25	1	12511 (1) 14071	FALSE	1	12511 (1) 14071
28559	0.25	1	12511 (1) 14483	FALSE	1	12511 (1) 14483
28560	0.25	1	12511 (1) 14710	FALSE	1	12511 (1) 14710
28561	0.25	1	13834 (1) 14071	FALSE	1	13834 (1) 14071
28562	0.25	2	13834 (2) 14483	FALSE	2	13834 (2) 14483
28563	0.25	1	13834 (1) 14710	FALSE	1	13834 (1) 14710
28564	0.25	1	14071 (1) 14483	FALSE	1	14071 (1) 14483
28565	0.25	1	14071 (1) 14710	FALSE	1	14071 (1) 14710
28566	0.25	1	14483 (1) 14710	FALSE	1	14483 (1) 14710
28567	0.25	1	10717 (1) 13174	FALSE	1	10717 (1) 13174
28568	0.25	1	10717 (1) 14800	FALSE	1	10717 (1) 14800
28569	0.25	1	13174 (1) 13834	FALSE	1	13174 (1) 13834
28570	0.25	1	13174 (1) 14483	FALSE	1	13174 (1) 14483
28571	0.25	1	13174 (1) 14800	FALSE	1	13174 (1) 14800
28572	0.25	1	1081 (1) 3463	FALSE	1	1081 (1) 3463
28573	0.25	1	1081 (1) 3703	FALSE	1	1081 (1) 3703
28574	0.25	1	1081 (1) 5858	FALSE	1	1081 (1) 5858
28575	0.25	1	3463 (1) 3703	FALSE	1	3463 (1) 3703
28576	0.25	1	3463 (1) 5858	FALSE	1	3463 (1) 5858
28577	0.25	1	3703 (1) 5858	FALSE	1	3703 (1) 5858
28578	0.25	1	11087 (1) 11275	FALSE	1	11087 (1) 11275
28579	0.25	1	11087 (1) 11906	FALSE	1	11087 (1) 11906
28580	0.25	1	11087 (1) 13353	FALSE	1	11087 (1) 13353
28581	0.25	1	11087 (1) 13752	FALSE	1	11087 (1) 13752
28582	0.25	1	11087 (1) 13923	FALSE	1	11087 (1) 13923
28583	0.25	1	11275 (1) 11906	FALSE	1	11275 (1) 11906
28584	0.25	1	11275 (1) 13353	FALSE	1	11275 (1) 13353
28585	0.25	1	11275 (1) 13752	FALSE	1	11275 (1) 13752
28586	0.25	1	11275 (1) 13923	FALSE	1	11275 (1) 13923
28587	0.25	1	11906 (1) 13353	FALSE	1	11906 (1) 13353
28588	0.25	1	11906 (1) 13752	FALSE	1	11906 (1) 13752
28589	0.25	1	11906 (1) 13923	FALSE	1	11906 (1) 13923
28590	0.25	1	13353 (1) 13752	FALSE	1	13353 (1) 13752
28591	0.25	1	13353 (1) 13923	FALSE	1	13353 (1) 13923
28592	0.25	1	13752 (1) 13923	FALSE	1	13752 (1) 13923
28593	0.25	1	13752 (1) 14642	FALSE	1	13752 (1) 14642
28594	0.25	1	11100 (1) 11641	FALSE	1	11100 (1) 11641
28595	0.25	1	11100 (1) 13164	FALSE	1	11100 (1) 13164
28596	0.25	1	11100 (1) 13484	FALSE	1	11100 (1) 13484
28597	0.25	1	11100 (1) 14071	FALSE	1	11100 (1) 14071
28598	0.25	1	11641 (1) 13164	FALSE	1	11641 (1) 13164
28599	0.25	1	11641 (1) 13484	FALSE	1	11641 (1) 13484
28600	0.25	1	11641 (1) 14071	FALSE	1	11641 (1) 14071
28601	0.25	1	13164 (1) 13484	FALSE	1	13164 (1) 13484
28602	0.25	1	13164 (1) 14071	FALSE	1	13164 (1) 14071
28603	0.25	1	13484 (1) 14071	FALSE	1	13484 (1) 14071
28604	0.25	1	11773 (1) 13133	FALSE	1	11773 (1) 13133
28605	0.25	1	11773 (1) 13752	FALSE	1	11773 (1) 13752
28606	0.25	1	11773 (1) 14642	FALSE	1	11773 (1) 14642
28607	0.25	1	13133 (1) 13752	FALSE	1	13133 (1) 13752
28608	0.25	1	13133 (1) 14642	FALSE	1	13133 (1) 14642
28609	0.25	1	1166 (1) 11153	FALSE	1	1166 (1) 11153
28610	0.25	1	1166 (1) 11773	FALSE	1	1166 (1) 11773
28611	0.25	1	1166 (1) 13133	FALSE	1	1166 (1) 13133
28612	0.25	1	1166 (1) 13752	FALSE	1	1166 (1) 13752
28613	0.25	1	1166 (1) 14642	FALSE	1	1166 (1) 14642
28614	0.25	1	1166 (1) 3443	FALSE	1	1166 (1) 3443
28615	0.25	1	1166 (1) 3672	FALSE	1	1166 (1) 3672
28616	0.25	1	1166 (1) 4567	FALSE	1	1166 (1) 4567
28617	0.25	1	1166 (1) 5159	FALSE	1	1166 (1) 5159
28618	0.25	1	1166 (1) 6465	FALSE	1	1166 (1) 6465
28619	0.25	1	1166 (1) 7131	FALSE	1	1166 (1) 7131
28620	0.25	1	1166 (1) 7533	FALSE	1	1166 (1) 7533
28621	0.25	1	1166 (1) 8091	FALSE	1	1166 (1) 8091
28622	0.25	1	3443 (1) 11153	FALSE	1	3443 (1) 11153
28623	0.25	1	3443 (1) 11773	FALSE	1	3443 (1) 11773
28624	0.25	1	3443 (1) 13133	FALSE	1	3443 (1) 13133
28625	0.25	1	3443 (1) 13752	FALSE	1	3443 (1) 13752
28626	0.25	1	3443 (1) 14642	FALSE	1	3443 (1) 14642
28627	0.25	1	3443 (1) 3672	FALSE	1	3443 (1) 3672
28628	0.25	1	3443 (1) 4567	FALSE	1	3443 (1) 4567
28629	0.25	1	3443 (1) 5159	FALSE	1	3443 (1) 5159
28630	0.25	1	3443 (1) 6465	FALSE	1	3443 (1) 6465
28631	0.25	1	3443 (1) 7131	FALSE	1	3443 (1) 7131
28632	0.25	1	3443 (1) 7533	FALSE	1	3443 (1) 7533
28633	0.25	1	3443 (1) 8091	FALSE	1	3443 (1) 8091
28634	0.25	1	3672 (1) 11153	FALSE	1	3672 (1) 11153
28635	0.25	1	3672 (1) 11773	FALSE	1	3672 (1) 11773
28636	0.25	1	3672 (1) 13133	FALSE	1	3672 (1) 13133
28637	0.25	1	3672 (1) 13752	FALSE	1	3672 (1) 13752
28638	0.25	1	3672 (1) 14642	FALSE	1	3672 (1) 14642
28639	0.25	1	3672 (1) 4567	FALSE	1	3672 (1) 4567
28640	0.25	1	3672 (1) 5159	FALSE	1	3672 (1) 5159
28641	0.25	1	3672 (1) 6465	FALSE	1	3672 (1) 6465
28642	0.25	1	3672 (1) 7131	FALSE	1	3672 (1) 7131
28643	0.25	1	3672 (1) 7533	FALSE	1	3672 (1) 7533
28644	0.25	1	3672 (1) 8091	FALSE	1	3672 (1) 8091
28645	0.25	1	4567 (1) 10704	FALSE	1	4567 (1) 10704
28646	0.25	2	4567 (2) 11153	FALSE	2	4567 (2) 11153
28647	0.25	1	4567 (1) 11701	FALSE	1	4567 (1) 11701
28648	0.25	1	4567 (1) 11773	FALSE	1	4567 (1) 11773
28649	0.25	1	4567 (1) 12511	FALSE	1	4567 (1) 12511
28650	0.25	1	4567 (1) 13133	FALSE	1	4567 (1) 13133
28651	0.25	1	4567 (1) 13752	FALSE	1	4567 (1) 13752
28652	0.25	1	4567 (1) 13834	FALSE	1	4567 (1) 13834
28653	0.25	1	4567 (1) 14071	FALSE	1	4567 (1) 14071
28654	0.25	1	4567 (1) 14483	FALSE	1	4567 (1) 14483
28655	0.25	1	4567 (1) 14642	FALSE	1	4567 (1) 14642
28656	0.25	1	4567 (1) 14710	FALSE	1	4567 (1) 14710
28657	0.25	2	4567 (2) 5159	FALSE	2	4567 (2) 5159
28658	0.25	1	4567 (1) 5306	FALSE	1	4567 (1) 5306
28659	0.25	1	4567 (1) 6073	FALSE	1	4567 (1) 6073
28660	0.25	1	4567 (1) 6271	FALSE	1	4567 (1) 6271
28661	0.25	1	4567 (1) 6465	FALSE	1	4567 (1) 6465
28662	0.25	1	4567 (1) 6739	FALSE	1	4567 (1) 6739
28663	0.25	1	4567 (1) 7131	FALSE	1	4567 (1) 7131
28664	0.25	1	4567 (1) 7277	FALSE	1	4567 (1) 7277
28665	0.25	1	4567 (1) 7533	FALSE	1	4567 (1) 7533
28666	0.25	1	4567 (1) 7770	FALSE	1	4567 (1) 7770
28667	0.25	1	4567 (1) 8091	FALSE	1	4567 (1) 8091
28668	0.25	1	4567 (1) 8315	FALSE	1	4567 (1) 8315
28669	0.25	1	5159 (1) 10704	FALSE	1	5159 (1) 10704
28670	0.25	2	5159 (2) 11153	FALSE	2	5159 (2) 11153
28671	0.25	1	5159 (1) 11701	FALSE	1	5159 (1) 11701
28672	0.25	1	5159 (1) 11773	FALSE	1	5159 (1) 11773
28673	0.25	1	5159 (1) 12511	FALSE	1	5159 (1) 12511
28674	0.25	1	5159 (1) 13133	FALSE	1	5159 (1) 13133
28675	0.25	1	5159 (1) 13752	FALSE	1	5159 (1) 13752
28676	0.25	1	5159 (1) 13834	FALSE	1	5159 (1) 13834
28677	0.25	1	5159 (1) 14071	FALSE	1	5159 (1) 14071
28678	0.25	1	5159 (1) 14483	FALSE	1	5159 (1) 14483
28679	0.25	1	5159 (1) 14642	FALSE	1	5159 (1) 14642
28680	0.25	1	5159 (1) 14710	FALSE	1	5159 (1) 14710
28681	0.25	1	5159 (1) 5306	FALSE	1	5159 (1) 5306
28682	0.25	1	5159 (1) 6073	FALSE	1	5159 (1) 6073
28683	0.25	1	5159 (1) 6271	FALSE	1	5159 (1) 6271
28684	0.25	1	5159 (1) 6465	FALSE	1	5159 (1) 6465
28685	0.25	1	5159 (1) 6739	FALSE	1	5159 (1) 6739
28686	0.25	1	5159 (1) 7131	FALSE	1	5159 (1) 7131
28687	0.25	1	5159 (1) 7277	FALSE	1	5159 (1) 7277
28688	0.25	1	5159 (1) 7533	FALSE	1	5159 (1) 7533
28689	0.25	1	5159 (1) 7770	FALSE	1	5159 (1) 7770
28690	0.25	1	5159 (1) 8091	FALSE	1	5159 (1) 8091
28691	0.25	1	5159 (1) 8315	FALSE	1	5159 (1) 8315
28692	0.25	1	6465 (1) 11153	FALSE	1	6465 (1) 11153
28693	0.25	1	6465 (1) 11773	FALSE	1	6465 (1) 11773
28694	0.25	1	6465 (1) 13133	FALSE	1	6465 (1) 13133
28695	0.25	1	6465 (1) 13752	FALSE	1	6465 (1) 13752
28696	0.25	1	6465 (1) 14642	FALSE	1	6465 (1) 14642
28697	0.25	1	6465 (1) 7131	FALSE	1	6465 (1) 7131
28698	0.25	1	6465 (1) 7533	FALSE	1	6465 (1) 7533
28699	0.25	1	6465 (1) 8091	FALSE	1	6465 (1) 8091
28700	0.25	1	7131 (1) 11087	FALSE	1	7131 (1) 11087
28701	0.25	1	7131 (1) 11153	FALSE	1	7131 (1) 11153
28702	0.25	1	7131 (1) 11275	FALSE	1	7131 (1) 11275
28703	0.25	1	7131 (1) 11773	FALSE	1	7131 (1) 11773
28704	0.25	1	7131 (1) 11906	FALSE	1	7131 (1) 11906
28705	0.25	1	7131 (1) 13133	FALSE	1	7131 (1) 13133
28706	0.25	1	7131 (1) 13353	FALSE	1	7131 (1) 13353
28707	0.25	2	7131 (2) 13752	FALSE	2	7131 (2) 13752
28708	0.25	1	7131 (1) 13923	FALSE	1	7131 (1) 13923
28709	0.25	1	7131 (1) 14642	FALSE	1	7131 (1) 14642
28710	0.25	1	7131 (1) 7533	FALSE	1	7131 (1) 7533
28711	0.25	1	7131 (1) 7595	FALSE	1	7131 (1) 7595
28712	0.25	1	7131 (1) 8014	FALSE	1	7131 (1) 8014
28713	0.25	1	7131 (1) 8080	FALSE	1	7131 (1) 8080
28714	0.25	1	7131 (1) 8091	FALSE	1	7131 (1) 8091
28715	0.25	1	7131 (1) 8409	FALSE	1	7131 (1) 8409
28716	0.25	1	7131 (1) 9710	FALSE	1	7131 (1) 9710
28717	0.25	1	7131 (1) 9998	FALSE	1	7131 (1) 9998
28718	0.25	1	7533 (1) 11153	FALSE	1	7533 (1) 11153
28719	0.25	1	7533 (1) 11773	FALSE	1	7533 (1) 11773
28720	0.25	1	7533 (1) 13133	FALSE	1	7533 (1) 13133
28721	0.25	1	7533 (1) 13752	FALSE	1	7533 (1) 13752
28722	0.25	1	7533 (1) 14642	FALSE	1	7533 (1) 14642
28723	0.25	1	7533 (1) 8091	FALSE	1	7533 (1) 8091
28724	0.25	1	8091 (1) 10717	FALSE	1	8091 (1) 10717
28725	0.25	1	8091 (1) 11153	FALSE	1	8091 (1) 11153
28726	0.25	1	8091 (1) 11773	FALSE	1	8091 (1) 11773
28727	0.25	1	8091 (1) 13133	FALSE	1	8091 (1) 13133
28728	0.25	1	8091 (1) 13174	FALSE	1	8091 (1) 13174
28729	0.25	1	8091 (1) 13752	FALSE	1	8091 (1) 13752
28730	0.25	1	8091 (1) 14642	FALSE	1	8091 (1) 14642
28731	0.25	1	8091 (1) 14800	FALSE	1	8091 (1) 14800
28732	0.25	1	8091 (1) 8322	FALSE	1	8091 (1) 8322
28733	0.25	1	11679 (1) 13174	FALSE	1	11679 (1) 13174
28734	0.25	1	11679 (1) 13834	FALSE	1	11679 (1) 13834
28735	0.25	1	11679 (1) 14483	FALSE	1	11679 (1) 14483
28736	0.25	1	1207 (1) 12818	FALSE	1	1207 (1) 12818
28737	0.25	1	1207 (1) 14128	FALSE	1	1207 (1) 14128
28738	0.25	1	1207 (1) 2554	FALSE	1	1207 (1) 2554
28739	0.25	1	1207 (1) 2769	FALSE	1	1207 (1) 2769
28740	0.25	1	1207 (1) 4812	FALSE	1	1207 (1) 4812
28741	0.25	1	1207 (1) 9371	FALSE	1	1207 (1) 9371
28742	0.25	1	12818 (1) 14128	FALSE	1	12818 (1) 14128
28743	0.25	1	14128 (1) 14641	FALSE	1	14128 (1) 14641
28744	0.25	1	2554 (1) 12818	FALSE	1	2554 (1) 12818
28745	0.25	1	2554 (1) 14128	FALSE	1	2554 (1) 14128
28746	0.25	1	2554 (1) 2769	FALSE	1	2554 (1) 2769
28747	0.25	1	2554 (1) 4812	FALSE	1	2554 (1) 4812
28748	0.25	1	2554 (1) 9371	FALSE	1	2554 (1) 9371
28749	0.25	1	2769 (1) 12818	FALSE	1	2769 (1) 12818
28750	0.25	1	2769 (1) 14128	FALSE	1	2769 (1) 14128
28751	0.25	1	2769 (1) 4812	FALSE	1	2769 (1) 4812
28752	0.25	1	2769 (1) 9371	FALSE	1	2769 (1) 9371
28753	0.25	1	4812 (1) 12818	FALSE	1	4812 (1) 12818
28754	0.25	1	4812 (1) 14128	FALSE	1	4812 (1) 14128
28755	0.25	1	4812 (1) 9371	FALSE	1	4812 (1) 9371
28756	0.25	1	9371 (1) 12818	FALSE	1	9371 (1) 12818
28757	0.25	1	9371 (1) 14128	FALSE	1	9371 (1) 14128
28758	0.25	1	12248 (1) 12474	FALSE	1	12248 (1) 12474
28759	0.25	1	12900 (1) 14128	FALSE	1	12900 (1) 14128
28760	0.25	1	12900 (1) 14641	FALSE	1	12900 (1) 14641
28761	0.25	1	13171 (1) 14285	FALSE	1	13171 (1) 14285
28762	0.25	1	1610 (1) 10275	FALSE	1	1610 (1) 10275
28763	0.25	1	1610 (1) 10574	FALSE	1	1610 (1) 10574
28764	0.25	1	1610 (1) 11828	FALSE	1	1610 (1) 11828
28765	0.25	1	1610 (1) 14919	FALSE	1	1610 (1) 14919
28766	0.25	1	1610 (1) 1621	FALSE	1	1610 (1) 1621
28767	0.25	1	1610 (1) 1979	FALSE	1	1610 (1) 1979
28768	0.25	1	1610 (1) 2631	FALSE	1	1610 (1) 2631
28769	0.25	1	1610 (1) 3030	FALSE	1	1610 (1) 3030
28770	0.25	1	1610 (1) 3140	FALSE	1	1610 (1) 3140
28771	0.25	1	1610 (1) 3471	FALSE	1	1610 (1) 3471
28772	0.25	1	1610 (1) 3878	FALSE	1	1610 (1) 3878
28773	0.25	1	1610 (1) 4046	FALSE	1	1610 (1) 4046
28774	0.25	1	1610 (1) 4153	FALSE	1	1610 (1) 4153
28775	0.25	1	1610 (1) 4425	FALSE	1	1610 (1) 4425
28776	0.25	1	1610 (1) 4572	FALSE	1	1610 (1) 4572
28777	0.25	1	1610 (1) 4608	FALSE	1	1610 (1) 4608
28778	0.25	1	1610 (1) 4757	FALSE	1	1610 (1) 4757
28779	0.25	1	1610 (1) 4761	FALSE	1	1610 (1) 4761
28780	0.25	1	1610 (1) 4992	FALSE	1	1610 (1) 4992
28781	0.25	1	1610 (1) 4997	FALSE	1	1610 (1) 4997
28782	0.25	1	1610 (1) 5317	FALSE	1	1610 (1) 5317
28783	0.25	1	1610 (1) 6845	FALSE	1	1610 (1) 6845
28784	0.25	1	1610 (1) 7566	FALSE	1	1610 (1) 7566
28785	0.25	1	1610 (1) 9370	FALSE	1	1610 (1) 9370
28786	0.25	1	1610 (1) 9650	FALSE	1	1610 (1) 9650
28787	0.25	1	1621 (1) 10275	FALSE	1	1621 (1) 10275
28788	0.25	1	1621 (1) 10574	FALSE	1	1621 (1) 10574
28789	0.25	1	1621 (1) 11828	FALSE	1	1621 (1) 11828
28790	0.25	1	1621 (1) 14919	FALSE	1	1621 (1) 14919
28791	0.25	1	1621 (1) 1979	FALSE	1	1621 (1) 1979
28792	0.25	1	1621 (1) 2631	FALSE	1	1621 (1) 2631
28793	0.25	1	1621 (1) 3030	FALSE	1	1621 (1) 3030
28794	0.25	1	1621 (1) 3140	FALSE	1	1621 (1) 3140
28795	0.25	1	1621 (1) 3471	FALSE	1	1621 (1) 3471
28796	0.25	1	1621 (1) 3878	FALSE	1	1621 (1) 3878
28797	0.25	1	1621 (1) 4046	FALSE	1	1621 (1) 4046
28798	0.25	1	1621 (1) 4153	FALSE	1	1621 (1) 4153
28799	0.25	1	1621 (1) 4425	FALSE	1	1621 (1) 4425
28800	0.25	1	1621 (1) 4572	FALSE	1	1621 (1) 4572
28801	0.25	1	1621 (1) 4608	FALSE	1	1621 (1) 4608
28802	0.25	1	1621 (1) 4757	FALSE	1	1621 (1) 4757
28803	0.25	1	1621 (1) 4761	FALSE	1	1621 (1) 4761
28804	0.25	1	1621 (1) 4992	FALSE	1	1621 (1) 4992
28805	0.25	1	1621 (1) 4997	FALSE	1	1621 (1) 4997
28806	0.25	1	1621 (1) 5317	FALSE	1	1621 (1) 5317
28807	0.25	1	1621 (1) 6845	FALSE	1	1621 (1) 6845
28808	0.25	1	1621 (1) 7566	FALSE	1	1621 (1) 7566
28809	0.25	1	1621 (1) 9370	FALSE	1	1621 (1) 9370
28810	0.25	1	1621 (1) 9650	FALSE	1	1621 (1) 9650
28811	0.25	1	1979 (1) 10275	FALSE	1	1979 (1) 10275
28812	0.25	1	1979 (1) 10574	FALSE	1	1979 (1) 10574
28813	0.25	1	1979 (1) 11828	FALSE	1	1979 (1) 11828
28814	0.25	1	1979 (1) 14919	FALSE	1	1979 (1) 14919
28815	0.25	1	1979 (1) 2631	FALSE	1	1979 (1) 2631
28816	0.25	1	1979 (1) 3030	FALSE	1	1979 (1) 3030
28817	0.25	1	1979 (1) 3140	FALSE	1	1979 (1) 3140
28818	0.25	1	1979 (1) 3471	FALSE	1	1979 (1) 3471
28819	0.25	1	1979 (1) 3878	FALSE	1	1979 (1) 3878
28820	0.25	1	1979 (1) 4046	FALSE	1	1979 (1) 4046
28821	0.25	1	1979 (1) 4153	FALSE	1	1979 (1) 4153
28822	0.25	1	1979 (1) 4425	FALSE	1	1979 (1) 4425
28823	0.25	1	1979 (1) 4572	FALSE	1	1979 (1) 4572
28824	0.25	1	1979 (1) 4608	FALSE	1	1979 (1) 4608
28825	0.25	1	1979 (1) 4757	FALSE	1	1979 (1) 4757
28826	0.25	1	1979 (1) 4761	FALSE	1	1979 (1) 4761
28827	0.25	1	1979 (1) 4992	FALSE	1	1979 (1) 4992
28828	0.25	1	1979 (1) 4997	FALSE	1	1979 (1) 4997
28829	0.25	1	1979 (1) 5317	FALSE	1	1979 (1) 5317
28830	0.25	1	1979 (1) 6845	FALSE	1	1979 (1) 6845
28831	0.25	1	1979 (1) 7566	FALSE	1	1979 (1) 7566
28832	0.25	1	1979 (1) 9370	FALSE	1	1979 (1) 9370
28833	0.25	1	1979 (1) 9650	FALSE	1	1979 (1) 9650
28834	0.25	1	2631 (1) 10275	FALSE	1	2631 (1) 10275
28835	0.25	1	2631 (1) 10574	FALSE	1	2631 (1) 10574
28836	0.25	1	2631 (1) 11828	FALSE	1	2631 (1) 11828
28837	0.25	1	2631 (1) 14919	FALSE	1	2631 (1) 14919
28838	0.25	1	2631 (1) 3030	FALSE	1	2631 (1) 3030
28839	0.25	1	2631 (1) 3140	FALSE	1	2631 (1) 3140
28840	0.25	1	2631 (1) 3471	FALSE	1	2631 (1) 3471
28841	0.25	1	2631 (1) 3878	FALSE	1	2631 (1) 3878
28842	0.25	1	2631 (1) 4046	FALSE	1	2631 (1) 4046
28843	0.25	1	2631 (1) 4153	FALSE	1	2631 (1) 4153
28844	0.25	1	2631 (1) 4425	FALSE	1	2631 (1) 4425
28845	0.25	1	2631 (1) 4572	FALSE	1	2631 (1) 4572
28846	0.25	1	2631 (1) 4608	FALSE	1	2631 (1) 4608
28847	0.25	1	2631 (1) 4757	FALSE	1	2631 (1) 4757
28848	0.25	1	2631 (1) 4761	FALSE	1	2631 (1) 4761
28849	0.25	1	2631 (1) 4997	FALSE	1	2631 (1) 4997
28850	0.25	1	2631 (1) 5317	FALSE	1	2631 (1) 5317
28851	0.25	1	2631 (1) 6845	FALSE	1	2631 (1) 6845
28852	0.25	1	2631 (1) 7566	FALSE	1	2631 (1) 7566
28853	0.25	1	2631 (1) 9370	FALSE	1	2631 (1) 9370
28854	0.25	1	2631 (1) 9650	FALSE	1	2631 (1) 9650
28855	0.25	1	3030 (1) 10275	FALSE	1	3030 (1) 10275
28856	0.25	1	3030 (1) 10574	FALSE	1	3030 (1) 10574
28857	0.25	1	3030 (1) 11828	FALSE	1	3030 (1) 11828
28858	0.25	1	3030 (1) 14919	FALSE	1	3030 (1) 14919
28859	0.25	1	3030 (1) 3140	FALSE	1	3030 (1) 3140
28860	0.25	1	3030 (1) 3471	FALSE	1	3030 (1) 3471
28861	0.25	1	3030 (1) 3878	FALSE	1	3030 (1) 3878
28862	0.25	1	3030 (1) 4046	FALSE	1	3030 (1) 4046
28863	0.25	1	3030 (1) 4153	FALSE	1	3030 (1) 4153
28864	0.25	1	3030 (1) 4425	FALSE	1	3030 (1) 4425
28865	0.25	1	3030 (1) 4572	FALSE	1	3030 (1) 4572
28866	0.25	1	3030 (1) 4608	FALSE	1	3030 (1) 4608
28867	0.25	1	3030 (1) 4757	FALSE	1	3030 (1) 4757
28868	0.25	1	3030 (1) 4761	FALSE	1	3030 (1) 4761
28869	0.25	1	3030 (1) 4992	FALSE	1	3030 (1) 4992
28870	0.25	1	3030 (1) 4997	FALSE	1	3030 (1) 4997
28871	0.25	1	3030 (1) 5317	FALSE	1	3030 (1) 5317
28872	0.25	1	3030 (1) 6845	FALSE	1	3030 (1) 6845
28873	0.25	1	3030 (1) 7566	FALSE	1	3030 (1) 7566
28874	0.25	1	3030 (1) 9370	FALSE	1	3030 (1) 9370
28875	0.25	1	3030 (1) 9650	FALSE	1	3030 (1) 9650
28876	0.25	1	3140 (1) 10275	FALSE	1	3140 (1) 10275
28877	0.25	1	3140 (1) 10574	FALSE	1	3140 (1) 10574
28878	0.25	1	3140 (1) 11828	FALSE	1	3140 (1) 11828
28879	0.25	1	3140 (1) 13117	FALSE	1	3140 (1) 13117
28880	0.25	1	3140 (1) 14823	FALSE	1	3140 (1) 14823
28881	0.25	1	3140 (1) 14919	FALSE	1	3140 (1) 14919
28882	0.25	1	3140 (1) 3471	FALSE	1	3140 (1) 3471
28883	0.25	1	3140 (1) 3878	FALSE	1	3140 (1) 3878
28884	0.25	1	3140 (1) 4046	FALSE	1	3140 (1) 4046
28885	0.25	1	3140 (1) 4153	FALSE	1	3140 (1) 4153
28886	0.25	1	3140 (1) 4425	FALSE	1	3140 (1) 4425
28887	0.25	1	3140 (1) 4572	FALSE	1	3140 (1) 4572
28888	0.25	1	3140 (1) 4608	FALSE	1	3140 (1) 4608
28889	0.25	1	3140 (1) 4757	FALSE	1	3140 (1) 4757
28890	0.25	1	3140 (1) 4761	FALSE	1	3140 (1) 4761
28891	0.25	1	3140 (1) 4992	FALSE	1	3140 (1) 4992
28892	0.25	1	3140 (1) 4997	FALSE	1	3140 (1) 4997
28893	0.25	1	3140 (1) 5317	FALSE	1	3140 (1) 5317
28894	0.25	1	3140 (1) 6045	FALSE	1	3140 (1) 6045
28895	0.25	1	3140 (1) 6140	FALSE	1	3140 (1) 6140
28896	0.25	1	3140 (1) 6845	FALSE	1	3140 (1) 6845
28897	0.25	1	3140 (1) 6847	FALSE	1	3140 (1) 6847
28898	0.25	1	3140 (1) 7139	FALSE	1	3140 (1) 7139
28899	0.25	1	3140 (1) 7436	FALSE	1	3140 (1) 7436
28900	0.25	1	3140 (1) 7566	FALSE	1	3140 (1) 7566
28901	0.25	1	3140 (1) 8534	FALSE	1	3140 (1) 8534
28902	0.25	1	3140 (1) 9264	FALSE	1	3140 (1) 9264
28903	0.25	1	3140 (1) 9370	FALSE	1	3140 (1) 9370
28904	0.25	1	3140 (1) 9650	FALSE	1	3140 (1) 9650
28905	0.25	1	3471 (1) 10275	FALSE	1	3471 (1) 10275
28906	0.25	1	3471 (1) 10369	FALSE	1	3471 (1) 10369
28907	0.25	1	3471 (1) 10574	FALSE	1	3471 (1) 10574
28908	0.25	1	3471 (1) 10962	FALSE	1	3471 (1) 10962
28909	0.25	1	3471 (1) 11828	FALSE	1	3471 (1) 11828
28910	0.25	1	3471 (1) 13117	FALSE	1	3471 (1) 13117
28911	0.25	1	3471 (1) 14783	FALSE	1	3471 (1) 14783
28912	0.25	1	3471 (1) 14919	FALSE	1	3471 (1) 14919
28913	0.25	1	3471 (1) 3878	FALSE	1	3471 (1) 3878
28914	0.25	1	3471 (1) 4046	FALSE	1	3471 (1) 4046
28915	0.25	1	3471 (1) 4153	FALSE	1	3471 (1) 4153
28916	0.25	1	3471 (1) 4425	FALSE	1	3471 (1) 4425
28917	0.25	1	3471 (1) 4572	FALSE	1	3471 (1) 4572
28918	0.25	1	3471 (1) 4608	FALSE	1	3471 (1) 4608
28919	0.25	1	3471 (1) 4757	FALSE	1	3471 (1) 4757
28920	0.25	1	3471 (1) 4761	FALSE	1	3471 (1) 4761
28921	0.25	1	3471 (1) 4819	FALSE	1	3471 (1) 4819
28922	0.25	1	3471 (1) 4992	FALSE	1	3471 (1) 4992
28923	0.25	1	3471 (1) 4997	FALSE	1	3471 (1) 4997
28924	0.25	1	3471 (1) 5317	FALSE	1	3471 (1) 5317
28925	0.25	1	3471 (1) 6295	FALSE	1	3471 (1) 6295
28926	0.25	1	3471 (1) 6499	FALSE	1	3471 (1) 6499
28927	0.25	2	3471 (2) 6845	FALSE	2	3471 (2) 6845
28928	0.25	1	3471 (1) 7566	FALSE	1	3471 (1) 7566
28929	0.25	1	3471 (1) 7817	FALSE	1	3471 (1) 7817
28930	0.25	1	3471 (1) 9054	FALSE	1	3471 (1) 9054
28931	0.25	1	3471 (1) 9325	FALSE	1	3471 (1) 9325
28932	0.25	1	3471 (1) 9370	FALSE	1	3471 (1) 9370
28933	0.25	1	3471 (1) 9650	FALSE	1	3471 (1) 9650
28934	0.25	1	4046 (1) 10275	FALSE	1	4046 (1) 10275
28935	0.25	1	4046 (1) 10480	FALSE	1	4046 (1) 10480
28936	0.25	2	4046 (2) 10574	FALSE	2	4046 (2) 10574
28937	0.25	1	4046 (1) 11680	FALSE	1	4046 (1) 11680
28938	0.25	1	4046 (1) 11708	FALSE	1	4046 (1) 11708
28939	0.25	1	4046 (1) 11824	FALSE	1	4046 (1) 11824
28940	0.25	2	4046 (2) 11828	FALSE	2	4046 (2) 11828
28941	0.25	1	4046 (1) 11880	FALSE	1	4046 (1) 11880
28942	0.25	1	4046 (1) 11889	FALSE	1	4046 (1) 11889
28943	0.25	1	4046 (1) 12640	FALSE	1	4046 (1) 12640
28944	0.25	1	4046 (1) 13202	FALSE	1	4046 (1) 13202
28945	0.25	1	4046 (1) 14285	FALSE	1	4046 (1) 14285
28946	0.25	1	4046 (1) 14901	FALSE	1	4046 (1) 14901
28947	0.25	1	4046 (1) 14919	FALSE	1	4046 (1) 14919
28948	0.25	1	4046 (1) 4083	FALSE	1	4046 (1) 4083
28949	0.25	1	4046 (1) 4153	FALSE	1	4046 (1) 4153
28950	0.25	2	4046 (2) 4425	FALSE	2	4046 (2) 4425
28951	0.25	1	4046 (1) 4572	FALSE	1	4046 (1) 4572
28952	0.25	1	4046 (1) 4608	FALSE	1	4046 (1) 4608
28953	0.25	1	4046 (1) 4681	FALSE	1	4046 (1) 4681
28954	0.25	1	4046 (1) 4757	FALSE	1	4046 (1) 4757
28955	0.25	1	4046 (1) 4761	FALSE	1	4046 (1) 4761
28956	0.25	1	4046 (1) 4992	FALSE	1	4046 (1) 4992
28957	0.25	1	4046 (1) 4997	FALSE	1	4046 (1) 4997
28958	0.25	1	4046 (1) 5317	FALSE	1	4046 (1) 5317
28959	0.25	1	4046 (1) 6845	FALSE	1	4046 (1) 6845
28960	0.25	1	4046 (1) 7207	FALSE	1	4046 (1) 7207
28961	0.25	2	4046 (2) 7566	FALSE	2	4046 (2) 7566
28962	0.25	1	4046 (1) 8482	FALSE	1	4046 (1) 8482
28963	0.25	2	4046 (2) 9370	FALSE	2	4046 (2) 9370
28964	0.25	1	4046 (1) 9535	FALSE	1	4046 (1) 9535
28965	0.25	1	4046 (1) 9650	FALSE	1	4046 (1) 9650
28966	0.25	1	4153 (1) 10275	FALSE	1	4153 (1) 10275
28967	0.25	1	4153 (1) 10574	FALSE	1	4153 (1) 10574
28968	0.25	1	4153 (1) 11828	FALSE	1	4153 (1) 11828
28969	0.25	1	4153 (1) 14919	FALSE	1	4153 (1) 14919
28970	0.25	1	4153 (1) 4425	FALSE	1	4153 (1) 4425
28971	0.25	1	4153 (1) 4572	FALSE	1	4153 (1) 4572
28972	0.25	1	4153 (1) 4608	FALSE	1	4153 (1) 4608
28973	0.25	1	4153 (1) 4757	FALSE	1	4153 (1) 4757
28974	0.25	1	4153 (1) 4761	FALSE	1	4153 (1) 4761
28975	0.25	1	4153 (1) 4992	FALSE	1	4153 (1) 4992
28976	0.25	1	4153 (1) 4997	FALSE	1	4153 (1) 4997
28977	0.25	1	4153 (1) 5317	FALSE	1	4153 (1) 5317
28978	0.25	1	4153 (1) 6845	FALSE	1	4153 (1) 6845
28979	0.25	1	4153 (1) 7566	FALSE	1	4153 (1) 7566
28980	0.25	1	4153 (1) 9370	FALSE	1	4153 (1) 9370
28981	0.25	1	4153 (1) 9650	FALSE	1	4153 (1) 9650
28982	0.25	1	4425 (1) 10275	FALSE	1	4425 (1) 10275
28983	0.25	1	4425 (1) 10280	FALSE	1	4425 (1) 10280
28984	0.25	1	4425 (1) 10417	FALSE	1	4425 (1) 10417
28985	0.25	1	4425 (1) 10480	FALSE	1	4425 (1) 10480
28986	0.25	1	4425 (1) 10489	FALSE	1	4425 (1) 10489
28987	0.25	1	4425 (1) 10574	FALSE	1	4425 (1) 10574
28988	0.25	1	4425 (1) 10606	FALSE	1	4425 (1) 10606
28989	0.25	1	4425 (1) 10725	FALSE	1	4425 (1) 10725
28990	0.25	1	4425 (1) 11377	FALSE	1	4425 (1) 11377
28991	0.25	1	4425 (1) 11484	FALSE	1	4425 (1) 11484
28992	0.25	1	4425 (1) 11613	FALSE	1	4425 (1) 11613
28993	0.25	1	4425 (1) 11680	FALSE	1	4425 (1) 11680
28994	0.25	1	4425 (1) 11708	FALSE	1	4425 (1) 11708
28995	0.25	1	4425 (1) 11824	FALSE	1	4425 (1) 11824
28996	0.25	1	4425 (1) 11828	FALSE	1	4425 (1) 11828
28997	0.25	1	4425 (1) 11830	FALSE	1	4425 (1) 11830
28998	0.25	2	4425 (2) 11880	FALSE	2	4425 (2) 11880
28999	0.25	1	4425 (1) 11889	FALSE	1	4425 (1) 11889
29000	0.25	1	4425 (1) 12056	FALSE	1	4425 (1) 12056
29001	0.25	1	4425 (1) 12612	FALSE	1	4425 (1) 12612
29002	0.25	1	4425 (1) 12640	FALSE	1	4425 (1) 12640
29003	0.25	1	4425 (1) 12927	FALSE	1	4425 (1) 12927
29004	0.25	1	4425 (1) 13202	FALSE	1	4425 (1) 13202
29005	0.25	1	4425 (1) 13530	FALSE	1	4425 (1) 13530
29006	0.25	1	4425 (1) 14919	FALSE	1	4425 (1) 14919
29007	0.25	1	4425 (1) 4572	FALSE	1	4425 (1) 4572
29008	0.25	1	4425 (1) 4608	FALSE	1	4425 (1) 4608
29009	0.25	1	4425 (1) 4681	FALSE	1	4425 (1) 4681
29010	0.25	1	4425 (1) 4757	FALSE	1	4425 (1) 4757
29011	0.25	1	4425 (1) 4761	FALSE	1	4425 (1) 4761
29012	0.25	1	4425 (1) 4799	FALSE	1	4425 (1) 4799
29013	0.25	1	4425 (1) 4992	FALSE	1	4425 (1) 4992
29014	0.25	1	4425 (1) 4997	FALSE	1	4425 (1) 4997
29015	0.25	1	4425 (1) 5317	FALSE	1	4425 (1) 5317
29016	0.25	1	4425 (1) 6255	FALSE	1	4425 (1) 6255
29017	0.25	2	4425 (2) 6845	FALSE	2	4425 (2) 6845
29018	0.25	1	4425 (1) 7207	FALSE	1	4425 (1) 7207
29019	0.25	1	4425 (1) 7231	FALSE	1	4425 (1) 7231
29020	0.25	1	4425 (1) 7276	FALSE	1	4425 (1) 7276
29021	0.25	3	4425 (3) 7566	FALSE	3	4425 (3) 7566
29022	0.25	1	4425 (1) 8201	FALSE	1	4425 (1) 8201
29023	0.25	1	4425 (1) 8204	FALSE	1	4425 (1) 8204
29024	0.25	1	4425 (1) 8353	FALSE	1	4425 (1) 8353
29025	0.25	1	4425 (1) 8482	FALSE	1	4425 (1) 8482
29026	0.25	1	4425 (1) 8970	FALSE	1	4425 (1) 8970
29027	0.25	1	4425 (1) 9090	FALSE	1	4425 (1) 9090
29028	0.25	3	4425 (3) 9370	FALSE	3	4425 (3) 9370
29029	0.25	1	4425 (1) 9535	FALSE	1	4425 (1) 9535
29030	0.25	1	4425 (1) 9578	FALSE	1	4425 (1) 9578
29031	0.25	1	4425 (1) 9650	FALSE	1	4425 (1) 9650
29032	0.25	1	4425 (1) 9756	FALSE	1	4425 (1) 9756
29033	0.25	1	4608 (1) 10275	FALSE	1	4608 (1) 10275
29034	0.25	1	4608 (1) 10574	FALSE	1	4608 (1) 10574
29035	0.25	1	4608 (1) 11828	FALSE	1	4608 (1) 11828
29036	0.25	1	4608 (1) 14919	FALSE	1	4608 (1) 14919
29037	0.25	1	4608 (1) 4757	FALSE	1	4608 (1) 4757
29038	0.25	1	4608 (1) 4761	FALSE	1	4608 (1) 4761
29039	0.25	1	4608 (1) 4992	FALSE	1	4608 (1) 4992
29040	0.25	1	4608 (1) 4997	FALSE	1	4608 (1) 4997
29041	0.25	1	4608 (1) 5317	FALSE	1	4608 (1) 5317
29042	0.25	1	4608 (1) 6845	FALSE	1	4608 (1) 6845
29043	0.25	1	4608 (1) 7566	FALSE	1	4608 (1) 7566
29044	0.25	1	4608 (1) 9370	FALSE	1	4608 (1) 9370
29045	0.25	1	4608 (1) 9650	FALSE	1	4608 (1) 9650
29046	0.25	1	4757 (1) 10275	FALSE	1	4757 (1) 10275
29047	0.25	1	4757 (1) 10574	FALSE	1	4757 (1) 10574
29048	0.25	1	4757 (1) 11828	FALSE	1	4757 (1) 11828
29049	0.25	1	4757 (1) 14919	FALSE	1	4757 (1) 14919
29050	0.25	1	4757 (1) 4761	FALSE	1	4757 (1) 4761
29051	0.25	1	4757 (1) 4997	FALSE	1	4757 (1) 4997
29052	0.25	1	4757 (1) 5317	FALSE	1	4757 (1) 5317
29053	0.25	1	4757 (1) 6845	FALSE	1	4757 (1) 6845
29054	0.25	1	4757 (1) 7566	FALSE	1	4757 (1) 7566
29055	0.25	1	4757 (1) 9370	FALSE	1	4757 (1) 9370
29056	0.25	1	4757 (1) 9650	FALSE	1	4757 (1) 9650
29057	0.25	1	4761 (1) 10275	FALSE	1	4761 (1) 10275
29058	0.25	1	4761 (1) 10574	FALSE	1	4761 (1) 10574
29059	0.25	1	4761 (1) 11828	FALSE	1	4761 (1) 11828
29060	0.25	1	4761 (1) 14919	FALSE	1	4761 (1) 14919
29061	0.25	1	4761 (1) 4992	FALSE	1	4761 (1) 4992
29062	0.25	1	4761 (1) 4997	FALSE	1	4761 (1) 4997
29063	0.25	1	4761 (1) 5317	FALSE	1	4761 (1) 5317
29064	0.25	1	4761 (1) 6845	FALSE	1	4761 (1) 6845
29065	0.25	1	4761 (1) 7566	FALSE	1	4761 (1) 7566
29066	0.25	1	4761 (1) 9370	FALSE	1	4761 (1) 9370
29067	0.25	1	4761 (1) 9650	FALSE	1	4761 (1) 9650
29068	0.25	1	4992 (1) 10275	FALSE	1	4992 (1) 10275
29069	0.25	1	4992 (1) 10574	FALSE	1	4992 (1) 10574
29070	0.25	1	4992 (1) 11828	FALSE	1	4992 (1) 11828
29071	0.25	1	4992 (1) 14919	FALSE	1	4992 (1) 14919
29072	0.25	1	4992 (1) 4997	FALSE	1	4992 (1) 4997
29073	0.25	1	4992 (1) 5317	FALSE	1	4992 (1) 5317
29074	0.25	1	4992 (1) 6845	FALSE	1	4992 (1) 6845
29075	0.25	1	4992 (1) 7566	FALSE	1	4992 (1) 7566
29076	0.25	1	4992 (1) 9370	FALSE	1	4992 (1) 9370
29077	0.25	1	4992 (1) 9650	FALSE	1	4992 (1) 9650
29078	0.25	1	4997 (1) 10275	FALSE	1	4997 (1) 10275
29079	0.25	1	4997 (1) 10574	FALSE	1	4997 (1) 10574
29080	0.25	1	4997 (1) 11828	FALSE	1	4997 (1) 11828
29081	0.25	1	4997 (1) 14919	FALSE	1	4997 (1) 14919
29082	0.25	1	4997 (1) 5317	FALSE	1	4997 (1) 5317
29083	0.25	1	4997 (1) 6845	FALSE	1	4997 (1) 6845
29084	0.25	1	4997 (1) 7566	FALSE	1	4997 (1) 7566
29085	0.25	1	4997 (1) 9370	FALSE	1	4997 (1) 9370
29086	0.25	1	4997 (1) 9650	FALSE	1	4997 (1) 9650
29087	0.25	1	5317 (1) 10142	FALSE	1	5317 (1) 10142
29088	0.25	1	5317 (1) 10275	FALSE	1	5317 (1) 10275
29089	0.25	1	5317 (1) 10465	FALSE	1	5317 (1) 10465
29090	0.25	1	5317 (1) 10574	FALSE	1	5317 (1) 10574
29091	0.25	1	5317 (1) 11341	FALSE	1	5317 (1) 11341
29092	0.25	1	5317 (1) 11828	FALSE	1	5317 (1) 11828
29093	0.25	1	5317 (1) 11940	FALSE	1	5317 (1) 11940
29094	0.25	1	5317 (1) 12626	FALSE	1	5317 (1) 12626
29095	0.25	1	5317 (1) 13150	FALSE	1	5317 (1) 13150
29096	0.25	1	5317 (1) 13182	FALSE	1	5317 (1) 13182
29097	0.25	1	5317 (1) 13312	FALSE	1	5317 (1) 13312
29098	0.25	1	5317 (1) 14198	FALSE	1	5317 (1) 14198
29099	0.25	1	5317 (1) 14456	FALSE	1	5317 (1) 14456
29100	0.25	1	5317 (1) 14897	FALSE	1	5317 (1) 14897
29101	0.25	1	5317 (1) 14919	FALSE	1	5317 (1) 14919
29102	0.25	1	5317 (1) 5771	FALSE	1	5317 (1) 5771
29103	0.25	1	5317 (1) 6679	FALSE	1	5317 (1) 6679
29104	0.25	1	5317 (1) 6845	FALSE	1	5317 (1) 6845
29105	0.25	1	5317 (1) 7566	FALSE	1	5317 (1) 7566
29106	0.25	1	5317 (1) 7817	FALSE	1	5317 (1) 7817
29107	0.25	1	5317 (1) 8090	FALSE	1	5317 (1) 8090
29108	0.25	1	5317 (1) 8380	FALSE	1	5317 (1) 8380
29109	0.25	1	5317 (1) 9247	FALSE	1	5317 (1) 9247
29110	0.25	1	5317 (1) 9370	FALSE	1	5317 (1) 9370
29111	0.25	1	5317 (1) 9650	FALSE	1	5317 (1) 9650
29112	0.25	1	5317 (1) 9876	FALSE	1	5317 (1) 9876
29113	0.25	1	7566 (1) 10275	FALSE	1	7566 (1) 10275
29114	0.25	1	7566 (1) 10280	FALSE	1	7566 (1) 10280
29115	0.25	1	7566 (1) 10417	FALSE	1	7566 (1) 10417
29116	0.25	1	7566 (1) 10480	FALSE	1	7566 (1) 10480
29117	0.25	1	7566 (1) 10489	FALSE	1	7566 (1) 10489
29118	0.25	1	7566 (1) 10574	FALSE	1	7566 (1) 10574
29119	0.25	1	7566 (1) 10606	FALSE	1	7566 (1) 10606
29120	0.25	1	7566 (1) 10725	FALSE	1	7566 (1) 10725
29121	0.25	1	7566 (1) 11377	FALSE	1	7566 (1) 11377
29122	0.25	1	7566 (1) 11484	FALSE	1	7566 (1) 11484
29123	0.25	1	7566 (1) 11613	FALSE	1	7566 (1) 11613
29124	0.25	1	7566 (1) 11680	FALSE	1	7566 (1) 11680
29125	0.25	1	7566 (1) 11708	FALSE	1	7566 (1) 11708
29126	0.25	1	7566 (1) 11824	FALSE	1	7566 (1) 11824
29127	0.25	1	7566 (1) 11828	FALSE	1	7566 (1) 11828
29128	0.25	1	7566 (1) 11830	FALSE	1	7566 (1) 11830
29129	0.25	2	7566 (2) 11880	FALSE	2	7566 (2) 11880
29130	0.25	1	7566 (1) 11889	FALSE	1	7566 (1) 11889
29131	0.25	1	7566 (1) 12056	FALSE	1	7566 (1) 12056
29132	0.25	1	7566 (1) 12612	FALSE	1	7566 (1) 12612
29133	0.25	1	7566 (1) 12640	FALSE	1	7566 (1) 12640
29134	0.25	1	7566 (1) 12927	FALSE	1	7566 (1) 12927
29135	0.25	1	7566 (1) 13202	FALSE	1	7566 (1) 13202
29136	0.25	1	7566 (1) 13530	FALSE	1	7566 (1) 13530
29137	0.25	1	7566 (1) 14919	FALSE	1	7566 (1) 14919
29138	0.25	1	7566 (1) 8201	FALSE	1	7566 (1) 8201
29139	0.25	1	7566 (1) 8204	FALSE	1	7566 (1) 8204
29140	0.25	1	7566 (1) 8353	FALSE	1	7566 (1) 8353
29141	0.25	1	7566 (1) 8482	FALSE	1	7566 (1) 8482
29142	0.25	1	7566 (1) 8970	FALSE	1	7566 (1) 8970
29143	0.25	1	7566 (1) 9090	FALSE	1	7566 (1) 9090
29144	0.25	3	7566 (3) 9370	FALSE	3	7566 (3) 9370
29145	0.25	1	7566 (1) 9535	FALSE	1	7566 (1) 9535
29146	0.25	1	7566 (1) 9578	FALSE	1	7566 (1) 9578
29147	0.25	1	7566 (1) 9650	FALSE	1	7566 (1) 9650
29148	0.25	1	7566 (1) 9756	FALSE	1	7566 (1) 9756
29149	0.25	1	9370 (1) 10275	FALSE	1	9370 (1) 10275
29150	0.25	1	9370 (1) 10280	FALSE	1	9370 (1) 10280
29151	0.25	1	9370 (1) 10417	FALSE	1	9370 (1) 10417
29152	0.25	1	9370 (1) 10480	FALSE	1	9370 (1) 10480
29153	0.25	1	9370 (1) 10489	FALSE	1	9370 (1) 10489
29154	0.25	1	9370 (1) 10574	FALSE	1	9370 (1) 10574
29155	0.25	1	9370 (1) 10606	FALSE	1	9370 (1) 10606
29156	0.25	1	9370 (1) 10725	FALSE	1	9370 (1) 10725
29157	0.25	1	9370 (1) 11377	FALSE	1	9370 (1) 11377
29158	0.25	1	9370 (1) 11484	FALSE	1	9370 (1) 11484
29159	0.25	1	9370 (1) 11613	FALSE	1	9370 (1) 11613
29160	0.25	1	9370 (1) 11680	FALSE	1	9370 (1) 11680
29161	0.25	1	9370 (1) 11708	FALSE	1	9370 (1) 11708
29162	0.25	1	9370 (1) 11824	FALSE	1	9370 (1) 11824
29163	0.25	1	9370 (1) 11828	FALSE	1	9370 (1) 11828
29164	0.25	1	9370 (1) 11830	FALSE	1	9370 (1) 11830
29165	0.25	2	9370 (2) 11880	FALSE	2	9370 (2) 11880
29166	0.25	1	9370 (1) 11889	FALSE	1	9370 (1) 11889
29167	0.25	1	9370 (1) 12056	FALSE	1	9370 (1) 12056
29168	0.25	1	9370 (1) 12612	FALSE	1	9370 (1) 12612
29169	0.25	1	9370 (1) 12640	FALSE	1	9370 (1) 12640
29170	0.25	1	9370 (1) 12927	FALSE	1	9370 (1) 12927
29171	0.25	1	9370 (1) 13202	FALSE	1	9370 (1) 13202
29172	0.25	1	9370 (1) 13530	FALSE	1	9370 (1) 13530
29173	0.25	1	9370 (1) 14919	FALSE	1	9370 (1) 14919
29174	0.25	1	9370 (1) 9535	FALSE	1	9370 (1) 9535
29175	0.25	1	9370 (1) 9578	FALSE	1	9370 (1) 9578
29176	0.25	1	9370 (1) 9650	FALSE	1	9370 (1) 9650
29177	0.25	1	9370 (1) 9756	FALSE	1	9370 (1) 9756
29178	0.25	1	9650 (1) 10275	FALSE	1	9650 (1) 10275
29179	0.25	1	9650 (1) 10574	FALSE	1	9650 (1) 10574
29180	0.25	1	9650 (1) 11828	FALSE	1	9650 (1) 11828
29181	0.25	1	9650 (1) 14919	FALSE	1	9650 (1) 14919
29182	0.25	1	1902 (1) 11087	FALSE	1	1902 (1) 11087
29183	0.25	1	1902 (1) 11275	FALSE	1	1902 (1) 11275
29184	0.25	1	1902 (1) 11906	FALSE	1	1902 (1) 11906
29185	0.25	1	1902 (1) 13353	FALSE	1	1902 (1) 13353
29186	0.25	1	1902 (1) 13752	FALSE	1	1902 (1) 13752
29187	0.25	1	1902 (1) 13923	FALSE	1	1902 (1) 13923
29188	0.25	1	1902 (1) 2553	FALSE	1	1902 (1) 2553
29189	0.25	1	1902 (1) 2750	FALSE	1	1902 (1) 2750
29190	0.25	1	1902 (1) 3222	FALSE	1	1902 (1) 3222
29191	0.25	1	1902 (1) 4315	FALSE	1	1902 (1) 4315
29192	0.25	1	1902 (1) 4521	FALSE	1	1902 (1) 4521
29193	0.25	1	1902 (1) 4587	FALSE	1	1902 (1) 4587
29194	0.25	1	1902 (1) 6073	FALSE	1	1902 (1) 6073
29195	0.25	1	1902 (1) 7131	FALSE	1	1902 (1) 7131
29196	0.25	1	1902 (1) 7595	FALSE	1	1902 (1) 7595
29197	0.25	1	1902 (1) 8014	FALSE	1	1902 (1) 8014
29198	0.25	1	1902 (1) 8080	FALSE	1	1902 (1) 8080
29199	0.25	1	1902 (1) 8409	FALSE	1	1902 (1) 8409
29200	0.25	1	1902 (1) 9710	FALSE	1	1902 (1) 9710
29201	0.25	1	1902 (1) 9998	FALSE	1	1902 (1) 9998
29202	0.25	1	2553 (1) 11087	FALSE	1	2553 (1) 11087
29203	0.25	1	2553 (1) 11275	FALSE	1	2553 (1) 11275
29204	0.25	1	2553 (1) 11906	FALSE	1	2553 (1) 11906
29205	0.25	1	2553 (1) 13353	FALSE	1	2553 (1) 13353
29206	0.25	1	2553 (1) 13752	FALSE	1	2553 (1) 13752
29207	0.25	1	2553 (1) 13923	FALSE	1	2553 (1) 13923
29208	0.25	1	2553 (1) 2750	FALSE	1	2553 (1) 2750
29209	0.25	1	2553 (1) 3222	FALSE	1	2553 (1) 3222
29210	0.25	1	2553 (1) 4315	FALSE	1	2553 (1) 4315
29211	0.25	1	2553 (1) 4521	FALSE	1	2553 (1) 4521
29212	0.25	1	2553 (1) 4587	FALSE	1	2553 (1) 4587
29213	0.25	1	2553 (1) 6073	FALSE	1	2553 (1) 6073
29214	0.25	1	2553 (1) 7131	FALSE	1	2553 (1) 7131
29215	0.25	1	2553 (1) 7595	FALSE	1	2553 (1) 7595
29216	0.25	1	2553 (1) 8014	FALSE	1	2553 (1) 8014
29217	0.25	1	2553 (1) 8080	FALSE	1	2553 (1) 8080
29218	0.25	1	2553 (1) 8409	FALSE	1	2553 (1) 8409
29219	0.25	1	2553 (1) 9710	FALSE	1	2553 (1) 9710
29220	0.25	1	2553 (1) 9998	FALSE	1	2553 (1) 9998
29221	0.25	1	2750 (1) 11087	FALSE	1	2750 (1) 11087
29222	0.25	1	2750 (1) 11275	FALSE	1	2750 (1) 11275
29223	0.25	1	2750 (1) 11906	FALSE	1	2750 (1) 11906
29224	0.25	1	2750 (1) 13353	FALSE	1	2750 (1) 13353
29225	0.25	1	2750 (1) 13752	FALSE	1	2750 (1) 13752
29226	0.25	1	2750 (1) 13923	FALSE	1	2750 (1) 13923
29227	0.25	1	2750 (1) 3222	FALSE	1	2750 (1) 3222
29228	0.25	1	2750 (1) 4315	FALSE	1	2750 (1) 4315
29229	0.25	1	2750 (1) 4521	FALSE	1	2750 (1) 4521
29230	0.25	1	2750 (1) 4587	FALSE	1	2750 (1) 4587
29231	0.25	1	2750 (1) 6073	FALSE	1	2750 (1) 6073
29232	0.25	1	2750 (1) 7131	FALSE	1	2750 (1) 7131
29233	0.25	1	2750 (1) 7595	FALSE	1	2750 (1) 7595
29234	0.25	1	2750 (1) 8014	FALSE	1	2750 (1) 8014
29235	0.25	1	2750 (1) 8080	FALSE	1	2750 (1) 8080
29236	0.25	1	2750 (1) 8409	FALSE	1	2750 (1) 8409
29237	0.25	1	2750 (1) 9710	FALSE	1	2750 (1) 9710
29238	0.25	1	2750 (1) 9998	FALSE	1	2750 (1) 9998
29239	0.25	1	3222 (1) 11087	FALSE	1	3222 (1) 11087
29240	0.25	1	3222 (1) 11275	FALSE	1	3222 (1) 11275
29241	0.25	1	3222 (1) 11906	FALSE	1	3222 (1) 11906
29242	0.25	1	3222 (1) 13353	FALSE	1	3222 (1) 13353
29243	0.25	1	3222 (1) 13752	FALSE	1	3222 (1) 13752
29244	0.25	1	3222 (1) 13923	FALSE	1	3222 (1) 13923
29245	0.25	1	3222 (1) 4315	FALSE	1	3222 (1) 4315
29246	0.25	1	3222 (1) 4521	FALSE	1	3222 (1) 4521
29247	0.25	1	3222 (1) 4587	FALSE	1	3222 (1) 4587
29248	0.25	1	3222 (1) 6073	FALSE	1	3222 (1) 6073
29249	0.25	1	3222 (1) 7131	FALSE	1	3222 (1) 7131
29250	0.25	1	3222 (1) 7595	FALSE	1	3222 (1) 7595
29251	0.25	1	3222 (1) 8014	FALSE	1	3222 (1) 8014
29252	0.25	1	3222 (1) 8080	FALSE	1	3222 (1) 8080
29253	0.25	1	3222 (1) 8409	FALSE	1	3222 (1) 8409
29254	0.25	1	3222 (1) 9710	FALSE	1	3222 (1) 9710
29255	0.25	1	3222 (1) 9998	FALSE	1	3222 (1) 9998
29256	0.25	1	4315 (1) 11087	FALSE	1	4315 (1) 11087
29257	0.25	1	4315 (1) 11275	FALSE	1	4315 (1) 11275
29258	0.25	1	4315 (1) 11906	FALSE	1	4315 (1) 11906
29259	0.25	1	4315 (1) 13353	FALSE	1	4315 (1) 13353
29260	0.25	1	4315 (1) 13752	FALSE	1	4315 (1) 13752
29261	0.25	1	4315 (1) 13923	FALSE	1	4315 (1) 13923
29262	0.25	1	4315 (1) 4521	FALSE	1	4315 (1) 4521
29263	0.25	1	4315 (1) 4587	FALSE	1	4315 (1) 4587
29264	0.25	1	4315 (1) 6073	FALSE	1	4315 (1) 6073
29265	0.25	1	4315 (1) 7131	FALSE	1	4315 (1) 7131
29266	0.25	1	4315 (1) 7595	FALSE	1	4315 (1) 7595
29267	0.25	1	4315 (1) 8014	FALSE	1	4315 (1) 8014
29268	0.25	1	4315 (1) 8080	FALSE	1	4315 (1) 8080
29269	0.25	1	4315 (1) 8409	FALSE	1	4315 (1) 8409
29270	0.25	1	4315 (1) 9710	FALSE	1	4315 (1) 9710
29271	0.25	1	4315 (1) 9998	FALSE	1	4315 (1) 9998
29272	0.25	1	4521 (1) 11087	FALSE	1	4521 (1) 11087
29273	0.25	1	4521 (1) 11275	FALSE	1	4521 (1) 11275
29274	0.25	1	4521 (1) 11906	FALSE	1	4521 (1) 11906
29275	0.25	1	4521 (1) 13353	FALSE	1	4521 (1) 13353
29276	0.25	1	4521 (1) 13752	FALSE	1	4521 (1) 13752
29277	0.25	1	4521 (1) 13923	FALSE	1	4521 (1) 13923
29278	0.25	1	4521 (1) 4587	FALSE	1	4521 (1) 4587
29279	0.25	1	4521 (1) 6073	FALSE	1	4521 (1) 6073
29280	0.25	1	4521 (1) 7131	FALSE	1	4521 (1) 7131
29281	0.25	1	4521 (1) 7595	FALSE	1	4521 (1) 7595
29282	0.25	1	4521 (1) 8014	FALSE	1	4521 (1) 8014
29283	0.25	1	4521 (1) 8080	FALSE	1	4521 (1) 8080
29284	0.25	1	4521 (1) 8409	FALSE	1	4521 (1) 8409
29285	0.25	1	4521 (1) 9710	FALSE	1	4521 (1) 9710
29286	0.25	1	4521 (1) 9998	FALSE	1	4521 (1) 9998
29287	0.25	1	4587 (1) 11087	FALSE	1	4587 (1) 11087
29288	0.25	1	4587 (1) 11275	FALSE	1	4587 (1) 11275
29289	0.25	1	4587 (1) 11906	FALSE	1	4587 (1) 11906
29290	0.25	1	4587 (1) 13353	FALSE	1	4587 (1) 13353
29291	0.25	1	4587 (1) 13752	FALSE	1	4587 (1) 13752
29292	0.25	1	4587 (1) 13923	FALSE	1	4587 (1) 13923
29293	0.25	1	4587 (1) 6073	FALSE	1	4587 (1) 6073
29294	0.25	1	4587 (1) 7131	FALSE	1	4587 (1) 7131
29295	0.25	1	4587 (1) 7595	FALSE	1	4587 (1) 7595
29296	0.25	1	4587 (1) 8014	FALSE	1	4587 (1) 8014
29297	0.25	1	4587 (1) 8080	FALSE	1	4587 (1) 8080
29298	0.25	1	4587 (1) 8409	FALSE	1	4587 (1) 8409
29299	0.25	1	4587 (1) 9710	FALSE	1	4587 (1) 9710
29300	0.25	1	4587 (1) 9998	FALSE	1	4587 (1) 9998
29301	0.25	1	6073 (1) 10704	FALSE	1	6073 (1) 10704
29302	0.25	1	6073 (1) 11087	FALSE	1	6073 (1) 11087
29303	0.25	1	6073 (1) 11153	FALSE	1	6073 (1) 11153
29304	0.25	1	6073 (1) 11275	FALSE	1	6073 (1) 11275
29305	0.25	1	6073 (1) 11701	FALSE	1	6073 (1) 11701
29306	0.25	1	6073 (1) 11906	FALSE	1	6073 (1) 11906
29307	0.25	1	6073 (1) 12511	FALSE	1	6073 (1) 12511
29308	0.25	1	6073 (1) 13353	FALSE	1	6073 (1) 13353
29309	0.25	1	6073 (1) 13752	FALSE	1	6073 (1) 13752
29310	0.25	1	6073 (1) 13834	FALSE	1	6073 (1) 13834
29311	0.25	1	6073 (1) 13923	FALSE	1	6073 (1) 13923
29312	0.25	1	6073 (1) 14071	FALSE	1	6073 (1) 14071
29313	0.25	1	6073 (1) 14483	FALSE	1	6073 (1) 14483
29314	0.25	1	6073 (1) 14710	FALSE	1	6073 (1) 14710
29315	0.25	1	6073 (1) 6271	FALSE	1	6073 (1) 6271
29316	0.25	1	6073 (1) 6739	FALSE	1	6073 (1) 6739
29317	0.25	1	6073 (1) 7131	FALSE	1	6073 (1) 7131
29318	0.25	1	6073 (1) 7277	FALSE	1	6073 (1) 7277
29319	0.25	1	6073 (1) 7595	FALSE	1	6073 (1) 7595
29320	0.25	1	6073 (1) 7770	FALSE	1	6073 (1) 7770
29321	0.25	1	6073 (1) 8014	FALSE	1	6073 (1) 8014
29322	0.25	1	6073 (1) 8080	FALSE	1	6073 (1) 8080
29323	0.25	1	6073 (1) 8315	FALSE	1	6073 (1) 8315
29324	0.25	1	6073 (1) 8409	FALSE	1	6073 (1) 8409
29325	0.25	1	6073 (1) 9710	FALSE	1	6073 (1) 9710
29326	0.25	1	6073 (1) 9998	FALSE	1	6073 (1) 9998
29327	0.25	1	7595 (1) 11087	FALSE	1	7595 (1) 11087
29328	0.25	1	7595 (1) 11275	FALSE	1	7595 (1) 11275
29329	0.25	1	7595 (1) 11906	FALSE	1	7595 (1) 11906
29330	0.25	1	7595 (1) 13353	FALSE	1	7595 (1) 13353
29331	0.25	1	7595 (1) 13752	FALSE	1	7595 (1) 13752
29332	0.25	1	7595 (1) 13923	FALSE	1	7595 (1) 13923
29333	0.25	1	7595 (1) 8014	FALSE	1	7595 (1) 8014
29334	0.25	1	7595 (1) 8080	FALSE	1	7595 (1) 8080
29335	0.25	1	7595 (1) 8409	FALSE	1	7595 (1) 8409
29336	0.25	1	7595 (1) 9710	FALSE	1	7595 (1) 9710
29337	0.25	1	7595 (1) 9998	FALSE	1	7595 (1) 9998
29338	0.25	1	8014 (1) 11087	FALSE	1	8014 (1) 11087
29339	0.25	1	8014 (1) 11275	FALSE	1	8014 (1) 11275
29340	0.25	1	8014 (1) 11906	FALSE	1	8014 (1) 11906
29341	0.25	1	8014 (1) 13353	FALSE	1	8014 (1) 13353
29342	0.25	1	8014 (1) 13752	FALSE	1	8014 (1) 13752
29343	0.25	1	8014 (1) 13923	FALSE	1	8014 (1) 13923
29344	0.25	1	8014 (1) 8080	FALSE	1	8014 (1) 8080
29345	0.25	1	8014 (1) 8409	FALSE	1	8014 (1) 8409
29346	0.25	1	8014 (1) 9710	FALSE	1	8014 (1) 9710
29347	0.25	1	8014 (1) 9998	FALSE	1	8014 (1) 9998
29348	0.25	1	8080 (1) 11087	FALSE	1	8080 (1) 11087
29349	0.25	1	8080 (1) 11275	FALSE	1	8080 (1) 11275
29350	0.25	1	8080 (1) 11906	FALSE	1	8080 (1) 11906
29351	0.25	1	8080 (1) 13353	FALSE	1	8080 (1) 13353
29352	0.25	1	8080 (1) 13752	FALSE	1	8080 (1) 13752
29353	0.25	1	8080 (1) 13923	FALSE	1	8080 (1) 13923
29354	0.25	1	8080 (1) 8409	FALSE	1	8080 (1) 8409
29355	0.25	1	8080 (1) 9710	FALSE	1	8080 (1) 9710
29356	0.25	1	8080 (1) 9998	FALSE	1	8080 (1) 9998
29357	0.25	1	8409 (1) 11087	FALSE	1	8409 (1) 11087
29358	0.25	1	8409 (1) 11275	FALSE	1	8409 (1) 11275
29359	0.25	1	8409 (1) 11906	FALSE	1	8409 (1) 11906
29360	0.25	1	8409 (1) 13353	FALSE	1	8409 (1) 13353
29361	0.25	1	8409 (1) 13752	FALSE	1	8409 (1) 13752
29362	0.25	1	8409 (1) 13923	FALSE	1	8409 (1) 13923
29363	0.25	1	8409 (1) 9710	FALSE	1	8409 (1) 9710
29364	0.25	1	8409 (1) 9998	FALSE	1	8409 (1) 9998
29365	0.25	1	9710 (1) 11087	FALSE	1	9710 (1) 11087
29366	0.25	1	9710 (1) 11275	FALSE	1	9710 (1) 11275
29367	0.25	1	9710 (1) 11679	FALSE	1	9710 (1) 11679
29368	0.25	1	9710 (1) 11906	FALSE	1	9710 (1) 11906
29369	0.25	1	9710 (1) 13174	FALSE	1	9710 (1) 13174
29370	0.25	1	9710 (1) 13353	FALSE	1	9710 (1) 13353
29371	0.25	1	9710 (1) 13752	FALSE	1	9710 (1) 13752
29372	0.25	1	9710 (1) 13834	FALSE	1	9710 (1) 13834
29373	0.25	1	9710 (1) 13923	FALSE	1	9710 (1) 13923
29374	0.25	1	9710 (1) 14483	FALSE	1	9710 (1) 14483
29375	0.25	1	9710 (1) 9998	FALSE	1	9710 (1) 9998
29376	0.25	1	9998 (1) 11087	FALSE	1	9998 (1) 11087
29377	0.25	1	9998 (1) 11275	FALSE	1	9998 (1) 11275
29378	0.25	1	9998 (1) 11906	FALSE	1	9998 (1) 11906
29379	0.25	1	9998 (1) 13353	FALSE	1	9998 (1) 13353
29380	0.25	1	9998 (1) 13752	FALSE	1	9998 (1) 13752
29381	0.25	1	9998 (1) 13923	FALSE	1	9998 (1) 13923
29382	0.25	1	2041 (1) 10704	FALSE	1	2041 (1) 10704
29383	0.25	1	2041 (1) 11153	FALSE	1	2041 (1) 11153
29384	0.25	1	2041 (1) 11701	FALSE	1	2041 (1) 11701
29385	0.25	1	2041 (1) 12511	FALSE	1	2041 (1) 12511
29386	0.25	1	2041 (1) 13834	FALSE	1	2041 (1) 13834
29387	0.25	1	2041 (1) 14071	FALSE	1	2041 (1) 14071
29388	0.25	1	2041 (1) 14483	FALSE	1	2041 (1) 14483
29389	0.25	1	2041 (1) 14710	FALSE	1	2041 (1) 14710
29390	0.25	1	2041 (1) 3535	FALSE	1	2041 (1) 3535
29391	0.25	1	2041 (1) 4567	FALSE	1	2041 (1) 4567
29392	0.25	1	2041 (1) 5159	FALSE	1	2041 (1) 5159
29393	0.25	1	2041 (1) 5306	FALSE	1	2041 (1) 5306
29394	0.25	1	2041 (1) 6073	FALSE	1	2041 (1) 6073
29395	0.25	1	2041 (1) 6271	FALSE	1	2041 (1) 6271
29396	0.25	1	2041 (1) 6739	FALSE	1	2041 (1) 6739
29397	0.25	1	2041 (1) 7277	FALSE	1	2041 (1) 7277
29398	0.25	1	2041 (1) 7770	FALSE	1	2041 (1) 7770
29399	0.25	1	2041 (1) 8315	FALSE	1	2041 (1) 8315
29400	0.25	1	3535 (1) 10704	FALSE	1	3535 (1) 10704
29401	0.25	1	3535 (1) 11153	FALSE	1	3535 (1) 11153
29402	0.25	1	3535 (1) 11701	FALSE	1	3535 (1) 11701
29403	0.25	1	3535 (1) 12511	FALSE	1	3535 (1) 12511
29404	0.25	1	3535 (1) 13834	FALSE	1	3535 (1) 13834
29405	0.25	1	3535 (1) 14071	FALSE	1	3535 (1) 14071
29406	0.25	1	3535 (1) 14483	FALSE	1	3535 (1) 14483
29407	0.25	1	3535 (1) 14710	FALSE	1	3535 (1) 14710
29408	0.25	1	3535 (1) 4567	FALSE	1	3535 (1) 4567
29409	0.25	1	3535 (1) 5159	FALSE	1	3535 (1) 5159
29410	0.25	1	3535 (1) 5306	FALSE	1	3535 (1) 5306
29411	0.25	1	3535 (1) 6073	FALSE	1	3535 (1) 6073
29412	0.25	1	3535 (1) 6271	FALSE	1	3535 (1) 6271
29413	0.25	1	3535 (1) 6739	FALSE	1	3535 (1) 6739
29414	0.25	1	3535 (1) 7277	FALSE	1	3535 (1) 7277
29415	0.25	1	3535 (1) 7770	FALSE	1	3535 (1) 7770
29416	0.25	1	3535 (1) 8315	FALSE	1	3535 (1) 8315
29417	0.25	1	5306 (1) 10704	FALSE	1	5306 (1) 10704
29418	0.25	1	5306 (1) 11153	FALSE	1	5306 (1) 11153
29419	0.25	1	5306 (1) 11701	FALSE	1	5306 (1) 11701
29420	0.25	1	5306 (1) 12511	FALSE	1	5306 (1) 12511
29421	0.25	1	5306 (1) 13834	FALSE	1	5306 (1) 13834
29422	0.25	1	5306 (1) 14071	FALSE	1	5306 (1) 14071
29423	0.25	1	5306 (1) 14483	FALSE	1	5306 (1) 14483
29424	0.25	1	5306 (1) 14710	FALSE	1	5306 (1) 14710
29425	0.25	1	5306 (1) 6073	FALSE	1	5306 (1) 6073
29426	0.25	1	5306 (1) 6271	FALSE	1	5306 (1) 6271
29427	0.25	1	5306 (1) 6739	FALSE	1	5306 (1) 6739
29428	0.25	1	5306 (1) 7277	FALSE	1	5306 (1) 7277
29429	0.25	1	5306 (1) 7770	FALSE	1	5306 (1) 7770
29430	0.25	1	5306 (1) 8315	FALSE	1	5306 (1) 8315
29431	0.25	1	6271 (1) 10704	FALSE	1	6271 (1) 10704
29432	0.25	1	6271 (1) 11153	FALSE	1	6271 (1) 11153
29433	0.25	1	6271 (1) 11679	FALSE	1	6271 (1) 11679
29434	0.25	1	6271 (1) 11701	FALSE	1	6271 (1) 11701
29435	0.25	1	6271 (1) 12511	FALSE	1	6271 (1) 12511
29436	0.25	1	6271 (1) 13174	FALSE	1	6271 (1) 13174
29437	0.25	2	6271 (2) 13834	FALSE	2	6271 (2) 13834
29438	0.25	1	6271 (1) 14071	FALSE	1	6271 (1) 14071
29439	0.25	2	6271 (2) 14483	FALSE	2	6271 (2) 14483
29440	0.25	1	6271 (1) 14710	FALSE	1	6271 (1) 14710
29441	0.25	1	6271 (1) 6739	FALSE	1	6271 (1) 6739
29442	0.25	1	6271 (1) 6759	FALSE	1	6271 (1) 6759
29443	0.25	1	6271 (1) 6847	FALSE	1	6271 (1) 6847
29444	0.25	1	6271 (1) 7277	FALSE	1	6271 (1) 7277
29445	0.25	1	6271 (1) 7770	FALSE	1	6271 (1) 7770
29446	0.25	1	6271 (1) 8315	FALSE	1	6271 (1) 8315
29447	0.25	1	6271 (1) 8715	FALSE	1	6271 (1) 8715
29448	0.25	1	6271 (1) 9710	FALSE	1	6271 (1) 9710
29449	0.25	1	6739 (1) 10704	FALSE	1	6739 (1) 10704
29450	0.25	1	6739 (1) 11153	FALSE	1	6739 (1) 11153
29451	0.25	1	6739 (1) 11701	FALSE	1	6739 (1) 11701
29452	0.25	1	6739 (1) 12511	FALSE	1	6739 (1) 12511
29453	0.25	1	6739 (1) 13834	FALSE	1	6739 (1) 13834
29454	0.25	1	6739 (1) 14071	FALSE	1	6739 (1) 14071
29455	0.25	1	6739 (1) 14483	FALSE	1	6739 (1) 14483
29456	0.25	1	6739 (1) 14710	FALSE	1	6739 (1) 14710
29457	0.25	1	6739 (1) 7277	FALSE	1	6739 (1) 7277
29458	0.25	1	6739 (1) 7770	FALSE	1	6739 (1) 7770
29459	0.25	1	6739 (1) 8315	FALSE	1	6739 (1) 8315
29460	0.25	1	7277 (1) 10704	FALSE	1	7277 (1) 10704
29461	0.25	1	7277 (1) 11153	FALSE	1	7277 (1) 11153
29462	0.25	1	7277 (1) 11701	FALSE	1	7277 (1) 11701
29463	0.25	1	7277 (1) 12511	FALSE	1	7277 (1) 12511
29464	0.25	1	7277 (1) 13834	FALSE	1	7277 (1) 13834
29465	0.25	1	7277 (1) 14071	FALSE	1	7277 (1) 14071
29466	0.25	1	7277 (1) 14483	FALSE	1	7277 (1) 14483
29467	0.25	1	7277 (1) 14710	FALSE	1	7277 (1) 14710
29468	0.25	1	7277 (1) 7770	FALSE	1	7277 (1) 7770
29469	0.25	1	7277 (1) 8315	FALSE	1	7277 (1) 8315
29470	0.25	1	7770 (1) 10704	FALSE	1	7770 (1) 10704
29471	0.25	1	7770 (1) 11153	FALSE	1	7770 (1) 11153
29472	0.25	1	7770 (1) 11701	FALSE	1	7770 (1) 11701
29473	0.25	1	7770 (1) 12511	FALSE	1	7770 (1) 12511
29474	0.25	1	7770 (1) 13834	FALSE	1	7770 (1) 13834
29475	0.25	1	7770 (1) 14071	FALSE	1	7770 (1) 14071
29476	0.25	1	7770 (1) 14483	FALSE	1	7770 (1) 14483
29477	0.25	1	7770 (1) 14710	FALSE	1	7770 (1) 14710
29478	0.25	1	7770 (1) 8315	FALSE	1	7770 (1) 8315
29479	0.25	1	8315 (1) 10704	FALSE	1	8315 (1) 10704
29480	0.25	1	8315 (1) 11153	FALSE	1	8315 (1) 11153
29481	0.25	1	8315 (1) 11701	FALSE	1	8315 (1) 11701
29482	0.25	1	8315 (1) 12511	FALSE	1	8315 (1) 12511
29483	0.25	1	8315 (1) 13834	FALSE	1	8315 (1) 13834
29484	0.25	1	8315 (1) 14071	FALSE	1	8315 (1) 14071
29485	0.25	1	8315 (1) 14483	FALSE	1	8315 (1) 14483
29486	0.25	1	8315 (1) 14710	FALSE	1	8315 (1) 14710
29487	0.25	1	2086 (1) 10142	FALSE	1	2086 (1) 10142
29488	0.25	1	2086 (1) 10465	FALSE	1	2086 (1) 10465
29489	0.25	1	2086 (1) 11341	FALSE	1	2086 (1) 11341
29490	0.25	1	2086 (1) 11940	FALSE	1	2086 (1) 11940
29491	0.25	1	2086 (1) 12626	FALSE	1	2086 (1) 12626
29492	0.25	1	2086 (1) 13150	FALSE	1	2086 (1) 13150
29493	0.25	1	2086 (1) 13182	FALSE	1	2086 (1) 13182
29494	0.25	1	2086 (1) 13312	FALSE	1	2086 (1) 13312
29495	0.25	1	2086 (1) 14198	FALSE	1	2086 (1) 14198
29496	0.25	1	2086 (1) 14456	FALSE	1	2086 (1) 14456
29497	0.25	1	2086 (1) 14897	FALSE	1	2086 (1) 14897
29498	0.25	1	2086 (1) 3021	FALSE	1	2086 (1) 3021
29499	0.25	1	2086 (1) 4823	FALSE	1	2086 (1) 4823
29500	0.25	1	2086 (1) 4993	FALSE	1	2086 (1) 4993
29501	0.25	1	2086 (1) 5317	FALSE	1	2086 (1) 5317
29502	0.25	1	2086 (1) 5771	FALSE	1	2086 (1) 5771
29503	0.25	1	2086 (1) 6679	FALSE	1	2086 (1) 6679
29504	0.25	1	2086 (1) 7817	FALSE	1	2086 (1) 7817
29505	0.25	1	2086 (1) 8090	FALSE	1	2086 (1) 8090
29506	0.25	1	2086 (1) 8380	FALSE	1	2086 (1) 8380
29507	0.25	1	2086 (1) 9247	FALSE	1	2086 (1) 9247
29508	0.25	1	2086 (1) 9876	FALSE	1	2086 (1) 9876
29509	0.25	1	3021 (1) 10142	FALSE	1	3021 (1) 10142
29510	0.25	1	3021 (1) 10465	FALSE	1	3021 (1) 10465
29511	0.25	1	3021 (1) 11341	FALSE	1	3021 (1) 11341
29512	0.25	1	3021 (1) 11940	FALSE	1	3021 (1) 11940
29513	0.25	1	3021 (1) 12626	FALSE	1	3021 (1) 12626
29514	0.25	1	3021 (1) 13150	FALSE	1	3021 (1) 13150
29515	0.25	1	3021 (1) 13182	FALSE	1	3021 (1) 13182
29516	0.25	1	3021 (1) 13312	FALSE	1	3021 (1) 13312
29517	0.25	1	3021 (1) 14198	FALSE	1	3021 (1) 14198
29518	0.25	1	3021 (1) 14456	FALSE	1	3021 (1) 14456
29519	0.25	1	3021 (1) 14897	FALSE	1	3021 (1) 14897
29520	0.25	1	3021 (1) 4823	FALSE	1	3021 (1) 4823
29521	0.25	1	3021 (1) 4993	FALSE	1	3021 (1) 4993
29522	0.25	1	3021 (1) 5317	FALSE	1	3021 (1) 5317
29523	0.25	1	3021 (1) 5771	FALSE	1	3021 (1) 5771
29524	0.25	1	3021 (1) 6679	FALSE	1	3021 (1) 6679
29525	0.25	1	3021 (1) 7817	FALSE	1	3021 (1) 7817
29526	0.25	1	3021 (1) 8090	FALSE	1	3021 (1) 8090
29527	0.25	1	3021 (1) 8380	FALSE	1	3021 (1) 8380
29528	0.25	1	3021 (1) 9247	FALSE	1	3021 (1) 9247
29529	0.25	1	3021 (1) 9876	FALSE	1	3021 (1) 9876
29530	0.25	1	4823 (1) 10142	FALSE	1	4823 (1) 10142
29531	0.25	1	4823 (1) 10465	FALSE	1	4823 (1) 10465
29532	0.25	1	4823 (1) 11341	FALSE	1	4823 (1) 11341
29533	0.25	1	4823 (1) 11940	FALSE	1	4823 (1) 11940
29534	0.25	1	4823 (1) 12626	FALSE	1	4823 (1) 12626
29535	0.25	1	4823 (1) 13150	FALSE	1	4823 (1) 13150
29536	0.25	1	4823 (1) 13182	FALSE	1	4823 (1) 13182
29537	0.25	1	4823 (1) 13312	FALSE	1	4823 (1) 13312
29538	0.25	1	4823 (1) 14198	FALSE	1	4823 (1) 14198
29539	0.25	1	4823 (1) 14456	FALSE	1	4823 (1) 14456
29540	0.25	1	4823 (1) 14897	FALSE	1	4823 (1) 14897
29541	0.25	1	4823 (1) 4993	FALSE	1	4823 (1) 4993
29542	0.25	1	4823 (1) 5317	FALSE	1	4823 (1) 5317
29543	0.25	1	4823 (1) 5771	FALSE	1	4823 (1) 5771
29544	0.25	1	4823 (1) 6679	FALSE	1	4823 (1) 6679
29545	0.25	1	4823 (1) 7817	FALSE	1	4823 (1) 7817
29546	0.25	1	4823 (1) 8090	FALSE	1	4823 (1) 8090
29547	0.25	1	4823 (1) 8380	FALSE	1	4823 (1) 8380
29548	0.25	1	4823 (1) 9247	FALSE	1	4823 (1) 9247
29549	0.25	1	4823 (1) 9876	FALSE	1	4823 (1) 9876
29550	0.25	1	4993 (1) 10029	FALSE	1	4993 (1) 10029
29551	0.25	2	4993 (2) 10142	FALSE	2	4993 (2) 10142
29552	0.25	2	4993 (2) 10465	FALSE	2	4993 (2) 10465
29553	0.25	1	4993 (1) 10690	FALSE	1	4993 (1) 10690
29554	0.25	1	4993 (1) 10784	FALSE	1	4993 (1) 10784
29555	0.25	1	4993 (1) 11107	FALSE	1	4993 (1) 11107
29556	0.25	1	4993 (1) 11170	FALSE	1	4993 (1) 11170
29557	0.25	2	4993 (2) 11341	FALSE	2	4993 (2) 11341
29558	0.25	1	4993 (1) 11371	FALSE	1	4993 (1) 11371
29559	0.25	1	4993 (1) 11728	FALSE	1	4993 (1) 11728
29560	0.25	1	4993 (1) 11794	FALSE	1	4993 (1) 11794
29561	0.25	1	4993 (1) 11940	FALSE	1	4993 (1) 11940
29562	0.25	2	4993 (2) 12626	FALSE	2	4993 (2) 12626
29563	0.25	1	4993 (1) 13073	FALSE	1	4993 (1) 13073
29564	0.25	2	4993 (2) 13150	FALSE	2	4993 (2) 13150
29565	0.25	2	4993 (2) 13182	FALSE	2	4993 (2) 13182
29566	0.25	2	4993 (2) 13312	FALSE	2	4993 (2) 13312
29567	0.25	1	4993 (1) 13473	FALSE	1	4993 (1) 13473
29568	0.25	1	4993 (1) 13642	FALSE	1	4993 (1) 13642
29569	0.25	1	4993 (1) 13936	FALSE	1	4993 (1) 13936
29570	0.25	1	4993 (1) 14068	FALSE	1	4993 (1) 14068
29571	0.25	1	4993 (1) 14116	FALSE	1	4993 (1) 14116
29572	0.25	1	4993 (1) 14198	FALSE	1	4993 (1) 14198
29573	0.25	1	4993 (1) 14456	FALSE	1	4993 (1) 14456
29574	0.25	1	4993 (1) 14897	FALSE	1	4993 (1) 14897
29575	0.25	1	4993 (1) 5074	FALSE	1	4993 (1) 5074
29576	0.25	1	4993 (1) 5309	FALSE	1	4993 (1) 5309
29577	0.25	1	4993 (1) 5317	FALSE	1	4993 (1) 5317
29578	0.25	1	4993 (1) 5771	FALSE	1	4993 (1) 5771
29579	0.25	1	4993 (1) 5788	FALSE	1	4993 (1) 5788
29580	0.25	1	4993 (1) 6652	FALSE	1	4993 (1) 6652
29581	0.25	1	4993 (1) 6679	FALSE	1	4993 (1) 6679
29582	0.25	1	4993 (1) 7619	FALSE	1	4993 (1) 7619
29583	0.25	1	4993 (1) 7647	FALSE	1	4993 (1) 7647
29584	0.25	1	4993 (1) 7817	FALSE	1	4993 (1) 7817
29585	0.25	1	4993 (1) 8090	FALSE	1	4993 (1) 8090
29586	0.25	1	4993 (1) 8146	FALSE	1	4993 (1) 8146
29587	0.25	1	4993 (1) 8160	FALSE	1	4993 (1) 8160
29588	0.25	2	4993 (2) 8380	FALSE	2	4993 (2) 8380
29589	0.25	1	4993 (1) 8760	FALSE	1	4993 (1) 8760
29590	0.25	1	4993 (1) 8927	FALSE	1	4993 (1) 8927
29591	0.25	1	4993 (1) 8970	FALSE	1	4993 (1) 8970
29592	0.25	1	4993 (1) 8991	FALSE	1	4993 (1) 8991
29593	0.25	1	4993 (1) 8993	FALSE	1	4993 (1) 8993
29594	0.25	1	4993 (1) 9007	FALSE	1	4993 (1) 9007
29595	0.25	1	4993 (1) 9247	FALSE	1	4993 (1) 9247
29596	0.25	1	4993 (1) 9376	FALSE	1	4993 (1) 9376
29597	0.25	1	4993 (1) 9438	FALSE	1	4993 (1) 9438
29598	0.25	1	4993 (1) 9536	FALSE	1	4993 (1) 9536
29599	0.25	1	4993 (1) 9876	FALSE	1	4993 (1) 9876
29600	0.25	1	4993 (1) 9978	FALSE	1	4993 (1) 9978
29601	0.25	1	5771 (1) 10142	FALSE	1	5771 (1) 10142
29602	0.25	1	5771 (1) 10465	FALSE	1	5771 (1) 10465
29603	0.25	1	5771 (1) 11341	FALSE	1	5771 (1) 11341
29604	0.25	1	5771 (1) 11940	FALSE	1	5771 (1) 11940
29605	0.25	1	5771 (1) 12626	FALSE	1	5771 (1) 12626
29606	0.25	1	5771 (1) 13150	FALSE	1	5771 (1) 13150
29607	0.25	1	5771 (1) 13182	FALSE	1	5771 (1) 13182
29608	0.25	1	5771 (1) 13312	FALSE	1	5771 (1) 13312
29609	0.25	1	5771 (1) 14198	FALSE	1	5771 (1) 14198
29610	0.25	1	5771 (1) 14456	FALSE	1	5771 (1) 14456
29611	0.25	1	5771 (1) 14897	FALSE	1	5771 (1) 14897
29612	0.25	1	5771 (1) 6679	FALSE	1	5771 (1) 6679
29613	0.25	1	5771 (1) 7817	FALSE	1	5771 (1) 7817
29614	0.25	1	5771 (1) 8090	FALSE	1	5771 (1) 8090
29615	0.25	1	5771 (1) 8380	FALSE	1	5771 (1) 8380
29616	0.25	1	5771 (1) 9247	FALSE	1	5771 (1) 9247
29617	0.25	1	5771 (1) 9876	FALSE	1	5771 (1) 9876
29618	0.25	1	6679 (1) 10142	FALSE	1	6679 (1) 10142
29619	0.25	1	6679 (1) 10369	FALSE	1	6679 (1) 10369
29620	0.25	1	6679 (1) 10465	FALSE	1	6679 (1) 10465
29621	0.25	1	6679 (1) 11341	FALSE	1	6679 (1) 11341
29622	0.25	1	6679 (1) 11940	FALSE	1	6679 (1) 11940
29623	0.25	1	6679 (1) 12056	FALSE	1	6679 (1) 12056
29624	0.25	1	6679 (1) 12626	FALSE	1	6679 (1) 12626
29625	0.25	1	6679 (1) 13150	FALSE	1	6679 (1) 13150
29626	0.25	1	6679 (1) 13182	FALSE	1	6679 (1) 13182
29627	0.25	1	6679 (1) 13312	FALSE	1	6679 (1) 13312
29628	0.25	1	6679 (1) 14198	FALSE	1	6679 (1) 14198
29629	0.25	1	6679 (1) 14456	FALSE	1	6679 (1) 14456
29630	0.25	1	6679 (1) 14897	FALSE	1	6679 (1) 14897
29631	0.25	1	6679 (1) 7817	FALSE	1	6679 (1) 7817
29632	0.25	1	6679 (1) 8000	FALSE	1	6679 (1) 8000
29633	0.25	1	6679 (1) 8090	FALSE	1	6679 (1) 8090
29634	0.25	1	6679 (1) 8380	FALSE	1	6679 (1) 8380
29635	0.25	1	6679 (1) 9054	FALSE	1	6679 (1) 9054
29636	0.25	1	6679 (1) 9247	FALSE	1	6679 (1) 9247
29637	0.25	1	6679 (1) 9876	FALSE	1	6679 (1) 9876
29638	0.25	1	7817 (1) 10142	FALSE	1	7817 (1) 10142
29639	0.25	1	7817 (1) 10369	FALSE	1	7817 (1) 10369
29640	0.25	1	7817 (1) 10465	FALSE	1	7817 (1) 10465
29641	0.25	1	7817 (1) 10962	FALSE	1	7817 (1) 10962
29642	0.25	1	7817 (1) 11341	FALSE	1	7817 (1) 11341
29643	0.25	1	7817 (1) 11940	FALSE	1	7817 (1) 11940
29644	0.25	1	7817 (1) 12626	FALSE	1	7817 (1) 12626
29645	0.25	1	7817 (1) 13117	FALSE	1	7817 (1) 13117
29646	0.25	1	7817 (1) 13150	FALSE	1	7817 (1) 13150
29647	0.25	1	7817 (1) 13182	FALSE	1	7817 (1) 13182
29648	0.25	1	7817 (1) 13312	FALSE	1	7817 (1) 13312
29649	0.25	1	7817 (1) 14198	FALSE	1	7817 (1) 14198
29650	0.25	1	7817 (1) 14456	FALSE	1	7817 (1) 14456
29651	0.25	1	7817 (1) 14783	FALSE	1	7817 (1) 14783
29652	0.25	1	7817 (1) 14897	FALSE	1	7817 (1) 14897
29653	0.25	1	7817 (1) 8090	FALSE	1	7817 (1) 8090
29654	0.25	1	7817 (1) 8380	FALSE	1	7817 (1) 8380
29655	0.25	1	7817 (1) 9054	FALSE	1	7817 (1) 9054
29656	0.25	1	7817 (1) 9247	FALSE	1	7817 (1) 9247
29657	0.25	1	7817 (1) 9325	FALSE	1	7817 (1) 9325
29658	0.25	1	7817 (1) 9876	FALSE	1	7817 (1) 9876
29659	0.25	1	8090 (1) 10142	FALSE	1	8090 (1) 10142
29660	0.25	1	8090 (1) 10465	FALSE	1	8090 (1) 10465
29661	0.25	1	8090 (1) 11341	FALSE	1	8090 (1) 11341
29662	0.25	1	8090 (1) 11940	FALSE	1	8090 (1) 11940
29663	0.25	1	8090 (1) 12626	FALSE	1	8090 (1) 12626
29664	0.25	1	8090 (1) 13150	FALSE	1	8090 (1) 13150
29665	0.25	1	8090 (1) 13182	FALSE	1	8090 (1) 13182
29666	0.25	1	8090 (1) 13312	FALSE	1	8090 (1) 13312
[truncated: 2,110 more rows]

## Sheet: Nodule
SUID	activityRatio	interaction	name	selected	shared interaction	shared name
15188	0.25	1	10057 (1) 10630	FALSE	1	10057 (1) 10630
15189	0.25	1	10057 (1) 10676	FALSE	1	10057 (1) 10676
15190	0.25	1	10057 (1) 11282	FALSE	1	10057 (1) 11282
15191	0.25	1	10057 (1) 11765	FALSE	1	10057 (1) 11765
15192	0.25	1	10057 (1) 13310	FALSE	1	10057 (1) 13310
15193	0.25	1	10057 (1) 14875	FALSE	1	10057 (1) 14875
15194	0.25	1	10630 (1) 10676	FALSE	1	10630 (1) 10676
15195	0.25	1	10630 (1) 11282	FALSE	1	10630 (1) 11282
15196	0.25	1	10630 (1) 11765	FALSE	1	10630 (1) 11765
15197	0.25	1	10630 (1) 13310	FALSE	1	10630 (1) 13310
15198	0.25	1	10630 (1) 14875	FALSE	1	10630 (1) 14875
15199	0.25	1	10676 (1) 11282	FALSE	1	10676 (1) 11282
15200	0.25	1	10676 (1) 11765	FALSE	1	10676 (1) 11765
15201	0.25	1	10676 (1) 13310	FALSE	1	10676 (1) 13310
15202	0.25	1	10676 (1) 14875	FALSE	1	10676 (1) 14875
15203	0.25	1	11282 (1) 11765	FALSE	1	11282 (1) 11765
15204	0.25	1	11282 (1) 13310	FALSE	1	11282 (1) 13310
15205	0.25	1	11282 (1) 14875	FALSE	1	11282 (1) 14875
15206	0.25	1	11765 (1) 13310	FALSE	1	11765 (1) 13310
15207	0.25	1	11765 (1) 14875	FALSE	1	11765 (1) 14875
15208	0.25	1	13310 (1) 14875	FALSE	1	13310 (1) 14875
15209	0.25	1	10173 (1) 10836	FALSE	1	10173 (1) 10836
15210	0.25	1	10216 (1) 11758	FALSE	1	10216 (1) 11758
15211	0.25	1	10216 (1) 11760	FALSE	1	10216 (1) 11760
15212	0.25	1	11758 (1) 11760	FALSE	1	11758 (1) 11760
15213	0.25	1	10419 (1) 10635	FALSE	1	10419 (1) 10635
15214	0.25	1	10419 (1) 11054	FALSE	1	10419 (1) 11054
15215	0.25	1	10419 (1) 14685	FALSE	1	10419 (1) 14685
15216	0.25	1	10635 (1) 11054	FALSE	1	10635 (1) 11054
15217	0.25	1	10635 (1) 11076	FALSE	1	10635 (1) 11076
15218	0.25	1	10635 (1) 13828	FALSE	1	10635 (1) 13828
15219	0.25	1	10635 (1) 14685	FALSE	1	10635 (1) 14685
15220	0.25	1	10635 (1) 14793	FALSE	1	10635 (1) 14793
15221	0.25	1	11054 (1) 14685	FALSE	1	11054 (1) 14685
15222	0.25	1	10429 (1) 10472	FALSE	1	10429 (1) 10472
15223	0.25	1	10429 (1) 10523	FALSE	1	10429 (1) 10523
15224	0.25	1	10429 (1) 10542	FALSE	1	10429 (1) 10542
15225	0.25	1	10429 (1) 11794	FALSE	1	10429 (1) 11794
15226	0.25	1	10429 (1) 12057	FALSE	1	10429 (1) 12057
15227	0.25	1	10472 (1) 10523	FALSE	1	10472 (1) 10523
15228	0.25	1	10472 (1) 10542	FALSE	1	10472 (1) 10542
15229	0.25	1	10472 (1) 11794	FALSE	1	10472 (1) 11794
15230	0.25	1	10472 (1) 12057	FALSE	1	10472 (1) 12057
15231	0.25	1	10523 (1) 10542	FALSE	1	10523 (1) 10542
15232	0.25	1	10523 (1) 11794	FALSE	1	10523 (1) 11794
15233	0.25	1	10523 (1) 12057	FALSE	1	10523 (1) 12057
15234	0.25	1	10542 (1) 11794	FALSE	1	10542 (1) 11794
15235	0.25	1	10542 (1) 12057	FALSE	1	10542 (1) 12057
15236	0.25	1	11794 (1) 12057	FALSE	1	11794 (1) 12057
15237	0.25	1	12057 (1) 14522	FALSE	1	12057 (1) 14522
15238	0.25	1	11076 (1) 12884	FALSE	1	11076 (1) 12884
15239	0.25	1	11076 (1) 12996	FALSE	1	11076 (1) 12996
15240	0.25	1	11076 (1) 13828	FALSE	1	11076 (1) 13828
15241	0.25	1	11076 (1) 14685	FALSE	1	11076 (1) 14685
15242	0.25	1	11076 (1) 14793	FALSE	1	11076 (1) 14793
15243	0.25	1	13828 (1) 14719	FALSE	1	13828 (1) 14719
15244	0.25	1	13828 (1) 14740	FALSE	1	13828 (1) 14740
15245	0.25	1	13828 (1) 14793	FALSE	1	13828 (1) 14793
15246	0.25	1	10793 (1) 10896	FALSE	1	10793 (1) 10896
15247	0.25	1	10793 (1) 11083	FALSE	1	10793 (1) 11083
15248	0.25	1	10793 (1) 11114	FALSE	1	10793 (1) 11114
15249	0.25	1	10793 (1) 11267	FALSE	1	10793 (1) 11267
15250	0.25	1	10793 (1) 12202	FALSE	1	10793 (1) 12202
15251	0.25	1	10793 (1) 13079	FALSE	1	10793 (1) 13079
15252	0.25	1	10793 (1) 13238	FALSE	1	10793 (1) 13238
15253	0.25	1	10793 (1) 13252	FALSE	1	10793 (1) 13252
15254	0.25	1	10793 (1) 13326	FALSE	1	10793 (1) 13326
15255	0.25	1	10793 (1) 13351	FALSE	1	10793 (1) 13351
15256	0.25	1	10793 (1) 13660	FALSE	1	10793 (1) 13660
15257	0.25	1	10793 (1) 13960	FALSE	1	10793 (1) 13960
15258	0.25	1	10793 (1) 14555	FALSE	1	10793 (1) 14555
15259	0.25	1	10793 (1) 14793	FALSE	1	10793 (1) 14793
15260	0.25	1	10896 (1) 11083	FALSE	1	10896 (1) 11083
15261	0.25	1	10896 (1) 11114	FALSE	1	10896 (1) 11114
15262	0.25	1	10896 (1) 11267	FALSE	1	10896 (1) 11267
15263	0.25	1	10896 (1) 12202	FALSE	1	10896 (1) 12202
15264	0.25	1	10896 (1) 13079	FALSE	1	10896 (1) 13079
15265	0.25	1	10896 (1) 13238	FALSE	1	10896 (1) 13238
15266	0.25	1	10896 (1) 13252	FALSE	1	10896 (1) 13252
15267	0.25	1	10896 (1) 13326	FALSE	1	10896 (1) 13326
15268	0.25	1	10896 (1) 13351	FALSE	1	10896 (1) 13351
15269	0.25	1	10896 (1) 13660	FALSE	1	10896 (1) 13660
15270	0.25	1	10896 (1) 13960	FALSE	1	10896 (1) 13960
15271	0.25	1	10896 (1) 14555	FALSE	1	10896 (1) 14555
15272	0.25	1	10896 (1) 14793	FALSE	1	10896 (1) 14793
15273	0.25	1	11083 (1) 11114	FALSE	1	11083 (1) 11114
15274	0.25	1	11083 (1) 11267	FALSE	1	11083 (1) 11267
15275	0.25	1	11083 (1) 12202	FALSE	1	11083 (1) 12202
15276	0.25	1	11083 (1) 13238	FALSE	1	11083 (1) 13238
15277	0.25	1	11083 (1) 13252	FALSE	1	11083 (1) 13252
15278	0.25	1	11083 (1) 13326	FALSE	1	11083 (1) 13326
15279	0.25	1	11083 (1) 13351	FALSE	1	11083 (1) 13351
15280	0.25	1	11083 (1) 13660	FALSE	1	11083 (1) 13660
15281	0.25	1	11083 (1) 13960	FALSE	1	11083 (1) 13960
15282	0.25	1	11083 (1) 14555	FALSE	1	11083 (1) 14555
15283	0.25	1	11083 (1) 14793	FALSE	1	11083 (1) 14793
15284	0.25	1	11114 (1) 11267	FALSE	1	11114 (1) 11267
15285	0.25	1	11114 (1) 12202	FALSE	1	11114 (1) 12202
15286	0.25	1	11114 (1) 13238	FALSE	1	11114 (1) 13238
15287	0.25	1	11114 (1) 13252	FALSE	1	11114 (1) 13252
15288	0.25	1	11114 (1) 13326	FALSE	1	11114 (1) 13326
15289	0.25	1	11114 (1) 13351	FALSE	1	11114 (1) 13351
15290	0.25	1	11114 (1) 13660	FALSE	1	11114 (1) 13660
15291	0.25	1	11114 (1) 13960	FALSE	1	11114 (1) 13960
15292	0.25	1	11114 (1) 14555	FALSE	1	11114 (1) 14555
15293	0.25	1	11114 (1) 14793	FALSE	1	11114 (1) 14793
15294	0.25	2	11267 (2) 12202	FALSE	2	11267 (2) 12202
15295	0.25	1	11267 (1) 12952	FALSE	1	11267 (1) 12952
15296	0.25	1	11267 (1) 13079	FALSE	1	11267 (1) 13079
15297	0.25	1	11267 (1) 13238	FALSE	1	11267 (1) 13238
15298	0.25	1	11267 (1) 13252	FALSE	1	11267 (1) 13252
15299	0.25	1	11267 (1) 13309	FALSE	1	11267 (1) 13309
15300	0.25	1	11267 (1) 13326	FALSE	1	11267 (1) 13326
15301	0.25	2	11267 (2) 13351	FALSE	2	11267 (2) 13351
15302	0.25	1	11267 (1) 13660	FALSE	1	11267 (1) 13660
15303	0.25	2	11267 (2) 13960	FALSE	2	11267 (2) 13960
15304	0.25	1	11267 (1) 14235	FALSE	1	11267 (1) 14235
15305	0.25	1	11267 (1) 14555	FALSE	1	11267 (1) 14555
15306	0.25	1	11267 (1) 14635	FALSE	1	11267 (1) 14635
15307	0.25	1	11267 (1) 14793	FALSE	1	11267 (1) 14793
15308	0.25	1	11267 (1) 14822	FALSE	1	11267 (1) 14822
15309	0.25	1	12202 (1) 12952	FALSE	1	12202 (1) 12952
15310	0.25	1	12202 (1) 13079	FALSE	1	12202 (1) 13079
15311	0.25	1	12202 (1) 13238	FALSE	1	12202 (1) 13238
15312	0.25	1	12202 (1) 13252	FALSE	1	12202 (1) 13252
15313	0.25	1	12202 (1) 13309	FALSE	1	12202 (1) 13309
15314	0.25	1	12202 (1) 13326	FALSE	1	12202 (1) 13326
15315	0.25	2	12202 (2) 13351	FALSE	2	12202 (2) 13351
15316	0.25	1	12202 (1) 13660	FALSE	1	12202 (1) 13660
15317	0.25	2	12202 (2) 13960	FALSE	2	12202 (2) 13960
15318	0.25	1	12202 (1) 14235	FALSE	1	12202 (1) 14235
15319	0.25	1	12202 (1) 14555	FALSE	1	12202 (1) 14555
15320	0.25	1	12202 (1) 14635	FALSE	1	12202 (1) 14635
15321	0.25	1	12202 (1) 14793	FALSE	1	12202 (1) 14793
15322	0.25	1	12202 (1) 14822	FALSE	1	12202 (1) 14822
15323	0.25	1	13079 (1) 13238	FALSE	1	13079 (1) 13238
15324	0.25	1	13079 (1) 13252	FALSE	1	13079 (1) 13252
15325	0.25	1	13079 (1) 13326	FALSE	1	13079 (1) 13326
15326	0.25	1	13079 (1) 13351	FALSE	1	13079 (1) 13351
15327	0.25	1	13079 (1) 13660	FALSE	1	13079 (1) 13660
15328	0.25	1	13079 (1) 13960	FALSE	1	13079 (1) 13960
15329	0.25	1	13079 (1) 14555	FALSE	1	13079 (1) 14555
15330	0.25	1	13079 (1) 14793	FALSE	1	13079 (1) 14793
15331	0.25	1	13238 (1) 13252	FALSE	1	13238 (1) 13252
15332	0.25	1	13238 (1) 13326	FALSE	1	13238 (1) 13326
15333	0.25	1	13238 (1) 13351	FALSE	1	13238 (1) 13351
15334	0.25	1	13238 (1) 13660	FALSE	1	13238 (1) 13660
15335	0.25	1	13238 (1) 13960	FALSE	1	13238 (1) 13960
15336	0.25	1	13238 (1) 14555	FALSE	1	13238 (1) 14555
15337	0.25	1	13238 (1) 14793	FALSE	1	13238 (1) 14793
15338	0.25	1	13252 (1) 13326	FALSE	1	13252 (1) 13326
15339	0.25	1	13252 (1) 13351	FALSE	1	13252 (1) 13351
15340	0.25	1	13252 (1) 13660	FALSE	1	13252 (1) 13660
15341	0.25	1	13252 (1) 13960	FALSE	1	13252 (1) 13960
15342	0.25	1	13252 (1) 14555	FALSE	1	13252 (1) 14555
15343	0.25	1	13252 (1) 14793	FALSE	1	13252 (1) 14793
15344	0.25	1	13326 (1) 13351	FALSE	1	13326 (1) 13351
15345	0.25	1	13326 (1) 13660	FALSE	1	13326 (1) 13660
15346	0.25	1	13326 (1) 13960	FALSE	1	13326 (1) 13960
15347	0.25	1	13326 (1) 14555	FALSE	1	13326 (1) 14555
15348	0.25	1	13326 (1) 14793	FALSE	1	13326 (1) 14793
15349	0.25	1	13351 (1) 13660	FALSE	1	13351 (1) 13660
15350	0.25	2	13351 (2) 13960	FALSE	2	13351 (2) 13960
15351	0.25	1	13351 (1) 14235	FALSE	1	13351 (1) 14235
15352	0.25	1	13351 (1) 14555	FALSE	1	13351 (1) 14555
15353	0.25	1	13351 (1) 14635	FALSE	1	13351 (1) 14635
15354	0.25	1	13351 (1) 14793	FALSE	1	13351 (1) 14793
15355	0.25	1	13351 (1) 14822	FALSE	1	13351 (1) 14822
15356	0.25	1	13660 (1) 13960	FALSE	1	13660 (1) 13960
15357	0.25	1	13660 (1) 14555	FALSE	1	13660 (1) 14555
15358	0.25	1	13660 (1) 14793	FALSE	1	13660 (1) 14793
15359	0.25	1	13960 (1) 14235	FALSE	1	13960 (1) 14235
15360	0.25	1	13960 (1) 14555	FALSE	1	13960 (1) 14555
15361	0.25	1	13960 (1) 14635	FALSE	1	13960 (1) 14635
15362	0.25	1	13960 (1) 14793	FALSE	1	13960 (1) 14793
15363	0.25	1	13960 (1) 14822	FALSE	1	13960 (1) 14822
15364	0.25	1	14555 (1) 14793	FALSE	1	14555 (1) 14793
15365	0.25	1	1107 (1) 12234	FALSE	1	1107 (1) 12234
15366	0.25	1	1107 (1) 12917	FALSE	1	1107 (1) 12917
15367	0.25	1	1107 (1) 1328	FALSE	1	1107 (1) 1328
15368	0.25	1	1107 (1) 13828	FALSE	1	1107 (1) 13828
15369	0.25	1	1107 (1) 14719	FALSE	1	1107 (1) 14719
15370	0.25	1	1107 (1) 14740	FALSE	1	1107 (1) 14740
15371	0.25	1	1107 (1) 1498	FALSE	1	1107 (1) 1498
15372	0.25	1	1107 (1) 1558	FALSE	1	1107 (1) 1558
15373	0.25	1	1107 (1) 1913	FALSE	1	1107 (1) 1913
15374	0.25	1	1107 (1) 2126	FALSE	1	1107 (1) 2126
15375	0.25	1	1107 (1) 3111	FALSE	1	1107 (1) 3111
15376	0.25	1	1107 (1) 3218	FALSE	1	1107 (1) 3218
15377	0.25	1	1107 (1) 3259	FALSE	1	1107 (1) 3259
15378	0.25	1	1107 (1) 3564	FALSE	1	1107 (1) 3564
15379	0.25	1	1107 (1) 4189	FALSE	1	1107 (1) 4189
15380	0.25	1	1107 (1) 4534	FALSE	1	1107 (1) 4534
15381	0.25	1	1107 (1) 4685	FALSE	1	1107 (1) 4685
15382	0.25	1	1107 (1) 5064	FALSE	1	1107 (1) 5064
15383	0.25	1	1107 (1) 5225	FALSE	1	1107 (1) 5225
15384	0.25	1	1107 (1) 5702	FALSE	1	1107 (1) 5702
15385	0.25	1	1107 (1) 5959	FALSE	1	1107 (1) 5959
15386	0.25	1	1107 (1) 6135	FALSE	1	1107 (1) 6135
15387	0.25	1	1107 (1) 6912	FALSE	1	1107 (1) 6912
15388	0.25	1	1107 (1) 8156	FALSE	1	1107 (1) 8156
15389	0.25	1	1107 (1) 8685	FALSE	1	1107 (1) 8685
15390	0.25	1	1107 (1) 8894	FALSE	1	1107 (1) 8894
15391	0.25	1	12234 (1) 12917	FALSE	1	12234 (1) 12917
15392	0.25	1	12234 (1) 13828	FALSE	1	12234 (1) 13828
15393	0.25	1	12234 (1) 14719	FALSE	1	12234 (1) 14719
15394	0.25	1	12234 (1) 14740	FALSE	1	12234 (1) 14740
15395	0.25	1	12917 (1) 13828	FALSE	1	12917 (1) 13828
15396	0.25	1	12917 (1) 14719	FALSE	1	12917 (1) 14719
15397	0.25	1	12917 (1) 14740	FALSE	1	12917 (1) 14740
15398	0.25	1	1328 (1) 12234	FALSE	1	1328 (1) 12234
15399	0.25	1	1328 (1) 12917	FALSE	1	1328 (1) 12917
15400	0.25	1	1328 (1) 13828	FALSE	1	1328 (1) 13828
15401	0.25	1	1328 (1) 14719	FALSE	1	1328 (1) 14719
15402	0.25	1	1328 (1) 14740	FALSE	1	1328 (1) 14740
15403	0.25	1	1328 (1) 1498	FALSE	1	1328 (1) 1498
15404	0.25	1	1328 (1) 1558	FALSE	1	1328 (1) 1558
15405	0.25	1	1328 (1) 1913	FALSE	1	1328 (1) 1913
15406	0.25	1	1328 (1) 2126	FALSE	1	1328 (1) 2126
15407	0.25	1	1328 (1) 3111	FALSE	1	1328 (1) 3111
15408	0.25	1	1328 (1) 3218	FALSE	1	1328 (1) 3218
15409	0.25	1	1328 (1) 3259	FALSE	1	1328 (1) 3259
15410	0.25	1	1328 (1) 3564	FALSE	1	1328 (1) 3564
15411	0.25	1	1328 (1) 4189	FALSE	1	1328 (1) 4189
15412	0.25	1	1328 (1) 4534	FALSE	1	1328 (1) 4534
15413	0.25	1	1328 (1) 4685	FALSE	1	1328 (1) 4685
15414	0.25	1	1328 (1) 5064	FALSE	1	1328 (1) 5064
15415	0.25	1	1328 (1) 5225	FALSE	1	1328 (1) 5225
15416	0.25	1	1328 (1) 5702	FALSE	1	1328 (1) 5702
15417	0.25	1	1328 (1) 5959	FALSE	1	1328 (1) 5959
15418	0.25	1	1328 (1) 6135	FALSE	1	1328 (1) 6135
15419	0.25	1	1328 (1) 6912	FALSE	1	1328 (1) 6912
15420	0.25	1	1328 (1) 8156	FALSE	1	1328 (1) 8156
15421	0.25	1	1328 (1) 8685	FALSE	1	1328 (1) 8685
15422	0.25	1	1328 (1) 8894	FALSE	1	1328 (1) 8894
15423	0.25	1	14719 (1) 14740	FALSE	1	14719 (1) 14740
15424	0.25	1	1498 (1) 12234	FALSE	1	1498 (1) 12234
15425	0.25	1	1498 (1) 12917	FALSE	1	1498 (1) 12917
15426	0.25	1	1498 (1) 13828	FALSE	1	1498 (1) 13828
15427	0.25	1	1498 (1) 14719	FALSE	1	1498 (1) 14719
15428	0.25	1	1498 (1) 14740	FALSE	1	1498 (1) 14740
15429	0.25	1	1498 (1) 1558	FALSE	1	1498 (1) 1558
15430	0.25	1	1498 (1) 1913	FALSE	1	1498 (1) 1913
15431	0.25	1	1498 (1) 2126	FALSE	1	1498 (1) 2126
15432	0.25	1	1498 (1) 3111	FALSE	1	1498 (1) 3111
15433	0.25	1	1498 (1) 3218	FALSE	1	1498 (1) 3218
15434	0.25	1	1498 (1) 3259	FALSE	1	1498 (1) 3259
15435	0.25	1	1498 (1) 3564	FALSE	1	1498 (1) 3564
15436	0.25	1	1498 (1) 4189	FALSE	1	1498 (1) 4189
15437	0.25	1	1498 (1) 4534	FALSE	1	1498 (1) 4534
15438	0.25	1	1498 (1) 4685	FALSE	1	1498 (1) 4685
15439	0.25	1	1498 (1) 5064	FALSE	1	1498 (1) 5064
15440	0.25	1	1498 (1) 5225	FALSE	1	1498 (1) 5225
15441	0.25	1	1498 (1) 5702	FALSE	1	1498 (1) 5702
15442	0.25	1	1498 (1) 5959	FALSE	1	1498 (1) 5959
15443	0.25	1	1498 (1) 6135	FALSE	1	1498 (1) 6135
15444	0.25	1	1498 (1) 6912	FALSE	1	1498 (1) 6912
15445	0.25	1	1498 (1) 8156	FALSE	1	1498 (1) 8156
15446	0.25	1	1498 (1) 8685	FALSE	1	1498 (1) 8685
15447	0.25	1	1498 (1) 8894	FALSE	1	1498 (1) 8894
15448	0.25	1	1558 (1) 10429	FALSE	1	1558 (1) 10429
15449	0.25	1	1558 (1) 10472	FALSE	1	1558 (1) 10472
15450	0.25	1	1558 (1) 10523	FALSE	1	1558 (1) 10523
15451	0.25	1	1558 (1) 10542	FALSE	1	1558 (1) 10542
15452	0.25	1	1558 (1) 11794	FALSE	1	1558 (1) 11794
15453	0.25	1	1558 (1) 12057	FALSE	1	1558 (1) 12057
15454	0.25	1	1558 (1) 12234	FALSE	1	1558 (1) 12234
15455	0.25	1	1558 (1) 12917	FALSE	1	1558 (1) 12917
15456	0.25	1	1558 (1) 13828	FALSE	1	1558 (1) 13828
15457	0.25	1	1558 (1) 14719	FALSE	1	1558 (1) 14719
15458	0.25	1	1558 (1) 14740	FALSE	1	1558 (1) 14740
15459	0.25	1	1558 (1) 1913	FALSE	1	1558 (1) 1913
15460	0.25	1	1558 (1) 2126	FALSE	1	1558 (1) 2126
15461	0.25	1	1558 (1) 2323	FALSE	1	1558 (1) 2323
15462	0.25	1	1558 (1) 2512	FALSE	1	1558 (1) 2512
15463	0.25	1	1558 (1) 3111	FALSE	1	1558 (1) 3111
15464	0.25	1	1558 (1) 3218	FALSE	1	1558 (1) 3218
15465	0.25	1	1558 (1) 3259	FALSE	1	1558 (1) 3259
15466	0.25	1	1558 (1) 3564	FALSE	1	1558 (1) 3564
15467	0.25	1	1558 (1) 4189	FALSE	1	1558 (1) 4189
15468	0.25	1	1558 (1) 4419	FALSE	1	1558 (1) 4419
15469	0.25	1	1558 (1) 4431	FALSE	1	1558 (1) 4431
15470	0.25	1	1558 (1) 4534	FALSE	1	1558 (1) 4534
15471	0.25	1	1558 (1) 4685	FALSE	1	1558 (1) 4685
15472	0.25	1	1558 (1) 5128	FALSE	1	1558 (1) 5128
15473	0.25	1	1558 (1) 5225	FALSE	1	1558 (1) 5225
15474	0.25	1	1558 (1) 5702	FALSE	1	1558 (1) 5702
15475	0.25	1	1558 (1) 5907	FALSE	1	1558 (1) 5907
15476	0.25	1	1558 (1) 5959	FALSE	1	1558 (1) 5959
15477	0.25	1	1558 (1) 6135	FALSE	1	1558 (1) 6135
15478	0.25	1	1558 (1) 6414	FALSE	1	1558 (1) 6414
15479	0.25	1	1558 (1) 6912	FALSE	1	1558 (1) 6912
15480	0.25	1	1558 (1) 7453	FALSE	1	1558 (1) 7453
15481	0.25	1	1558 (1) 8685	FALSE	1	1558 (1) 8685
15482	0.25	1	1558 (1) 8894	FALSE	1	1558 (1) 8894
15483	0.25	1	1558 (1) 9251	FALSE	1	1558 (1) 9251
15484	0.25	1	1913 (1) 12234	FALSE	1	1913 (1) 12234
15485	0.25	1	1913 (1) 12917	FALSE	1	1913 (1) 12917
15486	0.25	1	1913 (1) 13828	FALSE	1	1913 (1) 13828
15487	0.25	1	1913 (1) 14719	FALSE	1	1913 (1) 14719
15488	0.25	1	1913 (1) 14740	FALSE	1	1913 (1) 14740
15489	0.25	1	1913 (1) 2126	FALSE	1	1913 (1) 2126
15490	0.25	1	1913 (1) 3111	FALSE	1	1913 (1) 3111
15491	0.25	1	1913 (1) 3218	FALSE	1	1913 (1) 3218
15492	0.25	1	1913 (1) 3259	FALSE	1	1913 (1) 3259
15493	0.25	1	1913 (1) 3564	FALSE	1	1913 (1) 3564
15494	0.25	1	1913 (1) 4189	FALSE	1	1913 (1) 4189
15495	0.25	1	1913 (1) 4534	FALSE	1	1913 (1) 4534
15496	0.25	1	1913 (1) 4685	FALSE	1	1913 (1) 4685
15497	0.25	1	1913 (1) 5064	FALSE	1	1913 (1) 5064
15498	0.25	1	1913 (1) 5225	FALSE	1	1913 (1) 5225
15499	0.25	1	1913 (1) 5702	FALSE	1	1913 (1) 5702
15500	0.25	1	1913 (1) 5959	FALSE	1	1913 (1) 5959
15501	0.25	1	1913 (1) 6135	FALSE	1	1913 (1) 6135
15502	0.25	1	1913 (1) 6912	FALSE	1	1913 (1) 6912
15503	0.25	1	1913 (1) 8156	FALSE	1	1913 (1) 8156
15504	0.25	1	1913 (1) 8685	FALSE	1	1913 (1) 8685
15505	0.25	1	1913 (1) 8894	FALSE	1	1913 (1) 8894
15506	0.25	1	2126 (1) 12234	FALSE	1	2126 (1) 12234
15507	0.25	1	2126 (1) 12917	FALSE	1	2126 (1) 12917
15508	0.25	1	2126 (1) 13828	FALSE	1	2126 (1) 13828
15509	0.25	1	2126 (1) 14719	FALSE	1	2126 (1) 14719
15510	0.25	1	2126 (1) 14740	FALSE	1	2126 (1) 14740
15511	0.25	1	2126 (1) 3111	FALSE	1	2126 (1) 3111
15512	0.25	1	2126 (1) 3218	FALSE	1	2126 (1) 3218
15513	0.25	1	2126 (1) 3259	FALSE	1	2126 (1) 3259
15514	0.25	1	2126 (1) 3564	FALSE	1	2126 (1) 3564
15515	0.25	1	2126 (1) 4189	FALSE	1	2126 (1) 4189
15516	0.25	1	2126 (1) 4534	FALSE	1	2126 (1) 4534
15517	0.25	1	2126 (1) 4685	FALSE	1	2126 (1) 4685
15518	0.25	1	2126 (1) 5064	FALSE	1	2126 (1) 5064
15519	0.25	1	2126 (1) 5225	FALSE	1	2126 (1) 5225
15520	0.25	1	2126 (1) 5702	FALSE	1	2126 (1) 5702
15521	0.25	1	2126 (1) 5959	FALSE	1	2126 (1) 5959
15522	0.25	1	2126 (1) 6135	FALSE	1	2126 (1) 6135
15523	0.25	1	2126 (1) 6912	FALSE	1	2126 (1) 6912
15524	0.25	1	2126 (1) 8156	FALSE	1	2126 (1) 8156
15525	0.25	1	2126 (1) 8685	FALSE	1	2126 (1) 8685
15526	0.25	1	2126 (1) 8894	FALSE	1	2126 (1) 8894
15527	0.25	1	3111 (1) 12234	FALSE	1	3111 (1) 12234
15528	0.25	1	3111 (1) 12917	FALSE	1	3111 (1) 12917
15529	0.25	1	3111 (1) 13828	FALSE	1	3111 (1) 13828
15530	0.25	1	3111 (1) 14719	FALSE	1	3111 (1) 14719
15531	0.25	1	3111 (1) 14740	FALSE	1	3111 (1) 14740
15532	0.25	1	3111 (1) 3218	FALSE	1	3111 (1) 3218
15533	0.25	1	3111 (1) 3259	FALSE	1	3111 (1) 3259
15534	0.25	1	3111 (1) 3564	FALSE	1	3111 (1) 3564
15535	0.25	1	3111 (1) 4189	FALSE	1	3111 (1) 4189
15536	0.25	1	3111 (1) 4534	FALSE	1	3111 (1) 4534
15537	0.25	1	3111 (1) 4685	FALSE	1	3111 (1) 4685
15538	0.25	1	3111 (1) 5064	FALSE	1	3111 (1) 5064
15539	0.25	1	3111 (1) 5225	FALSE	1	3111 (1) 5225
15540	0.25	1	3111 (1) 5702	FALSE	1	3111 (1) 5702
15541	0.25	1	3111 (1) 5959	FALSE	1	3111 (1) 5959
15542	0.25	1	3111 (1) 6135	FALSE	1	3111 (1) 6135
15543	0.25	1	3111 (1) 6912	FALSE	1	3111 (1) 6912
15544	0.25	1	3111 (1) 8156	FALSE	1	3111 (1) 8156
15545	0.25	1	3111 (1) 8685	FALSE	1	3111 (1) 8685
15546	0.25	1	3111 (1) 8894	FALSE	1	3111 (1) 8894
15547	0.25	1	3218 (1) 12234	FALSE	1	3218 (1) 12234
15548	0.25	1	3218 (1) 12917	FALSE	1	3218 (1) 12917
15549	0.25	1	3218 (1) 13828	FALSE	1	3218 (1) 13828
15550	0.25	1	3218 (1) 14719	FALSE	1	3218 (1) 14719
15551	0.25	1	3218 (1) 14740	FALSE	1	3218 (1) 14740
15552	0.25	1	3218 (1) 3259	FALSE	1	3218 (1) 3259
15553	0.25	1	3218 (1) 3564	FALSE	1	3218 (1) 3564
15554	0.25	1	3218 (1) 4189	FALSE	1	3218 (1) 4189
15555	0.25	1	3218 (1) 4534	FALSE	1	3218 (1) 4534
15556	0.25	1	3218 (1) 4685	FALSE	1	3218 (1) 4685
15557	0.25	1	3218 (1) 5064	FALSE	1	3218 (1) 5064
15558	0.25	1	3218 (1) 5225	FALSE	1	3218 (1) 5225
15559	0.25	1	3218 (1) 5702	FALSE	1	3218 (1) 5702
15560	0.25	1	3218 (1) 5959	FALSE	1	3218 (1) 5959
15561	0.25	1	3218 (1) 6135	FALSE	1	3218 (1) 6135
15562	0.25	1	3218 (1) 6912	FALSE	1	3218 (1) 6912
15563	0.25	1	3218 (1) 8156	FALSE	1	3218 (1) 8156
15564	0.25	1	3218 (1) 8685	FALSE	1	3218 (1) 8685
15565	0.25	1	3218 (1) 8894	FALSE	1	3218 (1) 8894
15566	0.25	1	3259 (1) 12234	FALSE	1	3259 (1) 12234
15567	0.25	1	3259 (1) 12917	FALSE	1	3259 (1) 12917
15568	0.25	1	3259 (1) 13828	FALSE	1	3259 (1) 13828
15569	0.25	1	3259 (1) 14719	FALSE	1	3259 (1) 14719
15570	0.25	1	3259 (1) 14740	FALSE	1	3259 (1) 14740
15571	0.25	1	3259 (1) 3564	FALSE	1	3259 (1) 3564
15572	0.25	1	3259 (1) 4189	FALSE	1	3259 (1) 4189
15573	0.25	1	3259 (1) 4534	FALSE	1	3259 (1) 4534
15574	0.25	1	3259 (1) 4685	FALSE	1	3259 (1) 4685
15575	0.25	1	3259 (1) 5064	FALSE	1	3259 (1) 5064
15576	0.25	1	3259 (1) 5225	FALSE	1	3259 (1) 5225
15577	0.25	1	3259 (1) 5702	FALSE	1	3259 (1) 5702
15578	0.25	1	3259 (1) 5959	FALSE	1	3259 (1) 5959
15579	0.25	1	3259 (1) 6135	FALSE	1	3259 (1) 6135
15580	0.25	1	3259 (1) 6912	FALSE	1	3259 (1) 6912
15581	0.25	1	3259 (1) 8156	FALSE	1	3259 (1) 8156
15582	0.25	1	3259 (1) 8685	FALSE	1	3259 (1) 8685
15583	0.25	1	3259 (1) 8894	FALSE	1	3259 (1) 8894
15584	0.25	1	3564 (1) 12234	FALSE	1	3564 (1) 12234
15585	0.25	1	3564 (1) 12917	FALSE	1	3564 (1) 12917
15586	0.25	1	3564 (1) 13828	FALSE	1	3564 (1) 13828
15587	0.25	1	3564 (1) 14719	FALSE	1	3564 (1) 14719
15588	0.25	1	3564 (1) 14740	FALSE	1	3564 (1) 14740
15589	0.25	1	3564 (1) 4189	FALSE	1	3564 (1) 4189
15590	0.25	1	3564 (1) 4534	FALSE	1	3564 (1) 4534
15591	0.25	1	3564 (1) 4685	FALSE	1	3564 (1) 4685
15592	0.25	1	3564 (1) 5064	FALSE	1	3564 (1) 5064
15593	0.25	1	3564 (1) 5225	FALSE	1	3564 (1) 5225
15594	0.25	1	3564 (1) 5702	FALSE	1	3564 (1) 5702
15595	0.25	1	3564 (1) 5959	FALSE	1	3564 (1) 5959
15596	0.25	1	3564 (1) 6135	FALSE	1	3564 (1) 6135
15597	0.25	1	3564 (1) 6912	FALSE	1	3564 (1) 6912
15598	0.25	1	3564 (1) 8156	FALSE	1	3564 (1) 8156
15599	0.25	1	3564 (1) 8685	FALSE	1	3564 (1) 8685
15600	0.25	1	3564 (1) 8894	FALSE	1	3564 (1) 8894
15601	0.25	1	4189 (1) 12234	FALSE	1	4189 (1) 12234
15602	0.25	1	4189 (1) 12917	FALSE	1	4189 (1) 12917
15603	0.25	1	4189 (1) 13828	FALSE	1	4189 (1) 13828
15604	0.25	1	4189 (1) 14719	FALSE	1	4189 (1) 14719
15605	0.25	1	4189 (1) 14740	FALSE	1	4189 (1) 14740
15606	0.25	1	4189 (1) 4534	FALSE	1	4189 (1) 4534
15607	0.25	1	4189 (1) 4685	FALSE	1	4189 (1) 4685
15608	0.25	1	4189 (1) 5064	FALSE	1	4189 (1) 5064
15609	0.25	1	4189 (1) 5225	FALSE	1	4189 (1) 5225
15610	0.25	1	4189 (1) 5702	FALSE	1	4189 (1) 5702
15611	0.25	1	4189 (1) 5959	FALSE	1	4189 (1) 5959
15612	0.25	1	4189 (1) 6135	FALSE	1	4189 (1) 6135
15613	0.25	1	4189 (1) 6912	FALSE	1	4189 (1) 6912
15614	0.25	1	4189 (1) 8156	FALSE	1	4189 (1) 8156
15615	0.25	1	4189 (1) 8685	FALSE	1	4189 (1) 8685
15616	0.25	1	4189 (1) 8894	FALSE	1	4189 (1) 8894
15617	0.25	1	4534 (1) 12234	FALSE	1	4534 (1) 12234
15618	0.25	1	4534 (1) 12917	FALSE	1	4534 (1) 12917
15619	0.25	1	4534 (1) 13828	FALSE	1	4534 (1) 13828
15620	0.25	1	4534 (1) 14719	FALSE	1	4534 (1) 14719
15621	0.25	1	4534 (1) 14740	FALSE	1	4534 (1) 14740
15622	0.25	1	4534 (1) 4685	FALSE	1	4534 (1) 4685
15623	0.25	1	4534 (1) 5064	FALSE	1	4534 (1) 5064
15624	0.25	1	4534 (1) 5225	FALSE	1	4534 (1) 5225
15625	0.25	1	4534 (1) 5702	FALSE	1	4534 (1) 5702
15626	0.25	1	4534 (1) 5959	FALSE	1	4534 (1) 5959
15627	0.25	1	4534 (1) 6135	FALSE	1	4534 (1) 6135
15628	0.25	1	4534 (1) 6912	FALSE	1	4534 (1) 6912
15629	0.25	1	4534 (1) 8156	FALSE	1	4534 (1) 8156
15630	0.25	1	4534 (1) 8685	FALSE	1	4534 (1) 8685
15631	0.25	1	4534 (1) 8894	FALSE	1	4534 (1) 8894
15632	0.25	1	4685 (1) 12234	FALSE	1	4685 (1) 12234
15633	0.25	1	4685 (1) 12917	FALSE	1	4685 (1) 12917
15634	0.25	1	4685 (1) 13828	FALSE	1	4685 (1) 13828
15635	0.25	1	4685 (1) 14719	FALSE	1	4685 (1) 14719
15636	0.25	1	4685 (1) 14740	FALSE	1	4685 (1) 14740
15637	0.25	1	4685 (1) 5064	FALSE	1	4685 (1) 5064
15638	0.25	1	4685 (1) 5225	FALSE	1	4685 (1) 5225
15639	0.25	1	4685 (1) 5702	FALSE	1	4685 (1) 5702
15640	0.25	1	4685 (1) 5959	FALSE	1	4685 (1) 5959
15641	0.25	1	4685 (1) 6135	FALSE	1	4685 (1) 6135
15642	0.25	1	4685 (1) 6912	FALSE	1	4685 (1) 6912
15643	0.25	1	4685 (1) 8156	FALSE	1	4685 (1) 8156
15644	0.25	1	4685 (1) 8685	FALSE	1	4685 (1) 8685
15645	0.25	1	4685 (1) 8894	FALSE	1	4685 (1) 8894
15646	0.25	1	5064 (1) 12234	FALSE	1	5064 (1) 12234
15647	0.25	1	5064 (1) 12917	FALSE	1	5064 (1) 12917
15648	0.25	1	5064 (1) 13828	FALSE	1	5064 (1) 13828
15649	0.25	1	5064 (1) 14719	FALSE	1	5064 (1) 14719
15650	0.25	1	5064 (1) 14740	FALSE	1	5064 (1) 14740
15651	0.25	1	5064 (1) 5225	FALSE	1	5064 (1) 5225
15652	0.25	1	5064 (1) 5702	FALSE	1	5064 (1) 5702
15653	0.25	1	5064 (1) 5959	FALSE	1	5064 (1) 5959
15654	0.25	1	5064 (1) 6135	FALSE	1	5064 (1) 6135
15655	0.25	1	5064 (1) 6912	FALSE	1	5064 (1) 6912
15656	0.25	1	5064 (1) 8156	FALSE	1	5064 (1) 8156
15657	0.25	1	5064 (1) 8685	FALSE	1	5064 (1) 8685
15658	0.25	1	5064 (1) 8894	FALSE	1	5064 (1) 8894
15659	0.25	1	5225 (1) 10793	FALSE	1	5225 (1) 10793
15660	0.25	1	5225 (1) 10896	FALSE	1	5225 (1) 10896
15661	0.25	1	5225 (1) 11083	FALSE	1	5225 (1) 11083
15662	0.25	1	5225 (1) 11114	FALSE	1	5225 (1) 11114
15663	0.25	1	5225 (1) 11267	FALSE	1	5225 (1) 11267
15664	0.25	1	5225 (1) 12202	FALSE	1	5225 (1) 12202
15665	0.25	1	5225 (1) 12234	FALSE	1	5225 (1) 12234
15666	0.25	1	5225 (1) 12917	FALSE	1	5225 (1) 12917
15667	0.25	1	5225 (1) 13079	FALSE	1	5225 (1) 13079
15668	0.25	1	5225 (1) 13238	FALSE	1	5225 (1) 13238
15669	0.25	1	5225 (1) 13252	FALSE	1	5225 (1) 13252
15670	0.25	1	5225 (1) 13326	FALSE	1	5225 (1) 13326
15671	0.25	1	5225 (1) 13351	FALSE	1	5225 (1) 13351
15672	0.25	1	5225 (1) 13660	FALSE	1	5225 (1) 13660
15673	0.25	1	5225 (1) 13828	FALSE	1	5225 (1) 13828
15674	0.25	1	5225 (1) 13960	FALSE	1	5225 (1) 13960
15675	0.25	1	5225 (1) 14555	FALSE	1	5225 (1) 14555
15676	0.25	1	5225 (1) 14719	FALSE	1	5225 (1) 14719
15677	0.25	1	5225 (1) 14740	FALSE	1	5225 (1) 14740
15678	0.25	1	5225 (1) 14793	FALSE	1	5225 (1) 14793
15679	0.25	1	5225 (1) 5664	FALSE	1	5225 (1) 5664
15680	0.25	1	5225 (1) 5702	FALSE	1	5225 (1) 5702
15681	0.25	1	5225 (1) 5734	FALSE	1	5225 (1) 5734
15682	0.25	1	5225 (1) 5875	FALSE	1	5225 (1) 5875
15683	0.25	1	5225 (1) 5907	FALSE	1	5225 (1) 5907
15684	0.25	1	5225 (1) 5959	FALSE	1	5225 (1) 5959
15685	0.25	1	5225 (1) 5964	FALSE	1	5225 (1) 5964
15686	0.25	1	5225 (1) 6048	FALSE	1	5225 (1) 6048
15687	0.25	1	5225 (1) 6135	FALSE	1	5225 (1) 6135
15688	0.25	1	5225 (1) 6244	FALSE	1	5225 (1) 6244
15689	0.25	1	5225 (1) 6344	FALSE	1	5225 (1) 6344
15690	0.25	1	5225 (1) 6561	FALSE	1	5225 (1) 6561
15691	0.25	1	5225 (1) 6912	FALSE	1	5225 (1) 6912
15692	0.25	1	5225 (1) 7042	FALSE	1	5225 (1) 7042
15693	0.25	1	5225 (1) 7163	FALSE	1	5225 (1) 7163
15694	0.25	1	5225 (1) 7815	FALSE	1	5225 (1) 7815
15695	0.25	1	5225 (1) 8156	FALSE	1	5225 (1) 8156
15696	0.25	1	5225 (1) 8685	FALSE	1	5225 (1) 8685
15697	0.25	1	5225 (1) 8853	FALSE	1	5225 (1) 8853
15698	0.25	1	5225 (1) 8894	FALSE	1	5225 (1) 8894
15699	0.25	1	5225 (1) 8935	FALSE	1	5225 (1) 8935
15700	0.25	1	5225 (1) 9090	FALSE	1	5225 (1) 9090
15701	0.25	1	5225 (1) 9682	FALSE	1	5225 (1) 9682
15702	0.25	1	5225 (1) 9695	FALSE	1	5225 (1) 9695
15703	0.25	1	5225 (1) 9808	FALSE	1	5225 (1) 9808
15704	0.25	1	5702 (1) 12234	FALSE	1	5702 (1) 12234
15705	0.25	1	5702 (1) 12917	FALSE	1	5702 (1) 12917
15706	0.25	1	5702 (1) 13828	FALSE	1	5702 (1) 13828
15707	0.25	1	5702 (1) 14719	FALSE	1	5702 (1) 14719
15708	0.25	1	5702 (1) 14740	FALSE	1	5702 (1) 14740
15709	0.25	1	5702 (1) 5959	FALSE	1	5702 (1) 5959
15710	0.25	1	5702 (1) 6135	FALSE	1	5702 (1) 6135
15711	0.25	1	5702 (1) 6912	FALSE	1	5702 (1) 6912
15712	0.25	1	5702 (1) 8156	FALSE	1	5702 (1) 8156
15713	0.25	1	5702 (1) 8685	FALSE	1	5702 (1) 8685
15714	0.25	1	5702 (1) 8894	FALSE	1	5702 (1) 8894
15715	0.25	1	5959 (1) 11076	FALSE	1	5959 (1) 11076
15716	0.25	1	5959 (1) 12234	FALSE	1	5959 (1) 12234
15717	0.25	1	5959 (1) 12884	FALSE	1	5959 (1) 12884
15718	0.25	1	5959 (1) 12917	FALSE	1	5959 (1) 12917
15719	0.25	1	5959 (1) 12996	FALSE	1	5959 (1) 12996
15720	0.25	1	5959 (1) 13828	FALSE	1	5959 (1) 13828
15721	0.25	1	5959 (1) 14685	FALSE	1	5959 (1) 14685
15722	0.25	1	5959 (1) 14719	FALSE	1	5959 (1) 14719
15723	0.25	1	5959 (1) 14740	FALSE	1	5959 (1) 14740
15724	0.25	1	5959 (1) 6135	FALSE	1	5959 (1) 6135
15725	0.25	1	5959 (1) 6230	FALSE	1	5959 (1) 6230
15726	0.25	1	5959 (1) 6912	FALSE	1	5959 (1) 6912
15727	0.25	1	5959 (1) 7244	FALSE	1	5959 (1) 7244
15728	0.25	1	5959 (1) 7410	FALSE	1	5959 (1) 7410
15729	0.25	1	5959 (1) 7543	FALSE	1	5959 (1) 7543
15730	0.25	1	5959 (1) 7758	FALSE	1	5959 (1) 7758
15731	0.25	1	5959 (1) 8156	FALSE	1	5959 (1) 8156
15732	0.25	1	5959 (1) 8649	FALSE	1	5959 (1) 8649
15733	0.25	1	5959 (1) 8685	FALSE	1	5959 (1) 8685
15734	0.25	1	5959 (1) 8894	FALSE	1	5959 (1) 8894
15735	0.25	1	6135 (1) 12234	FALSE	1	6135 (1) 12234
15736	0.25	1	6135 (1) 12917	FALSE	1	6135 (1) 12917
15737	0.25	1	6135 (1) 13828	FALSE	1	6135 (1) 13828
15738	0.25	1	6135 (1) 14719	FALSE	1	6135 (1) 14719
15739	0.25	1	6135 (1) 14740	FALSE	1	6135 (1) 14740
15740	0.25	1	6135 (1) 6912	FALSE	1	6135 (1) 6912
15741	0.25	1	6135 (1) 8156	FALSE	1	6135 (1) 8156
15742	0.25	1	6135 (1) 8685	FALSE	1	6135 (1) 8685
15743	0.25	1	6135 (1) 8894	FALSE	1	6135 (1) 8894
15744	0.25	1	6912 (1) 12234	FALSE	1	6912 (1) 12234
15745	0.25	1	6912 (1) 12917	FALSE	1	6912 (1) 12917
15746	0.25	1	6912 (1) 13828	FALSE	1	6912 (1) 13828
15747	0.25	1	6912 (1) 14719	FALSE	1	6912 (1) 14719
15748	0.25	1	6912 (1) 14740	FALSE	1	6912 (1) 14740
15749	0.25	1	6912 (1) 8156	FALSE	1	6912 (1) 8156
15750	0.25	1	6912 (1) 8685	FALSE	1	6912 (1) 8685
15751	0.25	1	6912 (1) 8894	FALSE	1	6912 (1) 8894
15752	0.25	1	8156 (1) 12234	FALSE	1	8156 (1) 12234
15753	0.25	1	8156 (1) 12917	FALSE	1	8156 (1) 12917
15754	0.25	1	8156 (1) 13828	FALSE	1	8156 (1) 13828
15755	0.25	1	8156 (1) 14719	FALSE	1	8156 (1) 14719
15756	0.25	1	8156 (1) 14740	FALSE	1	8156 (1) 14740
15757	0.25	1	8156 (1) 8685	FALSE	1	8156 (1) 8685
15758	0.25	1	8156 (1) 8894	FALSE	1	8156 (1) 8894
15759	0.25	1	8685 (1) 12234	FALSE	1	8685 (1) 12234
15760	0.25	1	8685 (1) 12917	FALSE	1	8685 (1) 12917
15761	0.25	1	8685 (1) 13828	FALSE	1	8685 (1) 13828
15762	0.25	1	8685 (1) 14719	FALSE	1	8685 (1) 14719
15763	0.25	1	8685 (1) 14740	FALSE	1	8685 (1) 14740
15764	0.25	1	8685 (1) 8894	FALSE	1	8685 (1) 8894
15765	0.25	1	8894 (1) 12234	FALSE	1	8894 (1) 12234
15766	0.25	1	8894 (1) 12917	FALSE	1	8894 (1) 12917
15767	0.25	1	8894 (1) 13828	FALSE	1	8894 (1) 13828
15768	0.25	1	8894 (1) 14719	FALSE	1	8894 (1) 14719
15769	0.25	1	8894 (1) 14740	FALSE	1	8894 (1) 14740
15770	0.25	1	12884 (1) 12996	FALSE	1	12884 (1) 12996
15771	0.25	1	12884 (1) 14685	FALSE	1	12884 (1) 14685
15772	0.25	1	12996 (1) 14685	FALSE	1	12996 (1) 14685
15773	0.25	1	11096 (1) 11267	FALSE	1	11096 (1) 11267
15774	0.25	1	11096 (1) 12202	FALSE	1	11096 (1) 12202
15775	0.25	1	11096 (1) 12952	FALSE	1	11096 (1) 12952
15776	0.25	1	11096 (1) 13309	FALSE	1	11096 (1) 13309
15777	0.25	1	11096 (1) 13351	FALSE	1	11096 (1) 13351
15778	0.25	1	11096 (1) 13960	FALSE	1	11096 (1) 13960
15779	0.25	1	11096 (1) 14235	FALSE	1	11096 (1) 14235
15780	0.25	1	11096 (1) 14635	FALSE	1	11096 (1) 14635
15781	0.25	1	11096 (1) 14822	FALSE	1	11096 (1) 14822
15782	0.25	1	12952 (1) 13309	FALSE	1	12952 (1) 13309
15783	0.25	1	12952 (1) 13351	FALSE	1	12952 (1) 13351
15784	0.25	1	12952 (1) 13960	FALSE	1	12952 (1) 13960
15785	0.25	1	12952 (1) 14235	FALSE	1	12952 (1) 14235
15786	0.25	1	12952 (1) 14635	FALSE	1	12952 (1) 14635
15787	0.25	1	12952 (1) 14822	FALSE	1	12952 (1) 14822
15788	0.25	1	13309 (1) 13351	FALSE	1	13309 (1) 13351
15789	0.25	1	13309 (1) 13960	FALSE	1	13309 (1) 13960
15790	0.25	1	13309 (1) 14235	FALSE	1	13309 (1) 14235
15791	0.25	1	13309 (1) 14635	FALSE	1	13309 (1) 14635
15792	0.25	1	13309 (1) 14822	FALSE	1	13309 (1) 14822
15793	0.25	1	14235 (1) 14635	FALSE	1	14235 (1) 14635
15794	0.25	1	14235 (1) 14822	FALSE	1	14235 (1) 14822
15795	0.25	1	14635 (1) 14822	FALSE	1	14635 (1) 14822
15796	0.25	1	1231 (1) 14229	FALSE	1	1231 (1) 14229
15797	0.25	1	1231 (1) 14598	FALSE	1	1231 (1) 14598
15798	0.25	1	1231 (1) 2282	FALSE	1	1231 (1) 2282
15799	0.25	1	1231 (1) 2495	FALSE	1	1231 (1) 2495
15800	0.25	1	14229 (1) 14598	FALSE	1	14229 (1) 14598
15801	0.25	1	2282 (1) 14229	FALSE	1	2282 (1) 14229
15802	0.25	1	2282 (1) 14598	FALSE	1	2282 (1) 14598
15803	0.25	1	2282 (1) 2495	FALSE	1	2282 (1) 2495
15804	0.25	1	2495 (1) 14229	FALSE	1	2495 (1) 14229
15805	0.25	1	2495 (1) 14598	FALSE	1	2495 (1) 14598
15806	0.25	1	12949 (1) 13345	FALSE	1	12949 (1) 13345
15807	0.25	1	1514 (1) 10429	FALSE	1	1514 (1) 10429
15808	0.25	1	1514 (1) 10472	FALSE	1	1514 (1) 10472
15809	0.25	1	1514 (1) 10523	FALSE	1	1514 (1) 10523
15810	0.25	1	1514 (1) 10542	FALSE	1	1514 (1) 10542
15811	0.25	1	1514 (1) 11794	FALSE	1	1514 (1) 11794
15812	0.25	1	1514 (1) 12057	FALSE	1	1514 (1) 12057
15813	0.25	1	1514 (1) 1558	FALSE	1	1514 (1) 1558
15814	0.25	1	1514 (1) 2323	FALSE	1	1514 (1) 2323
15815	0.25	1	1514 (1) 2512	FALSE	1	1514 (1) 2512
15816	0.25	1	1514 (1) 4419	FALSE	1	1514 (1) 4419
15817	0.25	1	1514 (1) 4431	FALSE	1	1514 (1) 4431
15818	0.25	1	1514 (1) 5128	FALSE	1	1514 (1) 5128
15819	0.25	1	1514 (1) 5907	FALSE	1	1514 (1) 5907
15820	0.25	1	1514 (1) 6414	FALSE	1	1514 (1) 6414
15821	0.25	1	1514 (1) 7453	FALSE	1	1514 (1) 7453
15822	0.25	1	1514 (1) 9251	FALSE	1	1514 (1) 9251
15823	0.25	1	2323 (1) 10429	FALSE	1	2323 (1) 10429
15824	0.25	1	2323 (1) 10472	FALSE	1	2323 (1) 10472
15825	0.25	1	2323 (1) 10523	FALSE	1	2323 (1) 10523
15826	0.25	1	2323 (1) 10542	FALSE	1	2323 (1) 10542
15827	0.25	1	2323 (1) 11794	FALSE	1	2323 (1) 11794
15828	0.25	1	2323 (1) 12057	FALSE	1	2323 (1) 12057
15829	0.25	1	2323 (1) 2512	FALSE	1	2323 (1) 2512
15830	0.25	1	2323 (1) 4419	FALSE	1	2323 (1) 4419
15831	0.25	1	2323 (1) 4431	FALSE	1	2323 (1) 4431
15832	0.25	1	2323 (1) 5128	FALSE	1	2323 (1) 5128
15833	0.25	1	2323 (1) 5907	FALSE	1	2323 (1) 5907
15834	0.25	1	2323 (1) 6414	FALSE	1	2323 (1) 6414
15835	0.25	1	2323 (1) 7453	FALSE	1	2323 (1) 7453
15836	0.25	1	2323 (1) 9251	FALSE	1	2323 (1) 9251
15837	0.25	1	2512 (1) 10429	FALSE	1	2512 (1) 10429
15838	0.25	1	2512 (1) 10472	FALSE	1	2512 (1) 10472
15839	0.25	1	2512 (1) 10523	FALSE	1	2512 (1) 10523
15840	0.25	1	2512 (1) 10542	FALSE	1	2512 (1) 10542
15841	0.25	1	2512 (1) 11794	FALSE	1	2512 (1) 11794
15842	0.25	1	2512 (1) 12057	FALSE	1	2512 (1) 12057
15843	0.25	1	2512 (1) 4419	FALSE	1	2512 (1) 4419
15844	0.25	1	2512 (1) 4431	FALSE	1	2512 (1) 4431
15845	0.25	1	2512 (1) 5128	FALSE	1	2512 (1) 5128
15846	0.25	1	2512 (1) 5907	FALSE	1	2512 (1) 5907
15847	0.25	1	2512 (1) 6414	FALSE	1	2512 (1) 6414
15848	0.25	1	2512 (1) 7453	FALSE	1	2512 (1) 7453
15849	0.25	1	2512 (1) 9251	FALSE	1	2512 (1) 9251
15850	0.25	1	4419 (1) 10429	FALSE	1	4419 (1) 10429
15851	0.25	1	4419 (1) 10472	FALSE	1	4419 (1) 10472
15852	0.25	1	4419 (1) 10523	FALSE	1	4419 (1) 10523
15853	0.25	1	4419 (1) 10542	FALSE	1	4419 (1) 10542
15854	0.25	1	4419 (1) 11794	FALSE	1	4419 (1) 11794
15855	0.25	1	4419 (1) 12057	FALSE	1	4419 (1) 12057
15856	0.25	1	4419 (1) 4431	FALSE	1	4419 (1) 4431
15857	0.25	1	4419 (1) 5128	FALSE	1	4419 (1) 5128
15858	0.25	1	4419 (1) 5907	FALSE	1	4419 (1) 5907
15859	0.25	1	4419 (1) 6414	FALSE	1	4419 (1) 6414
15860	0.25	1	4419 (1) 7453	FALSE	1	4419 (1) 7453
15861	0.25	1	4419 (1) 9251	FALSE	1	4419 (1) 9251
15862	0.25	1	4431 (1) 10429	FALSE	1	4431 (1) 10429
15863	0.25	1	4431 (1) 10472	FALSE	1	4431 (1) 10472
15864	0.25	1	4431 (1) 10523	FALSE	1	4431 (1) 10523
15865	0.25	1	4431 (1) 10542	FALSE	1	4431 (1) 10542
15866	0.25	1	4431 (1) 11794	FALSE	1	4431 (1) 11794
15867	0.25	1	4431 (1) 12057	FALSE	1	4431 (1) 12057
15868	0.25	1	4431 (1) 5128	FALSE	1	4431 (1) 5128
15869	0.25	1	4431 (1) 5907	FALSE	1	4431 (1) 5907
15870	0.25	1	4431 (1) 6414	FALSE	1	4431 (1) 6414
15871	0.25	1	4431 (1) 7453	FALSE	1	4431 (1) 7453
15872	0.25	1	4431 (1) 9251	FALSE	1	4431 (1) 9251
15873	0.25	1	5128 (1) 10429	FALSE	1	5128 (1) 10429
15874	0.25	1	5128 (1) 10472	FALSE	1	5128 (1) 10472
15875	0.25	1	5128 (1) 10523	FALSE	1	5128 (1) 10523
15876	0.25	1	5128 (1) 10542	FALSE	1	5128 (1) 10542
15877	0.25	1	5128 (1) 11794	FALSE	1	5128 (1) 11794
15878	0.25	1	5128 (1) 12057	FALSE	1	5128 (1) 12057
15879	0.25	1	5128 (1) 5907	FALSE	1	5128 (1) 5907
15880	0.25	1	5128 (1) 6414	FALSE	1	5128 (1) 6414
15881	0.25	1	5128 (1) 7453	FALSE	1	5128 (1) 7453
15882	0.25	1	5128 (1) 9251	FALSE	1	5128 (1) 9251
15883	0.25	1	5907 (1) 10429	FALSE	1	5907 (1) 10429
15884	0.25	1	5907 (1) 10472	FALSE	1	5907 (1) 10472
15885	0.25	1	5907 (1) 10523	FALSE	1	5907 (1) 10523
15886	0.25	1	5907 (1) 10542	FALSE	1	5907 (1) 10542
15887	0.25	1	5907 (1) 10793	FALSE	1	5907 (1) 10793
15888	0.25	1	5907 (1) 10896	FALSE	1	5907 (1) 10896
15889	0.25	1	5907 (1) 11083	FALSE	1	5907 (1) 11083
15890	0.25	1	5907 (1) 11114	FALSE	1	5907 (1) 11114
15891	0.25	1	5907 (1) 11267	FALSE	1	5907 (1) 11267
15892	0.25	1	5907 (1) 11794	FALSE	1	5907 (1) 11794
15893	0.25	1	5907 (1) 12057	FALSE	1	5907 (1) 12057
15894	0.25	1	5907 (1) 12202	FALSE	1	5907 (1) 12202
15895	0.25	1	5907 (1) 13079	FALSE	1	5907 (1) 13079
15896	0.25	1	5907 (1) 13238	FALSE	1	5907 (1) 13238
15897	0.25	1	5907 (1) 13252	FALSE	1	5907 (1) 13252
15898	0.25	1	5907 (1) 13326	FALSE	1	5907 (1) 13326
15899	0.25	1	5907 (1) 13351	FALSE	1	5907 (1) 13351
15900	0.25	1	5907 (1) 13660	FALSE	1	5907 (1) 13660
15901	0.25	1	5907 (1) 13960	FALSE	1	5907 (1) 13960
15902	0.25	1	5907 (1) 14555	FALSE	1	5907 (1) 14555
15903	0.25	1	5907 (1) 14793	FALSE	1	5907 (1) 14793
15904	0.25	1	5907 (1) 5964	FALSE	1	5907 (1) 5964
15905	0.25	1	5907 (1) 6048	FALSE	1	5907 (1) 6048
15906	0.25	1	5907 (1) 6244	FALSE	1	5907 (1) 6244
15907	0.25	1	5907 (1) 6344	FALSE	1	5907 (1) 6344
15908	0.25	1	5907 (1) 6414	FALSE	1	5907 (1) 6414
15909	0.25	1	5907 (1) 6561	FALSE	1	5907 (1) 6561
15910	0.25	1	5907 (1) 7042	FALSE	1	5907 (1) 7042
15911	0.25	1	5907 (1) 7163	FALSE	1	5907 (1) 7163
15912	0.25	1	5907 (1) 7453	FALSE	1	5907 (1) 7453
15913	0.25	1	5907 (1) 7815	FALSE	1	5907 (1) 7815
15914	0.25	1	5907 (1) 8853	FALSE	1	5907 (1) 8853
15915	0.25	1	5907 (1) 8935	FALSE	1	5907 (1) 8935
15916	0.25	1	5907 (1) 9090	FALSE	1	5907 (1) 9090
15917	0.25	1	5907 (1) 9251	FALSE	1	5907 (1) 9251
15918	0.25	1	5907 (1) 9682	FALSE	1	5907 (1) 9682
15919	0.25	1	5907 (1) 9695	FALSE	1	5907 (1) 9695
15920	0.25	1	5907 (1) 9808	FALSE	1	5907 (1) 9808
15921	0.25	1	6414 (1) 10429	FALSE	1	6414 (1) 10429
15922	0.25	1	6414 (1) 10472	FALSE	1	6414 (1) 10472
15923	0.25	1	6414 (1) 10523	FALSE	1	6414 (1) 10523
15924	0.25	1	6414 (1) 10542	FALSE	1	6414 (1) 10542
15925	0.25	1	6414 (1) 11794	FALSE	1	6414 (1) 11794
15926	0.25	1	6414 (1) 12057	FALSE	1	6414 (1) 12057
15927	0.25	1	6414 (1) 7453	FALSE	1	6414 (1) 7453
15928	0.25	1	6414 (1) 9251	FALSE	1	6414 (1) 9251
15929	0.25	1	7453 (1) 10429	FALSE	1	7453 (1) 10429
15930	0.25	1	7453 (1) 10472	FALSE	1	7453 (1) 10472
15931	0.25	1	7453 (1) 10523	FALSE	1	7453 (1) 10523
15932	0.25	1	7453 (1) 10542	FALSE	1	7453 (1) 10542
15933	0.25	1	7453 (1) 11794	FALSE	1	7453 (1) 11794
15934	0.25	1	7453 (1) 12057	FALSE	1	7453 (1) 12057
15935	0.25	1	7453 (1) 9251	FALSE	1	7453 (1) 9251
15936	0.25	1	9251 (1) 10429	FALSE	1	9251 (1) 10429
15937	0.25	1	9251 (1) 10472	FALSE	1	9251 (1) 10472
15938	0.25	1	9251 (1) 10523	FALSE	1	9251 (1) 10523
15939	0.25	1	9251 (1) 10542	FALSE	1	9251 (1) 10542
15940	0.25	1	9251 (1) 11794	FALSE	1	9251 (1) 11794
15941	0.25	1	9251 (1) 12057	FALSE	1	9251 (1) 12057
15942	0.25	1	2117 (1) 10429	FALSE	1	2117 (1) 10429
15943	0.25	1	2117 (1) 10472	FALSE	1	2117 (1) 10472
15944	0.25	1	2117 (1) 10523	FALSE	1	2117 (1) 10523
15945	0.25	1	2117 (1) 10542	FALSE	1	2117 (1) 10542
15946	0.25	1	2117 (1) 11794	FALSE	1	2117 (1) 11794
15947	0.25	1	2117 (1) 12057	FALSE	1	2117 (1) 12057
15948	0.25	1	2117 (1) 2323	FALSE	1	2117 (1) 2323
15949	0.25	1	2117 (1) 2512	FALSE	1	2117 (1) 2512
15950	0.25	1	2117 (1) 4419	FALSE	1	2117 (1) 4419
15951	0.25	1	2117 (1) 4431	FALSE	1	2117 (1) 4431
15952	0.25	1	2117 (1) 5907	FALSE	1	2117 (1) 5907
15953	0.25	1	2117 (1) 7453	FALSE	1	2117 (1) 7453
15954	0.25	1	2117 (1) 9251	FALSE	1	2117 (1) 9251
15955	0.25	1	2353 (1) 10216	FALSE	1	2353 (1) 10216
15956	0.25	1	2353 (1) 11758	FALSE	1	2353 (1) 11758
15957	0.25	1	2353 (1) 11760	FALSE	1	2353 (1) 11760
15958	0.25	1	2353 (1) 2696	FALSE	1	2353 (1) 2696
15959	0.25	1	2353 (1) 2998	FALSE	1	2353 (1) 2998
15960	0.25	1	2353 (1) 3505	FALSE	1	2353 (1) 3505
15961	0.25	1	2353 (1) 5222	FALSE	1	2353 (1) 5222
15962	0.25	1	2353 (1) 6769	FALSE	1	2353 (1) 6769
15963	0.25	1	2353 (1) 7941	FALSE	1	2353 (1) 7941
15964	0.25	1	2353 (1) 8117	FALSE	1	2353 (1) 8117
15965	0.25	1	2696 (1) 10216	FALSE	1	2696 (1) 10216
15966	0.25	1	2696 (1) 11758	FALSE	1	2696 (1) 11758
15967	0.25	1	2696 (1) 11760	FALSE	1	2696 (1) 11760
15968	0.25	1	2696 (1) 2998	FALSE	1	2696 (1) 2998
15969	0.25	1	2696 (1) 3505	FALSE	1	2696 (1) 3505
15970	0.25	1	2696 (1) 5222	FALSE	1	2696 (1) 5222
15971	0.25	1	2696 (1) 6769	FALSE	1	2696 (1) 6769
15972	0.25	1	2696 (1) 7941	FALSE	1	2696 (1) 7941
15973	0.25	1	2696 (1) 8117	FALSE	1	2696 (1) 8117
15974	0.25	1	2998 (1) 10216	FALSE	1	2998 (1) 10216
15975	0.25	1	2998 (1) 11758	FALSE	1	2998 (1) 11758
15976	0.25	1	2998 (1) 11760	FALSE	1	2998 (1) 11760
15977	0.25	1	2998 (1) 3505	FALSE	1	2998 (1) 3505
15978	0.25	1	2998 (1) 5222	FALSE	1	2998 (1) 5222
15979	0.25	1	2998 (1) 6769	FALSE	1	2998 (1) 6769
15980	0.25	1	2998 (1) 7941	FALSE	1	2998 (1) 7941
15981	0.25	1	2998 (1) 8117	FALSE	1	2998 (1) 8117
15982	0.25	1	3505 (1) 10216	FALSE	1	3505 (1) 10216
15983	0.25	1	3505 (1) 11758	FALSE	1	3505 (1) 11758
15984	0.25	1	3505 (1) 11760	FALSE	1	3505 (1) 11760
15985	0.25	1	3505 (1) 5222	FALSE	1	3505 (1) 5222
15986	0.25	1	3505 (1) 6769	FALSE	1	3505 (1) 6769
15987	0.25	1	3505 (1) 7941	FALSE	1	3505 (1) 7941
15988	0.25	1	3505 (1) 8117	FALSE	1	3505 (1) 8117
15989	0.25	1	5222 (1) 10216	FALSE	1	5222 (1) 10216
15990	0.25	1	5222 (1) 11758	FALSE	1	5222 (1) 11758
15991	0.25	1	5222 (1) 11760	FALSE	1	5222 (1) 11760
15992	0.25	1	5222 (1) 6769	FALSE	1	5222 (1) 6769
15993	0.25	1	5222 (1) 7941	FALSE	1	5222 (1) 7941
15994	0.25	1	5222 (1) 8117	FALSE	1	5222 (1) 8117
15995	0.25	1	6769 (1) 10216	FALSE	1	6769 (1) 10216
15996	0.25	1	6769 (1) 11758	FALSE	1	6769 (1) 11758
15997	0.25	1	6769 (1) 11760	FALSE	1	6769 (1) 11760
15998	0.25	1	6769 (1) 7941	FALSE	1	6769 (1) 7941
15999	0.25	1	6769 (1) 8117	FALSE	1	6769 (1) 8117
16000	0.25	1	7941 (1) 10216	FALSE	1	7941 (1) 10216
16001	0.25	1	7941 (1) 11758	FALSE	1	7941 (1) 11758
16002	0.25	1	7941 (1) 11760	FALSE	1	7941 (1) 11760
16003	0.25	1	7941 (1) 8117	FALSE	1	7941 (1) 8117
16004	0.25	1	8117 (1) 10216	FALSE	1	8117 (1) 10216
16005	0.25	1	8117 (1) 11758	FALSE	1	8117 (1) 11758
16006	0.25	1	8117 (1) 11760	FALSE	1	8117 (1) 11760
16007	0.25	1	2408 (1) 12949	FALSE	1	2408 (1) 12949
16008	0.25	1	2408 (1) 13345	FALSE	1	2408 (1) 13345
16009	0.25	1	2408 (1) 5490	FALSE	1	2408 (1) 5490
16010	0.25	1	2408 (1) 6763	FALSE	1	2408 (1) 6763
16011	0.25	1	5490 (1) 12949	FALSE	1	5490 (1) 12949
16012	0.25	1	5490 (1) 13345	FALSE	1	5490 (1) 13345
16013	0.25	1	5490 (1) 6763	FALSE	1	5490 (1) 6763
16014	0.25	1	6763 (1) 12949	FALSE	1	6763 (1) 12949
16015	0.25	1	6763 (1) 13345	FALSE	1	6763 (1) 13345
16016	0.25	1	2788 (1) 11096	FALSE	1	2788 (1) 11096
16017	0.25	1	2788 (1) 11267	FALSE	1	2788 (1) 11267
16018	0.25	1	2788 (1) 12202	FALSE	1	2788 (1) 12202
16019	0.25	1	2788 (1) 12952	FALSE	1	2788 (1) 12952
16020	0.25	1	2788 (1) 13309	FALSE	1	2788 (1) 13309
16021	0.25	1	2788 (1) 13351	FALSE	1	2788 (1) 13351
16022	0.25	1	2788 (1) 13960	FALSE	1	2788 (1) 13960
16023	0.25	1	2788 (1) 14235	FALSE	1	2788 (1) 14235
16024	0.25	1	2788 (1) 14635	FALSE	1	2788 (1) 14635
16025	0.25	1	2788 (1) 14822	FALSE	1	2788 (1) 14822
16026	0.25	1	2788 (1) 3370	FALSE	1	2788 (1) 3370
16027	0.25	1	2788 (1) 3821	FALSE	1	2788 (1) 3821
16028	0.25	1	2788 (1) 4581	FALSE	1	2788 (1) 4581
16029	0.25	1	2788 (1) 4835	FALSE	1	2788 (1) 4835
16030	0.25	1	2788 (1) 5076	FALSE	1	2788 (1) 5076
16031	0.25	1	2788 (1) 5213	FALSE	1	2788 (1) 5213
16032	0.25	1	2788 (1) 5322	FALSE	1	2788 (1) 5322
16033	0.25	1	2788 (1) 5349	FALSE	1	2788 (1) 5349
16034	0.25	1	2788 (1) 5964	FALSE	1	2788 (1) 5964
16035	0.25	1	2788 (1) 7141	FALSE	1	2788 (1) 7141
16036	0.25	1	2788 (1) 7410	FALSE	1	2788 (1) 7410
16037	0.25	1	2788 (1) 8067	FALSE	1	2788 (1) 8067
16038	0.25	1	2788 (1) 8430	FALSE	1	2788 (1) 8430
16039	0.25	1	2788 (1) 8935	FALSE	1	2788 (1) 8935
16040	0.25	1	2788 (1) 9679	FALSE	1	2788 (1) 9679
16041	0.25	1	2788 (1) 9682	FALSE	1	2788 (1) 9682
16042	0.25	1	2788 (1) 9695	FALSE	1	2788 (1) 9695
16043	0.25	1	3370 (1) 11096	FALSE	1	3370 (1) 11096
16044	0.25	1	3370 (1) 11267	FALSE	1	3370 (1) 11267
16045	0.25	1	3370 (1) 12202	FALSE	1	3370 (1) 12202
16046	0.25	1	3370 (1) 12952	FALSE	1	3370 (1) 12952
16047	0.25	1	3370 (1) 13309	FALSE	1	3370 (1) 13309
16048	0.25	1	3370 (1) 13351	FALSE	1	3370 (1) 13351
16049	0.25	1	3370 (1) 13960	FALSE	1	3370 (1) 13960
16050	0.25	1	3370 (1) 14235	FALSE	1	3370 (1) 14235
16051	0.25	1	3370 (1) 14635	FALSE	1	3370 (1) 14635
16052	0.25	1	3370 (1) 14822	FALSE	1	3370 (1) 14822
16053	0.25	1	3370 (1) 3821	FALSE	1	3370 (1) 3821
16054	0.25	1	3370 (1) 4581	FALSE	1	3370 (1) 4581
16055	0.25	1	3370 (1) 4835	FALSE	1	3370 (1) 4835
16056	0.25	1	3370 (1) 5076	FALSE	1	3370 (1) 5076
16057	0.25	1	3370 (1) 5213	FALSE	1	3370 (1) 5213
16058	0.25	1	3370 (1) 5322	FALSE	1	3370 (1) 5322
16059	0.25	1	3370 (1) 5349	FALSE	1	3370 (1) 5349
16060	0.25	1	3370 (1) 5964	FALSE	1	3370 (1) 5964
16061	0.25	1	3370 (1) 7141	FALSE	1	3370 (1) 7141
16062	0.25	1	3370 (1) 7410	FALSE	1	3370 (1) 7410
16063	0.25	1	3370 (1) 8067	FALSE	1	3370 (1) 8067
16064	0.25	1	3370 (1) 8430	FALSE	1	3370 (1) 8430
16065	0.25	1	3370 (1) 8935	FALSE	1	3370 (1) 8935
16066	0.25	1	3370 (1) 9679	FALSE	1	3370 (1) 9679
16067	0.25	1	3370 (1) 9682	FALSE	1	3370 (1) 9682
16068	0.25	1	3370 (1) 9695	FALSE	1	3370 (1) 9695
16069	0.25	1	3821 (1) 11096	FALSE	1	3821 (1) 11096
16070	0.25	1	3821 (1) 11267	FALSE	1	3821 (1) 11267
16071	0.25	1	3821 (1) 12202	FALSE	1	3821 (1) 12202
16072	0.25	1	3821 (1) 12952	FALSE	1	3821 (1) 12952
16073	0.25	1	3821 (1) 13309	FALSE	1	3821 (1) 13309
16074	0.25	1	3821 (1) 13960	FALSE	1	3821 (1) 13960
16075	0.25	1	3821 (1) 14235	FALSE	1	3821 (1) 14235
16076	0.25	1	3821 (1) 14635	FALSE	1	3821 (1) 14635
16077	0.25	1	3821 (1) 14822	FALSE	1	3821 (1) 14822
16078	0.25	1	3821 (1) 4581	FALSE	1	3821 (1) 4581
16079	0.25	1	3821 (1) 4835	FALSE	1	3821 (1) 4835
16080	0.25	1	3821 (1) 5076	FALSE	1	3821 (1) 5076
16081	0.25	1	3821 (1) 5213	FALSE	1	3821 (1) 5213
16082	0.25	1	3821 (1) 5322	FALSE	1	3821 (1) 5322
16083	0.25	1	3821 (1) 5349	FALSE	1	3821 (1) 5349
16084	0.25	1	3821 (1) 5964	FALSE	1	3821 (1) 5964
16085	0.25	1	3821 (1) 7410	FALSE	1	3821 (1) 7410
16086	0.25	1	3821 (1) 8067	FALSE	1	3821 (1) 8067
16087	0.25	1	3821 (1) 8430	FALSE	1	3821 (1) 8430
16088	0.25	1	3821 (1) 8935	FALSE	1	3821 (1) 8935
16089	0.25	1	3821 (1) 9682	FALSE	1	3821 (1) 9682
16090	0.25	1	3821 (1) 9695	FALSE	1	3821 (1) 9695
16091	0.25	1	4581 (1) 10793	FALSE	1	4581 (1) 10793
16092	0.25	1	4581 (1) 10896	FALSE	1	4581 (1) 10896
16093	0.25	1	4581 (1) 11083	FALSE	1	4581 (1) 11083
16094	0.25	1	4581 (1) 11096	FALSE	1	4581 (1) 11096
16095	0.25	1	4581 (1) 11114	FALSE	1	4581 (1) 11114
16096	0.25	2	4581 (2) 11267	FALSE	2	4581 (2) 11267
16097	0.25	2	4581 (2) 12202	FALSE	2	4581 (2) 12202
16098	0.25	1	4581 (1) 12952	FALSE	1	4581 (1) 12952
16099	0.25	1	4581 (1) 13079	FALSE	1	4581 (1) 13079
16100	0.25	1	4581 (1) 13238	FALSE	1	4581 (1) 13238
16101	0.25	1	4581 (1) 13252	FALSE	1	4581 (1) 13252
16102	0.25	1	4581 (1) 13309	FALSE	1	4581 (1) 13309
16103	0.25	1	4581 (1) 13326	FALSE	1	4581 (1) 13326
16104	0.25	2	4581 (2) 13351	FALSE	2	4581 (2) 13351
16105	0.25	1	4581 (1) 13660	FALSE	1	4581 (1) 13660
16106	0.25	2	4581 (2) 13960	FALSE	2	4581 (2) 13960
16107	0.25	1	4581 (1) 14235	FALSE	1	4581 (1) 14235
16108	0.25	1	4581 (1) 14555	FALSE	1	4581 (1) 14555
16109	0.25	1	4581 (1) 14635	FALSE	1	4581 (1) 14635
16110	0.25	1	4581 (1) 14793	FALSE	1	4581 (1) 14793
16111	0.25	1	4581 (1) 14822	FALSE	1	4581 (1) 14822
16112	0.25	1	4581 (1) 4835	FALSE	1	4581 (1) 4835
16113	0.25	1	4581 (1) 5076	FALSE	1	4581 (1) 5076
16114	0.25	2	4581 (2) 5213	FALSE	2	4581 (2) 5213
16115	0.25	1	4581 (1) 5225	FALSE	1	4581 (1) 5225
16116	0.25	1	4581 (1) 5322	FALSE	1	4581 (1) 5322
16117	0.25	1	4581 (1) 5349	FALSE	1	4581 (1) 5349
16118	0.25	1	4581 (1) 5664	FALSE	1	4581 (1) 5664
16119	0.25	1	4581 (1) 5734	FALSE	1	4581 (1) 5734
16120	0.25	1	4581 (1) 5875	FALSE	1	4581 (1) 5875
16121	0.25	1	4581 (1) 5907	FALSE	1	4581 (1) 5907
16122	0.25	2	4581 (2) 5964	FALSE	2	4581 (2) 5964
16123	0.25	1	4581 (1) 6048	FALSE	1	4581 (1) 6048
16124	0.25	1	4581 (1) 6244	FALSE	1	4581 (1) 6244
16125	0.25	1	4581 (1) 6344	FALSE	1	4581 (1) 6344
16126	0.25	1	4581 (1) 6561	FALSE	1	4581 (1) 6561
16127	0.25	1	4581 (1) 7042	FALSE	1	4581 (1) 7042
16128	0.25	1	4581 (1) 7141	FALSE	1	4581 (1) 7141
16129	0.25	1	4581 (1) 7163	FALSE	1	4581 (1) 7163
16130	0.25	1	4581 (1) 7410	FALSE	1	4581 (1) 7410
16131	0.25	1	4581 (1) 7815	FALSE	1	4581 (1) 7815
16132	0.25	1	4581 (1) 8067	FALSE	1	4581 (1) 8067
16133	0.25	1	4581 (1) 8430	FALSE	1	4581 (1) 8430
16134	0.25	1	4581 (1) 8853	FALSE	1	4581 (1) 8853
16135	0.25	2	4581 (2) 8935	FALSE	2	4581 (2) 8935
16136	0.25	1	4581 (1) 9090	FALSE	1	4581 (1) 9090
16137	0.25	1	4581 (1) 9679	FALSE	1	4581 (1) 9679
16138	0.25	2	4581 (2) 9682	FALSE	2	4581 (2) 9682
16139	0.25	2	4581 (2) 9695	FALSE	2	4581 (2) 9695
16140	0.25	1	4581 (1) 9808	FALSE	1	4581 (1) 9808
16141	0.25	1	4835 (1) 11096	FALSE	1	4835 (1) 11096
16142	0.25	1	4835 (1) 11267	FALSE	1	4835 (1) 11267
16143	0.25	1	4835 (1) 12202	FALSE	1	4835 (1) 12202
16144	0.25	1	4835 (1) 12952	FALSE	1	4835 (1) 12952
16145	0.25	1	4835 (1) 13309	FALSE	1	4835 (1) 13309
16146	0.25	1	4835 (1) 13960	FALSE	1	4835 (1) 13960
16147	0.25	1	4835 (1) 14235	FALSE	1	4835 (1) 14235
16148	0.25	1	4835 (1) 14635	FALSE	1	4835 (1) 14635
16149	0.25	1	4835 (1) 14822	FALSE	1	4835 (1) 14822
16150	0.25	1	4835 (1) 5076	FALSE	1	4835 (1) 5076
16151	0.25	1	4835 (1) 5213	FALSE	1	4835 (1) 5213
16152	0.25	1	4835 (1) 5322	FALSE	1	4835 (1) 5322
16153	0.25	1	4835 (1) 5349	FALSE	1	4835 (1) 5349
16154	0.25	1	4835 (1) 5964	FALSE	1	4835 (1) 5964
16155	0.25	1	4835 (1) 7410	FALSE	1	4835 (1) 7410
16156	0.25	1	4835 (1) 8067	FALSE	1	4835 (1) 8067
16157	0.25	1	4835 (1) 8430	FALSE	1	4835 (1) 8430
16158	0.25	1	4835 (1) 8935	FALSE	1	4835 (1) 8935
16159	0.25	1	4835 (1) 9679	FALSE	1	4835 (1) 9679
16160	0.25	1	4835 (1) 9682	FALSE	1	4835 (1) 9682
16161	0.25	1	4835 (1) 9695	FALSE	1	4835 (1) 9695
16162	0.25	1	5076 (1) 11096	FALSE	1	5076 (1) 11096
16163	0.25	1	5076 (1) 11267	FALSE	1	5076 (1) 11267
16164	0.25	1	5076 (1) 12202	FALSE	1	5076 (1) 12202
16165	0.25	1	5076 (1) 12952	FALSE	1	5076 (1) 12952
16166	0.25	1	5076 (1) 13309	FALSE	1	5076 (1) 13309
16167	0.25	1	5076 (1) 13351	FALSE	1	5076 (1) 13351
16168	0.25	1	5076 (1) 13960	FALSE	1	5076 (1) 13960
16169	0.25	1	5076 (1) 14235	FALSE	1	5076 (1) 14235
16170	0.25	1	5076 (1) 14635	FALSE	1	5076 (1) 14635
16171	0.25	1	5076 (1) 14822	FALSE	1	5076 (1) 14822
16172	0.25	1	5076 (1) 5213	FALSE	1	5076 (1) 5213
16173	0.25	1	5076 (1) 5322	FALSE	1	5076 (1) 5322
16174	0.25	1	5076 (1) 5349	FALSE	1	5076 (1) 5349
16175	0.25	1	5076 (1) 5964	FALSE	1	5076 (1) 5964
16176	0.25	1	5076 (1) 7141	FALSE	1	5076 (1) 7141
16177	0.25	1	5076 (1) 7410	FALSE	1	5076 (1) 7410
16178	0.25	1	5076 (1) 8067	FALSE	1	5076 (1) 8067
16179	0.25	1	5076 (1) 8430	FALSE	1	5076 (1) 8430
16180	0.25	1	5076 (1) 8935	FALSE	1	5076 (1) 8935
16181	0.25	1	5076 (1) 9679	FALSE	1	5076 (1) 9679
16182	0.25	1	5076 (1) 9682	FALSE	1	5076 (1) 9682
16183	0.25	1	5076 (1) 9695	FALSE	1	5076 (1) 9695
16184	0.25	1	5213 (1) 10793	FALSE	1	5213 (1) 10793
16185	0.25	1	5213 (1) 10896	FALSE	1	5213 (1) 10896
16186	0.25	1	5213 (1) 11083	FALSE	1	5213 (1) 11083
16187	0.25	1	5213 (1) 11096	FALSE	1	5213 (1) 11096
16188	0.25	1	5213 (1) 11114	FALSE	1	5213 (1) 11114
16189	0.25	2	5213 (2) 11267	FALSE	2	5213 (2) 11267
16190	0.25	2	5213 (2) 12202	FALSE	2	5213 (2) 12202
16191	0.25	1	5213 (1) 12952	FALSE	1	5213 (1) 12952
16192	0.25	1	5213 (1) 13079	FALSE	1	5213 (1) 13079
16193	0.25	1	5213 (1) 13238	FALSE	1	5213 (1) 13238
16194	0.25	1	5213 (1) 13252	FALSE	1	5213 (1) 13252
16195	0.25	1	5213 (1) 13309	FALSE	1	5213 (1) 13309
16196	0.25	1	5213 (1) 13326	FALSE	1	5213 (1) 13326
16197	0.25	2	5213 (2) 13351	FALSE	2	5213 (2) 13351
16198	0.25	1	5213 (1) 13660	FALSE	1	5213 (1) 13660
16199	0.25	2	5213 (2) 13960	FALSE	2	5213 (2) 13960
16200	0.25	1	5213 (1) 14235	FALSE	1	5213 (1) 14235
16201	0.25	1	5213 (1) 14555	FALSE	1	5213 (1) 14555
16202	0.25	1	5213 (1) 14635	FALSE	1	5213 (1) 14635
16203	0.25	1	5213 (1) 14793	FALSE	1	5213 (1) 14793
16204	0.25	1	5213 (1) 14822	FALSE	1	5213 (1) 14822
16205	0.25	1	5213 (1) 5225	FALSE	1	5213 (1) 5225
16206	0.25	1	5213 (1) 5322	FALSE	1	5213 (1) 5322
16207	0.25	1	5213 (1) 5349	FALSE	1	5213 (1) 5349
16208	0.25	1	5213 (1) 5664	FALSE	1	5213 (1) 5664
16209	0.25	1	5213 (1) 5734	FALSE	1	5213 (1) 5734
16210	0.25	1	5213 (1) 5875	FALSE	1	5213 (1) 5875
16211	0.25	1	5213 (1) 5907	FALSE	1	5213 (1) 5907
16212	0.25	2	5213 (2) 5964	FALSE	2	5213 (2) 5964
16213	0.25	1	5213 (1) 6048	FALSE	1	5213 (1) 6048
16214	0.25	1	5213 (1) 6244	FALSE	1	5213 (1) 6244
16215	0.25	1	5213 (1) 6344	FALSE	1	5213 (1) 6344
16216	0.25	1	5213 (1) 6561	FALSE	1	5213 (1) 6561
16217	0.25	1	5213 (1) 7042	FALSE	1	5213 (1) 7042
16218	0.25	1	5213 (1) 7141	FALSE	1	5213 (1) 7141
16219	0.25	1	5213 (1) 7163	FALSE	1	5213 (1) 7163
16220	0.25	1	5213 (1) 7410	FALSE	1	5213 (1) 7410
16221	0.25	1	5213 (1) 7815	FALSE	1	5213 (1) 7815
16222	0.25	1	5213 (1) 8067	FALSE	1	5213 (1) 8067
16223	0.25	1	5213 (1) 8430	FALSE	1	5213 (1) 8430
16224	0.25	1	5213 (1) 8853	FALSE	1	5213 (1) 8853
16225	0.25	2	5213 (2) 8935	FALSE	2	5213 (2) 8935
16226	0.25	1	5213 (1) 9090	FALSE	1	5213 (1) 9090
16227	0.25	1	5213 (1) 9679	FALSE	1	5213 (1) 9679
16228	0.25	2	5213 (2) 9682	FALSE	2	5213 (2) 9682
16229	0.25	2	5213 (2) 9695	FALSE	2	5213 (2) 9695
16230	0.25	1	5213 (1) 9808	FALSE	1	5213 (1) 9808
16231	0.25	1	5322 (1) 11096	FALSE	1	5322 (1) 11096
16232	0.25	1	5322 (1) 11267	FALSE	1	5322 (1) 11267
16233	0.25	1	5322 (1) 12202	FALSE	1	5322 (1) 12202
16234	0.25	1	5322 (1) 12952	FALSE	1	5322 (1) 12952
16235	0.25	1	5322 (1) 13309	FALSE	1	5322 (1) 13309
16236	0.25	1	5322 (1) 13960	FALSE	1	5322 (1) 13960
16237	0.25	1	5322 (1) 14235	FALSE	1	5322 (1) 14235
16238	0.25	1	5322 (1) 14635	FALSE	1	5322 (1) 14635
16239	0.25	1	5322 (1) 14822	FALSE	1	5322 (1) 14822
16240	0.25	1	5322 (1) 5349	FALSE	1	5322 (1) 5349
16241	0.25	1	5322 (1) 5964	FALSE	1	5322 (1) 5964
16242	0.25	1	5322 (1) 7410	FALSE	1	5322 (1) 7410
16243	0.25	1	5322 (1) 8067	FALSE	1	5322 (1) 8067
16244	0.25	1	5322 (1) 8430	FALSE	1	5322 (1) 8430
16245	0.25	1	5322 (1) 8935	FALSE	1	5322 (1) 8935
16246	0.25	1	5322 (1) 9679	FALSE	1	5322 (1) 9679
16247	0.25	1	5322 (1) 9682	FALSE	1	5322 (1) 9682
16248	0.25	1	5322 (1) 9695	FALSE	1	5322 (1) 9695
16249	0.25	1	5349 (1) 11096	FALSE	1	5349 (1) 11096
16250	0.25	1	5349 (1) 11267	FALSE	1	5349 (1) 11267
16251	0.25	1	5349 (1) 12202	FALSE	1	5349 (1) 12202
16252	0.25	1	5349 (1) 12952	FALSE	1	5349 (1) 12952
16253	0.25	1	5349 (1) 13309	FALSE	1	5349 (1) 13309
16254	0.25	1	5349 (1) 13351	FALSE	1	5349 (1) 13351
16255	0.25	1	5349 (1) 13960	FALSE	1	5349 (1) 13960
16256	0.25	1	5349 (1) 14235	FALSE	1	5349 (1) 14235
16257	0.25	1	5349 (1) 14635	FALSE	1	5349 (1) 14635
16258	0.25	1	5349 (1) 14822	FALSE	1	5349 (1) 14822
16259	0.25	1	5349 (1) 5964	FALSE	1	5349 (1) 5964
16260	0.25	1	5349 (1) 7141	FALSE	1	5349 (1) 7141
16261	0.25	1	5349 (1) 7410	FALSE	1	5349 (1) 7410
16262	0.25	1	5349 (1) 8067	FALSE	1	5349 (1) 8067
16263	0.25	1	5349 (1) 8430	FALSE	1	5349 (1) 8430
16264	0.25	1	5349 (1) 8935	FALSE	1	5349 (1) 8935
16265	0.25	1	5349 (1) 9679	FALSE	1	5349 (1) 9679
16266	0.25	1	5349 (1) 9682	FALSE	1	5349 (1) 9682
16267	0.25	1	5349 (1) 9695	FALSE	1	5349 (1) 9695
16268	0.25	1	5964 (1) 10793	FALSE	1	5964 (1) 10793
16269	0.25	1	5964 (1) 10896	FALSE	1	5964 (1) 10896
16270	0.25	1	5964 (1) 11083	FALSE	1	5964 (1) 11083
16271	0.25	1	5964 (1) 11096	FALSE	1	5964 (1) 11096
16272	0.25	1	5964 (1) 11114	FALSE	1	5964 (1) 11114
16273	0.25	2	5964 (2) 11267	FALSE	2	5964 (2) 11267
16274	0.25	2	5964 (2) 12202	FALSE	2	5964 (2) 12202
16275	0.25	1	5964 (1) 12952	FALSE	1	5964 (1) 12952
16276	0.25	1	5964 (1) 13079	FALSE	1	5964 (1) 13079
16277	0.25	1	5964 (1) 13238	FALSE	1	5964 (1) 13238
16278	0.25	1	5964 (1) 13252	FALSE	1	5964 (1) 13252
16279	0.25	1	5964 (1) 13309	FALSE	1	5964 (1) 13309
16280	0.25	1	5964 (1) 13326	FALSE	1	5964 (1) 13326
16281	0.25	2	5964 (2) 13351	FALSE	2	5964 (2) 13351
16282	0.25	1	5964 (1) 13660	FALSE	1	5964 (1) 13660
16283	0.25	2	5964 (2) 13960	FALSE	2	5964 (2) 13960
16284	0.25	1	5964 (1) 14235	FALSE	1	5964 (1) 14235
16285	0.25	1	5964 (1) 14555	FALSE	1	5964 (1) 14555
16286	0.25	1	5964 (1) 14635	FALSE	1	5964 (1) 14635
16287	0.25	1	5964 (1) 14793	FALSE	1	5964 (1) 14793
16288	0.25	1	5964 (1) 14822	FALSE	1	5964 (1) 14822
16289	0.25	1	5964 (1) 6048	FALSE	1	5964 (1) 6048
16290	0.25	1	5964 (1) 6244	FALSE	1	5964 (1) 6244
16291	0.25	1	5964 (1) 6344	FALSE	1	5964 (1) 6344
16292	0.25	1	5964 (1) 6561	FALSE	1	5964 (1) 6561
16293	0.25	1	5964 (1) 7042	FALSE	1	5964 (1) 7042
16294	0.25	1	5964 (1) 7141	FALSE	1	5964 (1) 7141
16295	0.25	1	5964 (1) 7163	FALSE	1	5964 (1) 7163
16296	0.25	1	5964 (1) 7410	FALSE	1	5964 (1) 7410
16297	0.25	1	5964 (1) 7815	FALSE	1	5964 (1) 7815
16298	0.25	1	5964 (1) 8067	FALSE	1	5964 (1) 8067
16299	0.25	1	5964 (1) 8430	FALSE	1	5964 (1) 8430
16300	0.25	1	5964 (1) 8853	FALSE	1	5964 (1) 8853
16301	0.25	2	5964 (2) 8935	FALSE	2	5964 (2) 8935
16302	0.25	1	5964 (1) 9090	FALSE	1	5964 (1) 9090
16303	0.25	1	5964 (1) 9679	FALSE	1	5964 (1) 9679
16304	0.25	2	5964 (2) 9682	FALSE	2	5964 (2) 9682
16305	0.25	2	5964 (2) 9695	FALSE	2	5964 (2) 9695
16306	0.25	1	5964 (1) 9808	FALSE	1	5964 (1) 9808
16307	0.25	1	7141 (1) 11096	FALSE	1	7141 (1) 11096
16308	0.25	1	7141 (1) 11267	FALSE	1	7141 (1) 11267
16309	0.25	1	7141 (1) 12202	FALSE	1	7141 (1) 12202
16310	0.25	1	7141 (1) 12952	FALSE	1	7141 (1) 12952
16311	0.25	1	7141 (1) 13309	FALSE	1	7141 (1) 13309
16312	0.25	1	7141 (1) 13960	FALSE	1	7141 (1) 13960
16313	0.25	1	7141 (1) 14235	FALSE	1	7141 (1) 14235
16314	0.25	1	7141 (1) 14635	FALSE	1	7141 (1) 14635
16315	0.25	1	7141 (1) 14822	FALSE	1	7141 (1) 14822
16316	0.25	1	7141 (1) 7410	FALSE	1	7141 (1) 7410
16317	0.25	1	7141 (1) 8067	FALSE	1	7141 (1) 8067
16318	0.25	1	7141 (1) 8430	FALSE	1	7141 (1) 8430
16319	0.25	1	7141 (1) 8935	FALSE	1	7141 (1) 8935
16320	0.25	1	7141 (1) 9682	FALSE	1	7141 (1) 9682
16321	0.25	1	7141 (1) 9695	FALSE	1	7141 (1) 9695
16322	0.25	1	7410 (1) 11076	FALSE	1	7410 (1) 11076
16323	0.25	1	7410 (1) 11096	FALSE	1	7410 (1) 11096
16324	0.25	1	7410 (1) 11267	FALSE	1	7410 (1) 11267
16325	0.25	1	7410 (1) 12202	FALSE	1	7410 (1) 12202
16326	0.25	1	7410 (1) 12884	FALSE	1	7410 (1) 12884
16327	0.25	1	7410 (1) 12952	FALSE	1	7410 (1) 12952
16328	0.25	1	7410 (1) 12996	FALSE	1	7410 (1) 12996
16329	0.25	1	7410 (1) 13309	FALSE	1	7410 (1) 13309
16330	0.25	1	7410 (1) 13351	FALSE	1	7410 (1) 13351
16331	0.25	1	7410 (1) 13960	FALSE	1	7410 (1) 13960
16332	0.25	1	7410 (1) 14235	FALSE	1	7410 (1) 14235
16333	0.25	1	7410 (1) 14635	FALSE	1	7410 (1) 14635
16334	0.25	1	7410 (1) 14685	FALSE	1	7410 (1) 14685
16335	0.25	1	7410 (1) 14822	FALSE	1	7410 (1) 14822
16336	0.25	1	7410 (1) 7543	FALSE	1	7410 (1) 7543
16337	0.25	1	7410 (1) 7758	FALSE	1	7410 (1) 7758
16338	0.25	1	7410 (1) 8067	FALSE	1	7410 (1) 8067
16339	0.25	1	7410 (1) 8430	FALSE	1	7410 (1) 8430
16340	0.25	1	7410 (1) 8649	FALSE	1	7410 (1) 8649
16341	0.25	1	7410 (1) 8935	FALSE	1	7410 (1) 8935
16342	0.25	1	7410 (1) 9679	FALSE	1	7410 (1) 9679
16343	0.25	1	7410 (1) 9682	FALSE	1	7410 (1) 9682
16344	0.25	1	7410 (1) 9695	FALSE	1	7410 (1) 9695
16345	0.25	1	8067 (1) 11096	FALSE	1	8067 (1) 11096
16346	0.25	1	8067 (1) 11267	FALSE	1	8067 (1) 11267
16347	0.25	1	8067 (1) 12202	FALSE	1	8067 (1) 12202
16348	0.25	1	8067 (1) 12952	FALSE	1	8067 (1) 12952
16349	0.25	1	8067 (1) 13309	FALSE	1	8067 (1) 13309
16350	0.25	1	8067 (1) 13351	FALSE	1	8067 (1) 13351
16351	0.25	1	8067 (1) 13960	FALSE	1	8067 (1) 13960
16352	0.25	1	8067 (1) 14235	FALSE	1	8067 (1) 14235
16353	0.25	1	8067 (1) 14635	FALSE	1	8067 (1) 14635
16354	0.25	1	8067 (1) 14822	FALSE	1	8067 (1) 14822
16355	0.25	1	8067 (1) 8430	FALSE	1	8067 (1) 8430
16356	0.25	1	8067 (1) 8935	FALSE	1	8067 (1) 8935
16357	0.25	1	8067 (1) 9679	FALSE	1	8067 (1) 9679
16358	0.25	1	8067 (1) 9682	FALSE	1	8067 (1) 9682
16359	0.25	1	8067 (1) 9695	FALSE	1	8067 (1) 9695
16360	0.25	1	8430 (1) 11096	FALSE	1	8430 (1) 11096
16361	0.25	1	8430 (1) 11267	FALSE	1	8430 (1) 11267
16362	0.25	1	8430 (1) 12202	FALSE	1	8430 (1) 12202
16363	0.25	1	8430 (1) 12952	FALSE	1	8430 (1) 12952
16364	0.25	1	8430 (1) 13309	FALSE	1	8430 (1) 13309
16365	0.25	1	8430 (1) 13351	FALSE	1	8430 (1) 13351
16366	0.25	1	8430 (1) 13960	FALSE	1	8430 (1) 13960
16367	0.25	1	8430 (1) 14235	FALSE	1	8430 (1) 14235
16368	0.25	1	8430 (1) 14635	FALSE	1	8430 (1) 14635
16369	0.25	1	8430 (1) 14822	FALSE	1	8430 (1) 14822
16370	0.25	1	8430 (1) 8935	FALSE	1	8430 (1) 8935
16371	0.25	1	8430 (1) 9679	FALSE	1	8430 (1) 9679
16372	0.25	1	8430 (1) 9682	FALSE	1	8430 (1) 9682
16373	0.25	1	8430 (1) 9695	FALSE	1	8430 (1) 9695
16374	0.25	1	8935 (1) 10793	FALSE	1	8935 (1) 10793
16375	0.25	1	8935 (1) 10896	FALSE	1	8935 (1) 10896
16376	0.25	1	8935 (1) 11083	FALSE	1	8935 (1) 11083
16377	0.25	1	8935 (1) 11096	FALSE	1	8935 (1) 11096
16378	0.25	1	8935 (1) 11114	FALSE	1	8935 (1) 11114
16379	0.25	2	8935 (2) 11267	FALSE	2	8935 (2) 11267
16380	0.25	2	8935 (2) 12202	FALSE	2	8935 (2) 12202
16381	0.25	1	8935 (1) 12952	FALSE	1	8935 (1) 12952
16382	0.25	1	8935 (1) 13079	FALSE	1	8935 (1) 13079
16383	0.25	1	8935 (1) 13238	FALSE	1	8935 (1) 13238
16384	0.25	1	8935 (1) 13252	FALSE	1	8935 (1) 13252
16385	0.25	1	8935 (1) 13309	FALSE	1	8935 (1) 13309
16386	0.25	1	8935 (1) 13326	FALSE	1	8935 (1) 13326
16387	0.25	2	8935 (2) 13351	FALSE	2	8935 (2) 13351
16388	0.25	1	8935 (1) 13660	FALSE	1	8935 (1) 13660
16389	0.25	2	8935 (2) 13960	FALSE	2	8935 (2) 13960
16390	0.25	1	8935 (1) 14235	FALSE	1	8935 (1) 14235
16391	0.25	1	8935 (1) 14555	FALSE	1	8935 (1) 14555
16392	0.25	1	8935 (1) 14635	FALSE	1	8935 (1) 14635
16393	0.25	1	8935 (1) 14793	FALSE	1	8935 (1) 14793
16394	0.25	1	8935 (1) 14822	FALSE	1	8935 (1) 14822
16395	0.25	1	8935 (1) 9090	FALSE	1	8935 (1) 9090
16396	0.25	1	8935 (1) 9679	FALSE	1	8935 (1) 9679
16397	0.25	2	8935 (2) 9682	FALSE	2	8935 (2) 9682
16398	0.25	2	8935 (2) 9695	FALSE	2	8935 (2) 9695
16399	0.25	1	8935 (1) 9808	FALSE	1	8935 (1) 9808
16400	0.25	1	9679 (1) 11096	FALSE	1	9679 (1) 11096
16401	0.25	1	9679 (1) 11267	FALSE	1	9679 (1) 11267
16402	0.25	1	9679 (1) 12202	FALSE	1	9679 (1) 12202
16403	0.25	1	9679 (1) 12952	FALSE	1	9679 (1) 12952
16404	0.25	1	9679 (1) 13309	FALSE	1	9679 (1) 13309
16405	0.25	1	9679 (1) 13960	FALSE	1	9679 (1) 13960
16406	0.25	1	9679 (1) 14235	FALSE	1	9679 (1) 14235
16407	0.25	1	9679 (1) 14635	FALSE	1	9679 (1) 14635
16408	0.25	1	9679 (1) 14822	FALSE	1	9679 (1) 14822
16409	0.25	1	9679 (1) 9682	FALSE	1	9679 (1) 9682
16410	0.25	1	9679 (1) 9695	FALSE	1	9679 (1) 9695
16411	0.25	1	9682 (1) 10793	FALSE	1	9682 (1) 10793
16412	0.25	1	9682 (1) 10896	FALSE	1	9682 (1) 10896
16413	0.25	1	9682 (1) 11083	FALSE	1	9682 (1) 11083
16414	0.25	1	9682 (1) 11096	FALSE	1	9682 (1) 11096
16415	0.25	1	9682 (1) 11114	FALSE	1	9682 (1) 11114
16416	0.25	2	9682 (2) 11267	FALSE	2	9682 (2) 11267
16417	0.25	2	9682 (2) 12202	FALSE	2	9682 (2) 12202
16418	0.25	1	9682 (1) 12952	FALSE	1	9682 (1) 12952
16419	0.25	1	9682 (1) 13079	FALSE	1	9682 (1) 13079
16420	0.25	1	9682 (1) 13238	FALSE	1	9682 (1) 13238
16421	0.25	1	9682 (1) 13252	FALSE	1	9682 (1) 13252
16422	0.25	1	9682 (1) 13309	FALSE	1	9682 (1) 13309
16423	0.25	1	9682 (1) 13326	FALSE	1	9682 (1) 13326
16424	0.25	2	9682 (2) 13351	FALSE	2	9682 (2) 13351
16425	0.25	1	9682 (1) 13660	FALSE	1	9682 (1) 13660
16426	0.25	2	9682 (2) 13960	FALSE	2	9682 (2) 13960
16427	0.25	1	9682 (1) 14235	FALSE	1	9682 (1) 14235
16428	0.25	1	9682 (1) 14555	FALSE	1	9682 (1) 14555
16429	0.25	1	9682 (1) 14635	FALSE	1	9682 (1) 14635
16430	0.25	1	9682 (1) 14793	FALSE	1	9682 (1) 14793
16431	0.25	1	9682 (1) 14822	FALSE	1	9682 (1) 14822
16432	0.25	2	9682 (2) 9695	FALSE	2	9682 (2) 9695
16433	0.25	1	9682 (1) 9808	FALSE	1	9682 (1) 9808
16434	0.25	1	9695 (1) 10793	FALSE	1	9695 (1) 10793
16435	0.25	1	9695 (1) 10896	FALSE	1	9695 (1) 10896
16436	0.25	1	9695 (1) 11083	FALSE	1	9695 (1) 11083
16437	0.25	1	9695 (1) 11096	FALSE	1	9695 (1) 11096
16438	0.25	1	9695 (1) 11114	FALSE	1	9695 (1) 11114
16439	0.25	2	9695 (2) 11267	FALSE	2	9695 (2) 11267
16440	0.25	2	9695 (2) 12202	FALSE	2	9695 (2) 12202
16441	0.25	1	9695 (1) 12952	FALSE	1	9695 (1) 12952
16442	0.25	1	9695 (1) 13079	FALSE	1	9695 (1) 13079
16443	0.25	1	9695 (1) 13238	FALSE	1	9695 (1) 13238
16444	0.25	1	9695 (1) 13252	FALSE	1	9695 (1) 13252
16445	0.25	1	9695 (1) 13309	FALSE	1	9695 (1) 13309
16446	0.25	1	9695 (1) 13326	FALSE	1	9695 (1) 13326
16447	0.25	2	9695 (2) 13351	FALSE	2	9695 (2) 13351
16448	0.25	1	9695 (1) 13660	FALSE	1	9695 (1) 13660
16449	0.25	2	9695 (2) 13960	FALSE	2	9695 (2) 13960
16450	0.25	1	9695 (1) 14235	FALSE	1	9695 (1) 14235
16451	0.25	1	9695 (1) 14555	FALSE	1	9695 (1) 14555
16452	0.25	1	9695 (1) 14635	FALSE	1	9695 (1) 14635
16453	0.25	1	9695 (1) 14793	FALSE	1	9695 (1) 14793
16454	0.25	1	9695 (1) 14822	FALSE	1	9695 (1) 14822
16455	0.25	1	9695 (1) 9808	FALSE	1	9695 (1) 9808
16456	0.25	1	2820 (1) 13345	FALSE	1	2820 (1) 13345
16457	0.25	1	2820 (1) 6922	FALSE	1	2820 (1) 6922
16458	0.25	1	6922 (1) 13345	FALSE	1	6922 (1) 13345
16459	0.25	1	3212 (1) 10057	FALSE	1	3212 (1) 10057
16460	0.25	1	3212 (1) 10630	FALSE	1	3212 (1) 10630
16461	0.25	1	3212 (1) 10676	FALSE	1	3212 (1) 10676
16462	0.25	1	3212 (1) 11282	FALSE	1	3212 (1) 11282
16463	0.25	1	3212 (1) 11765	FALSE	1	3212 (1) 11765
16464	0.25	1	3212 (1) 13310	FALSE	1	3212 (1) 13310
16465	0.25	1	3212 (1) 14875	FALSE	1	3212 (1) 14875
16466	0.25	1	3212 (1) 5439	FALSE	1	3212 (1) 5439
16467	0.25	1	3212 (1) 7558	FALSE	1	3212 (1) 7558
16468	0.25	1	3212 (1) 7699	FALSE	1	3212 (1) 7699
16469	0.25	1	3212 (1) 8810	FALSE	1	3212 (1) 8810
16470	0.25	1	3212 (1) 8928	FALSE	1	3212 (1) 8928
16471	0.25	1	3212 (1) 9162	FALSE	1	3212 (1) 9162
16472	0.25	1	3212 (1) 9269	FALSE	1	3212 (1) 9269
16473	0.25	1	5439 (1) 10057	FALSE	1	5439 (1) 10057
16474	0.25	1	5439 (1) 10630	FALSE	1	5439 (1) 10630
16475	0.25	1	5439 (1) 10676	FALSE	1	5439 (1) 10676
16476	0.25	1	5439 (1) 11282	FALSE	1	5439 (1) 11282
16477	0.25	1	5439 (1) 11765	FALSE	1	5439 (1) 11765
16478	0.25	1	5439 (1) 13310	FALSE	1	5439 (1) 13310
16479	0.25	1	5439 (1) 14875	FALSE	1	5439 (1) 14875
16480	0.25	1	5439 (1) 7558	FALSE	1	5439 (1) 7558
16481	0.25	1	5439 (1) 7699	FALSE	1	5439 (1) 7699
16482	0.25	1	5439 (1) 8810	FALSE	1	5439 (1) 8810
16483	0.25	1	5439 (1) 8928	FALSE	1	5439 (1) 8928
16484	0.25	1	5439 (1) 9162	FALSE	1	5439 (1) 9162
16485	0.25	1	5439 (1) 9269	FALSE	1	5439 (1) 9269
16486	0.25	1	7558 (1) 10057	FALSE	1	7558 (1) 10057
16487	0.25	1	7558 (1) 10630	FALSE	1	7558 (1) 10630
16488	0.25	1	7558 (1) 10676	FALSE	1	7558 (1) 10676
16489	0.25	1	7558 (1) 11282	FALSE	1	7558 (1) 11282
16490	0.25	1	7558 (1) 11765	FALSE	1	7558 (1) 11765
16491	0.25	1	7558 (1) 13310	FALSE	1	7558 (1) 13310
16492	0.25	1	7558 (1) 14875	FALSE	1	7558 (1) 14875
16493	0.25	1	7558 (1) 7699	FALSE	1	7558 (1) 7699
16494	0.25	1	7558 (1) 8810	FALSE	1	7558 (1) 8810
16495	0.25	1	7558 (1) 8928	FALSE	1	7558 (1) 8928
16496	0.25	1	7558 (1) 9162	FALSE	1	7558 (1) 9162
16497	0.25	1	7558 (1) 9269	FALSE	1	7558 (1) 9269
16498	0.25	1	7699 (1) 10057	FALSE	1	7699 (1) 10057
16499	0.25	1	7699 (1) 10630	FALSE	1	7699 (1) 10630
16500	0.25	1	7699 (1) 10676	FALSE	1	7699 (1) 10676
16501	0.25	1	7699 (1) 11282	FALSE	1	7699 (1) 11282
16502	0.25	1	7699 (1) 11765	FALSE	1	7699 (1) 11765
16503	0.25	1	7699 (1) 13310	FALSE	1	7699 (1) 13310
16504	0.25	1	7699 (1) 14875	FALSE	1	7699 (1) 14875
16505	0.25	1	7699 (1) 8810	FALSE	1	7699 (1) 8810
16506	0.25	1	7699 (1) 8928	FALSE	1	7699 (1) 8928
16507	0.25	1	7699 (1) 9162	FALSE	1	7699 (1) 9162
16508	0.25	1	7699 (1) 9269	FALSE	1	7699 (1) 9269
16509	0.25	1	8810 (1) 10057	FALSE	1	8810 (1) 10057
16510	0.25	1	8810 (1) 10630	FALSE	1	8810 (1) 10630
16511	0.25	1	8810 (1) 10676	FALSE	1	8810 (1) 10676
16512	0.25	1	8810 (1) 11282	FALSE	1	8810 (1) 11282
16513	0.25	1	8810 (1) 11765	FALSE	1	8810 (1) 11765
16514	0.25	1	8810 (1) 13310	FALSE	1	8810 (1) 13310
16515	0.25	1	8810 (1) 14875	FALSE	1	8810 (1) 14875
16516	0.25	1	8810 (1) 8928	FALSE	1	8810 (1) 8928
16517	0.25	1	8810 (1) 9162	FALSE	1	8810 (1) 9162
16518	0.25	1	8810 (1) 9269	FALSE	1	8810 (1) 9269
16519	0.25	1	8928 (1) 10057	FALSE	1	8928 (1) 10057
16520	0.25	1	8928 (1) 10630	FALSE	1	8928 (1) 10630
16521	0.25	1	8928 (1) 10676	FALSE	1	8928 (1) 10676
16522	0.25	1	8928 (1) 11282	FALSE	1	8928 (1) 11282
16523	0.25	1	8928 (1) 11765	FALSE	1	8928 (1) 11765
16524	0.25	1	8928 (1) 13310	FALSE	1	8928 (1) 13310
16525	0.25	1	8928 (1) 14875	FALSE	1	8928 (1) 14875
16526	0.25	1	8928 (1) 9162	FALSE	1	8928 (1) 9162
16527	0.25	1	8928 (1) 9269	FALSE	1	8928 (1) 9269
16528	0.25	1	9162 (1) 10057	FALSE	1	9162 (1) 10057
16529	0.25	1	9162 (1) 10630	FALSE	1	9162 (1) 10630
16530	0.25	1	9162 (1) 10676	FALSE	1	9162 (1) 10676
16531	0.25	1	9162 (1) 11282	FALSE	1	9162 (1) 11282
16532	0.25	1	9162 (1) 11765	FALSE	1	9162 (1) 11765
16533	0.25	1	9162 (1) 13310	FALSE	1	9162 (1) 13310
16534	0.25	1	9162 (1) 14875	FALSE	1	9162 (1) 14875
16535	0.25	1	9162 (1) 9269	FALSE	1	9162 (1) 9269
16536	0.25	1	9269 (1) 10057	FALSE	1	9269 (1) 10057
16537	0.25	1	9269 (1) 10630	FALSE	1	9269 (1) 10630
16538	0.25	1	9269 (1) 10676	FALSE	1	9269 (1) 10676
16539	0.25	1	9269 (1) 11282	FALSE	1	9269 (1) 11282
16540	0.25	1	9269 (1) 11765	FALSE	1	9269 (1) 11765
16541	0.25	1	9269 (1) 13310	FALSE	1	9269 (1) 13310
16542	0.25	1	9269 (1) 14875	FALSE	1	9269 (1) 14875
16543	0.25	1	3659 (1) 10419	FALSE	1	3659 (1) 10419
16544	0.25	1	3659 (1) 10635	FALSE	1	3659 (1) 10635
16545	0.25	1	3659 (1) 11054	FALSE	1	3659 (1) 11054
16546	0.25	1	3659 (1) 14685	FALSE	1	3659 (1) 14685
16547	0.25	1	3659 (1) 3932	FALSE	1	3659 (1) 3932
16548	0.25	1	3659 (1) 4726	FALSE	1	3659 (1) 4726
16549	0.25	1	3659 (1) 5525	FALSE	1	3659 (1) 5525
16550	0.25	1	3659 (1) 5927	FALSE	1	3659 (1) 5927
16551	0.25	1	3659 (1) 7746	FALSE	1	3659 (1) 7746
16552	0.25	1	3659 (1) 7758	FALSE	1	3659 (1) 7758
16553	0.25	1	3659 (1) 8326	FALSE	1	3659 (1) 8326
16554	0.25	1	3932 (1) 10419	FALSE	1	3932 (1) 10419
16555	0.25	1	3932 (1) 10635	FALSE	1	3932 (1) 10635
16556	0.25	1	3932 (1) 11054	FALSE	1	3932 (1) 11054
16557	0.25	1	3932 (1) 14685	FALSE	1	3932 (1) 14685
16558	0.25	1	3932 (1) 4726	FALSE	1	3932 (1) 4726
16559	0.25	1	3932 (1) 5525	FALSE	1	3932 (1) 5525
16560	0.25	1	3932 (1) 5927	FALSE	1	3932 (1) 5927
16561	0.25	1	3932 (1) 7746	FALSE	1	3932 (1) 7746
16562	0.25	1	3932 (1) 7758	FALSE	1	3932 (1) 7758
16563	0.25	1	3932 (1) 8326	FALSE	1	3932 (1) 8326
16564	0.25	1	4726 (1) 10419	FALSE	1	4726 (1) 10419
16565	0.25	1	4726 (1) 10635	FALSE	1	4726 (1) 10635
16566	0.25	1	4726 (1) 11054	FALSE	1	4726 (1) 11054
16567	0.25	1	4726 (1) 14685	FALSE	1	4726 (1) 14685
16568	0.25	1	4726 (1) 5525	FALSE	1	4726 (1) 5525
16569	0.25	1	4726 (1) 5927	FALSE	1	4726 (1) 5927
16570	0.25	1	4726 (1) 7746	FALSE	1	4726 (1) 7746
16571	0.25	1	4726 (1) 7758	FALSE	1	4726 (1) 7758
16572	0.25	1	4726 (1) 8326	FALSE	1	4726 (1) 8326
16573	0.25	1	5525 (1) 10419	FALSE	1	5525 (1) 10419
16574	0.25	1	5525 (1) 10635	FALSE	1	5525 (1) 10635
16575	0.25	1	5525 (1) 11054	FALSE	1	5525 (1) 11054
16576	0.25	1	5525 (1) 14685	FALSE	1	5525 (1) 14685
16577	0.25	1	5525 (1) 5927	FALSE	1	5525 (1) 5927
16578	0.25	1	5525 (1) 7746	FALSE	1	5525 (1) 7746
16579	0.25	1	5525 (1) 7758	FALSE	1	5525 (1) 7758
16580	0.25	1	5525 (1) 8326	FALSE	1	5525 (1) 8326
16581	0.25	1	5927 (1) 10419	FALSE	1	5927 (1) 10419
16582	0.25	1	5927 (1) 10635	FALSE	1	5927 (1) 10635
16583	0.25	1	5927 (1) 11054	FALSE	1	5927 (1) 11054
16584	0.25	1	5927 (1) 14685	FALSE	1	5927 (1) 14685
16585	0.25	1	5927 (1) 7746	FALSE	1	5927 (1) 7746
16586	0.25	1	5927 (1) 7758	FALSE	1	5927 (1) 7758
16587	0.25	1	5927 (1) 8326	FALSE	1	5927 (1) 8326
16588	0.25	1	7746 (1) 10419	FALSE	1	7746 (1) 10419
16589	0.25	1	7746 (1) 10635	FALSE	1	7746 (1) 10635
16590	0.25	1	7746 (1) 11054	FALSE	1	7746 (1) 11054
16591	0.25	1	7746 (1) 14685	FALSE	1	7746 (1) 14685
16592	0.25	1	7746 (1) 7758	FALSE	1	7746 (1) 7758
16593	0.25	1	7746 (1) 8326	FALSE	1	7746 (1) 8326
16594	0.25	1	7758 (1) 10419	FALSE	1	7758 (1) 10419
16595	0.25	1	7758 (1) 10635	FALSE	1	7758 (1) 10635
16596	0.25	1	7758 (1) 11054	FALSE	1	7758 (1) 11054
16597	0.25	1	7758 (1) 11076	FALSE	1	7758 (1) 11076
16598	0.25	1	7758 (1) 12884	FALSE	1	7758 (1) 12884
16599	0.25	1	7758 (1) 12996	FALSE	1	7758 (1) 12996
16600	0.25	2	7758 (2) 14685	FALSE	2	7758 (2) 14685
16601	0.25	1	7758 (1) 8326	FALSE	1	7758 (1) 8326
16602	0.25	1	7758 (1) 8649	FALSE	1	7758 (1) 8649
16603	0.25	1	8326 (1) 10419	FALSE	1	8326 (1) 10419
16604	0.25	1	8326 (1) 10635	FALSE	1	8326 (1) 10635
16605	0.25	1	8326 (1) 11054	FALSE	1	8326 (1) 11054
16606	0.25	1	8326 (1) 14685	FALSE	1	8326 (1) 14685
16607	0.25	1	3887 (1) 12057	FALSE	1	3887 (1) 12057
16608	0.25	1	3887 (1) 14522	FALSE	1	3887 (1) 14522
16609	0.25	1	3887 (1) 8594	FALSE	1	3887 (1) 8594
16610	0.25	1	8594 (1) 12057	FALSE	1	8594 (1) 12057
16611	0.25	1	8594 (1) 14522	FALSE	1	8594 (1) 14522
16612	0.25	1	3902 (1) 13660	FALSE	1	3902 (1) 13660
16613	0.25	1	3902 (1) 8290	FALSE	1	3902 (1) 8290
16614	0.25	1	8290 (1) 13660	FALSE	1	8290 (1) 13660
16615	0.25	1	4250 (1) 10793	FALSE	1	4250 (1) 10793
16616	0.25	1	4250 (1) 10896	FALSE	1	4250 (1) 10896
16617	0.25	1	4250 (1) 11083	FALSE	1	4250 (1) 11083
16618	0.25	1	4250 (1) 11114	FALSE	1	4250 (1) 11114
16619	0.25	1	4250 (1) 11267	FALSE	1	4250 (1) 11267
16620	0.25	1	4250 (1) 12202	FALSE	1	4250 (1) 12202
16621	0.25	1	4250 (1) 13079	FALSE	1	4250 (1) 13079
16622	0.25	1	4250 (1) 13238	FALSE	1	4250 (1) 13238
16623	0.25	1	4250 (1) 13252	FALSE	1	4250 (1) 13252
16624	0.25	1	4250 (1) 13326	FALSE	1	4250 (1) 13326
16625	0.25	1	4250 (1) 13351	FALSE	1	4250 (1) 13351
16626	0.25	1	4250 (1) 13660	FALSE	1	4250 (1) 13660
16627	0.25	1	4250 (1) 13960	FALSE	1	4250 (1) 13960
16628	0.25	1	4250 (1) 14555	FALSE	1	4250 (1) 14555
16629	0.25	1	4250 (1) 14793	FALSE	1	4250 (1) 14793
16630	0.25	1	4250 (1) 4581	FALSE	1	4250 (1) 4581
16631	0.25	1	4250 (1) 5213	FALSE	1	4250 (1) 5213
16632	0.25	1	4250 (1) 5225	FALSE	1	4250 (1) 5225
16633	0.25	1	4250 (1) 5664	FALSE	1	4250 (1) 5664
16634	0.25	1	4250 (1) 5734	FALSE	1	4250 (1) 5734
16635	0.25	1	4250 (1) 5875	FALSE	1	4250 (1) 5875
16636	0.25	1	4250 (1) 5907	FALSE	1	4250 (1) 5907
16637	0.25	1	4250 (1) 5964	FALSE	1	4250 (1) 5964
16638	0.25	1	4250 (1) 6048	FALSE	1	4250 (1) 6048
16639	0.25	1	4250 (1) 6244	FALSE	1	4250 (1) 6244
16640	0.25	1	4250 (1) 6344	FALSE	1	4250 (1) 6344
16641	0.25	1	4250 (1) 6561	FALSE	1	4250 (1) 6561
16642	0.25	1	4250 (1) 7042	FALSE	1	4250 (1) 7042
16643	0.25	1	4250 (1) 7163	FALSE	1	4250 (1) 7163
16644	0.25	1	4250 (1) 7815	FALSE	1	4250 (1) 7815
16645	0.25	1	4250 (1) 8853	FALSE	1	4250 (1) 8853
16646	0.25	1	4250 (1) 8935	FALSE	1	4250 (1) 8935
16647	0.25	1	4250 (1) 9090	FALSE	1	4250 (1) 9090
16648	0.25	1	4250 (1) 9682	FALSE	1	4250 (1) 9682
16649	0.25	1	4250 (1) 9695	FALSE	1	4250 (1) 9695
16650	0.25	1	4250 (1) 9808	FALSE	1	4250 (1) 9808
16651	0.25	1	5664 (1) 10793	FALSE	1	5664 (1) 10793
16652	0.25	1	5664 (1) 10896	FALSE	1	5664 (1) 10896
16653	0.25	1	5664 (1) 11083	FALSE	1	5664 (1) 11083
16654	0.25	1	5664 (1) 11114	FALSE	1	5664 (1) 11114
16655	0.25	1	5664 (1) 11267	FALSE	1	5664 (1) 11267
16656	0.25	1	5664 (1) 12202	FALSE	1	5664 (1) 12202
16657	0.25	1	5664 (1) 13079	FALSE	1	5664 (1) 13079
16658	0.25	1	5664 (1) 13238	FALSE	1	5664 (1) 13238
16659	0.25	1	5664 (1) 13252	FALSE	1	5664 (1) 13252
16660	0.25	1	5664 (1) 13326	FALSE	1	5664 (1) 13326
16661	0.25	1	5664 (1) 13351	FALSE	1	5664 (1) 13351
16662	0.25	1	5664 (1) 13660	FALSE	1	5664 (1) 13660
16663	0.25	1	5664 (1) 13960	FALSE	1	5664 (1) 13960
16664	0.25	1	5664 (1) 14555	FALSE	1	5664 (1) 14555
16665	0.25	1	5664 (1) 14793	FALSE	1	5664 (1) 14793
16666	0.25	1	5664 (1) 5734	FALSE	1	5664 (1) 5734
16667	0.25	1	5664 (1) 5875	FALSE	1	5664 (1) 5875
16668	0.25	1	5664 (1) 5907	FALSE	1	5664 (1) 5907
16669	0.25	1	5664 (1) 5964	FALSE	1	5664 (1) 5964
16670	0.25	1	5664 (1) 6048	FALSE	1	5664 (1) 6048
16671	0.25	1	5664 (1) 6244	FALSE	1	5664 (1) 6244
16672	0.25	1	5664 (1) 6344	FALSE	1	5664 (1) 6344
16673	0.25	1	5664 (1) 6561	FALSE	1	5664 (1) 6561
16674	0.25	1	5664 (1) 7042	FALSE	1	5664 (1) 7042
16675	0.25	1	5664 (1) 7163	FALSE	1	5664 (1) 7163
16676	0.25	1	5664 (1) 7815	FALSE	1	5664 (1) 7815
16677	0.25	1	5664 (1) 8853	FALSE	1	5664 (1) 8853
16678	0.25	1	5664 (1) 8935	FALSE	1	5664 (1) 8935
16679	0.25	1	5664 (1) 9090	FALSE	1	5664 (1) 9090
16680	0.25	1	5664 (1) 9682	FALSE	1	5664 (1) 9682
16681	0.25	1	5664 (1) 9695	FALSE	1	5664 (1) 9695
16682	0.25	1	5664 (1) 9808	FALSE	1	5664 (1) 9808
16683	0.25	1	5734 (1) 10793	FALSE	1	5734 (1) 10793
16684	0.25	1	5734 (1) 10896	FALSE	1	5734 (1) 10896
16685	0.25	1	5734 (1) 11083	FALSE	1	5734 (1) 11083
16686	0.25	1	5734 (1) 11114	FALSE	1	5734 (1) 11114
16687	0.25	1	5734 (1) 11267	FALSE	1	5734 (1) 11267
16688	0.25	1	5734 (1) 12202	FALSE	1	5734 (1) 12202
16689	0.25	1	5734 (1) 13079	FALSE	1	5734 (1) 13079
16690	0.25	1	5734 (1) 13238	FALSE	1	5734 (1) 13238
16691	0.25	1	5734 (1) 13252	FALSE	1	5734 (1) 13252
16692	0.25	1	5734 (1) 13326	FALSE	1	5734 (1) 13326
16693	0.25	1	5734 (1) 13351	FALSE	1	5734 (1) 13351
16694	0.25	1	5734 (1) 13660	FALSE	1	5734 (1) 13660
16695	0.25	1	5734 (1) 13960	FALSE	1	5734 (1) 13960
16696	0.25	1	5734 (1) 14555	FALSE	1	5734 (1) 14555
16697	0.25	1	5734 (1) 14793	FALSE	1	5734 (1) 14793
16698	0.25	1	5734 (1) 5875	FALSE	1	5734 (1) 5875
16699	0.25	1	5734 (1) 5907	FALSE	1	5734 (1) 5907
16700	0.25	1	5734 (1) 5964	FALSE	1	5734 (1) 5964
16701	0.25	1	5734 (1) 6048	FALSE	1	5734 (1) 6048
16702	0.25	1	5734 (1) 6244	FALSE	1	5734 (1) 6244
16703	0.25	1	5734 (1) 6344	FALSE	1	5734 (1) 6344
16704	0.25	1	5734 (1) 6561	FALSE	1	5734 (1) 6561
16705	0.25	1	5734 (1) 7042	FALSE	1	5734 (1) 7042
16706	0.25	1	5734 (1) 7163	FALSE	1	5734 (1) 7163
16707	0.25	1	5734 (1) 7815	FALSE	1	5734 (1) 7815
16708	0.25	1	5734 (1) 8853	FALSE	1	5734 (1) 8853
16709	0.25	1	5734 (1) 8935	FALSE	1	5734 (1) 8935
16710	0.25	1	5734 (1) 9090	FALSE	1	5734 (1) 9090
16711	0.25	1	5734 (1) 9682	FALSE	1	5734 (1) 9682
16712	0.25	1	5734 (1) 9695	FALSE	1	5734 (1) 9695
16713	0.25	1	5734 (1) 9808	FALSE	1	5734 (1) 9808
16714	0.25	1	5875 (1) 10793	FALSE	1	5875 (1) 10793
16715	0.25	1	5875 (1) 10896	FALSE	1	5875 (1) 10896
16716	0.25	1	5875 (1) 11076	FALSE	1	5875 (1) 11076
16717	0.25	1	5875 (1) 11083	FALSE	1	5875 (1) 11083
16718	0.25	1	5875 (1) 11114	FALSE	1	5875 (1) 11114
16719	0.25	1	5875 (1) 11267	FALSE	1	5875 (1) 11267
16720	0.25	1	5875 (1) 12202	FALSE	1	5875 (1) 12202
16721	0.25	1	5875 (1) 12884	FALSE	1	5875 (1) 12884
16722	0.25	1	5875 (1) 12996	FALSE	1	5875 (1) 12996
16723	0.25	1	5875 (1) 13079	FALSE	1	5875 (1) 13079
16724	0.25	1	5875 (1) 13238	FALSE	1	5875 (1) 13238
16725	0.25	1	5875 (1) 13252	FALSE	1	5875 (1) 13252
16726	0.25	1	5875 (1) 13326	FALSE	1	5875 (1) 13326
16727	0.25	1	5875 (1) 13351	FALSE	1	5875 (1) 13351
16728	0.25	1	5875 (1) 13660	FALSE	1	5875 (1) 13660
16729	0.25	1	5875 (1) 13960	FALSE	1	5875 (1) 13960
16730	0.25	1	5875 (1) 14555	FALSE	1	5875 (1) 14555
16731	0.25	1	5875 (1) 14685	FALSE	1	5875 (1) 14685
16732	0.25	1	5875 (1) 14793	FALSE	1	5875 (1) 14793
16733	0.25	1	5875 (1) 5907	FALSE	1	5875 (1) 5907
16734	0.25	1	5875 (1) 5959	FALSE	1	5875 (1) 5959
16735	0.25	1	5875 (1) 5964	FALSE	1	5875 (1) 5964
16736	0.25	1	5875 (1) 6048	FALSE	1	5875 (1) 6048
16737	0.25	1	5875 (1) 6230	FALSE	1	5875 (1) 6230
16738	0.25	1	5875 (1) 6244	FALSE	1	5875 (1) 6244
16739	0.25	1	5875 (1) 6344	FALSE	1	5875 (1) 6344
16740	0.25	1	5875 (1) 6561	FALSE	1	5875 (1) 6561
16741	0.25	1	5875 (1) 7042	FALSE	1	5875 (1) 7042
16742	0.25	1	5875 (1) 7163	FALSE	1	5875 (1) 7163
16743	0.25	1	5875 (1) 7244	FALSE	1	5875 (1) 7244
16744	0.25	1	5875 (1) 7410	FALSE	1	5875 (1) 7410
16745	0.25	1	5875 (1) 7543	FALSE	1	5875 (1) 7543
16746	0.25	1	5875 (1) 7758	FALSE	1	5875 (1) 7758
16747	0.25	1	5875 (1) 7815	FALSE	1	5875 (1) 7815
16748	0.25	1	5875 (1) 8649	FALSE	1	5875 (1) 8649
16749	0.25	1	5875 (1) 8853	FALSE	1	5875 (1) 8853
16750	0.25	1	5875 (1) 8935	FALSE	1	5875 (1) 8935
16751	0.25	1	5875 (1) 9090	FALSE	1	5875 (1) 9090
16752	0.25	1	5875 (1) 9682	FALSE	1	5875 (1) 9682
16753	0.25	1	5875 (1) 9695	FALSE	1	5875 (1) 9695
16754	0.25	1	5875 (1) 9808	FALSE	1	5875 (1) 9808
16755	0.25	1	6048 (1) 10793	FALSE	1	6048 (1) 10793
16756	0.25	1	6048 (1) 10896	FALSE	1	6048 (1) 10896
16757	0.25	1	6048 (1) 11083	FALSE	1	6048 (1) 11083
16758	0.25	1	6048 (1) 11114	FALSE	1	6048 (1) 11114
16759	0.25	1	6048 (1) 11267	FALSE	1	6048 (1) 11267
16760	0.25	1	6048 (1) 12202	FALSE	1	6048 (1) 12202
16761	0.25	1	6048 (1) 13079	FALSE	1	6048 (1) 13079
16762	0.25	1	6048 (1) 13238	FALSE	1	6048 (1) 13238
16763	0.25	1	6048 (1) 13252	FALSE	1	6048 (1) 13252
16764	0.25	1	6048 (1) 13326	FALSE	1	6048 (1) 13326
16765	0.25	1	6048 (1) 13351	FALSE	1	6048 (1) 13351
16766	0.25	1	6048 (1) 13660	FALSE	1	6048 (1) 13660
16767	0.25	1	6048 (1) 13960	FALSE	1	6048 (1) 13960
16768	0.25	1	6048 (1) 14555	FALSE	1	6048 (1) 14555
16769	0.25	1	6048 (1) 14793	FALSE	1	6048 (1) 14793
16770	0.25	1	6048 (1) 6244	FALSE	1	6048 (1) 6244
16771	0.25	1	6048 (1) 6344	FALSE	1	6048 (1) 6344
16772	0.25	1	6048 (1) 6561	FALSE	1	6048 (1) 6561
16773	0.25	1	6048 (1) 7042	FALSE	1	6048 (1) 7042
16774	0.25	1	6048 (1) 7163	FALSE	1	6048 (1) 7163
16775	0.25	1	6048 (1) 7815	FALSE	1	6048 (1) 7815
16776	0.25	1	6048 (1) 8853	FALSE	1	6048 (1) 8853
16777	0.25	1	6048 (1) 8935	FALSE	1	6048 (1) 8935
16778	0.25	1	6048 (1) 9090	FALSE	1	6048 (1) 9090
16779	0.25	1	6048 (1) 9682	FALSE	1	6048 (1) 9682
16780	0.25	1	6048 (1) 9695	FALSE	1	6048 (1) 9695
16781	0.25	1	6048 (1) 9808	FALSE	1	6048 (1) 9808
16782	0.25	1	6244 (1) 10793	FALSE	1	6244 (1) 10793
16783	0.25	1	6244 (1) 10896	FALSE	1	6244 (1) 10896
16784	0.25	1	6244 (1) 11083	FALSE	1	6244 (1) 11083
16785	0.25	1	6244 (1) 11114	FALSE	1	6244 (1) 11114
16786	0.25	1	6244 (1) 11267	FALSE	1	6244 (1) 11267
16787	0.25	1	6244 (1) 12202	FALSE	1	6244 (1) 12202
16788	0.25	1	6244 (1) 13079	FALSE	1	6244 (1) 13079
16789	0.25	1	6244 (1) 13238	FALSE	1	6244 (1) 13238
16790	0.25	1	6244 (1) 13252	FALSE	1	6244 (1) 13252
16791	0.25	1	6244 (1) 13326	FALSE	1	6244 (1) 13326
16792	0.25	1	6244 (1) 13351	FALSE	1	6244 (1) 13351
16793	0.25	1	6244 (1) 13660	FALSE	1	6244 (1) 13660
16794	0.25	1	6244 (1) 13960	FALSE	1	6244 (1) 13960
16795	0.25	1	6244 (1) 14555	FALSE	1	6244 (1) 14555
16796	0.25	1	6244 (1) 14793	FALSE	1	6244 (1) 14793
16797	0.25	1	6244 (1) 6344	FALSE	1	6244 (1) 6344
16798	0.25	1	6244 (1) 6561	FALSE	1	6244 (1) 6561
16799	0.25	1	6244 (1) 7042	FALSE	1	6244 (1) 7042
16800	0.25	1	6244 (1) 7163	FALSE	1	6244 (1) 7163
16801	0.25	1	6244 (1) 7815	FALSE	1	6244 (1) 7815
16802	0.25	1	6244 (1) 8853	FALSE	1	6244 (1) 8853
16803	0.25	1	6244 (1) 8935	FALSE	1	6244 (1) 8935
16804	0.25	1	6244 (1) 9090	FALSE	1	6244 (1) 9090
16805	0.25	1	6244 (1) 9682	FALSE	1	6244 (1) 9682
16806	0.25	1	6244 (1) 9695	FALSE	1	6244 (1) 9695
16807	0.25	1	6244 (1) 9808	FALSE	1	6244 (1) 9808
16808	0.25	1	6344 (1) 10793	FALSE	1	6344 (1) 10793
16809	0.25	1	6344 (1) 10896	FALSE	1	6344 (1) 10896
16810	0.25	1	6344 (1) 11083	FALSE	1	6344 (1) 11083
16811	0.25	1	6344 (1) 11114	FALSE	1	6344 (1) 11114
16812	0.25	1	6344 (1) 11267	FALSE	1	6344 (1) 11267
16813	0.25	1	6344 (1) 12202	FALSE	1	6344 (1) 12202
16814	0.25	1	6344 (1) 13079	FALSE	1	6344 (1) 13079
16815	0.25	1	6344 (1) 13238	FALSE	1	6344 (1) 13238
16816	0.25	1	6344 (1) 13252	FALSE	1	6344 (1) 13252
16817	0.25	1	6344 (1) 13326	FALSE	1	6344 (1) 13326
16818	0.25	1	6344 (1) 13351	FALSE	1	6344 (1) 13351
16819	0.25	1	6344 (1) 13660	FALSE	1	6344 (1) 13660
16820	0.25	1	6344 (1) 13960	FALSE	1	6344 (1) 13960
16821	0.25	1	6344 (1) 14555	FALSE	1	6344 (1) 14555
16822	0.25	1	6344 (1) 14793	FALSE	1	6344 (1) 14793
16823	0.25	1	6344 (1) 6561	FALSE	1	6344 (1) 6561
16824	0.25	1	6344 (1) 7042	FALSE	1	6344 (1) 7042
16825	0.25	1	6344 (1) 7163	FALSE	1	6344 (1) 7163
16826	0.25	1	6344 (1) 7815	FALSE	1	6344 (1) 7815
16827	0.25	1	6344 (1) 8853	FALSE	1	6344 (1) 8853
16828	0.25	1	6344 (1) 8935	FALSE	1	6344 (1) 8935
16829	0.25	1	6344 (1) 9090	FALSE	1	6344 (1) 9090
16830	0.25	1	6344 (1) 9682	FALSE	1	6344 (1) 9682
16831	0.25	1	6344 (1) 9695	FALSE	1	6344 (1) 9695
16832	0.25	1	6344 (1) 9808	FALSE	1	6344 (1) 9808
16833	0.25	1	6561 (1) 10635	FALSE	1	6561 (1) 10635
16834	0.25	1	6561 (1) 10793	FALSE	1	6561 (1) 10793
16835	0.25	1	6561 (1) 10896	FALSE	1	6561 (1) 10896
16836	0.25	1	6561 (1) 11076	FALSE	1	6561 (1) 11076
16837	0.25	1	6561 (1) 11083	FALSE	1	6561 (1) 11083
16838	0.25	1	6561 (1) 11114	FALSE	1	6561 (1) 11114
16839	0.25	1	6561 (1) 11267	FALSE	1	6561 (1) 11267
16840	0.25	1	6561 (1) 12202	FALSE	1	6561 (1) 12202
16841	0.25	1	6561 (1) 13079	FALSE	1	6561 (1) 13079
16842	0.25	1	6561 (1) 13238	FALSE	1	6561 (1) 13238
16843	0.25	1	6561 (1) 13252	FALSE	1	6561 (1) 13252
16844	0.25	1	6561 (1) 13326	FALSE	1	6561 (1) 13326
16845	0.25	1	6561 (1) 13351	FALSE	1	6561 (1) 13351
16846	0.25	1	6561 (1) 13660	FALSE	1	6561 (1) 13660
16847	0.25	1	6561 (1) 13828	FALSE	1	6561 (1) 13828
16848	0.25	1	6561 (1) 13960	FALSE	1	6561 (1) 13960
16849	0.25	1	6561 (1) 14555	FALSE	1	6561 (1) 14555
16850	0.25	2	6561 (2) 14793	FALSE	2	6561 (2) 14793
16851	0.25	1	6561 (1) 7042	FALSE	1	6561 (1) 7042
16852	0.25	1	6561 (1) 7072	FALSE	1	6561 (1) 7072
16853	0.25	1	6561 (1) 7163	FALSE	1	6561 (1) 7163
16854	0.25	1	6561 (1) 7815	FALSE	1	6561 (1) 7815
16855	0.25	1	6561 (1) 8853	FALSE	1	6561 (1) 8853
16856	0.25	1	6561 (1) 8935	FALSE	1	6561 (1) 8935
16857	0.25	1	6561 (1) 9090	FALSE	1	6561 (1) 9090
16858	0.25	1	6561 (1) 9682	FALSE	1	6561 (1) 9682
16859	0.25	1	6561 (1) 9695	FALSE	1	6561 (1) 9695
16860	0.25	1	6561 (1) 9808	FALSE	1	6561 (1) 9808
16861	0.25	1	6561 (1) 9900	FALSE	1	6561 (1) 9900
16862	0.25	1	7042 (1) 10793	FALSE	1	7042 (1) 10793
16863	0.25	1	7042 (1) 10896	FALSE	1	7042 (1) 10896
16864	0.25	1	7042 (1) 11083	FALSE	1	7042 (1) 11083
16865	0.25	1	7042 (1) 11114	FALSE	1	7042 (1) 11114
16866	0.25	1	7042 (1) 11267	FALSE	1	7042 (1) 11267
16867	0.25	1	7042 (1) 12202	FALSE	1	7042 (1) 12202
16868	0.25	1	7042 (1) 13079	FALSE	1	7042 (1) 13079
16869	0.25	1	7042 (1) 13238	FALSE	1	7042 (1) 13238
16870	0.25	1	7042 (1) 13252	FALSE	1	7042 (1) 13252
16871	0.25	1	7042 (1) 13326	FALSE	1	7042 (1) 13326
16872	0.25	1	7042 (1) 13351	FALSE	1	7042 (1) 13351
16873	0.25	1	7042 (1) 13660	FALSE	1	7042 (1) 13660
16874	0.25	1	7042 (1) 13960	FALSE	1	7042 (1) 13960
16875	0.25	1	7042 (1) 14555	FALSE	1	7042 (1) 14555
16876	0.25	1	7042 (1) 14793	FALSE	1	7042 (1) 14793
16877	0.25	1	7042 (1) 7163	FALSE	1	7042 (1) 7163
16878	0.25	1	7042 (1) 7815	FALSE	1	7042 (1) 7815
16879	0.25	1	7042 (1) 8853	FALSE	1	7042 (1) 8853
16880	0.25	1	7042 (1) 8935	FALSE	1	7042 (1) 8935
16881	0.25	1	7042 (1) 9090	FALSE	1	7042 (1) 9090
16882	0.25	1	7042 (1) 9682	FALSE	1	7042 (1) 9682
16883	0.25	1	7042 (1) 9695	FALSE	1	7042 (1) 9695
16884	0.25	1	7042 (1) 9808	FALSE	1	7042 (1) 9808
16885	0.25	1	7163 (1) 10793	FALSE	1	7163 (1) 10793
16886	0.25	1	7163 (1) 10896	FALSE	1	7163 (1) 10896
16887	0.25	1	7163 (1) 11083	FALSE	1	7163 (1) 11083
16888	0.25	1	7163 (1) 11114	FALSE	1	7163 (1) 11114
16889	0.25	1	7163 (1) 11267	FALSE	1	7163 (1) 11267
16890	0.25	1	7163 (1) 12202	FALSE	1	7163 (1) 12202
16891	0.25	1	7163 (1) 13079	FALSE	1	7163 (1) 13079
16892	0.25	1	7163 (1) 13238	FALSE	1	7163 (1) 13238
16893	0.25	1	7163 (1) 13252	FALSE	1	7163 (1) 13252
16894	0.25	1	7163 (1) 13326	FALSE	1	7163 (1) 13326
16895	0.25	1	7163 (1) 13351	FALSE	1	7163 (1) 13351
16896	0.25	1	7163 (1) 13660	FALSE	1	7163 (1) 13660
16897	0.25	1	7163 (1) 13960	FALSE	1	7163 (1) 13960
16898	0.25	1	7163 (1) 14555	FALSE	1	7163 (1) 14555
16899	0.25	1	7163 (1) 14793	FALSE	1	7163 (1) 14793
16900	0.25	1	7163 (1) 7815	FALSE	1	7163 (1) 7815
16901	0.25	1	7163 (1) 8853	FALSE	1	7163 (1) 8853
16902	0.25	1	7163 (1) 8935	FALSE	1	7163 (1) 8935
16903	0.25	1	7163 (1) 9090	FALSE	1	7163 (1) 9090
16904	0.25	1	7163 (1) 9682	FALSE	1	7163 (1) 9682
16905	0.25	1	7163 (1) 9695	FALSE	1	7163 (1) 9695
16906	0.25	1	7163 (1) 9808	FALSE	1	7163 (1) 9808
16907	0.25	1	7815 (1) 10793	FALSE	1	7815 (1) 10793
16908	0.25	1	7815 (1) 10896	FALSE	1	7815 (1) 10896
16909	0.25	1	7815 (1) 11083	FALSE	1	7815 (1) 11083
16910	0.25	1	7815 (1) 11114	FALSE	1	7815 (1) 11114
16911	0.25	1	7815 (1) 11267	FALSE	1	7815 (1) 11267
16912	0.25	1	7815 (1) 12202	FALSE	1	7815 (1) 12202
16913	0.25	1	7815 (1) 13079	FALSE	1	7815 (1) 13079
16914	0.25	1	7815 (1) 13238	FALSE	1	7815 (1) 13238
16915	0.25	1	7815 (1) 13252	FALSE	1	7815 (1) 13252
16916	0.25	1	7815 (1) 13326	FALSE	1	7815 (1) 13326
16917	0.25	1	7815 (1) 13351	FALSE	1	7815 (1) 13351
16918	0.25	1	7815 (1) 13660	FALSE	1	7815 (1) 13660
16919	0.25	1	7815 (1) 13960	FALSE	1	7815 (1) 13960
16920	0.25	1	7815 (1) 14555	FALSE	1	7815 (1) 14555
16921	0.25	1	7815 (1) 14793	FALSE	1	7815 (1) 14793
16922	0.25	1	7815 (1) 8853	FALSE	1	7815 (1) 8853
16923	0.25	1	7815 (1) 8935	FALSE	1	7815 (1) 8935
16924	0.25	1	7815 (1) 9090	FALSE	1	7815 (1) 9090
16925	0.25	1	7815 (1) 9682	FALSE	1	7815 (1) 9682
16926	0.25	1	7815 (1) 9695	FALSE	1	7815 (1) 9695
16927	0.25	1	7815 (1) 9808	FALSE	1	7815 (1) 9808
16928	0.25	1	8853 (1) 10793	FALSE	1	8853 (1) 10793
16929	0.25	1	8853 (1) 10896	FALSE	1	8853 (1) 10896
16930	0.25	1	8853 (1) 11083	FALSE	1	8853 (1) 11083
16931	0.25	1	8853 (1) 11114	FALSE	1	8853 (1) 11114
16932	0.25	1	8853 (1) 11267	FALSE	1	8853 (1) 11267
16933	0.25	1	8853 (1) 12202	FALSE	1	8853 (1) 12202
16934	0.25	1	8853 (1) 13079	FALSE	1	8853 (1) 13079
16935	0.25	1	8853 (1) 13238	FALSE	1	8853 (1) 13238
16936	0.25	1	8853 (1) 13252	FALSE	1	8853 (1) 13252
16937	0.25	1	8853 (1) 13326	FALSE	1	8853 (1) 13326
16938	0.25	1	8853 (1) 13351	FALSE	1	8853 (1) 13351
16939	0.25	1	8853 (1) 13660	FALSE	1	8853 (1) 13660
16940	0.25	1	8853 (1) 13960	FALSE	1	8853 (1) 13960
16941	0.25	1	8853 (1) 14555	FALSE	1	8853 (1) 14555
16942	0.25	1	8853 (1) 14793	FALSE	1	8853 (1) 14793
16943	0.25	1	8853 (1) 8935	FALSE	1	8853 (1) 8935
16944	0.25	1	8853 (1) 9090	FALSE	1	8853 (1) 9090
16945	0.25	1	8853 (1) 9682	FALSE	1	8853 (1) 9682
16946	0.25	1	8853 (1) 9695	FALSE	1	8853 (1) 9695
16947	0.25	1	8853 (1) 9808	FALSE	1	8853 (1) 9808
16948	0.25	1	9090 (1) 10793	FALSE	1	9090 (1) 10793
16949	0.25	1	9090 (1) 10896	FALSE	1	9090 (1) 10896
16950	0.25	1	9090 (1) 11083	FALSE	1	9090 (1) 11083
16951	0.25	1	9090 (1) 11114	FALSE	1	9090 (1) 11114
16952	0.25	1	9090 (1) 11267	FALSE	1	9090 (1) 11267
16953	0.25	1	9090 (1) 12202	FALSE	1	9090 (1) 12202
16954	0.25	1	9090 (1) 13079	FALSE	1	9090 (1) 13079
16955	0.25	1	9090 (1) 13238	FALSE	1	9090 (1) 13238
16956	0.25	1	9090 (1) 13252	FALSE	1	9090 (1) 13252
16957	0.25	1	9090 (1) 13326	FALSE	1	9090 (1) 13326
16958	0.25	1	9090 (1) 13351	FALSE	1	9090 (1) 13351
16959	0.25	1	9090 (1) 13660	FALSE	1	9090 (1) 13660
16960	0.25	1	9090 (1) 13960	FALSE	1	9090 (1) 13960
16961	0.25	1	9090 (1) 14555	FALSE	1	9090 (1) 14555
16962	0.25	1	9090 (1) 14793	FALSE	1	9090 (1) 14793
16963	0.25	1	9090 (1) 9682	FALSE	1	9090 (1) 9682
16964	0.25	1	9090 (1) 9695	FALSE	1	9090 (1) 9695
16965	0.25	1	9090 (1) 9808	FALSE	1	9090 (1) 9808
16966	0.25	1	9808 (1) 10793	FALSE	1	9808 (1) 10793
16967	0.25	1	9808 (1) 10896	FALSE	1	9808 (1) 10896
16968	0.25	1	9808 (1) 11083	FALSE	1	9808 (1) 11083
16969	0.25	1	9808 (1) 11114	FALSE	1	9808 (1) 11114
16970	0.25	1	9808 (1) 11267	FALSE	1	9808 (1) 11267
16971	0.25	1	9808 (1) 12202	FALSE	1	9808 (1) 12202
16972	0.25	1	9808 (1) 13079	FALSE	1	9808 (1) 13079
16973	0.25	1	9808 (1) 13238	FALSE	1	9808 (1) 13238
16974	0.25	1	9808 (1) 13252	FALSE	1	9808 (1) 13252
16975	0.25	1	9808 (1) 13326	FALSE	1	9808 (1) 13326
16976	0.25	1	9808 (1) 13351	FALSE	1	9808 (1) 13351
16977	0.25	1	9808 (1) 13660	FALSE	1	9808 (1) 13660
16978	0.25	1	9808 (1) 13960	FALSE	1	9808 (1) 13960
16979	0.25	1	9808 (1) 14555	FALSE	1	9808 (1) 14555
16980	0.25	1	9808 (1) 14793	FALSE	1	9808 (1) 14793
16981	0.25	1	4692 (1) 13252	FALSE	1	4692 (1) 13252
16982	0.25	1	4692 (1) 5259	FALSE	1	4692 (1) 5259
16983	0.25	1	5259 (1) 10635	FALSE	1	5259 (1) 10635
16984	0.25	1	5259 (1) 11076	FALSE	1	5259 (1) 11076
16985	0.25	1	5259 (1) 13252	FALSE	1	5259 (1) 13252
16986	0.25	1	5259 (1) 13828	FALSE	1	5259 (1) 13828
16987	0.25	1	5259 (1) 14793	FALSE	1	5259 (1) 14793
16988	0.25	1	5259 (1) 6561	FALSE	1	5259 (1) 6561
16989	0.25	1	5259 (1) 7072	FALSE	1	5259 (1) 7072
16990	0.25	1	5259 (1) 9900	FALSE	1	5259 (1) 9900
16991	0.25	1	5160 (1) 11076	FALSE	1	5160 (1) 11076
16992	0.25	1	5160 (1) 12884	FALSE	1	5160 (1) 12884
16993	0.25	1	5160 (1) 12996	FALSE	1	5160 (1) 12996
16994	0.25	1	5160 (1) 14685	FALSE	1	5160 (1) 14685
16995	0.25	1	5160 (1) 5390	FALSE	1	5160 (1) 5390
16996	0.25	1	5160 (1) 5875	FALSE	1	5160 (1) 5875
16997	0.25	1	5160 (1) 5959	FALSE	1	5160 (1) 5959
16998	0.25	1	5160 (1) 6230	FALSE	1	5160 (1) 6230
16999	0.25	1	5160 (1) 7244	FALSE	1	5160 (1) 7244
17000	0.25	1	5160 (1) 7410	FALSE	1	5160 (1) 7410
17001	0.25	1	5160 (1) 7543	FALSE	1	5160 (1) 7543
17002	0.25	1	5160 (1) 7758	FALSE	1	5160 (1) 7758
17003	0.25	1	5160 (1) 8649	FALSE	1	5160 (1) 8649
17004	0.25	1	5390 (1) 11076	FALSE	1	5390 (1) 11076
17005	0.25	1	5390 (1) 12884	FALSE	1	5390 (1) 12884
[truncated: 121 more rows]

## Sheet: Seed
SUID	activityRatio	interaction	name	selected	shared interaction	shared name
[truncated: 10,124 more rows]

[truncated: 1 more sheets: ShootStem]
