# Supplementary material for: SoyCSN: Soybean context‐specific network analysis and prediction based on tissue‐specific transcriptome data
Source: Plant Direct. 2019 Sep 17;3(9):e00167. doi: 10.1002/pld3.167 (PMC6747016; doi:10.1002/pld3.167)
Supplement: Supplementary file 5 [file PLD3-3-e00167-s005.xlsx]

## Sheet: Flower
GO term	Ontology	Description	Number in input list	Number in BG/Ref	p-value	FDR
GO:0006508	P	proteolysis	21	935	2.1e-06	0.00018
GO:0008202	P	steroid metabolic process	7	158	5.7e-06	0.00024
GO:0008610	P	lipid biosynthetic process	13	470	8.8e-06	0.00025
GO:0009199	P	ribonucleoside triphosphate metabolic process	5	95	3.2e-05	0.00032
GO:0009205	P	purine ribonucleoside triphosphate metabolic process	5	95	3.2e-05	0.00032
GO:0009144	P	purine nucleoside triphosphate metabolic process	5	95	3.2e-05	0.00032
GO:0006753	P	nucleoside phosphate metabolic process	8	226	3.4e-05	0.00032
GO:0006631	P	fatty acid metabolic process	6	130	2.1e-05	0.00032
GO:0009117	P	nucleotide metabolic process	8	226	3.4e-05	0.00032
GO:0009141	P	nucleoside triphosphate metabolic process	5	97	4.1e-05	0.00035
GO:0006694	P	steroid biosynthetic process	6	154	0.00017	0.0014
GO:0009150	P	purine ribonucleotide metabolic process	5	113	0.00023	0.0017
GO:0006163	P	purine nucleotide metabolic process	5	118	0.00036	0.0021
GO:0006629	P	lipid metabolic process	19	1024	0.00033	0.0021
GO:0009259	P	ribonucleotide metabolic process	5	118	0.00036	0.0021
GO:0055086	P	nucleobase, nucleoside and nucleotide metabolic process	8	280	0.00056	0.003
GO:0032787	P	monocarboxylic acid metabolic process	6	176	0.00074	0.0037
GO:0055085	P	transmembrane transport	19	1167	0.0027	0.013
GO:0005976	P	polysaccharide metabolic process	8	331	0.0033	0.015
GO:0044255	P	cellular lipid metabolic process	9	418	0.0054	0.023
GO:0044264	P	cellular polysaccharide metabolic process	7	293	0.0076	0.028
GO:0033692	P	cellular polysaccharide biosynthetic process	6	227	0.0073	0.028
GO:0000271	P	polysaccharide biosynthetic process	6	228	0.0075	0.028
GO:0070011	F	peptidase activity, acting on L-amino acid peptides	21	834	1e-07	6.6e-06
GO:0008233	F	peptidase activity	21	871	3.4e-07	1.1e-05
GO:0016616	F	oxidoreductase activity, acting on the CH-OH group of donors, NAD or NADP as acceptor	12	407	6.8e-06	0.00011
GO:0008234	F	cysteine-type peptidase activity	7	158	5.7e-06	0.00011
GO:0016614	F	oxidoreductase activity, acting on CH-OH group of donors	12	437	2.4e-05	0.00031
GO:0003854	F	3-beta-hydroxy-delta5-steroid dehydrogenase activity	6	146	9.3e-05	0.00073
GO:0033764	F	steroid dehydrogenase activity, acting on the CH-OH group of donors, NAD or NADP as acceptor	6	146	9.3e-05	0.00073
GO:0016229	F	steroid dehydrogenase activity	6	146	9.3e-05	0.00073
GO:0008238	F	exopeptidase activity	5	129	0.00087	0.0061
GO:0004175	F	endopeptidase activity	11	526	0.0024	0.015
GO:0003824	F	catalytic activity	135	13905	0.0039	0.022
GO:0016021	C	integral to membrane	26	1419	2.5e-05	0.00032
GO:0031224	C	intrinsic to membrane	26	1453	4.3e-05	0.00032
GO:0044425	C	membrane part	27	1801	0.0013	0.0065
KEGG Pathway			Number of Genes mapped
plant hormone signal transduction			11
starch and sucrose metabolism			7
amino sugar and nucleotide sugar metabolism			7

## Sheet: Root
GO term	Ontology	Description	Number in input list	Number in BG/Ref	p-value	FDR
GO:0016051	P	carbohydrate biosynthetic process	15	300	0.00015	0.0061
GO:0033013	P	tetrapyrrole metabolic process	7	84	0.00011	0.0061
GO:0044248	P	cellular catabolic process	21	497	0.00016	0.0061
GO:0034637	P	cellular carbohydrate biosynthetic process	15	294	0.0001	0.0061
GO:0044255	P	cellular lipid metabolic process	17	418	0.0014	0.043
GO:0044282	P	small molecule catabolic process	10	198	0.0023	0.045
GO:0008610	P	lipid biosynthetic process	18	470	0.0024	0.045
GO:0009056	P	catabolic process	22	614	0.0021	0.045
KEGG Pathway			Number of Genes mapped
Number of Genes mapped			2
Plant-pathogen interaction			2
plant hormone signal transduction pathways			2

## Sheet: Leaf
GO term	Ontology	Description	Number in input list	Number in BG/Ref	p-value	FDR
GO:0006457	P	protein folding	6	181	9.8e-05	0.006
GO:0051536	F	iron-sulfur cluster binding	6	102	9.6e-09	2.6e-07
GO:0051540	F	metal cluster binding	6	102	9.6e-09	2.6e-07
GO:0043531	F	ADP binding	9	467	0.002	0.035
KEGG Pathway			Number of genes mapped
Ascorbate and aldarate metabolism			6
amino sugar and nucleotide sugar metabolism			5
carbon metabolism			5

## Sheet: Nodule
GO term	Ontology	Description	Number in input list	Number in BG/Ref	p-value	FDR
GO:0046483	P	heterocycle metabolic process	7	330	2e-06	0.0001
GO:0044281	P	small molecule metabolic process	12	1199	0.00064	0.012
GO:0055086	P	nucleobase, nucleoside and nucleotide metabolic process	5	280	0.00069	0.012
GO:0055085	P	transmembrane transport	11	1167	0.0025	0.033
GO:0022804	F	active transmembrane transporter activity	6	384	0.00062	0.022
KEGG Pathway			Number of Genes Mapped
purine metabolism			6
oxidative phosphorylation			4
plant hormone signal transduction			4

## Sheet: Seed
GO term	Ontology	Description	Number in input list	Number in BG/Ref	p-value	FDR
GO:0022613	P	ribonucleoprotein complex biogenesis	8	87	6.8e-08	8.1e-06
GO:0016071	P	mRNA metabolic process	6	56	5.4e-07	3.2e-05
GO:0042254	P	ribosome biogenesis	7	83	2.5e-06	0.0001
GO:0006412	P	translation	25	717	8.1e-06	0.00024
GO:0044085	P	cellular component biogenesis	15	352	2.9e-05	0.00068
GO:0034645	P	cellular macromolecule biosynthetic process	72	3265	0.00011	0.002
GO:0009059	P	macromolecule biosynthetic process	72	3272	0.00012	0.002
GO:0006352	P	transcription initiation	6	86	0.00018	0.0027
GO:0044249	P	cellular biosynthetic process	83	3977	0.00023	0.003
GO:0010467	P	gene expression	67	3161	0.00073	0.0087
GO:0009058	P	biosynthetic process	87	4392	0.001	0.011
GO:0032259	P	methylation	6	113	0.0027	0.027
GO:0006753	P	nucleoside phosphate metabolic process	9	226	0.0037	0.029
GO:0006730	P	one-carbon metabolic process	6	117	0.0037	0.029
GO:0009117	P	nucleotide metabolic process	9	226	0.0037	0.029
GO:0070035	F	purine NTP-dependent helicase activity	15	205	4.8e-11	2.2e-09
GO:0008026	F	ATP-dependent helicase activity	15	205	4.8e-11	2.2e-09
GO:0042623	F	ATPase activity, coupled	19	343	1.5e-09	4.6e-08
GO:0003735	F	structural constituent of ribosome	23	532	7.9e-08	1.8e-06
GO:0016887	F	ATPase activity	23	581	9e-07	1.6e-05
GO:0005198	F	structural molecule activity	24	626	1.2e-06	1.8e-05
GO:0004386	F	helicase activity	24	668	6.2e-06	6.3e-05
GO:0005525	F	GTP binding	18	431	5.7e-06	6.3e-05
GO:0032561	F	guanyl ribonucleotide binding	18	431	5.7e-06	6.3e-05
GO:0019001	F	guanyl nucleotide binding	18	442	9.8e-06	8.9e-05
GO:0016817	F	hydrolase activity, acting on acid anhydrides	41	1480	1.7e-05	0.00014
GO:0016818	F	hydrolase activity, acting on acid anhydrides, in phosphorus-containing anhydrides	40	1469	3.6e-05	0.00028
GO:0016462	F	pyrophosphatase activity	39	1440	5.4e-05	0.00038
GO:0017111	F	nucleoside-triphosphatase activity	38	1412	8.2e-05	0.00053
GO:0046915	F	transition metal ion transmembrane transporter activity	5	62	0.00021	0.0013
GO:0003676	F	nucleic acid binding	78	3997	0.0034	0.019
GO:0015082	F	di-, tri-valent inorganic cation transmembrane transporter activity	5	86	0.004	0.021
GO:0008168	F	methyltransferase activity	15	499	0.0057	0.029
GO:0016741	F	transferase activity, transferring one-carbon groups	15	506	0.0067	0.031
GO:0016787	F	hydrolase activity	86	4588	0.0066	0.031
GO:0030529	C	ribonucleoprotein complex	25	580	2.1e-08	5.1e-07
GO:0005840	C	ribosome	23	532	7.9e-08	7.7e-07
GO:0005737	C	cytoplasm	47	1539	9.6e-08	7.7e-07
GO:0005622	C	intracellular	88	3706	3.7e-07	2.2e-06
GO:0043229	C	intracellular organelle	64	2514	1.6e-06	6.2e-06
GO:0043226	C	organelle	64	2514	1.6e-06	6.2e-06
GO:0044424	C	intracellular part	79	3337	2.1e-06	7.2e-06
GO:0043232	C	intracellular non-membrane-bounded organelle	25	741	1.8e-05	4.8e-05
GO:0043228	C	non-membrane-bounded organelle	25	741	1.8e-05	4.8e-05
GO:0044444	C	cytoplasmic part	34	1156	2.3e-05	5.4e-05
GO:0043231	C	intracellular membrane-bounded organelle	41	1789	0.0023	0.0049
GO:0043227	C	membrane-bounded organelle	41	1798	0.0025	0.005
GO:0032991	C	macromolecular complex	41	1849	0.0045	0.008
GO:0005634	C	nucleus	33	1408	0.0046	0.008
GO:0044464	C	cell part	119	6957	0.025	0.037
GO:0005623	C	cell	119	6957	0.025	0.037
KEGG Pathways			Number of Genes Mapped
Ribosome			17
Spliceosome			14
protein processing in endoplasmic reticulum			13

## Sheet: ShootStem
GO term	Ontology	Description	Number in input list	Number in BG/Ref	p-value	FDR
KEGG Pathways				Number of Genes Mapped
plant hormone signal transduction				2
