# Supplementary material for: SoyCSN: Soybean context‐specific network analysis and prediction based on tissue‐specific transcriptome data
Source: Plant Direct. 2019 Sep 17;3(9):e00167. doi: 10.1002/pld3.167 (PMC6747016; doi:10.1002/pld3.167)
Supplement: Supplementary file 6 [file PLD3-3-e00167-s006.xlsx]

## Sheet: Flower
TF	Number of Neigbors	GO term	Ontology	Description	Number in input list	Number in BG/Ref	p-value	FDR	KEGG Pathway	Number of Mapped Genes	Enriched Motif	Evalue	Sites	Width	Matched Motif in Arabidopsis	Associated TF	Orientation	Overlap	Offset	qvalue	Arabidopsis Motif
Glyma.02G196500(Homeobox protein TF)	37	GO:0055114	P	oxidation reduction	8	2408	0.00012	0.0006	Fatty acid degradation	1	TCCHACYWCHMCVHVCACHCCACYYTYAM	2.2e-12	17	29
		GO:0016491	F	oxidoreductase activity	9	2744	4.1e-05	0.00017	Cutin, suberine and was biosynthesis	1	AKAWMAMAAAHAARARWGARAAAMRAAAD	2.3e-07	34	29	ABI3VP1_tnt.VRN1_col_a_m1	VRN1	Reverse Complement	28	1	3.01e-06	tttkttttttttttttttttTtTtttkks
									Phenylalanine metabolism	1	GAGTSGCCSHHGGKGTHDGGDWDTMSCMDKGRKVGGT	0.0029	7	37
									Starch and sucrose metabolism	1
									Amino sugar and nucleotide sugar metabolism	1
									Butanoate metabolism	1
									Porphyrin and chlorophyll metabolism	1
									Zeatin biosynthesis	1
									Plant hormone signal transduction	1
Glyma.17G144700(Homeobox associated leucine zipper)	51	GO:0006508	P	proteolysis	5	935	0.0014	0.019	Starch and sucrose metabolism	2	CWSYYYYYYTYCYYYTCCCWB	7.9e-29	40	21	BBRBPC_tnt.BPC5_colamp_a_m1	BPC5	Reverse Complement	21	4	0.00262	rrgrgarrGaGaGaGAGAGAGAGAGAGAG
		GO:0006629	P	lipid metabolic process	5	1024	0.0032	0.021	Sphingolipid metabolism	2	GRYGGKDWGRTGBWGVCGRBG	6.7e-09	17	21	AP2EREBP_tnt.At5g18450_col_a_m1	At5g18450	Normal	13	8	0.0386	ggykgarGCGGYGGh
		GO:0008233	F	peptidase activity	5	871	0.00074	0.0067	Proteasome	2	ARAAWAAAAAAAWRAAAAAA	3e-07	46	20	ABI3VP1_tnt.VRN1_col_a_m1	VRN1	Reverse Complement	20	3	6.53e-08	tttkttttttttttttttttTtTtttkks
		GO:0070011	F	peptidase activity, acting on L-amino acid peptides	5	834	0.00048	0.0067
		GO:0016788	F	hydrolase activity, acting on ester bonds	5	1054	0.004	0.024
Glyma.10G210500(GATA zinc finger)	13	GO:0044238	P	primary metabolic process	10	10398	0.0043	0.02	Oxidative Physphorylation	2	GAGDDGAKRGAGRGRGAGRG	1.4e-14	13	20	BBRBPC_tnt.BPC1_colamp_a_m1	BPC1	Reverse Complement	15	-5	7.41e-06	CtCTYTCTCTCTCTC
		GO:0044237	P	cellular metabolic process	9	9028	0.0065	0.02	Phagosome	2	MAACAYYHHWTYNATTNCYACMCTAMSWCWCHTHTYWYAWCCAYHSYS	3.6	7	48
		GO:0008152	P	metabolic process	11	14225	0.019	0.038	Fatty Acid elongation	1	WMTCAWAAARGAAGAAARRWA	3.9	14	21	C2C2dof_tnt.AT5G02460_col_a_m1	AT5G02460	Normal	17	-4	0.0155	vraAAaGbarmrrrrrarrrr
		GO:0000166	F	nucleotide binding	7	5459	0.0035	0.021	Fatty acid degradation	1
		GO:0032555	F	purine ribonucleotide binding	6	4867	0.012	0.024	Cutin, suberine and wax biosynthesis	1
		GO:0032553	F	ribonucleotide binding	6	4867	0.012	0.024
		GO:0017076	F	purine nucleotide binding	6	5181	0.019	0.029

## Sheet: Root
TF	Number of Neigbors	GO term	Ontology	Description	Number in input list	Number in BG/Ref	p-value	FDR	KEGG Pathway	Number of Mapped Genes	Enriched Motif	Evalue	Sites	Width	Matched Motif in Arabidopsis	Associated TF	Orientation	Overlap	Offset	qvalue	Arabidopsis Motif
Glyma.15G168200(Plant zinc cluster domain)	57	GO:0080090	P	regulation of primary metabolic process	7	1906	0.0047	0.019	Plant hormone signal transduction	2	AARAAAAARRDRRARWRRRADHGARRAA	7.6e-25	45	28	C2C2dof_tnt.AT1G69570_col_a_m1	AT1G69570	Reverse Complement	27	0	3e-07	yttkYaCtTTtyCytttyyyyttyyyy
		GO:0031323	P	regulation of cellular metabolic process	7	1951	0.0058	0.019	Glycolysis/Gluconeogenesis	1	YYTCCSACCCHMHCMBTHMMC	3.9e-11	29	21
		GO:0045449	P	regulation of transcription	7	1878	0.0041	0.019	Pentose phosphate pathway	1	TTTHTTTTATTTDTD	0.0019	50	15	REM_tnt.REM19_colamp_a_m1	REM19	Reverse Complement	15	2	0.0034	dtGrMmaaaaaaaaaaaavav
		GO:0044260	P	cellular macromolecule metabolic process	17	7345	0.0037	0.019	Fructose and mannose metabolism	1
		GO:0019219	P	regulation of nucleobase, nucleoside, nucleotide and nucleic acid metabolic process	7	1891	0.0044	0.019
		GO:0031326	P	regulation of cellular biosynthetic process	7	1896	0.0045	0.019
		GO:0010468	P	regulation of gene expression	7	1933	0.0054	0.019
		GO:0060255	P	regulation of macromolecule metabolic process	7	1946	0.0057	0.019
		GO:0009889	P	regulation of biosynthetic process	7	1896	0.0045	0.019
		GO:0051171	P	regulation of nitrogen compound metabolic process	7	1891	0.0044	0.019
		GO:0051252	P	regulation of RNA metabolic process	7	1874	0.0041	0.019
		GO:0006355	P	regulation of transcription, DNA-dependent	7	1874	0.0041	0.019
		GO:0010556	P	regulation of macromolecule biosynthetic process	7	1896	0.0045	0.019
		GO:0019222	P	regulation of metabolic process	7	1996	0.0071	0.021
		GO:0032774	P	RNA biosynthetic process	7	2111	0.011	0.028
		GO:0006350	P	transcription	7	2109	0.011	0.028
		GO:0006351	P	transcription, DNA-dependent	7	2106	0.011	0.028
		GO:0043170	P	macromolecule metabolic process	17	8210	0.016	0.037
		GO:0003700	F	transcription factor activity	7	1173	1.6e-05	0.00041
		GO:0030528	F	transcription regulator activity	7	1292	6.4e-05	0.0008
		GO:0043565	F	sequence-specific DNA binding	5	764	0.00019	0.0016
Glyma.09G109700(Homeobox associated leucine zipper)	53	GO:0043687	P	post-translational protein modification	9	2625	0.0003	0.012	Plant hormone signal transduction	2	YYMYYYAYHTYBYTYYYWCTBTYTYTTTT	1.6e-22	36	29	BBRBPC_tnt.BPC5_colamp_a_m1	BPC5	Reverse Complement	29	0	1.62e-06	rrgrgarrGaGaGaGAGAGAGAGAGAGAG
		GO:0006464	P	protein modification process	9	2768	0.00058	0.012	Citrate cycle (TCA cycle)	1	GAYBGTDACGKKKWSTGVTGKGWRWTTWGCRCACGKRHGNASGVHWDKWG	2.3e-07	9	50
		GO:0043412	P	macromolecule modification	9	2857	0.00086	0.012	Fatty acid degradation	1	MAMMAMRAAAACMWAMAMVMC	3.6e-06	48	21	ABI3VP1_tnt.VRN1_colamp_a_m1	VRN1	Reverse Complement	19	-2	0.000311	swbttTTTTTTTttttkkb
		GO:0005524	F	ATP binding	10	3990	0.0054	0.041
		GO:0030528	F	transcription regulator activity	5	1292	0.0059	0.041
		GO:0003700	F	transcription factor activity	5	1173	0.0027	0.041
		GO:0004672	F	protein kinase activity	7	2394	0.0089	0.047
Glyma.08G142400(WRKY DNA -binding domain), Glyma.15G086400(HSF-type DNA-binding), Glyma.13G225700(HSF-type DNA-binding)	59	GO:0007165	P	signal transduction	5	709	2.7e-05	0.001	Plant-pathogen interaction	4	CTTYTYTTTTTTTWTTTTTTY	4.3e-22	58	21	C2C2dof_tnt.AT1G69570_col_a_m1	AT1G69570	Normal	21	6	2.55e-07	yttkYaCtTTtyCytttyyyyttyyyy
		GO:0023046	P	signaling process	5	804	0.00012	0.0015	Phosphatidylinositol signaling system	3	MNDNMCABRBGCWNANYMCMHAMHCWWWYGNNYCNTSCNWB	9.5e-20	33	41
		GO:0023060	P	signal transmission	5	804	0.00012	0.0015	RNA transport	2	TYTMTHTCWCTCTCWTTCYHWCYCHCTYY	8.1e-11	15	29	BBRBPC_tnt.BPC5_col_a_m1	BPC5	Reverse Complement	29	1	8.43e-09	AGAGAGAGAGAGAGAGAGAGAGAGAGAGAG
		GO:0050794	P	regulation of cellular process	10	2860	0.00022	0.002
		GO:0050789	P	regulation of biological process	10	2908	0.00027	0.002
		GO:0023052	P	signaling	5	1037	0.0016	0.0095
		GO:0065007	P	biological regulation	10	3380	0.0018	0.0095
		GO:0043565	F	sequence-specific DNA binding	5	764	6.8e-05	0.00089
		GO:0003700	F	transcription factor activity	5	1173	0.0046	0.03
		GO:0030528	F	transcription regulator activity	5	1292	0.0095	0.041
		GO:0043227	C	membrane-bounded organelle	8	1798	6.7e-05	0.00022
		GO:0005634	C	nucleus	7	1408	6e-05	0.00022
		GO:0043231	C	intracellular membrane-bounded organelle	8	1789	6.3e-05	0.00022
		GO:0043226	C	organelle	8	2514	0.0035	0.007
		GO:0043229	C	intracellular organelle	8	2514	0.0035	0.007
		GO:0005737	C	cytoplasm	5	1539	0.03	0.05
Glyma.20G216600(Dof domain, zinc finger)	45	GO:0019752	P	carboxylic acid metabolic process	5	580	1.3e-05	8.3e-05	Carbon metabolism	5	ARARRAAGAARAAGAAAARWS	1.1e-28	35	21	C2C2dof_tnt.At5g62940_col_a_m1	At5g62940	Normal	20	1	8.74e-05	rrrrrrrrsaaAAAGkrraar
		GO:0043436	P	oxoacid metabolic process	5	580	1.3e-05	8.3e-05	Fatty acid biosynthesis	3	AAAAAAWAAAAAART	1.1e-10	42	15	C2C2dof_tnt.OBP3_col_a_m1	OBP3	Reverse Complement	15	3	3.93e-05	byyaCttTtybyyyyytyyyy
		GO:0042180	P	cellular ketone metabolic process	5	584	1.4e-05	8.3e-05	Fatty acid metabolism	3	CACASCCMCHMSRMSNWYCCHCHCMCHNS	1e-09	18	29
		GO:0006082	P	organic acid metabolic process	5	581	1.3e-05	8.3e-05
Glyma.11G056200(HSF-type DNA-binding)	128	GO:0034637	P	cellular carbohydrate biosynthetic process	5	294	8.6e-06	0.00031	Plant-pathogen interaction	7	RRARAARRARARDRAAARAARRADRRARD	4.4e-58	101	29	C2C2dof_tnt.AT5G66940_col_a_m1	AT5G66940	Reverse Complement	28	1	6.69e-08	yybyyyyyyyyttyyrCTTTttbbyyyyt
		GO:0016051	P	carbohydrate biosynthetic process	5	300	1.1e-05	0.00031	Phosphatidylinositol signaling system	3	VSCCMMNCMNRCMCMACNNHCCNMYMYNTBTVHVMMAMMYD	3.1e-30	52	41
		GO:0007165	P	signal transduction	6	709	0.0039	0.042	Plant hormone signal transduction	3	AAAAAAAWAAAAAAAAWWATA	4.5e-18	80	21	ABI3VP1_tnt.VRN1_col_a_m1	VRN1	Reverse Complement	21	7	6.45e-07	tttkttttttttttttttttTtTtttkks
		GO:0050789	P	regulation of biological process	15	2908	0.0035	0.042
		GO:0050794	P	regulation of cellular process	15	2860	0.0028	0.042
		GO:0005509	F	calcium ion binding	5	375	0.00018	0.0056
		GO:0003700	F	transcription factor activity	9	1173	0.00071	0.0073
		GO:0043565	F	sequence-specific DNA binding	7	764	0.00062	0.0073
		GO:0030528	F	transcription regulator activity	9	1292	0.0022	0.017
Glyma.18G091600(AP2 domain), Glyma.04G041200(AP2 domain)	48	GO:0003700	F	transcription factor activity	5	1173	0.0011	0.023	Plant hormone signal transduction	2	CCMCHCWCYBTYBSYCWCCYTYHCCTTDY	7.5e-21	29	29	ND_tnt.FRS9_col_a_m1	FRS9	Normal	21	-3	0.000602	CtCtCTCTCTCTCTCTCtCtC
		GO:0030528	F	transcription regulator activity	5	1292	0.0026	0.027	fatty acid degradation	1	TTTHWTTTYWTYTTTTTTTTT	3.6e-11	44	21	ABI3VP1_tnt.VRN1_col_a_m1	VRN1	Normal	21	1	6.86e-08	tttkttttttttttttttttTtTtttkks
									Cutin, suberine and wax biosynthesis	1	GTYGSTKGVDTTDKSWGGYGRSARWDTWDCACAYGYDDDTAVSRARRGBS	3.3e-05	8	50

## Sheet: Leaf
TF	Number of Neigbors	GO term	Ontology	Description	Number in input list	Number in BG/Ref	p-value	FDR	KEGG Pathway	Number of Mapped Genes	Enriched Motif	Evalue	Sites	Width	Matched Motif in Arabidopsis	Associated TF	Orientation	Overlap	Offset	qvalue	Arabidopsis Motif
Glyma.13G325200(Auxin response factor)	70	GO:0043531	F	ADP binding	5	467	2.4e-06	3.6e-05	Glycine, serine and threonine metabolism	2	TTTTTWTTYTYTTTH	1.4e-28	63	15	C2C2dof_tnt.OBP3_col_a_m1	OBP3	Normal	15	5	5.53e-05	byyaCttTtybyyyyytyyyy
									Carbon metabolism	2	RMGRWGWRDGRGDDRRRRGWGRRRWGRGR	1.2e-17	42	29	C2H2_tnt.TF3A_col_a_m1	TF3A	Reverse Complement	19	0	0.00788	CyTCcTCCTCcTCCTCCTC
									Ribosome	2	SATVCWMASTGBASWHSDYRSCHACTACCNSTACANYYK	1.3e-06	11	39

## Sheet: Nodule
TF	Number of Neigbors	GO term	Ontology	Description	Number in input list	Number in BG/Ref	p-value	FDR	KEGG Pathway	Number of Mapped Genes	Enriched Motif	Evalue	Sites	Width	Matched Motif in Arabidopsis	Associated TF	Orientation	Overlap	Offset	qvalue	Arabidopsis Motif
Glyma.11G022200(Homeobox domain)	42	GO:0006810	P	transport	6	2371	0.019	0.046	Purine metabolism	3	CTCTCWCYYTCTSTYTCTCY	1.6e-14	16	20	BBRBPC_tnt.BPC5_colamp_a_m1	BPC5	Reverse Complement	20	8	1.18e-09	rrgrgarrGaGaGaGAGAGAGAGAGAGAG
		GO:0051234	P	establishment of localization	6	2371	0.019	0.046	Fatty acid degradation	1	HRCRARARMAAWGAAAARRAARGRARA	1.2e-05	27	27	C2C2dof_tnt.AT5G02460_col_a_m1	AT5G02460	Normal	21	-6	4.96e-05	vraAAaGbarmrrrrrarrrr
		GO:0051179	P	localization	6	2395	0.02	0.046	Cutin, suberine and wax biosynthesis	1	AAWAAAAWWAAAAAA	0.017	38	15	ABI3VP1_tnt.VRN1_col_a_m1	VRN1	Reverse Complement	15	6	4.74e-05	tttkttttttttttttttttTtTtttkks

## Sheet: Seed
TF	Number of Neigbors	GO term	Ontology	Description	Number in input list	Number in BG/Ref	p-value	FDR	KEGG Pathway	Number of Mapped Genes	Enriched Motif	Evalue	Sites	Width	Matched Motif in Arabidopsis	Associated TF	Orientation	Overlap	Offset	qvalue	Arabidopsis Motif
Glyma.14G189300(No apical meristem (NAM) protein)	39	GO:0016818	F	hydrolase activity, acting on acid anhydrides, in phosphorus-containing anhydrides	5	1469	0.0053	0.037	Glycolysis/Gluconeogenesis	1	YYCWCNBTWWCCYYHHCYTTYTCYCWYYY	6e-27	39	29	BBRBPC_tnt.BPC5_colamp_a_m1	BPCS	Reverse Complement	29	0	0.000137	rrgrgarrGaGaGaGAGAGAGAGAGAGAG
		GO:0016817	F	hydrolase activity, acting on acid anhydrides	5	1480	0.0056	0.037	Fructose and mannose metabolism	1	AAAMAAAAAWAAAAA	1.3e-09	36	15	ABI3VP1_tnt.VRN1_col_a_m1	VRN1	Reverse Complement	15	11	2.74e-06	tttkttttttttttttttttTtTtttkks
		GO:0005515	F	protein binding	12	6255	0.0066	0.037	Galactose metabolism	1	CHCCAMAMMCWCHCRMACC	0.00045	35	19
									Fatty acid degradation	1
									Cutin, suberine and wax biosynthesis	1
									Purine metabolism	1
									Pyrimidine metabolism	1
									Starch and sucrose metabolism	1
									Amino sugar and nucleotide sugar metabolism	1
									Carbon metabolism	1
									Ribosome biogenesis in eukaryotes	1
									DNA replication	1
									Spliceosome	1
									Base excision repair	1
									Nucleotide excision repair	1
									Homologous recombination	1
									Circadian rhythm - plant	1

## Sheet: ShootStem
TF	Number of Neigbors	GO term	Ontology	Description	Number in input list	Number in BG/Ref	p-value	FDR	KEGG Pathway	Number of Mapped Genes	Enriched Motif	Evalue	Sites	Width	Matched Motif in Arabidopsis	Associated TF	Orientation	Overlap	Offset	qvalue	Arabidopsis Motif
