# Supplementary material for: SoyCSN: Soybean context‐specific network analysis and prediction based on tissue‐specific transcriptome data
Source: Plant Direct. 2019 Sep 17;3(9):e00167. doi: 10.1002/pld3.167 (PMC6747016; doi:10.1002/pld3.167)
Supplement: Supplementary file 7 [file PLD3-3-e00167-s007.xlsx]

## Sheet: Flower
GO term	Ontology	Description	Number in input list	Number in BG/Ref	p-value	FDR
GO:0008233	F	peptidase activity	8	871	0.00054	0.016
GO:0016491	F	oxidoreductase activity	15	2744	0.00055	0.016
GO:0003824	F	catalytic activity	43	13905	0.00058	0.016
GO:0070011	F	peptidase activity, acting on L-amino acid peptides	8	834	0.00041	0.016
GO:0004175	F	endopeptidase activity	6	526	0.00094	0.021
GO:0016616	F	oxidoreductase activity, acting on the CH-OH group of donors, NAD or NADP as acceptor	5	407	0.0019	0.034
GO:0016614	F	oxidoreductase activity, acting on CH-OH group of donors	5	437	0.0025	0.04

## Sheet: Root
GO term	Ontology	Description	Number in input list	Number in BG/Ref	p-value	FDR
No significant terms

## Sheet: Leaf
GO term	Ontology	Description	Number in input list	Number in BG/Ref	p-value	FDR
No significant terms

## Sheet: Nodule
GO term	Ontology	Description	Number in input list	Number in BG/Ref	p-value	FDR
No significant terms

## Sheet: Seed
GO term	Ontology	Description	Number in input list	Number in BG/Ref	p-value	FDR
GO:0006412	P	translation	14	717	1.2e-06	0.00026
GO:0044249	P	cellular biosynthetic process	30	3977	0.00034	0.018
GO:0034645	P	cellular macromolecule biosynthetic process	26	3265	0.00041	0.018
GO:0010467	P	gene expression	26	3161	0.00025	0.018
GO:0009059	P	macromolecule biosynthetic process	26	3272	0.00042	0.018
GO:0009058	P	biosynthetic process	31	4392	0.00082	0.029
GO:0005198	F	structural molecule activity	15	626	3.8e-08	3.3e-06
GO:0003735	F	structural constituent of ribosome	14	532	3.6e-08	3.3e-06
GO:0005525	F	GTP binding	9	431	6.5e-05	0.0028
GO:0019001	F	guanyl nucleotide binding	9	442	7.9e-05	0.0028
GO:0032561	F	guanyl ribonucleotide binding	9	431	6.5e-05	0.0028
GO:0042623	F	ATPase activity, coupled	7	343	0.00049	0.015
GO:0070035	F	purine NTP-dependent helicase activity	5	205	0.0015	0.033
GO:0008026	F	ATP-dependent helicase activity	5	205	0.0015	0.033
GO:0030529	C	ribonucleoprotein complex	15	580	1.4e-08	1e-06
GO:0005840	C	ribosome	14	532	3.6e-08	1.3e-06
GO:0044444	C	cytoplasmic part	18	1156	8.3e-07	2e-05
GO:0043232	C	intracellular non-membrane-bounded organelle	14	741	1.8e-06	2.5e-05
GO:0043228	C	non-membrane-bounded organelle	14	741	1.8e-06	2.5e-05
GO:0005737	C	cytoplasm	20	1539	3e-06	3.6e-05
GO:0043229	C	intracellular organelle	25	2514	1.6e-05	0.00015
GO:0043226	C	organelle	25	2514	1.6e-05	0.00015
GO:0005622	C	intracellular	31	3706	3.8e-05	0.00031
GO:0044424	C	intracellular part	27	3337	0.00024	0.0017
GO:0032991	C	macromolecular complex	17	1849	0.0011	0.0069

## Sheet: ShootStem
GO term	Ontology	Description	Number in input list	Number in BG/Ref	p-value	FDR
No significant terms
