# Supplementary material for: SoyCSN: Soybean context‐specific network analysis and prediction based on tissue‐specific transcriptome data
Source: Plant Direct. 2019 Sep 17;3(9):e00167. doi: 10.1002/pld3.167 (PMC6747016; doi:10.1002/pld3.167)
Supplement: Supplementary file 8 [file PLD3-3-e00167-s008.xlsx]

## Sheet: FlowerOpen
Gene Name	ShowAs	Mapped v1 gene id	Main GO Annotation: Transferase activity, transferring acyl groups/ Transferase activity, transferring hexosyl groups	TF or Not	Degree in the Network	Hub or Not	PfamDomainID	PfamDomainName	PantherID	PantherName
Glyma.09G152900	09G152900	Glyma09g28020			94	Large Hub	PF05003|PF11961	Protein of unknown function (DUF668)|Domain of unknown function (DUF3475)
Glyma.07G052700	07G052700	Glyma07g05850			83	Large Hub	PF00004	ATPase family associated with various cellular activities (AAA)	PTHR23070|PTHR23070:SF1	BCS1 AAA-TYPE ATPASE|AAA-TYPE ATPASE-RELATED
Glyma.08G255800	08G255800	Glyma08g28430			82	Large Hub	PF01536	Adenosylmethionine decarboxylase	PTHR11570	S-ADENOSYLMETHIONINE DECARBOXYLASE
Glyma.18G284300	18G284300	Glyma18g52070			82	Large Hub	PF00282	Pyridoxal-dependent decarboxylase conserved domain	PTHR11999:SF5|PTHR11999	SPHINGOSINE PHOSPHATE LYASE|GROUP II PYRIDOXAL-5-PHOSPHATE DECARBOXYLASE
Glyma.08G081700	08G081700	Glyma08g08660			82	Large Hub	PF07712	Stress up-regulated Nod 19
Glyma.06G133800	06G133800	Glyma06g13890		TF	79	Medium Hub	PF00046|PF02183	Homeobox domain|Homeobox associated leucine zipper	PTHR24326|PTHR24326:SF218	FAMILY NOT NAMED|
Glyma.05G247700	05G247700	Glyma05g33650			79	Medium Hub	PF05542	Protein of unknown function (DUF760)
Glyma.14G011900	14G011900	Glyma14g01560			78	Medium Hub	PF01594	Domain of unknown function DUF20	PTHR21716	TRANSMEMBRANE PROTEIN
Glyma.04G200400	04G200400	Glyma04g37740			78	Medium Hub	PF02861|PF02151|PF00004|PF07724|PF10431	Clp amino terminal domain|UvrB/uvrC motif|ATPase family associated with various cellular activities (AAA)|AAA domain (Cdc48 subfamily)|C-terminal, D2-small domain, of ClpB protein	PTHR11638:SF19|PTHR11638	ATP-DEPENDENT CLP PROTEASE|ATP-DEPENDENT CLP PROTEASE
Glyma.20G113300	20G113300	Glyma20g24740			78	Medium Hub	PF00004	ATPase family associated with various cellular activities (AAA)	PTHR20953	KINASE-RELATED
Glyma.09G037600	09G037600				78	Medium Hub
Glyma.09G225400	09G225400	Glyma09g35950			78	Medium Hub	PF09265|PF01565	Cytokinin dehydrogenase 1, FAD and cytokinin binding|FAD binding domain	PTHR13878:SF18|PTHR13878	SUBFAMILY NOT NAMED|GULONOLACTONE OXIDASE
Glyma.14G060700	14G060700	Glyma14g06600			77	Medium Hub	PF01490	Transmembrane amino acid transporter protein	PTHR22950:SF14|PTHR22950	SUBFAMILY NOT NAMED|AMINO ACID TRANSPORTER
Glyma.08G133600	08G133600	Glyma08g14210			71	Medium Hub	PF00069	Protein kinase domain	PTHR24343|PTHR24343:SF58	SERINE/THREONINE KINASE|SUBFAMILY NOT NAMED
Glyma.08G312400	08G312400	Glyma02g25290			71	Medium Hub	PF00892|PF03151	EamA-like transporter family|Triose-phosphate Transporter family	PTHR11132	SOLUTE CARRIER FAMILY 35
Glyma.02G289900	02G289900	Glyma02g45930			70	Medium Hub
Glyma.13G289600	13G289600	Glyma13g36560			70	Medium Hub	PF00226	DnaJ domain	PTHR25040:SF173|PTHR25040	|FAMILY NOT NAMED
Glyma.04G023700	04G023700	Glyma04g02580			70	Medium Hub	PF00314	Thaumatin family
Glyma.08G142700	08G142700	Glyma08g15090			70	Medium Hub	PF01521	Iron-sulphur cluster biosynthesis	PTHR10072|PTHR10072:SF31	IRON-SULFUR CLUSTER ASSEMBLY PROTEIN|IRON-SULFUR CLUSTER ASSEMBLY PROTEIN
Glyma.11G245000	11G245000	Glyma11g37600			70	Medium Hub	PF00415	Regulator of chromosome condensation (RCC1) repeat	PTHR22870:SF24|PTHR22870	UNCHARACTERIZED|REGULATOR OF CHROMOSOME CONDENSATION
Glyma.08G014400	08G014400	Glyma08g01760			70	Medium Hub	PF00702	haloacid dehalogenase-like hydrolase	PTHR18901	2-DEOXYGLUCOSE-6-PHOSPHATE PHOSPHATASE 2
Glyma.16G063600	16G063600	Glyma16g06890			70	Medium Hub	PF00646|PF07734	F-box domain|F-box associated
Glyma.04G247400	04G247400				70	Medium Hub
Glyma.19G237600	19G237600	Glyma19g42590			70	Medium Hub
Glyma.13G358800	13G358800	Glyma13g43570			70	Medium Hub	PF00153	Mitochondrial carrier protein	PTHR24089|PTHR24089:SF127	FAMILY NOT NAMED|SUBFAMILY NOT NAMED
Glyma.02G068200	02G068200	Glyma02g07530			70	Medium Hub
Glyma.20G090400	20G090400	Glyma20g22200			70	Medium Hub	PF00854	POT family	PTHR11654|PTHR11654:SF21	OLIGOPEPTIDE TRANSPORTER-RELATED|NITRATE TRANSPORTER (NTL1)
Glyma.10G253000	10G253000	Glyma10g39900			70	Medium Hub	PF01657|PF07714	Salt stress response/antifungal|Protein tyrosine kinase	PTHR24420:SF430|PTHR24420	LEUCINE-RICH RECEPTOR-LIKE PROTEIN KINASE|LEUCINE-RICH REPEAT RECEPTOR-LIKE PROTEIN KINASE
Glyma.16G039500	16G039500	Glyma16g04350	Transferase activity, transferring acyl groups		70	Medium Hub	PF02458	Transferase family
Glyma.20G188400	20G188400	Glyma20g32970			70	Medium Hub	PF02338	OTU-like cysteine protease	PTHR12419	OTU DOMAIN CONTAINING PROTEIN
Glyma.06G254700	06G254700	Glyma06g39750			69	Medium Hub	PF02737|PF00725	3-hydroxyacyl-CoA dehydrogenase, NAD binding domain|3-hydroxyacyl-CoA dehydrogenase, C-terminal domain	PTHR23309	3-HYDROXYACYL-COA DEHYROGENASE
Glyma.13G299600	13G299600	Glyma13g37543			69	Medium Hub	PF04117	Mpv17 / PMP22 family	PTHR11266:SF4|PTHR11266	SUBFAMILY NOT NAMED|PEROXISOMAL MEMBRANE PROTEIN 2, PXMP2 (MPV17)
Glyma.11G028200	11G028200	Glyma11g03070			69	Medium Hub	PF00155	Aminotransferase class I and II	PTHR11751|PTHR11751:SF26	SUBGROUP I AMINOTRANSFERASE RELATED|ACC SYNTHASE
Glyma.18G263900	18G263900	Glyma18g49890			69	Medium Hub	PF00027	Cyclic nucleotide-binding domain	PTHR10217:SF30|PTHR10217	|VOLTAGE AND LIGAND GATED POTASSIUM CHANNEL
Glyma.19G225500	19G225500	Glyma19g41320			69	Medium Hub	PF03489|PF00026|PF05184	Saposin-like type B, region 2|Eukaryotic aspartyl protease|Saposin-like type B, region 1	PTHR13683:SF85|PTHR13683	ASPARTIC PROTEINASE-RELATED|ASPARTYL PROTEASES
Glyma.19G122300	19G122300	Glyma19g30180			69	Medium Hub	PF00656	Caspase domain
Glyma.17G211700	17G211700	Glyma17g32051			69	Medium Hub	PF07714	Protein tyrosine kinase	PTHR22967|PTHR22967:SF2	SERINE/THREONINE PROTEIN KINASE|PROTEIN KINASE
Glyma.02G196500	02G196500	Glyma02g35450		TF	67	Medium Hub	PF00046|PF07526	Homeobox domain|Associated with HOX	PTHR11850:SF14|PTHR11850	|HOMEOBOX PROTEIN TRANSCRIPTION FACTORS
Glyma.13G083700	13G083700	Glyma13g02550			67	Medium Hub	PF10591	Secreted protein acidic and rich in cysteine Ca binding region	PTHR10891	EF-HAND CALCIUM-BINDING DOMAIN CONTAINING PROTEIN
Glyma.17G109300	17G109300	Glyma17g11781			65	Medium Hub
Glyma.01G041400	01G041400	Glyma01g04830			65	Medium Hub	PF00854	POT family	PTHR11654|PTHR11654:SF62	OLIGOPEPTIDE TRANSPORTER-RELATED|SUBFAMILY NOT NAMED
Glyma.16G058500	16G058500	Glyma16g06310			64	Medium Hub
Glyma.10G090600	10G090600	Glyma10g11680			63	Medium Hub	PF02727|PF01179|PF02728	Copper amine oxidase, N2 domain|Copper amine oxidase, enzyme domain|Copper amine oxidase, N3 domain	PTHR10638:SF12|PTHR10638	COPPER AMINE OXIDASE|COPPER AMINE OXIDASE
Glyma.17G254900	17G254900	Glyma17g37400			63	Medium Hub	PF00112|PF08246	Papain family cysteine protease|Cathepsin propeptide inhibitor domain (I29)	PTHR12411:SF42|PTHR12411	CYSTEINE PROTEASE|CYSTEINE PROTEASE FAMILY C1-RELATED
Glyma.08G140500	08G140500	Glyma08g14890			60	Medium Hub	PF00067	Cytochrome P450	PTHR24298:SF44|PTHR24298	SUBFAMILY NOT NAMED|FAMILY NOT NAMED
Glyma.13G262000	13G262000	Glyma13g33690			59	Medium Hub	PF00067	Cytochrome P450	PTHR24282:SF174|PTHR24282	|FAMILY NOT NAMED
Glyma.08G236000	08G236000	Glyma08g25610			59	Medium Hub	PF01641	SelR domain	PTHR10173:SF0|PTHR10173	PEPTIDE METHIONINE SULFOXIDE REDUCTASE|METHIONINE SULFOXIDE REDUCTASE
Glyma.14G026400	14G026400	Glyma14g03000	Transferase activity, transferring acyl groups		59	Medium Hub	PF00285	Citrate synthase	PTHR11739	CITRATE SYNTHASE
Glyma.20G051100	20G051100	Glyma20g12290			59	Medium Hub	PF04783|PF04782	Protein of unknown function (DUF630)|Protein of unknown function (DUF632)	PTHR21450	UNCHARACTERIZED
Glyma.10G211300	10G211300	Glyma10g35550			59	Medium Hub	PF01734	Patatin-like phospholipase	PTHR10470|PTHR10470:SF4	|
Glyma.02G282600	02G282600	Glyma02g45200			59	Medium Hub	PF00400	WD domain, G-beta repeat	PTHR22838	WD REPEAT PROTEIN 26-RELATED
Glyma.08G336800	08G336800	Glyma08g44930			59	Medium Hub	PF01490	Transmembrane amino acid transporter protein	PTHR22950	AMINO ACID TRANSPORTER
Glyma.15G158900	15G158900	Glyma15g17070			59	Medium Hub	PF01434|PF06480|PF00004	Peptidase family M41|FtsH Extracellular|ATPase family associated with various cellular activities (AAA)	PTHR23076|PTHR23076:SF34	METALLOPROTEASE M41 FTSH|SUBFAMILY NOT NAMED
Glyma.04G045600	04G045600	Glyma04g04830			59	Medium Hub	PF04836|PF05004	Interferon-related protein conserved region|Interferon-related developmental regulator (IFRD)	PTHR12354:SF3|PTHR12354	|INTERFERON-RELATED DEVELOPMENTAL REGULATOR
Glyma.08G254200	08G254200	Glyma08g28190			59	Medium Hub	PF01490	Transmembrane amino acid transporter protein	PTHR22950	AMINO ACID TRANSPORTER
Glyma.11G158200	11G158200	Glyma11g25860			59	Medium Hub
Glyma.04G024200	04G024200	Glyma04g02641			59	Medium Hub
Glyma.01G146500	01G146500	Glyma01g34830			59	Medium Hub	PF00097	Zinc finger, C3HC4 type (RING finger)	PTHR14155	RING FINGER DOMAIN-CONTAINING
Glyma.12G129500	12G129500	Glyma12g15460			59	Medium Hub	PF00141	Peroxidase
Glyma.08G069600	08G069600	Glyma08g07420			59	Medium Hub
Glyma.04G152800	04G152800	Glyma04g22801			59	Medium Hub
Glyma.05G155500	05G155500	Glyma05g28810			59	Medium Hub	PF00324	Amino acid permease	PTHR11785:SF78|PTHR11785	GLUTAMATE/GAMMA-AMINOBUTYRATE ANTI-PORTER|AMINO ACID TRANSPORTER
Glyma.12G215300	12G215300	Glyma12g34340			59	Medium Hub	PF00011	Hsp20/alpha crystallin family	PTHR11527|PTHR11527:SF5	SMALL HEAT-SHOCK PROTEIN (HSP20) FAMILY|SMALL HEAT-SHOCK PROTEIN
Glyma.14G011800	14G011800	Glyma14g01550			59	Medium Hub	PF00097	Zinc finger, C3HC4 type (RING finger)	PTHR14155	RING FINGER DOMAIN-CONTAINING
Glyma.16G175600	16G175600	Glyma16g29400	Transferase activity, transferring hexosyl groups		59	Medium Hub	PF00201	UDP-glucoronosyl and UDP-glucosyl transferase	PTHR11926:SF15|PTHR11926	UDP-GLUCOSYLTRANSFERASE|GLUCOSYL/GLUCURONOSYL TRANSFERASES
Glyma.13G030300	13G030300	Glyma02g26160			59	Medium Hub	PF01477|PF00305	PLAT/LH2 domain|Lipoxygenase	PTHR11771:SF2|PTHR11771	LIPOXYGENASE|LIPOXYGENASE
Glyma.12G063800	12G063800	Glyma12g06880		TF	59	Medium Hub	PF02701	Dof domain, zinc finger
Glyma.19G126400	19G126400	Glyma19g30640			59	Medium Hub	PF00892	EamA-like transporter family
Glyma.18G031300	18G031300	Glyma18g03530			59	Medium Hub	PF01490	Transmembrane amino acid transporter protein	PTHR22950	AMINO ACID TRANSPORTER
Glyma.01G018000	01G018000	Glyma01g02215			59	Medium Hub
Glyma.11G207000	11G207000	Glyma11g32520			59	Medium Hub	PF07714|PF01657	Protein tyrosine kinase|Salt stress response/antifungal	PTHR24420|PTHR24420:SF580	LEUCINE-RICH REPEAT RECEPTOR-LIKE PROTEIN KINASE|
Glyma.11G041300	11G041300	Glyma11g04441			58	Medium Hub	PF00072|PF00249	Response regulator receiver domain|Myb-like DNA-binding domain
Glyma.12G188800	12G188800	Glyma12g31480		TF	58	Medium Hub	PF07526|PF00046	Associated with HOX|Homeobox domain	PTHR11850:SF14|PTHR11850	|HOMEOBOX PROTEIN TRANSCRIPTION FACTORS
Glyma.02G145100	02G145100	Glyma02g16365			57	Medium Hub	PF00916|PF01740	Sulfate transporter family|STAS domain	PTHR11814|PTHR11814:SF46	SULFATE TRANSPORTER|SUBFAMILY NOT NAMED
Glyma.15G234700	15G234700	Glyma15g37520	Transferase activity, transferring hexosyl groups		57	Medium Hub	PF00201	UDP-glucoronosyl and UDP-glucosyl transferase	PTHR11926|PTHR11926:SF15	GLUCOSYL/GLUCURONOSYL TRANSFERASES|UDP-GLUCOSYLTRANSFERASE
Glyma.11G206300	11G206300	Glyma11g32315			57	Medium Hub	PF07714|PF01657	Protein tyrosine kinase|Salt stress response/antifungal	PTHR24420|PTHR24420:SF580	LEUCINE-RICH REPEAT RECEPTOR-LIKE PROTEIN KINASE|
Glyma.15G081600	15G081600	Glyma15g08800			56	Medium Hub	PF03005		PTHR13533|PTHR13533:SF3	FAMILY NOT NAMED|SUBFAMILY NOT NAMED
Glyma.08G010000	08G010000	Glyma08g01310			54	Medium Hub	PF03083	Sugar efflux transporter for intercellular exchange	PTHR10791	RAG1-ACTIVATING PROTEIN 1
Glyma.08G132200	08G132200	Glyma08g14060			54	Medium Hub
Glyma.15G151300	15G151300	Glyma15g16190			53	Medium Hub
Glyma.15G049600	15G049600	Glyma15g05510			53	Medium Hub
Glyma.15G143700	15G143700	Glyma15g15370			52	Medium Hub	PF01915|PF00933	Glycosyl hydrolase family 3 C-terminal domain|Glycosyl hydrolase family 3 N terminal domain
Glyma.07G237300	07G237300	Glyma07g36570			52	Medium Hub	PF04043	Plant invertase/pectin methylesterase inhibitor
Glyma.07G031000	07G031000	Glyma07g03480			52	Medium Hub
Glyma.11G254900	11G254900	Glyma11g36600			51	Medium Hub	PF01370	NAD dependent epimerase/dehydratase family	PTHR10366|PTHR10366:SF42	NAD DEPENDENT EPIMERASE/DEHYDRATASE|UDP-GLUCURONATE 5-EPIMERASE
Glyma.11G014900	11G014900	Glyma11g01710			51	Medium Hub	PF00501	AMP-binding enzyme	PTHR24095:SF26|PTHR24095	SUBFAMILY NOT NAMED|FAMILY NOT NAMED
Glyma.02G104900	02G104900	Glyma02g11666	Transferase activity, transferring hexosyl groups		48	Small Hub	PF00201	UDP-glucoronosyl and UDP-glucosyl transferase	PTHR11926:SF15|PTHR11926	UDP-GLUCOSYLTRANSFERASE|GLUCOSYL/GLUCURONOSYL TRANSFERASES
Glyma.07G251400	07G251400	Glyma07g38120			47	Small Hub	PF00646	F-box domain
Glyma.10G143500	10G143500	Glyma10g28370			47	Small Hub	PF00026|PF03489|PF05184	Eukaryotic aspartyl protease|Saposin-like type B, region 2|Saposin-like type B, region 1	PTHR13683:SF85|PTHR13683	ASPARTIC PROTEINASE-RELATED|ASPARTYL PROTEASES
Glyma.17G164400	17G164400	Glyma17g17890			46	Small Hub	PF00561	alpha/beta hydrolase fold	PTHR10992:SF13|PTHR10992	SIGMA FACTOR SIGB REGULATION PROTEIN RSBQ|ALPHA/BETA HYDROLASE FOLD-CONTAINING PROTEIN
Glyma.03G247500	03G247500	Glyma03g40770			46	Small Hub	PF00967	Barwin family	PTHR22595:SF1|PTHR22595	WOUND-INDUCED PROTEIN WIN-RELATED|CHITINASE-RELATED
Glyma.08G164800	08G164800				46	Small Hub
Glyma.09G041900	09G041900	Glyma09g04690			45	Small Hub
Glyma.09G225900	09G225900	Glyma09g36000			44	Small Hub	PF01733	Nucleoside transporter	PTHR10332|PTHR10332:SF3	EQUILIBRATIVE NUCLEOSIDE TRANSPORTER|EQUILIBRATIVE NUCLEOSIDE TRANSPORTER
Glyma.15G141900	15G141900	Glyma15g15140			44	Small Hub
Glyma.12G149100	12G149100	Glyma12g22880		TF	43	Small Hub	PF02365	No apical meristem (NAM) protein
Glyma.03G129300	03G129300	Glyma03g28490			43	Small Hub	PF08241	Methyltransferase domain	PTHR10108|PTHR10108:SF276	METHYLTRANSFERASE|EMBRYO-ABUNDANT PROTEIN-RELATED
Glyma.10G113700	10G113700	Glyma10g13700			42	Small Hub			PTHR11214:SF61|PTHR11214	GALACTOSYLTRANSFERASE|BETA-1,3-N-ACETYLGLUCOSAMINYLTRANSFERASE
Glyma.17G036300	17G036300	Glyma17g04040			42	Small Hub	PF04043	Plant invertase/pectin methylesterase inhibitor
Glyma.15G141500	15G141500	Glyma15g15121			42	Small Hub
Glyma.02G021600	02G021600	Glyma02g02560			42	Small Hub
Glyma.16G194600	16G194600	Glyma16g31930			42	Small Hub	PF00097	Zinc finger, C3HC4 type (RING finger)	PTHR22765:SF21|PTHR22765	SUBFAMILY NOT NAMED|RING FINGER AND PROTEASE ASSOCIATED DOMAIN-CONTAINING
Glyma.08G113400	08G113400	Glyma08g11960			41	Small Hub	PF00324	Amino acid permease	PTHR11785:SF78|PTHR11785	GLUTAMATE/GAMMA-AMINOBUTYRATE ANTI-PORTER|AMINO ACID TRANSPORTER
Glyma.05G247800	05G247800	Glyma05g33640			41	Small Hub	PF00149	Calcineurin-like phosphoesterase	PTHR10161	TARTRATE-RESISTANT ACID PHOSPHATASE TYPE 5
Glyma.18G005200	18G005200	Glyma18g00850			40	Small Hub
Glyma.19G094800	19G094800	Glyma19g26500			39	Small Hub	PF03169	OPT oligopeptide transporter protein
Glyma.05G196300	05G196300	Glyma05g32993			39	Small Hub	PF02519	Auxin responsive protein
Glyma.16G175200	16G175200	Glyma16g29330	Transferase activity, transferring hexosyl groups		39	Small Hub	PF00201	UDP-glucoronosyl and UDP-glucosyl transferase	PTHR11926:SF15|PTHR11926	UDP-GLUCOSYLTRANSFERASE|GLUCOSYL/GLUCURONOSYL TRANSFERASES
Glyma.20G129900	20G129900	Glyma20g26600			39	Small Hub	PF04450	Peptidase of plants and bacteria
Glyma.15G177800	15G177800	Glyma15g19580			39	Small Hub	PF00112|PF08246	Papain family cysteine protease|Cathepsin propeptide inhibitor domain (I29)	PTHR12411:SF50|PTHR12411	CYSTEINE PROTEASE|CYSTEINE PROTEASE FAMILY C1-RELATED
Glyma.10G005200	10G005200	Glyma10g00790			39	Small Hub	PF02560	Cyanate lyase C-terminal domain
Glyma.14G203000	14G203000	Glyma14g38337			39	Small Hub	PF03822|PF00069	NAF domain|Protein kinase domain	PTHR24343:SF45|PTHR24343	SERINE/THREONINE-PROTEIN KINASE PTK1,2/STK1,2|SERINE/THREONINE KINASE
Glyma.06G221100	06G221100	Glyma06g26370			39	Small Hub
Glyma.06G122700	06G122700	Glyma06g12790			39	Small Hub	PF03005		PTHR13533|PTHR13533:SF3	FAMILY NOT NAMED|SUBFAMILY NOT NAMED
Glyma.11G200100	11G200100				39	Small Hub
Glyma.01G214600	01G214600	Glyma01g42390			38	Small Hub
Glyma.06G076100	06G076100	Glyma06g07990			37	Small Hub	PF00690|PF00122|PF00702	Cation transporter/ATPase, N-terminus|E1-E2 ATPase|haloacid dehalogenase-like hydrolase	PTHR24093:SF61|PTHR24093	SUBFAMILY NOT NAMED|FAMILY NOT NAMED
Glyma.04G231400	04G231400	Glyma04g40960		TF	34	Small Hub	PF02183|PF00046	Homeobox associated leucine zipper|Homeobox domain	PTHR24326:SF218|PTHR24326	|FAMILY NOT NAMED
Glyma.06G027700	06G027700	Glyma06g03050			32	Small Hub	PF08246|PF00112	Cathepsin propeptide inhibitor domain (I29)|Papain family cysteine protease	PTHR12411:SF42|PTHR12411	CYSTEINE PROTEASE|CYSTEINE PROTEASE FAMILY C1-RELATED
Glyma.09G203800	09G203800	Glyma09g33680			32	Small Hub	PF07690	Major Facilitator Superfamily	PTHR24003|PTHR24003:SF111	MAJOR FACILITATOR SUPERFAMILY DOMAIN-CONTAINING PROTEIN-RELATED|
Glyma.05G183500	05G183500	Glyma05g31710			32	Small Hub
Glyma.06G306300	06G306300	Glyma06g46270			32	Small Hub	PF02991	Autophagy protein Atg8 ubiquitin like	PTHR10969:SF4|PTHR10969	MICROTUBULE ASSOCIATED PROTEIN-LIKE|MICROTUBULE-ASSOCIATED PROTEINS 1A/1B LIGHT CHAIN 3-RELATED
Glyma.10G074600	10G074600	Glyma10g08640			32	Small Hub
Glyma.05G148600	05G148600	Glyma05g28120			32	Small Hub
Glyma.07G085700	07G085700	Glyma07g09430			32	Small Hub	PF00106	short chain dehydrogenase	PTHR24314:SF37|PTHR24314	|FAMILY NOT NAMED
Glyma.07G007500	07G007500	Glyma07g00960			32	Small Hub	PF12023	Domain of unknown function (DUF3511)
Glyma.08G208700	08G208700	Glyma08g22300			31	Small Hub
Glyma.02G283900	02G283900	Glyma02g45336			31	Small Hub	PF02798|PF00043	Glutathione S-transferase, N-terminal domain|Glutathione S-transferase, C-terminal domain	PTHR11260|PTHR11260:SF55	GLUTATHIONE S-TRANSFERASE, GST, SUPERFAMILY, GST DOMAIN CONTAINING|SUBFAMILY NOT NAMED
Glyma.03G249900	03G249900	Glyma03g41030			30	Small Hub	PF05042	Caleosin related protein
Glyma.09G123900	09G123900	Glyma09g22312			30	Small Hub
Glyma.06G248900	06G248900	Glyma06g38410		TF	30	Small Hub	PF02365	No apical meristem (NAM) protein
Glyma.07G168500	07G168500	Glyma07g25390			30	Small Hub	PF03171	2OG-Fe(II) oxygenase superfamily	PTHR10209|PTHR10209:SF55	OXIDOREDUCTASE, 2OG-FE(II) OXYGENASE FAMILY PROTEIN|OXIDOREDUCTASE, 2OG-FE(II) OXYGENASE FAMILY PROTEIN
Glyma.U030700		Glyma14g09890			30	Small Hub	PF00646	F-box domain
Glyma.14G077500	14G077500	Glyma14g08400	Transferase activity, transferring acyl groups		28		PF01553	Acyltransferase	PTHR10983|PTHR10983:SF10	1-ACYLGLYCEROL-3-PHOSPHATE ACYLTRANSFERASE-RELATED|
Glyma.14G029100	14G029100	Glyma14g03300			24		PF00534|PF05116|PF00862	Glycosyl transferases group 1|Sucrose-6F-phosphate phosphohydrolase|Sucrose synthase	PTHR12526|PTHR12526:SF28	GLYCOSYLTRANSFERASE|SUCROSE PHOSPHATE SYNTASE
Glyma.19G257800	19G257800	Glyma19g44710			24				PTHR10891|PTHR10891:SF148	EF-HAND CALCIUM-BINDING DOMAIN CONTAINING PROTEIN|CALCIUM-BINDING EF HAND FAMILY PROTEIN
Glyma.11G016600	11G016600	Glyma11g01901			24				PTHR15245|PTHR15245:SF11	SYMPLEKIN-RELATED|PHOSPHATIDYLINOSITOL 3-KINASE-RELATED
Glyma.18G268500	18G268500	Glyma18g50350	Transferase activity, transferring acyl groups		24		PF02458	Transferase family
Glyma.01G222600	01G222600	Glyma01g43180			24		PF04525	Tubby C 2	PTHR10233:SF7|PTHR10233	TRANSLATION INITIATION FACTOR EIF-2B SUBUNIT ALPHA|TRANSLATION INITIATION FACTOR EIF-2B
Glyma.20G143800	20G143800	Glyma20g28191			24		PF00134	Cyclin, N-terminal domain	PTHR10026:SF10|PTHR10026	CYCLIN T|CYCLIN
Glyma.08G147400	08G147400	Glyma08g15600			24		PF00400	WD domain, G-beta repeat	PTHR14221	WD REPEAT DOMAIN 44
Glyma.15G252200	15G252200	Glyma15g40290			24		PF00043|PF02798	Glutathione S-transferase, C-terminal domain|Glutathione S-transferase, N-terminal domain	PTHR11260:SF54|PTHR11260	|GLUTATHIONE S-TRANSFERASE, GST, SUPERFAMILY, GST DOMAIN CONTAINING
Glyma.08G188000	08G188000	Glyma08g20060			24		PF05794	T-complex protein 11	PTHR12832:SF2|PTHR12832	T-COMPLEX 11-RELATED|TESTIS-SPECIFIC PROTEIN PBS13 (T-COMPLEX 11 )
Glyma.08G297900	08G297900	Glyma08g40920			24		PF07714	Protein tyrosine kinase	PTHR24420|PTHR24420:SF897	LEUCINE-RICH REPEAT RECEPTOR-LIKE PROTEIN KINASE|
Glyma.03G187000	03G187000	Glyma03g34420	Transferase activity, transferring hexosyl groups		24		PF00201	UDP-glucoronosyl and UDP-glucosyl transferase	PTHR11926:SF15|PTHR11926	UDP-GLUCOSYLTRANSFERASE|GLUCOSYL/GLUCURONOSYL TRANSFERASES
Glyma.03G217700	03G217700	Glyma03g37570			24				PTHR25061:SF42|PTHR25061	|
Glyma.04G123700	04G123700	Glyma04g14790			20		PF00474	Sodium:solute symporter family	PTHR11819:SF15|PTHR11819	UREA ACTIVE TRANSPORTER|SODIUM/SOLUTE SYMPORTER
Glyma.13G196500	13G196500	Glyma13g26630			20		PF03358	NADPH-dependent FMN reductase
Glyma.20G140000	20G140000	Glyma20g27731			20		PF01657	Salt stress response/antifungal	PTHR11795	UNCHARACTERIZED
Glyma.07G000300	07G000300	Glyma07g00220	Transferase activity, transferring acyl groups		20		PF03007|PF06974	Wax ester synthase-like Acyl-CoA acyltransferase domain|Protein of unknown function (DUF1298)
Glyma.07G126200	07G126200	Glyma07g15150	Transferase activity, transferring acyl groups		20		PF01019	Gamma-glutamyltranspeptidase	PTHR11686	GAMMA GLUTAMYL TRANSPEPTIDASES
Glyma.09G052600	09G052600	Glyma09g05820			20		PF06480|PF00004|PF01434	FtsH Extracellular|ATPase family associated with various cellular activities (AAA)|Peptidase family M41	PTHR23076|PTHR23076:SF34	METALLOPROTEASE M41 FTSH|SUBFAMILY NOT NAMED
Glyma.02G112400	02G112400	Glyma02g12520			19		PF00467|PF01287	KOW motif|Eukaryotic elongation factor 5A hypusine, DNA-binding OB fold	PTHR11673	TRANSLATION INITIATION FACTOR 5A-RELATED
Glyma.07G133500	07G133500	Glyma07g16020			19				PTHR18901	2-DEOXYGLUCOSE-6-PHOSPHATE PHOSPHATASE 2
Glyma.09G272400	09G272400	Glyma09g40890	Transferase activity, transferring acyl groups		19		PF00583	Acetyltransferase (GNAT) family	PTHR13355	GLUCOSAMINE 6-PHOSPHATE N-ACETYLTRANSFERASE
Glyma.04G064100	04G064100	Glyma04g06810		TF	19		PF03791|PF03790|PF00046|PF03789	KNOX2 domain|KNOX1 domain|Homeobox domain|ELK domain	PTHR11850:SF15|PTHR11850	HOMEOBOX PROTEIN KNOTTED-1-RELATED|HOMEOBOX PROTEIN TRANSCRIPTION FACTORS
Glyma.15G251900	15G251900	Glyma15g40250			18		PF02798|PF00043	Glutathione S-transferase, N-terminal domain|Glutathione S-transferase, C-terminal domain	PTHR11260|PTHR11260:SF54	GLUTATHIONE S-TRANSFERASE, GST, SUPERFAMILY, GST DOMAIN CONTAINING|
Glyma.02G136300	02G136300	Glyma02g15400			18		PF03171	2OG-Fe(II) oxygenase superfamily	PTHR10209	OXIDOREDUCTASE, 2OG-FE(II) OXYGENASE FAMILY PROTEIN
Glyma.09G208300	09G208300	Glyma09g34140	Transferase activity, transferring hexosyl groups		18		PF00722|PF06955	Glycosyl hydrolases family 16|Xyloglucan endo-transglycosylase (XET) C-terminus
Glyma.08G317200	08G317200	Glyma08g42910			15		PF04520	Senescence regulator
Glyma.09G191200	09G191200	Glyma09g32370			14		PF00106	short chain dehydrogenase	PTHR24314:SF37|PTHR24314	|FAMILY NOT NAMED
Glyma.12G192100	12G192100	Glyma12g31840	Transferase activity, transferring hexosyl groups		13		PF03552	Cellulose synthase	PTHR13301|PTHR13301:SF23	X-BOX TRANSCRIPTION FACTOR-RELATED|SUBFAMILY NOT NAMED
Glyma.01G176600	01G176600	Glyma01g38290			13				PTHR10593	SERINE/THREONINE-PROTEIN KINASE RIO
Glyma.19G025100	19G025100	Glyma19g03000	Transferase activity, transferring hexosyl groups		13		PF00201	UDP-glucoronosyl and UDP-glucosyl transferase	PTHR11926|PTHR11926:SF15	GLUCOSYL/GLUCURONOSYL TRANSFERASES|UDP-GLUCOSYLTRANSFERASE
Glyma.19G143800	19G143800	Glyma19g32560			13		PF01974	tRNA intron endonuclease, catalytic C-terminal domain	PTHR21227	TRNA-SPLICING ENDONUCLEASE SUBUNIT SEN2
Glyma.17G064600	17G064600	Glyma17g07190			13		PF00501	AMP-binding enzyme	PTHR24096|PTHR24096:SF43	FAMILY NOT NAMED|SUBFAMILY NOT NAMED
Glyma.03G148300	03G148300	Glyma03g30460			12		PF07859	alpha/beta hydrolase fold	PTHR23024:SF10|PTHR23024	CARBOXYLESTERASE-RELATED|MEMBER OF GDXG FAMILY OF LIPOLYTIC ENZYMES
Glyma.10G202000	10G202000	Glyma10g34580			9		PF02338	OTU-like cysteine protease	PTHR12419	OTU DOMAIN CONTAINING PROTEIN
Glyma.08G112500	08G112500	Glyma08g11870			7		PF04398	Protein of unknown function, DUF538
Glyma.19G211000	19G211000	Glyma19g39840			7		PF00582	Universal stress protein family
Glyma.09G041800	09G041800	Glyma09g04660			7
Glyma.06G046300	06G046300	Glyma06g04920			6		PF04836|PF05004	Interferon-related protein conserved region|Interferon-related developmental regulator (IFRD)	PTHR12354|PTHR12354:SF3	INTERFERON-RELATED DEVELOPMENTAL REGULATOR|
Glyma.15G257300	15G257300	Glyma15g40890			4		PF03171	2OG-Fe(II) oxygenase superfamily	PTHR10209|PTHR10209:SF55	OXIDOREDUCTASE, 2OG-FE(II) OXYGENASE FAMILY PROTEIN|OXIDOREDUCTASE, 2OG-FE(II) OXYGENASE FAMILY PROTEIN
Glyma.08G190200	08G190200	Glyma08g20310			4		PF12023	Domain of unknown function (DUF3511)
Glyma.16G036000	16G036000	Glyma16g04020			4		PF01699	Sodium/calcium exchanger protein	PTHR12266	NA+/CA2+ K+ INDEPENDENT EXCHANGER

## Sheet: FlowerUnopen
Gene Name	ShowAs	Mapped v1 gene id	Main GO Annotation	Degree in the Network	TF or Not	Hub or Not	PfamDomainID	PfamDomainName	PantherID	PantherName
Glyma.06G163500	06G163500	Glyma06g17160		10			PF03765|PF00650	CRAL/TRIO, N-terminal domain|CRAL/TRIO domain	PTHR10174:SF78|PTHR10174	SEC14 CYTOSOLIC FACTOR FAMILY PROTEIN / PHOSPHOGLYCERIDE TRANSFER FAMILY PROTEIN|RETINALDEHYDE BINDING PROTEIN-RELATED
Glyma.05G039900	05G039900	Glyma05g02470		8			PF00560|PF00069|PF08263	Leucine Rich Repeat|Protein kinase domain|Leucine rich repeat N-terminal domain	PTHR24420|PTHR24420:SF819	LEUCINE-RICH REPEAT RECEPTOR-LIKE PROTEIN KINASE|
Glyma.19G258900	19G258900	Glyma19g44820		8			PF00620|PF00786	RhoGAP domain|P21-Rho-binding domain	PTHR23177:SF2|PTHR23177	GTPASE ACTIVATING PROTEIN|MKIAA1688 PROTEIN
Glyma.17G039600	17G039600	Glyma17g04400		8			PF03110	SBP domain
Glyma.07G261800	07G261800	Glyma07g39160		8			PF00394|PF07731|PF07732	Multicopper oxidase|Multicopper oxidase|Multicopper oxidase	PTHR11709:SF11|PTHR11709	PECTINESTERASE|MULTI-COPPER OXIDASE
Glyma.12G208400	12G208400	Glyma12g33600		8	TF		PF07716	Basic region leucine zipper	PTHR13301|PTHR13301:SF29	X-BOX TRANSCRIPTION FACTOR-RELATED|
Glyma.14G155500	14G155500	Glyma14g24660		8			PF00582|PF00069	Universal stress protein family|Protein kinase domain	PTHR24420|PTHR24420:SF425	LEUCINE-RICH REPEAT RECEPTOR-LIKE PROTEIN KINASE|
Glyma.12G227100	12G227100	Glyma12g35590		8
Glyma.06G182200	06G182200	Glyma06g19330		8	TF		PF02701	Dof domain, zinc finger
Glyma.03G259800	03G259800	Glyma03g42090		8			PF00620|PF00786	RhoGAP domain|P21-Rho-binding domain	PTHR23177|PTHR23177:SF2	MKIAA1688 PROTEIN|GTPASE ACTIVATING PROTEIN
Glyma.19G032900	19G032900	Glyma19g04084		7
Glyma.13G278700	13G278700	Glyma13g35430		7			PF00232	Glycosyl hydrolase family 1	PTHR10353	GLYCOSYL HYDROLASE
Glyma.13G351500	13G351500	Glyma13g42760		7			PF07714	Protein tyrosine kinase	PTHR24420|PTHR24420:SF821	LEUCINE-RICH REPEAT RECEPTOR-LIKE PROTEIN KINASE|
Glyma.03G009700	03G009700	Glyma03g01200		7			PF03893|PF01764	Lipase 3 N-terminal region|Lipase (class 3)	PTHR21493:SF1|PTHR21493	CALMODULIN-BINDING HEAT-SHOCK PROTEIN|CGI-141-RELATED/LIPASE CONTAINING PROTEIN
Glyma.04G202100	04G202100	Glyma04g37910		7			PF00650|PF03765	CRAL/TRIO domain|CRAL/TRIO, N-terminal domain	PTHR10174:SF78|PTHR10174	SEC14 CYTOSOLIC FACTOR FAMILY PROTEIN / PHOSPHOGLYCERIDE TRANSFER FAMILY PROTEIN|RETINALDEHYDE BINDING PROTEIN-RELATED
Glyma.01G025500	01G025500	Glyma01g03120		7			PF03171	2OG-Fe(II) oxygenase superfamily	PTHR10209|PTHR10209:SF55	OXIDOREDUCTASE, 2OG-FE(II) OXYGENASE FAMILY PROTEIN|OXIDOREDUCTASE, 2OG-FE(II) OXYGENASE FAMILY PROTEIN
Glyma.18G130700	18G130700	Glyma18g17273		7			PF06886	Targeting protein for Xklp2 (TPX2)
Glyma.13G068900	13G068900	Glyma13g04661		6
Glyma.10G277300	10G277300	Glyma10g42410		6			PF04844	Transcriptional repressor, ovate
Glyma.13G075700	13G075700	Glyma13g03810		6			PF00234	Protease inhibitor/seed storage/LTP family
Glyma.14G032900	14G032900	Glyma14g03710		6			PF00295	Glycosyl hydrolases family 28
Glyma.06G211300	06G211300	Glyma06g23560		6			PF01643|PF12590	Acyl-ACP thioesterase|Acyl-ATP thioesterase
Glyma.16G095900	16G095900	Glyma16g16290		6			PF00112|PF08246	Papain family cysteine protease|Cathepsin propeptide inhibitor domain (I29)	PTHR12411|PTHR12411:SF44	CYSTEINE PROTEASE FAMILY C1-RELATED|CYSTEINE PROTEASE
Glyma.06G077700	06G077700	Glyma06g08180		6			PF00535	Glycosyl transferase family 2	PTHR10587|PTHR10587:SF18	GLYCOSYL TRANSFERASE-RELATED|
Glyma.15G143800	15G143800	Glyma15g15380		3			PF04667	cAMP-regulated phosphoprotein/endosulfine conserved region
Glyma.11G063700	11G063700	Glyma11g06800		3			PF04678	Protein of unknown function, DUF607	PTHR13462:SF4|PTHR13462	SUBFAMILY NOT NAMED|FAMILY NOT NAMED
Glyma.17G107900	17G107900	Glyma17g11640		3			PF00106	short chain dehydrogenase	PTHR24322:SF58|PTHR24322	SUBFAMILY NOT NAMED|FAMILY NOT NAMED

## Sheet: LateralRoot
Gene Name	ShowAs	Mapped v1 gene id	Main GO Annotation	TF or Not	Degree in the Network	Hub or Not	PfamDomainID	PfamDomainName	PantherID	PantherName
Glyma.06G186300	06G186300	Glyma06g19820			9		PF00171	Aldehyde dehydrogenase family	PTHR11699:SF45|PTHR11699	BETAINE-ALDEHYDE DEHYDROGENASE|ALDEHYDE DEHYDROGENASE-RELATED
Glyma.10G206900	10G206900				6
Glyma.14G113800	14G113800	Glyma14g13970			6		PF01875	Memo-like protein	PTHR11060	PROTEIN MEMO1
Glyma.11G119800	11G119800	Glyma11g12750			6		PF03407	Nucleotide-diphospho-sugar transferase	PTHR10994:SF3|PTHR10994	UNCHARACTERIZED|RETICULON
Glyma.20G122500	20G122500	Glyma20g25790			6		PF00274	Fructose-bisphosphate aldolase class-I	PTHR11627	FRUCTOSE-BISPHOSPHATE ALDOLASE
Glyma.12G172800	12G172800	Glyma12g29550			6		PF00085	Thioredoxin	PTHR18929|PTHR18929:SF32	PROTEIN DISULFIDE ISOMERASE|SUBFAMILY NOT NAMED
Glyma.02G241200	02G241200	Glyma02g40820			6		PF00180	Isocitrate/isopropylmalate dehydrogenase	PTHR11822	NADP-SPECIFIC ISOCITRATE DEHYDROGENASE
Glyma.03G022700	03G022700	Glyma03g02580			6		PF03479	Domain of unknown function (DUF296)
Glyma.13G326200	13G326200	Glyma13g40130			6		PF00085	Thioredoxin	PTHR18929|PTHR18929:SF32	PROTEIN DISULFIDE ISOMERASE|SUBFAMILY NOT NAMED
Glyma.20G241600	20G241600	Glyma20g38570			6		PF02431	Chalcone-flavanone isomerase
Glyma.12G036000	12G036000	Glyma12g04020			6		PF05680	ATP synthase E chain
Glyma.01G106000	01G106000	Glyma01g26220			6		PF02798|PF00043	Glutathione S-transferase, N-terminal domain|Glutathione S-transferase, C-terminal domain	PTHR11260|PTHR11260:SF16	GLUTATHIONE S-TRANSFERASE, GST, SUPERFAMILY, GST DOMAIN CONTAINING|GLUTATHIONE S-TRANSFERASE
Glyma.16G033300	16G033300	Glyma16g03715			6		PF00201	UDP-glucoronosyl and UDP-glucosyl transferase	PTHR11926:SF15|PTHR11926	UDP-GLUCOSYLTRANSFERASE|GLUCOSYL/GLUCURONOSYL TRANSFERASES
Glyma.03G222300	03G222300	Glyma03g38120			6		PF00955	HCO3- transporter family	PTHR11453|PTHR11453:SF6	ANION EXCHANGE PROTEIN|ANION EXCHANGE PROTEIN-RELATED
Glyma.11G256500	11G256500	Glyma11g36410			6		PF08100|PF00891	Dimerisation domain|O-methyltransferase	PTHR11746	O-METHYLTRANSFERASE
Glyma.15G275000	15G275000	Glyma15g43040			3		PF03552	Cellulose synthase	PTHR13301|PTHR13301:SF25	X-BOX TRANSCRIPTION FACTOR-RELATED|
Glyma.02G081100	02G081100	Glyma02g08950			3		PF02544	3-oxo-5-alpha-steroid 4-dehydrogenase	PTHR10556	3-OXO-5-ALPHA-STEROID 4-DEHYDROGENASE
Glyma.02G307300	02G307300	Glyma02g47750			3		PF00248	Aldo/keto reductase family	PTHR11732:SF34|PTHR11732	ALDO-KETO REDUCTASE|ALDO/KETO REDUCTASE
Glyma.07G141600	07G141600	Glyma07g17060			3		PF04145	Ctr copper transporter family	PTHR12483:SF1|PTHR12483	COPPER TRANSPORTER|SOLUTE CARRIER FAMILY 31 (COPPER TRANSPORTERS)
Glyma.06G085700	06G085700	Glyma06g08990		TF	3		PF00847	AP2 domain

## Sheet: LeafStandard
Gene Name	ShowAs	Mapped v1 gene id	Main GO Annotation: Translation/ RNA binding	TF not Not	Degree in the Network	Hub or Not	PfamDomainID	PfamDomainName	PantherID	PantherName
Glyma.13G365500	13G365500	Glyma13g44230			18		PF01429	Methyl-CpG binding domain
Glyma.06G195600	06G195600	Glyma06g21040			11		PF00249	Myb-like DNA-binding domain	PTHR10641	MYB-LIKE DNA-BINDING PROTEIN MYB
Glyma.17G136100	17G136100	Glyma17g14510			11		PF00574	Clp protease	PTHR10381	ATP-DEPENDENT CLP PROTEASE PROTEOLYTIC SUBUNIT
Glyma.13G087300	13G087300	Glyma13g02050			11		PF04570	Protein of unknown function (DUF581)
Glyma.10G041900	10G041900	Glyma10g04770			11		PF00462	Glutaredoxin	PTHR10168|PTHR10168:SF14	GLUTAREDOXIN|GLUTAREDOXIN, GRX
Glyma.07G056500	07G056500	Glyma07g06230			11		PF09713	Plant protein 1589 of unknown function (A_thal_3526)
Glyma.13G141500	13G141500	Glyma13g20470			11		PF02536	mTERF	PTHR13068	CGI-12 PROTEIN-RELATED
Glyma.12G087100	12G087100	Glyma12g09230			11
Glyma.08G160900	08G160900	Glyma08g17110			11		PF00005|PF06472	ABC transporter|ABC transporter transmembrane region 2	PTHR11384:SF18|PTHR11384	SUBFAMILY NOT NAMED|ATP-BINDING CASSETTE, SUB-FAMILY D MEMBER
Glyma.02G110300	02G110300	Glyma02g12278			11
Glyma.13G303000	13G303000	Glyma13g37890			11		PF00134|PF02984	Cyclin, N-terminal domain|Cyclin, C-terminal domain	PTHR10177|PTHR10177:SF76	CYCLINE|CYCLIN-D
Glyma.04G218500	04G218500	Glyma04g39631			11				PTHR26312:SF65|PTHR26312	SUBFAMILY NOT NAMED|FAMILY NOT NAMED
Glyma.12G162300	12G162300	Glyma12g26520	Translation		8		PF01649	Ribosomal protein S20
Glyma.05G053600	05G053600	Glyma05g04020			8		PF00574	Clp protease	PTHR10381	ATP-DEPENDENT CLP PROTEASE PROTEOLYTIC SUBUNIT
Glyma.18G079900	18G079900	Glyma18g08900			8		PF00338	Ribosomal protein S10p/S20e	PTHR11700:SF5|PTHR11700	SUBFAMILY NOT NAMED|30S RIBOSOMAL PROTEIN S10 FAMILY MEMBER
Glyma.15G047000	15G047000	Glyma15g05210			8		PF04755	PAP_fibrillin
Glyma.15G209000	15G209000	Glyma15g32540	Translation		8		PF00572	Ribosomal protein L13	PTHR11545|PTHR11545:SF2	RIBOSOMAL PROTEIN L13|50S RIBOSOMAL PROTEIN L13
Glyma.05G178000	05G178000	Glyma05g31160	Translation		8		PF00831	Ribosomal L29 protein	PTHR10916	60S RIBOSOMAL PROTEIN L35/50S RIBOSOMAL PROTEIN L29
Glyma.01G229800	01G229800	Glyma01g44000			8				PTHR14769
Glyma.03G196900	03G196900	Glyma03g35470	RNA binding		8		PF02881|PF00448|PF02978	SRP54-type protein, helical bundle domain|SRP54-type protein, GTPase domain|Signal peptide binding domain	PTHR11564:SF7|PTHR11564	SIGNAL RECOGNITION PARTICLE PROTEIN|GTPASE CONTAINING FAMILY OF SIGNAL RECOGNITION PARTICLE PROTEINS
Glyma.03G226600	03G226600	Glyma03g38550	RNA binding		8		PF00098|PF08152|PF00271|PF00270	Zinc knuckle|GUCT (NUC152) domain|Helicase conserved C-terminal domain|DEAD/DEAH box helicase	PTHR24031:SF161|PTHR24031	|FAMILY NOT NAMED
Glyma.03G230300	03G230300	Glyma03g38960			7		PF01789	PsbP
Glyma.06G175800	06G175800	Glyma06g18510			7		PF00581	Rhodanese-like domain	PTHR13253|PTHR13253:SF10	FAMILY NOT NAMED|SUBFAMILY NOT NAMED
Glyma.09G152100	09G152100	Glyma09g27920			7		PF09360	Iron-binding zinc finger CDGSH type	PTHR13680:SF1|PTHR13680	SUBFAMILY NOT NAMED|FAMILY NOT NAMED
Glyma.09G138400	09G138400	Glyma09g25500	Translation		7		PF00347	Ribosomal protein L6	PTHR11655:SF8|PTHR11655	SUBFAMILY NOT NAMED|60S/50S RIBOSOMAL PROTEIN L6/L9
Glyma.01G237800	01G237800	Glyma01g44816			7
Glyma.17G080200	17G080200	Glyma17g08790	Translation		7		PF01176	Translation initiation factor 1A / IF-1
Glyma.06G183900	06G183900	Glyma06g19560			7		PF00171	Aldehyde dehydrogenase family	PTHR11699:SF46|PTHR11699	ALDEHYDE DEHYDROGENASE|ALDEHYDE DEHYDROGENASE-RELATED
Glyma.03G114600	03G114600	Glyma03g26740			4		PF05757	Oxygen evolving enhancer protein 3 (PsbQ)
Glyma.01G227400	01G227400	Glyma01g43720			4		PF03900|PF01379	Porphobilinogen deaminase, C-terminal domain|Porphobilinogen deaminase, dipyromethane cofactor binding domain	PTHR11557	PORPHOBILINOGEN DEAMINASE
Glyma.08G024900	08G024900	Glyma08g02870	Translation		4		PF01250	Ribosomal protein S6
Glyma.08G304200	08G304200	Glyma08g41660			4		PF01789	PsbP
Glyma.02G249600	02G249600	Glyma02g41700			4		PF00004	ATPase family associated with various cellular activities (AAA)	PTHR11603:SF153|PTHR11603	|AAA FAMILY ATPASE

## Sheet: LeafSymbiotic
Gene Name	ShowAs	Mapped v1 gene id	Main GO Annotation: Photosynthesis/ Photosystem	TF or Not	Degree of the Network	Hub or Not	PfamDomainID	PfamDomainName	PantherID	PantherName
Glyma.03G212900	03G212900	Glyma03g37100			61	Medium Hub	PF11998|PF07719	Protein of unknown function (DUF3493)|Tetratricopeptide repeat
Glyma.17G055200	17G055200	Glyma17g06290		TF	60	Medium Hub	PF00320	GATA zinc finger	PTHR10071	TRANSCRIPTION FACTOR GATA (GATA BINDING FACTOR)
Glyma.02G256000	02G256000	Glyma02g42300			59	Medium Hub	PF02163	Peptidase family M50
Glyma.02G007700	02G007700	Glyma02g01060			57	Medium Hub	PF01043|PF07516|PF07517	SecA preprotein cross-linking domain|SecA Wing and Scaffold domain|SecA DEAD-like domain
Glyma.07G228300	07G228300	Glyma07g35510			56	Medium Hub	PF09273|PF00856	Rubisco LSMT substrate-binding|SET domain	PTHR13271	UNCHARACTERIZED PUTATIVE METHYLTRANSFERASE
Glyma.19G251000	19G251000	Glyma19g44010			49	Small Hub	PF07137	Violaxanthin de-epoxidase (VDE)
Glyma.11G195100	11G195100	Glyma11g20080			48	Small Hub
Glyma.04G147100	04G147100	Glyma04g19880			48	Small Hub	PF00335	Tetraspanin family	PTHR19282|PTHR19282:SF137	TETRASPANIN|SUBFAMILY NOT NAMED
Glyma.12G163000	12G163000	Glyma12g27800			45	Small Hub	PF01582|PF00560|PF00931	TIR domain|Leucine Rich Repeat|NB-ARC domain	PTHR11017:SF20|PTHR11017	SUBFAMILY NOT NAMED|LEUCINE-RICH REPEAT-CONTAINING PROTEIN
Glyma.06G283400	06G283400				45	Small Hub
Glyma.19G244700	19G244700	Glyma19g43410			45	Small Hub	PF01370	NAD dependent epimerase/dehydratase family	PTHR10366:SF35|PTHR10366	DTDP-GLUCOSE 4-6-DEHYDRATASE|NAD DEPENDENT EPIMERASE/DEHYDRATASE
Glyma.17G114800	17G114800	Glyma17g12370			44	Small Hub
Glyma.14G218200	14G218200	Glyma14g40490			44	Small Hub
Glyma.06G176100	06G176100	Glyma06g18551			43	Small Hub	PF00067	Cytochrome P450	PTHR24298:SF44|PTHR24298	SUBFAMILY NOT NAMED|FAMILY NOT NAMED
Glyma.17G012000	17G012000	Glyma17g01550			43	Small Hub	PF01571|PF08669	Aminomethyltransferase folate-binding domain|Glycine cleavage T-protein C-terminal barrel domain	PTHR13847|PTHR13847:SF5	FAD NAD BINDING OXIDOREDUCTASES|AMINOMETHYLTRANSFERASE
Glyma.10G137800	10G137800	Glyma10g27810			42	Small Hub	PF07517|PF01043|PF07516	SecA DEAD-like domain|SecA preprotein cross-linking domain|SecA Wing and Scaffold domain
Glyma.01G055400	01G055400	Glyma01g06740			42	Small Hub
Glyma.11G009700	11G009700	Glyma11g01180			39	Small Hub	PF00069	Protein kinase domain
Glyma.12G220000	12G220000	Glyma12g34860			37	Small Hub
Glyma.17G257400	17G257400	Glyma17g37681			36	Small Hub
Glyma.13G100900	13G100900	Glyma13g00500			36	Small Hub	PF01187	Macrophage migration inhibitory factor (MIF)	PTHR11954:SF3|PTHR11954	LIGHT-INDUCIBLE PROTEIN ATLS1|MACROPHAGE MIGRATION INHIBITORY FACTOR RELATED
Glyma.16G049400	16G049400	Glyma16g05390			35	Small Hub	PF00010	Helix-loop-helix DNA-binding domain	PTHR23042|PTHR23042:SF24	CIRCADIAN PROTEIN CLOCK/ARNT/BMAL/PAS|
Glyma.18G067600	18G067600	Glyma18g07530			35	Small Hub	PF04859	Plant protein of unknown function (DUF641)
Glyma.12G046200	12G046200	Glyma12g05030			35	Small Hub	PF05368	NmrA-like family	PTHR14194|PTHR14194:SF19	NITROGEN METABOLIC REGULATION PROTEIN NMR-RELATED|OS10G0100300 PROTEIN
Glyma.12G009600	12G009600	Glyma12g01210			34	Small Hub	PF00687	Ribosomal protein L1p/L10e family	PTHR23105:SF5|PTHR23105	50S RIBOSOMAL PROTEIN L1P|RIBOSOMAL PROTEIN L7AE FAMILY MEMBER
Glyma.08G174200	08G174200	Glyma08g18580			34	Small Hub	PF00009|PF04760|PF03144|PF11987	Elongation factor Tu GTP binding domain|Translation initiation factor IF-2, N-terminal region|Elongation factor Tu domain 2|Translation-initiation factor 2	PTHR23115|PTHR23115:SF41	TRANSLATION FACTOR|TRANSLATION INITIATION FACTOR IF-2
Glyma.08G297100	08G297100	Glyma08g40840			34	Small Hub			PTHR23002|PTHR23002:SF32	ZINC FINGER CCHC DOMAIN CONTAINING PROTEIN|SUBFAMILY NOT NAMED
Glyma.04G055800	04G055800				34	Small Hub
Glyma.17G190000	17G190000	Glyma17g25783			33	Small Hub
Glyma.14G145200	14G145200	Glyma14g22170		TF	32	Small Hub	PF04542	Sigma-70 region 2
Glyma.12G199500	12G199500	Glyma12g32590			31	Small Hub
Glyma.16G066300	16G066300	Glyma16g07160			31	Small Hub	PF01535	PPR repeat	PTHR24015	FAMILY NOT NAMED
Glyma.06G061000	06G061000	Glyma06g06430			31	Small Hub	PF01535	PPR repeat	PTHR24015|PTHR24015:SF61	FAMILY NOT NAMED|
Glyma.07G235700	07G235700				31	Small Hub
Glyma.02G085800	02G085800	Glyma02g09440			31	Small Hub
Glyma.19G262000	19G262000	Glyma19g45150			30	Small Hub
Glyma.17G133200	17G133200	Glyma17g14240			30	Small Hub
Glyma.06G089300	06G089300	Glyma06g09390			30	Small Hub
Glyma.06G198600	06G198600				29
Glyma.10G291200	10G291200	Glyma10g43740			29		PF07683|PF02492	Cobalamin synthesis protein cobW C-terminal domain|CobW/HypB/UreG, nucleotide-binding domain	PTHR13748:SF11|PTHR13748	PRLI-INTERACTING FACTOR L|COBW-RELATED
Glyma.09G205500	09G205500	Glyma09g33790			29		PF00076	RNA recognition motif. (a.k.a. RRM, RBD, or RNP domain)	PTHR24012|PTHR24012:SF56	FAMILY NOT NAMED|SUBFAMILY NOT NAMED
Glyma.10G002600	10G002600	Glyma10g00520			28		PF00830	Ribosomal L28 family
Glyma.04G124300	04G124300	Glyma04g14850			27		PF04434|PF10551|PF03101	SWIM zinc finger|MULE transposase domain|FAR1 DNA-binding domain
Glyma.05G051300	05G051300	Glyma05g03730			27
Glyma.12G013300	12G013300	Glyma12g01600		TF	27		PF04539|PF04545|PF04542	Sigma-70 region 3|Sigma-70, region 4|Sigma-70 region 2
Glyma.05G245200	05G245200	Glyma05g33920			25		PF00254	FKBP-type peptidyl-prolyl cis-trans isomerase	PTHR10516|PTHR10516:SF122	PEPTIDYL-PROLYL CIS-TRANS ISOMERASE|IMMUNOPHILIN / FKBP-TYPE PEPTIDYL-PROLYL CIS-TRANS ISOMERASE FAMILY PROTEIN
Glyma.08G041100	08G041100	Glyma08g04570			25		PF00643|PF06203	B-box zinc finger|CCT motif
Glyma.19G102000	19G102000	Glyma19g27483			25		PF00010	Helix-loop-helix DNA-binding domain	PTHR23042|PTHR23042:SF24	CIRCADIAN PROTEIN CLOCK/ARNT/BMAL/PAS|
Glyma.18G268700	18G268700	Glyma18g50371			25		PF03634	TCP family transcription factor
Glyma.01G026700	01G026700	Glyma01g03260			25		PF00155	Aminotransferase class I and II	PTHR11751|PTHR11751:SF29	SUBGROUP I AMINOTRANSFERASE RELATED|ALANINE AMINOTRANSFERASE
Glyma.03G158200	03G158200	Glyma03g31470			25
Glyma.02G038100	02G038100	Glyma02g04320			25		PF00155	Aminotransferase class I and II	PTHR11751|PTHR11751:SF29	SUBGROUP I AMINOTRANSFERASE RELATED|ALANINE AMINOTRANSFERASE
Glyma.10G256000	10G256000	Glyma10g40210	Photosynthesis		24		PF05479	Photosystem I reaction centre subunit N (PSAN or PSI-N)
Glyma.17G007100	17G007100	Glyma17g01100			22		PF05421	Protein of unknown function (DUF751)
Glyma.18G207200	18G207200	Glyma18g43803			22		PF01187	Macrophage migration inhibitory factor (MIF)	PTHR11954|PTHR11954:SF3	MACROPHAGE MIGRATION INHIBITORY FACTOR RELATED|LIGHT-INDUCIBLE PROTEIN ATLS1
Glyma.06G277600	06G277600	Glyma06g43060			22
Glyma.07G252600	07G252600	Glyma07g38260			22		PF00676|PF02779|PF02780	Dehydrogenase E1 component|Transketolase, pyrimidine binding domain|Transketolase, C-terminal domain	PTHR11624|PTHR11624:SF20	DEHYDROGENASE RELATED|1-DEOXYXYLULOSE-5-PHOSPHATE SYNTHASE
Glyma.02G100000	02G100000	Glyma02g11110			22		PF00069	Protein kinase domain	PTHR11584|PTHR11584:SF259	SERINE/THREONINE PROTEIN KINASE|SUBFAMILY NOT NAMED
Glyma.17G130100	17G130100	Glyma17g13930			22		PF00213	ATP synthase delta (OSCP) subunit	PTHR11910	ATP SYNTHASE DELTA CHAIN
Glyma.01G198500	01G198500	Glyma01g40650			22
Glyma.01G244900	01G244900	Glyma01g45650			22		PF08367|PF00675|PF05193	Peptidase M16C associated|Insulinase (Peptidase family M16)|Peptidase M16 inactive domain	PTHR11851|PTHR11851:SF68	METALLOPROTEASE|METALLOPROTEASE 1-RELATED
Glyma.02G012500	02G012500	Glyma02g01580			22		PF02672	CP12 domain
Glyma.12G202500	12G202500	Glyma12g32970			22
Glyma.08G167900	08G167900	Glyma08g17840			22		PF02536	mTERF	PTHR13068:SF3|PTHR13068	SUBFAMILY NOT NAMED|CGI-12 PROTEIN-RELATED
Glyma.03G151900	03G151900	Glyma03g30860			22				PTHR13683:SF100|PTHR13683	BASIC 7S GLOBULIN-RELATED|ASPARTYL PROTEASES
Glyma.02G101100	02G101100	Glyma02g11260			22				PTHR23213	FORMIN-RELATED
Glyma.10G119100	10G119100	Glyma10g23460		TF	22		PF00847	AP2 domain
Glyma.16G095100	16G095100	Glyma16g15800			22		PF04172	LrgB-like family
Glyma.08G012100	08G012100	Glyma08g01510			21				PTHR12716	TRANSCRIPTION INITIATION FACTOR IIE, BETA SUBUNIT
Glyma.18G023200	18G023200	Glyma18g02660			21		PF11891|PF04187	Domain of unknown function (DUF3411)|Protein of unknown function, DUF399
Glyma.03G035400	03G035400	Glyma03g04350			21		PF01535	PPR repeat	PTHR24015|PTHR24015:SF225	FAMILY NOT NAMED|SUBFAMILY NOT NAMED
Glyma.04G247700	04G247700	Glyma04g42670			19		PF00490	Delta-aminolevulinic acid dehydratase	PTHR11458	PORPHOBILINOGEN SYNTHASE
Glyma.06G220400	06G220400	Glyma06g28560			19		PF05634	APO RNA-binding	PTHR10388|PTHR10388:SF3	EUKARYOTIC TRANSLATION INITIATION FACTOR SUI1|UNCHARACTERIZED
Glyma.08G315700	08G315700				19
Glyma.07G262100	07G262100	Glyma07g39190			18		PF01571|PF08669	Aminomethyltransferase folate-binding domain|Glycine cleavage T-protein C-terminal barrel domain	PTHR13847|PTHR13847:SF5	FAD NAD BINDING OXIDOREDUCTASES|AMINOMETHYLTRANSFERASE
Glyma.09G183900	09G183900	Glyma09g31620			18		PF01985	CRS1 / YhbY (CRM) domain
Glyma.01G205400	01G205400	Glyma01g41401			18		PF01245	Ribosomal protein L19	PTHR15680:SF2|PTHR15680	50S RIBOSOMAL PROTEIN L19|RIBOSOMAL PROTEIN L19
Glyma.06G298500	06G298500	Glyma06g45360			18		PF00635	MSP (Major sperm protein) domain	PTHR10809	VESICLE-ASSOCIATED MEMBRANE PROTEIN-ASSOCIATED PROTEIN
Glyma.08G125000	08G125000	Glyma08g13170			18		PF00067	Cytochrome P450	PTHR24286|PTHR24286:SF25	FAMILY NOT NAMED|
Glyma.09G050800	09G050800	Glyma09g05600			18		PF07687|PF01546	Peptidase dimerisation domain|Peptidase family M20/M25/M40	PTHR11014|PTHR11014:SF27	PEPTIDASE M20 FAMILY MEMBER|SUBFAMILY NOT NAMED
Glyma.07G026300	07G026300	Glyma07g02990			18		PF01370	NAD dependent epimerase/dehydratase family	PTHR10366:SF74|PTHR10366	SUBFAMILY NOT NAMED|NAD DEPENDENT EPIMERASE/DEHYDRATASE
Glyma.05G030700	05G030700	Glyma05g01460			18		PF00702|PF00690|PF00122	haloacid dehalogenase-like hydrolase|Cation transporter/ATPase, N-terminus|E1-E2 ATPase	PTHR24093|PTHR24093:SF61	FAMILY NOT NAMED|SUBFAMILY NOT NAMED
Glyma.12G049500	12G049500	Glyma12g05340			18		PF00254	FKBP-type peptidyl-prolyl cis-trans isomerase	PTHR10516:SF15|PTHR10516	PEPTIDYLPROLYL ISOMERASE|PEPTIDYL-PROLYL CIS-TRANS ISOMERASE
Glyma.13G146200	13G146200	Glyma13g20930			18		PF00121	Triosephosphate isomerase	PTHR21139	TRIOSEPHOSPHATE ISOMERASE
Glyma.13G356200	13G356200	Glyma13g43270			18		PF00753	Metallo-beta-lactamase superfamily	PTHR12553:SF3|PTHR12553	RIBONUCLEASE Z 2|RIBONUCLEASE Z
Glyma.10G042000	10G042000	Glyma10g04780	Photosynthesis		17		PF02427	Photosystem I reaction centre subunit IV / PsaE
Glyma.08G035400	08G035400	Glyma08g03970			17		PF00903	Glyoxalase/Bleomycin resistance protein/Dioxygenase superfamily	PTHR10374|PTHR10374:SF0	LACTOYLGLUTATHIONE LYASE (GLYOXALASE I)|LACTOYLGLUTATHIONE LYASE (GLYOXALASE I)
Glyma.20G105600	20G105600	Glyma20g23950			16		PF01535	PPR repeat	PTHR24015|PTHR24015:SF87	FAMILY NOT NAMED|PENTATRICOPEPTIDE (PPR) REPEAT-CONTAINING PROTEIN
Glyma.11G140600	11G140600	Glyma11g14960			16		PF02096	60Kd inner membrane protein	PTHR12428|PTHR12428:SF12	OXA1|INNER MEMBRANE ALBINO3-LIKE PROTEIN 1, 2, CHLOROPLAST
Glyma.08G185500	08G185500	Glyma08g19780			16		PF11891	Domain of unknown function (DUF3411)
Glyma.18G241700	18G241700	Glyma18g47710	Photosynthesis		15		PF02605	Photosystem I reaction centre subunit XI
Glyma.17G037700	17G037700	Glyma17g04190			15		PF00575	S1 RNA binding domain	PTHR10724	S1 RNA-BINDING DOMAIN-CONTAINING PROTEIN 1
Glyma.17G046500	17G046500	Glyma17g05150			14		PF00578	AhpC/TSA family	PTHR10681|PTHR10681:SF5	THIOREDOXIN PEROXIDASE|BACTERIOFERRITIN COMIGRATORY PROTEIN
Glyma.13G302100	13G302100	Glyma13g37790	Photosynthesis		14		PF11264	Thylakoid formation protein
Glyma.03G110100	03G110100	Glyma03g26080			13		PF00573	Ribosomal protein L4/L1 family	PTHR10746	50S RIBOSOMAL PROTEIN L4
Glyma.10G285200	10G285200	Glyma10g43150			12		PF01535	PPR repeat	PTHR24015	FAMILY NOT NAMED
Glyma.15G194300	15G194300	Glyma15g22780	Photosynthesis		12		PF01241	Photosystem I psaG / psaK
Glyma.03G114600	03G114600	Glyma03g26740	Photosynthesis		12		PF05757	Oxygen evolving enhancer protein 3 (PsbQ)
Glyma.07G211400	07G211400	Glyma07g33370			12		PF05705	Eukaryotic protein of unknown function (DUF829)	PTHR12265	UNCHARACTERIZED
Glyma.17G144100	17G144100	Glyma17g15330			12		PF00249	Myb-like DNA-binding domain	PTHR12374	TRANSCRIPTIONAL ADAPTOR 2 (ADA2)-RELATED
Glyma.19G135600	19G135600	Glyma19g31674			12		PF00560|PF00931	Leucine Rich Repeat|NB-ARC domain	PTHR23155	LEUCINE-RICH REPEAT-CONTAINING PROTEIN
Glyma.06G321900	06G321900	Glyma06g48030	Photosynthesis		12		PF01241	Photosystem I psaG / psaK
Glyma.05G026200	05G026200	Glyma05g01000			12		PF07992	Pyridine nucleotide-disulphide oxidoreductase	PTHR10617:SF9|PTHR10617	GERANYLGERANYL REDUCTASE|ELECTRON TRANSFER FLAVOPROTEIN-UBIQUINONE OXIDOREDUCTASE
Glyma.02G255200	02G255200	Glyma02g42240			12				PTHR23083|PTHR23083:SF103	TETRATRICOPEPTIDE REPEAT PROTEIN, TPR|OS05G0447700 PROTEIN
Glyma.15G275700	15G275700	Glyma15g43110			12
Glyma.11G081800	11G081800	Glyma11g08680			12		PF00023	Ankyrin repeat	PTHR24199:SF294|PTHR24199	|FAMILY NOT NAMED
Glyma.06G164100	06G164100				12
Glyma.11G043400	11G043400	Glyma11g04660			12
Glyma.18G263600	18G263600	Glyma18g49850			12		PF02622	Uncharacterized ACR, COG1678
Glyma.01G114800	01G114800	Glyma01g28500			12
Glyma.04G228400	04G228400	Glyma04g40650			12		PF02482	Sigma 54 modulation protein / S30EA ribosomal protein
Glyma.18G184000	18G184000	Glyma18g40100			12
Glyma.07G258100	07G258100	Glyma07g38780			12
Glyma.09G087700	09G087700	Glyma09g11460	Photosynthesis		12		PF01241	Photosystem I psaG / psaK
Glyma.08G052800	08G052800	Glyma08g05730			12		PF00254	FKBP-type peptidyl-prolyl cis-trans isomerase	PTHR10516:SF122|PTHR10516	IMMUNOPHILIN / FKBP-TYPE PEPTIDYL-PROLYL CIS-TRANS ISOMERASE FAMILY PROTEIN|PEPTIDYL-PROLYL CIS-TRANS ISOMERASE
Glyma.15G052400	15G052400	Glyma15g05790			12		PF00504	Chlorophyll A-B binding protein	PTHR21649	CHLOROPHYLL A/B BINDING PROTEIN
Glyma.13G357300	13G357300	Glyma13g43370	Photosynthesis		12		PF03244	Photosystem I reaction centre subunit VI
Glyma.10G177200	10G177200	Glyma10g32080			12		PF00504	Chlorophyll A-B binding protein	PTHR21649	CHLOROPHYLL A/B BINDING PROTEIN
Glyma.12G032300	12G032300	Glyma12g03610			12		PF00141	Peroxidase
Glyma.13G060100	13G060100	Glyma13g05750			12		PF12204	Domain of unknown function (DUF3598)
Glyma.12G002500	12G002500	Glyma12g00470			12		PF00560|PF08263|PF00069	Leucine Rich Repeat|Leucine rich repeat N-terminal domain|Protein kinase domain	PTHR24420|PTHR24420:SF112	LEUCINE-RICH REPEAT RECEPTOR-LIKE PROTEIN KINASE|
Glyma.11G190100	11G190100	Glyma11g19540			12		PF01602	Adaptin N terminal region	PTHR22780:SF4|PTHR22780	ADAPTER-RELATED PROTEIN COMPLEX 2 ALPHA 1 SUBUNIT (ALPHA-ADAPTIN A)|ADAPTIN, ALPHA/GAMMA/EPSILON
Glyma.03G235300	03G235300	Glyma03g39510			12
Glyma.11G017900	11G017900	Glyma11g02030			12		PF00501	AMP-binding enzyme	PTHR24096	FAMILY NOT NAMED
Glyma.02G017200	02G017200	Glyma02g02080			12		PF02877|PF05406|PF00644	Poly(ADP-ribose) polymerase, regulatory domain|WGR domain|Poly(ADP-ribose) polymerase catalytic domain	PTHR15447	POLY [ADP-RIBOSE] POLYMERASE
Glyma.03G218600	03G218600	Glyma03g37700			12		PF00226	DnaJ domain	PTHR22904:SF7|PTHR22904	SGT-1-RELATED|TPR REPEAT CONTAINING PROTEIN
Glyma.17G228400	17G228400	Glyma17g34640			11		PF00173|PF00487	Cytochrome b5-like Heme/Steroid binding domain|Fatty acid desaturase	PTHR19353	FATTY ACID DESATURASE 2
Glyma.02G300300	02G300300	Glyma02g46980			9
Glyma.13G253800	13G253800	Glyma13g32680			9		PF01641	SelR domain	PTHR10173|PTHR10173:SF0	METHIONINE SULFOXIDE REDUCTASE|PEPTIDE METHIONINE SULFOXIDE REDUCTASE
Glyma.20G218200	20G218200	Glyma20g36050			9				PTHR19308	PHOSPHATIDYLCHOLINE TRANSFER PROTEIN
Glyma.05G132000	05G132000	Glyma05g26230			9		PF01434|PF00004|PF06480	Peptidase family M41|ATPase family associated with various cellular activities (AAA)|FtsH Extracellular	PTHR23076:SF34|PTHR23076	SUBFAMILY NOT NAMED|METALLOPROTEASE M41 FTSH
Glyma.09G212600	09G212600	Glyma09g34590			9		PF11947	Protein of unknown function (DUF3464)
Glyma.12G092000	12G092000	Glyma12g09731			7
Glyma.11G151300	11G151300	Glyma11g21150			7		PF01016	Ribosomal L27 protein	PTHR15893	RIBOSOMAL PROTEIN L27
Glyma.12G093300	12G093300	Glyma12g09850			7		PF06916	Protein of unknown function (DUF1279)	PTHR21377	UNCHARACTERIZED
Glyma.12G214800	12G214800	Glyma12g34290			7		PF09353	Domain of unknown function (DUF1995)
Glyma.19G096200	19G096200	Glyma19g26710			7		PF01190	Pollen proteins Ole e I like
Glyma.02G308900	02G308900	Glyma02g47900			7
Glyma.16G143600	16G143600	Glyma16g25860	Photosynthesis		7		PF01716	Manganese-stabilising protein / photosystem II polypeptide
Glyma.18G049600	18G049600	Glyma18g05640			7		PF11909	NADH-quinone oxidoreductase cyanobacterial subunit N
Glyma.04G103100	04G103100	Glyma04g11180			7		PF08241	Methyltransferase domain	PTHR10108|PTHR10108:SF157	METHYLTRANSFERASE|
Glyma.04G196500	04G196500	Glyma04g37330			7
Glyma.04G174400	04G174400	Glyma04g34330			7		PF06549	Protein of unknown function (DUF1118)
Glyma.02G300200	02G300200	Glyma02g46970			6		PF00808	Histone-like transcription factor (CBF/NF-Y) and archaeal histone	PTHR11064|PTHR11064:SF9	CCAAT-BINDING TRANSCRIPTION FACTOR-RELATED|CCAAT-BINDING TRANSCRIPTION FACTOR SUBUNIT A
Glyma.07G135300	07G135300	Glyma07g16250			6
Glyma.10G172100	10G172100	Glyma10g31530			6				PTHR19308	PHOSPHATIDYLCHOLINE TRANSFER PROTEIN
Glyma.07G082600	07G082600	Glyma07g09060			6		PF00069	Protein kinase domain	PTHR24420|PTHR24420:SF440	LEUCINE-RICH REPEAT RECEPTOR-LIKE PROTEIN KINASE|PROTEIN STRUBBELIG-RECEPTOR FAMILY MEMBER
Glyma.17G153900	17G153900	Glyma17g16481			6		PF01535	PPR repeat	PTHR24015	FAMILY NOT NAMED
Glyma.08G327500	08G327500	Glyma08g43950			6		PF00338	Ribosomal protein S10p/S20e	PTHR11700:SF5|PTHR11700	SUBFAMILY NOT NAMED|30S RIBOSOMAL PROTEIN S10 FAMILY MEMBER
Glyma.05G113300	05G113300	Glyma05g23860			6		PF01535	PPR repeat	PTHR24015	FAMILY NOT NAMED
Glyma.10G078400	10G078400	Glyma10g09470			6		PF00578|PF10417	AhpC/TSA family|C-terminal domain of 1-Cys peroxiredoxin	PTHR10681	THIOREDOXIN PEROXIDASE
Glyma.11G077600	11G077600	Glyma11g08230			6		PF00175|PF00970	Oxidoreductase NAD-binding domain|Oxidoreductase FAD-binding domain	PTHR19384|PTHR19384:SF1	FLAVODOXIN-RELATED|FERREDOXIN--NADP REDUCTASE
Glyma.01G201000	01G201000	Glyma01g40920			6		PF00298|PF03946	Ribosomal protein L11, RNA binding domain|Ribosomal protein L11, N-terminal domain	PTHR11661:SF4|PTHR11661	50S RIBOSOMAL PROTEIN L11|60S RIBOSOMAL PROTEIN L12
Glyma.20G201200	20G201200	Glyma20g34320			5
Glyma.02G184800	02G184800	Glyma02g33320			5		PF02466	Tim17/Tim22/Tim23/Pmp24 family
Glyma.02G092700	02G092700	Glyma02g10250		TF	5		PF02701	Dof domain, zinc finger
Glyma.19G036100	19G036100	Glyma19g04610			5		PF00201	UDP-glucoronosyl and UDP-glucosyl transferase	PTHR11926:SF15|PTHR11926	UDP-GLUCOSYLTRANSFERASE|GLUCOSYL/GLUCURONOSYL TRANSFERASES
Glyma.13G223100	13G223100	Glyma13g29500			5		PF00657	GDSL-like Lipase/Acylhydrolase	PTHR22835|PTHR22835:SF39	ZINC FINGER FYVE DOMAIN CONTAINING PROTEIN|GDSL ESTERASE/LIPASE
Glyma.20G158300	20G158300	Glyma20g29750			5		PF03188	Eukaryotic cytochrome b561	PTHR10106	CYTOCHROME B561-RELATED
Glyma.16G159700	16G159700	Glyma16g27560			5		PF01582|PF00931	TIR domain|NB-ARC domain	PTHR11017|PTHR11017:SF20	LEUCINE-RICH REPEAT-CONTAINING PROTEIN|SUBFAMILY NOT NAMED
Glyma.05G077200	05G077200	Glyma05g14740			4		PF01165	Ribosomal protein S21
Glyma.03G159100	03G159100	Glyma03g31580	Photosynthesis		4		PF07123	Photosystem II reaction centre W protein (PsbW)
Glyma.14G004000	14G004000	Glyma14g00700			4
Glyma.15G250800	15G250800	Glyma15g40140			3		PF01070	FMN-dependent dehydrogenase	PTHR10578	(S)-2-HYDROXY-ACID OXIDASE-RELATED
Glyma.12G199400	12G199400	Glyma12g32580			3		PF08802|PF00355	Cytochrome B6-F complex Fe-S subunit|Rieske [2Fe-2S] domain	PTHR10134	CYTOCHROME B-C1 COMPLEX SUBUNIT RIESKE, MITOCHONDRIAL
Glyma.14G003400	14G003400	Glyma14g00640			3		PF00504	Chlorophyll A-B binding protein	PTHR21649	CHLOROPHYLL A/B BINDING PROTEIN
Glyma.18G115500	18G115500	Glyma18g14510			3		PF00248	Aldo/keto reductase family	PTHR11732|PTHR11732:SF88	ALDO/KETO REDUCTASE|SUBFAMILY NOT NAMED
Glyma.05G246900	05G246900	Glyma05g33750			3		PF11460	Protein of unknown function (DUF3007)
Glyma.13G210800	13G210800	Glyma13g28180			3		PF03951|PF00120	Glutamine synthetase, beta-Grasp domain|Glutamine synthetase, catalytic domain	PTHR20852:SF14|PTHR20852	GLUTAMINE SYNTHETASE (GLUTAMATE--AMMONIA LIGASE) (GS)|GLUTAMINE SYNTHETASE
Glyma.17G100700	17G100700	Glyma17g10890			2		PF07992	Pyridine nucleotide-disulphide oxidoreductase	PTHR10617:SF9|PTHR10617	GERANYLGERANYL REDUCTASE|ELECTRON TRANSFER FLAVOPROTEIN-UBIQUINONE OXIDOREDUCTASE
Glyma.05G243200	05G243200	Glyma05g34140			2
Glyma.07G092300	07G092300	Glyma07g10270			2		PF01985	CRS1 / YhbY (CRM) domain
Glyma.10G151000	10G151000	Glyma10g29190			2		PF05564	Dormancy/auxin associated protein
Glyma.11G110400	11G110400	Glyma11g11791		TF	2		PF00170	bZIP transcription factor	PTHR13301	X-BOX TRANSCRIPTION FACTOR-RELATED
Glyma.02G213700	02G213700	Glyma02g37710			2		PF00484	Carbonic anhydrase	PTHR11002:SF1|PTHR11002	SUBFAMILY NOT NAMED|FAMILY NOT NAMED

## Sheet: Nodule
Gene Name	ShowAs	Mapped v1 gene id	Main GO Annotation: Cofactor binding/ Active transmembrane transporter activity	TF or Not	Degree of the Network	Hub or Not	PfamDomainID	PfamDomainName	PantherID	PantherName
Glyma.08G150800	08G150800	Glyma08g16030			99	Large Hub	PF00590	Tetrapyrrole (Corrin/Porphyrin) Methylases	PTHR21091:SF16|PTHR21091	UROPORPHYRIN-III METHYLTRANSFERASE|METHYLTETRAHYDROFOLATE:HOMOCYSTEINE METHYLTRANSFERASE RELATED
Glyma.08G129400	08G129400	Glyma08g13630			98	Large Hub	PF06943	LSD1 zinc finger
Glyma.04G123100	04G123100	Glyma04g14680			96	Large Hub			PTHR21596:SF7|PTHR21596	SUBFAMILY NOT NAMED|RIBONUCLEASE P PROTEIN SUBUNIT P38-RELATED
Glyma.05G209900	05G209900	Glyma05g37590			94	Large Hub	PF04749	PLAC8 family
Glyma.13G299100	13G299100	Glyma13g37500			91	Large Hub	PF05623	Protein of unknown function (DUF789)
Glyma.05G181500	05G181500	Glyma05g31520			91	Large Hub	PF00403	Heavy-metal-associated domain	PTHR22814|PTHR22814:SF34	COPPER TRANSPORT PROTEIN ATOX1-RELATED|SUBFAMILY NOT NAMED
Glyma.18G237000	18G237000	Glyma18g47160			90	Large Hub	PF05633	Protein of unknown function (DUF793)
Glyma.13G300700	13G300700	Glyma13g37650			89	Large Hub	PF01501	Glycosyl transferase family 8	PTHR13778:SF2|PTHR13778	GLYCOSYLTRANSFERASE 8 DOMAIN-CONTAINING PROTEIN 2|GLYCOSYLTRANSFERASE 8 DOMAIN-CONTAINING PROTEIN
Glyma.15G036700	15G036700	Glyma15g04140			88	Large Hub	PF03152	Ubiquitin fusion degradation protein UFD1	PTHR12555	UBIQUITIN FUSION DEGRADATON PROTEIN 1
Glyma.10G284500	10G284500	Glyma10g43080			88	Large Hub	PF02373	JmjC domain, hydroxylase	PTHR12549:SF1|PTHR12549	TRANSCRIPTION FACTOR JUMONJI (JMJC) DOMAIN-CONTAINING PROTEIN|JMJC DOMAIN-CONTAINING HISTONE DEMETHYLATION PROTEIN
Glyma.08G240800	08G240800	Glyma08g26230		TF	87	Large Hub	PF03106	WRKY DNA -binding domain
Glyma.08G221400	08G221400	Glyma08g23680	Cofactor binding		83	Large Hub	PF01243	Pyridoxamine 5-phosphate oxidase	PTHR13343|PTHR13343:SF4	CREG1 PROTEIN|SUBFAMILY NOT NAMED
Glyma.17G137700	17G137700	Glyma17g14660			83	Large Hub	PF00515	Tetratricopeptide repeat	PTHR22904|PTHR22904:SF14	TPR REPEAT CONTAINING PROTEIN|STRESS-INDUCED-PHOSPHOPROTEIN 1 (STI1) (HSC70/HSP90-ORGANIZING PROTEIN)
Glyma.08G095600	08G095600	Glyma08g10121			83	Large Hub	PF00179	Ubiquitin-conjugating enzyme	PTHR24067|PTHR24067:SF12	UBIQUITIN-CONJUGATING ENZYME E2|
Glyma.07G264100	07G264100	Glyma07g39410			83	Large Hub	PF00097	Zinc finger, C3HC4 type (RING finger)	PTHR12183	UNCHARACTERIZED RING ZINC FINGER-CONTAINING PROTEIN
Glyma.01G176200	01G176200	Glyma01g38260			82	Large Hub
Glyma.13G067800	13G067800	Glyma13g04790			82	Large Hub	PF08295|PF02671	Sin3 family co-repressor|Paired amphipathic helix repeat	PTHR12346	SIN3B-RELATED
Glyma.18G224200	18G224200	Glyma18g45750			80	Large Hub	PF01501	Glycosyl transferase family 8	PTHR13778|PTHR13778:SF4	GLYCOSYLTRANSFERASE 8 DOMAIN-CONTAINING PROTEIN|
Glyma.15G089900	15G089900				80	Large Hub
Glyma.09G274600	09G274600	Glyma09g41110			80	Large Hub	PF08263|PF00069|PF00560	Leucine rich repeat N-terminal domain|Protein kinase domain|Leucine Rich Repeat	PTHR24420:SF869|PTHR24420	|LEUCINE-RICH REPEAT RECEPTOR-LIKE PROTEIN KINASE
Glyma.12G185500	12G185500	Glyma12g31080			80	Large Hub	PF00620|PF00786	RhoGAP domain|P21-Rho-binding domain	PTHR23177:SF2|PTHR23177	GTPASE ACTIVATING PROTEIN|MKIAA1688 PROTEIN
Glyma.17G121400	17G121400	Glyma17g13050			78	Medium Hub	PF01624|PF05192|PF05188|PF00488|PF05190	MutS domain I|MutS domain III|MutS domain II|MutS domain V|MutS family domain IV	PTHR11361|PTHR11361:SF33	DNA MISMATCH REPAIR MUTS RELATED PROTEINS|
Glyma.18G301900	18G301900	Glyma18g53990			77	Medium Hub	PF10601	LITAF-like zinc ribbon domain	PTHR23292	LIPOPOLYSACCHARIDE-INDUCED TRANSCRIPTION FACTOR REGULATING TUMOR NECROSIS FACTOR ALPHA
Glyma.01G155400	01G155400	Glyma01g35960			76	Medium Hub	PF03171	2OG-Fe(II) oxygenase superfamily	PTHR10209|PTHR10209:SF55	OXIDOREDUCTASE, 2OG-FE(II) OXYGENASE FAMILY PROTEIN|OXIDOREDUCTASE, 2OG-FE(II) OXYGENASE FAMILY PROTEIN
Glyma.17G234000	17G234000	Glyma17g35230			75	Medium Hub
Glyma.02G204300	02G204300	Glyma02g36560			74	Medium Hub	PF00520|PF00027	Ion transport protein|Cyclic nucleotide-binding domain	PTHR10217:SF7|PTHR10217	CYCLIC NUCLEOTIDE GATED CHANNEL|VOLTAGE AND LIGAND GATED POTASSIUM CHANNEL
Glyma.06G103000	06G103000	Glyma06g10810			74	Medium Hub	PF00085	Thioredoxin	PTHR18929	PROTEIN DISULFIDE ISOMERASE
Glyma.09G271900	09G271900	Glyma09g40840			73	Medium Hub	PF02535	ZIP Zinc transporter	PTHR11065:SF5|PTHR11065	SUBFAMILY NOT NAMED|SOLUTE CARRIER FAMILY 39 (METAL ION TRANSPORTER), MEMBER 11
Glyma.05G050400	05G050400	Glyma05g03610			73	Medium Hub	PF03634	TCP family transcription factor	PTHR11584:SF275|PTHR11584	|SERINE/THREONINE PROTEIN KINASE
Glyma.05G054500	05G054500	Glyma05g04113			73	Medium Hub	PF09335	SNARE associated Golgi protein	PTHR12677	UNCHARACTERIZED
Glyma.14G131300	14G131300	Glyma14g16830			73	Medium Hub	PF07983|PF00332	X8 domain|Glycosyl hydrolases family 17	PTHR16631	FAMILY NOT NAMED
Glyma.06G079800	06G079800	Glyma06g08390		TF	70	Medium Hub	PF12498|PF00170	Basic leucine-zipper C terminal|bZIP transcription factor	PTHR22952|PTHR22952:SF6	CAMP-RESPONSE ELEMENT BINDING PROTEIN-RELATED|CAMP-RESPONSE ELEMENT BINDING PROTEIN-RELATED
Glyma.16G032700	16G032700	Glyma16g03650			70	Medium Hub	PF00069	Protein kinase domain	PTHR24420|PTHR24420:SF688	LEUCINE-RICH REPEAT RECEPTOR-LIKE PROTEIN KINASE|
Glyma.05G029800	05G029800	Glyma05g01360			68	Medium Hub	PF01145	SPFH domain / Band 7 family	PTHR10264|PTHR10264:SF25	BAND 7 PROTEIN-RELATED|BAND 7 FAMILY PROTEIN
Glyma.10G101400	10G101400	Glyma0024s00230			67	Medium Hub	PF00097	Zinc finger, C3HC4 type (RING finger)	PTHR22763	RING ZINC FINGER PROTEIN
Glyma.09G202600	09G202600	Glyma09g33540			67	Medium Hub	PF07173	Protein of unknown function (DUF1399)
Glyma.13G279300	13G279300				66	Medium Hub
Glyma.02G146100	02G146100	Glyma02g16490			66	Medium Hub	PF04570	Protein of unknown function (DUF581)
Glyma.18G034800	18G034800	Glyma18g03896			66	Medium Hub	PF03141	Putative S-adenosyl-L-methionine-dependent methyltransferase	PTHR10108:SF58|PTHR10108	DEHYDRATION-RESPONSIVE PROTEIN-RELATED|METHYLTRANSFERASE
Glyma.19G020000	19G020000	Glyma19g02370			66	Medium Hub	PF01145	SPFH domain / Band 7 family	PTHR10264:SF25|PTHR10264	BAND 7 FAMILY PROTEIN|BAND 7 PROTEIN-RELATED
Glyma.09G233500	09G233500	Glyma09g36790			66	Medium Hub	PF00628	PHD-finger	PTHR16286|PTHR16286:SF4	MIXED-LINEAGE LEUKEMIA 5, MLL5|SUBFAMILY NOT NAMED
Glyma.04G050200	04G050200	Glyma04g05280			66	Medium Hub
Glyma.09G020500	09G020500	Glyma09g02401			65	Medium Hub	PF00931	NB-ARC domain	PTHR23155	LEUCINE-RICH REPEAT-CONTAINING PROTEIN
Glyma.19G228700	19G228700	Glyma19g41660			65	Medium Hub	PF00582	Universal stress protein family
Glyma.05G171000	05G171000	Glyma05g30490			64	Medium Hub	PF06943	LSD1 zinc finger
Glyma.17G105500	17G105500	Glyma17g11390			62	Medium Hub	PF00097	Zinc finger, C3HC4 type (RING finger)	PTHR14155	RING FINGER DOMAIN-CONTAINING
Glyma.10G063900	10G063900	Glyma10g07300			59	Medium Hub
Glyma.12G188200	12G188200	Glyma12g31380			58	Medium Hub	PF00850	Histone deacetylase domain	PTHR10625:SF18|PTHR10625	HISTONE DEACETYLASE-RELATED|HISTONE DEACETYLASE
Glyma.12G171700	12G171700	Glyma12g29370			58	Medium Hub			PTHR10593	SERINE/THREONINE-PROTEIN KINASE RIO
Glyma.19G115900	19G115900	Glyma19g29380			58	Medium Hub	PF00551	Formyl transferase	PTHR10520	TRIFUNCTIONAL PURINE BIOSYNTHETIC PROTEIN ADENOSINE-3-RELATED
Glyma.13G343200	13G343200	Glyma13g41820			55	Medium Hub
Glyma.05G070500	05G070500	Glyma05g06110			55	Medium Hub	PF00156	Phosphoribosyl transferase domain	PTHR10210	RIBOSE-PHOSPHATE PYROPHOSPHOKINASE
Glyma.18G077500	18G077500	Glyma18g08620			51	Medium Hub	PF00808	Histone-like transcription factor (CBF/NF-Y) and archaeal histone	PTHR11064|PTHR11064:SF9	CCAAT-BINDING TRANSCRIPTION FACTOR-RELATED|CCAAT-BINDING TRANSCRIPTION FACTOR SUBUNIT A
Glyma.07G046000	07G046000	Glyma07g05145			51	Medium Hub	PF01095|PF04043	Pectinesterase|Plant invertase/pectin methylesterase inhibitor	PTHR22931|PTHR22931:SF5	PHOSPHOENOLPYRUVATE DIKINASE-RELATED|METHYLESTERASE INHIBITOR-RELATED
Glyma.18G237100	18G237100	Glyma18g47170			51	Medium Hub	PF00069	Protein kinase domain	PTHR24420|PTHR24420:SF688	LEUCINE-RICH REPEAT RECEPTOR-LIKE PROTEIN KINASE|
Glyma.20G041000	20G041000	Glyma20g08070			51	Medium Hub
Glyma.16G137800	16G137800				51	Medium Hub
Glyma.09G081800	09G081800	Glyma09g09750			51	Medium Hub	PF00069	Protein kinase domain	PTHR24420|PTHR24420:SF937	LEUCINE-RICH REPEAT RECEPTOR-LIKE PROTEIN KINASE|
Glyma.09G264300	09G264300	Glyma09g40020			51	Medium Hub	PF00097	Zinc finger, C3HC4 type (RING finger)	PTHR14155|PTHR14155:SF2	RING FINGER DOMAIN-CONTAINING|RING FINGER DOMAIN-CONTAINING
Glyma.18G044200	18G044200	Glyma18g05050			50	Medium Hub	PF00249	Myb-like DNA-binding domain	PTHR12802:SF3|PTHR12802	SWI/SNF COMPLEX BAF SUBUNIT|SWI/SNF COMPLEX-RELATED
Glyma.14G099200	14G099200	Glyma14g11320			50	Medium Hub	PF01564	Spermine/spermidine synthase	PTHR11558|PTHR11558:SF3	SPERMIDINE/SPERMINE SYNTHASE|SPERMINE SYNTHASE, PLANT
Glyma.18G251900	18G251900	Glyma18g48685			49	Small Hub	PF04782|PF04783	Protein of unknown function (DUF632)|Protein of unknown function (DUF630)	PTHR21450	UNCHARACTERIZED
Glyma.19G020500	19G020500	Glyma19g02430			48	Small Hub	PF07847	Protein of unknown function (DUF1637)	PTHR22966	UNCHARACTERIZED
Glyma.19G144200	19G144200	Glyma19g32600			45	Small Hub	PF00010	Helix-loop-helix DNA-binding domain	PTHR10985|PTHR10985:SF42	BASIC HELIX-LOOP-HELIX TRANSCRIPTION FACTOR, HES-RELATED|SUBFAMILY NOT NAMED
Glyma.04G026200	04G026200	Glyma04g02850		TF	44	Small Hub	PF00170	bZIP transcription factor	PTHR13301:SF13|PTHR13301	TRANSCRIPTIONAL ACTIVATOR HACA|X-BOX TRANSCRIPTION FACTOR-RELATED
Glyma.09G172500	09G172500	Glyma09g30300			44	Small Hub	PF00069	Protein kinase domain	PTHR24361:SF31|PTHR24361	|MITOGEN-ACTIVATED KINASE KINASE KINASE
Glyma.14G207700	14G207700	Glyma14g38860	Cofactor binding		44	Small Hub	PF02775|PF02776|PF00205	Thiamine pyrophosphate enzyme, C-terminal TPP binding domain|Thiamine pyrophosphate enzyme, N-terminal TPP binding domain|Thiamine pyrophosphate enzyme, central domain	PTHR18968:SF6|PTHR18968	2-HYDROXYPHYTANOYL-COA LYASE|THIAMINE PYROPHOSPHATE ENZYMES
Glyma.13G181800	13G181800	Glyma13g25020			44	Small Hub	PF07814	Wings apart-like protein regulation of heterochromatin	PTHR22100:SF9|PTHR22100	SUBFAMILY NOT NAMED|FAMILY NOT NAMED
Glyma.19G193700	19G193700	Glyma19g37830			44	Small Hub	PF01156	Inosine-uridine preferring nucleoside hydrolase	PTHR12304	INOSINE-URIDINE PREFERRING NUCLEOSIDE HYDROLASE
Glyma.05G032400	05G032400	Glyma05g01660			44	Small Hub
Glyma.04G242100	04G242100	Glyma04g42090			44	Small Hub	PF03514	GRAS domain family
Glyma.16G010200	16G010200	Glyma16g01240			44	Small Hub			PTHR10098:SF31|PTHR10098	|RAPSYN-RELATED
Glyma.11G192900	11G192900	Glyma11g19860			44	Small Hub	PF00097|PF05495	Zinc finger, C3HC4 type (RING finger)|CHY zinc finger	PTHR21319	RING FINGER AND CHY ZINC FINGER DOMAIN-CONTAINING PROTEIN 1
Glyma.03G189500	03G189500	Glyma03g34720			44	Small Hub
Glyma.05G047700	05G047700	Glyma05g03300			43	Small Hub	PF00571	CBS domain	PTHR13780	AMP-ACTIVATED PROTEIN KINASE, GAMMA REGULATORY SUBUNIT
Glyma.06G189600	06G189600	Glyma06g20170			42	Small Hub	PF00069|PF00036	Protein kinase domain|EF hand	PTHR24349	SERINE/THREONINE-PROTEIN KINASE
Glyma.11G022200	11G022200	Glyma11g02450		TF	39	Small Hub	PF07526|PF00046	Associated with HOX|Homeobox domain	PTHR11850:SF52|PTHR11850	PRE-B-CELL LEUKEMIA TRANSCRIPTION FACTOR 3|HOMEOBOX PROTEIN TRANSCRIPTION FACTORS
Glyma.13G064300	13G064300	Glyma13g05230			38	Small Hub	PF07847	Protein of unknown function (DUF1637)	PTHR22966	UNCHARACTERIZED
Glyma.19G116400	19G116400	Glyma19g29440	Active transmembrane transporter activity		37	Small Hub	PF00324	Amino acid permease	PTHR11785|PTHR11785:SF53	AMINO ACID TRANSPORTER|CATIONIC AMINO ACID TRANSPORTER
Glyma.U011400		Glyma11g17980			37	Small Hub	PF06749	Protein of unknown function (DUF1218)
Glyma.02G157900	02G157900	Glyma02g18260			37	Small Hub
Glyma.11G025800	11G025800	Glyma11g02810			37	Small Hub
Glyma.17G216000	17G216000	Glyma17g33050	Cofactor binding		37	Small Hub	PF00155	Aminotransferase class I and II	PTHR11879	ASPARTATE AMINOTRANSFERASE
Glyma.13G066200	13G066200	Glyma13g05000			36	Small Hub	PF00439	Bromodomain	PTHR22881|PTHR22881:SF3	BROMODOMAIN CONTAINING PROTEIN|BROMODOMAIN CONTAINING 7
Glyma.02G254000	02G254000	Glyma02g42130			36	Small Hub	PF00206|PF08328	Lyase|Adenylosuccinate lyase C-terminal	PTHR11444:SF2|PTHR11444	ADENYLOSUCCINATE LYASE|ASPARTATEAMMONIA/ARGININOSUCCINATE/ADENYLOSUCCINATE LYASE
Glyma.09G008500	09G008500	Glyma09g01130			36	Small Hub	PF01786	Alternative oxidase
Glyma.15G198300	15G198300	Glyma15g23640			35	Small Hub	PF00627	UBA/TS-N domain	PTHR12948|PTHR12948:SF4	NEDD8 ULTIMATE BUSTER-1 (BS4 PROTEIN)|UBIQUITIN-ASSOCIATED (UBA)/TS-N DOMAIN-CONTAINING PROTEIN
Glyma.09G082900	09G082900	Glyma09g09910			34	Small Hub	PF00201	UDP-glucoronosyl and UDP-glucosyl transferase	PTHR11926:SF15|PTHR11926	UDP-GLUCOSYLTRANSFERASE|GLUCOSYL/GLUCURONOSYL TRANSFERASES
Glyma.13G157000	13G157000	Glyma13g22500			32	Small Hub
Glyma.05G012300	05G012300	Glyma05g08060			32	Small Hub	PF01643|PF12590	Acyl-ACP thioesterase|Acyl-ATP thioesterase
Glyma.02G030900	02G030900	Glyma02g03540			30	Small Hub	PF04116	Fatty acid hydroxylase superfamily	PTHR11863|PTHR11863:SF23	STEROL DESATURASE|
Glyma.13G101500	13G101500	Glyma13g00440			28
Glyma.15G263100	15G263100	Glyma15g41640			28		PF00478	IMP dehydrogenase / GMP reductase domain	PTHR11911|PTHR11911:SF6	INOSINE-5-MONOPHOSPHATE DEHYDROGENASE RELATED|INOSINE-5-MONOPHOSPHATE DEHYDROGENASE
Glyma.13G340300	13G340300	Glyma13g41520			28		PF01315|PF03450|PF01799|PF00941|PF02738|PF00111	Aldehyde oxidase and xanthine dehydrogenase, a/b hammerhead domain|CO dehydrogenase flavoprotein C-terminal domain|[2Fe-2S] binding domain|FAD binding domain in molybdopterin dehydrogenase|Molybdopterin-binding domain of aldehyde dehydrogenase|2Fe-2S iron-sulfur cluster binding domain	PTHR11908:SF8|PTHR11908	XANTHINE DEHYDROGENASE|XANTHINE DEHYDROGENASE
Glyma.01G203400	01G203400	Glyma01g41190			28		PF01373	Glycosyl hydrolase family 14
Glyma.03G005800	03G005800	Glyma03g00830	Active transmembrane transporter activity		27		PF01554	MatE	PTHR11206:SF9|PTHR11206	|MULTIDRUG RESISTANCE PROTEIN
Glyma.10G256100	10G256100	Glyma10g40220			25
Glyma.13G354900	13G354900	Glyma13g43130	Cofactor binding		23		PF00390|PF03949	Malic enzyme, N-terminal domain|Malic enzyme, NAD binding domain	PTHR23406:SF2|PTHR23406	MALIC ENZYME|MALIC ENZYME-RELATED
Glyma.17G237900	17G237900	Glyma17g35620			23		PF00249	Myb-like DNA-binding domain	PTHR10641	MYB-LIKE DNA-BINDING PROTEIN MYB
Glyma.15G110700	15G110700	Glyma15g11720			23		PF01168	Alanine racemase, N-terminal domain	PTHR10146	PROLINE SYNTHETASE CO-TRANSCRIBED BACTERIAL HOMOLOG PROTEIN
Glyma.20G031300	20G031300	Glyma20g03920			23		PF00023|PF00069	Ankyrin repeat|Protein kinase domain	PTHR23257:SF89|PTHR23257	ANKYRIN-KINASE|SERINE-THREONINE PROTEIN KINASE
Glyma.01G086700	01G086700	Glyma01g21900			21		PF00249	Myb-like DNA-binding domain
Glyma.18G213600	18G213600	Glyma18g44600			20		PF00069|PF00560|PF08263	Protein kinase domain|Leucine Rich Repeat|Leucine rich repeat N-terminal domain	PTHR24420|PTHR24420:SF869	LEUCINE-RICH REPEAT RECEPTOR-LIKE PROTEIN KINASE|
Glyma.10G267800	10G267800		Active transmembrane transporter activity		20
Glyma.U038300		Glyma0041s00260	Cofactor binding		20		PF01946|PF08491	Thi4 family|Squalene epoxidase	PTHR10835	SQUALENE MONOOXYGENASE
Glyma.09G211400	09G211400	Glyma09g34461			20		PF00249	Myb-like DNA-binding domain
Glyma.08G107300	08G107300	Glyma08g11300			18		PF00722|PF06955	Glycosyl hydrolases family 16|Xyloglucan endo-transglycosylase (XET) C-terminus	PTHR10963|PTHR10963:SF14	GLYCOSYL HYDROLASE-RELATED|BETA-GLUCANASE
Glyma.04G133100	04G133100	Glyma04g16670			18		PF01808|PF02142	AICARFT/IMPCHase bienzyme|MGS-like domain	PTHR11692	BIFUNCTIONAL PURINE BIOSYNTHESIS PROTEIN
Glyma.06G023300	06G023300	Glyma06g02580			18		PF00071	Ras family	PTHR24072:SF353|PTHR24072	|RHO FAMILY GTPASE
Glyma.17G157000	17G157000	Glyma17g16840			18		PF02046	Cytochrome c oxidase subunit VIa	PTHR11504	CYTOCHROME C OXIDASE POLYPEPTIDE VIA
Glyma.18G234600	18G234600	Glyma18g46920			18		PF00291	Pyridoxal-phosphate dependent enzyme	PTHR10314:SF8|PTHR10314	CYSTEINE SYNTHASE|SER/THR DEHYDRATASE, TRP SYNTHASE
Glyma.02G001700	02G001700	Glyma02g00400			18		PF04720	Protein of unknown function (DUF506)
Glyma.07G126800	07G126800	Glyma07g15240			18		PF00642	Zinc finger C-x8-C-x5-C-x3-H type (and similar)	PTHR14493	UNCHARACTERIZED
Glyma.04G236900	04G236900	Glyma04g41540	Cofactor binding		18		PF07992|PF01493|PF00310|PF01645|PF04898|PF00070	Pyridine nucleotide-disulphide oxidoreductase|GXGXG motif|Glutamine amidotransferases class-II|Conserved region in glutamate synthase|Glutamate synthase central domain|Pyridine nucleotide-disulphide oxidoreductase	PTHR11938:SF1|PTHR11938	GLUTAMATE SYNTHASE|FAD NADPH DEHYDROGENASE/OXIDOREDUCTASE
Glyma.14G097500	14G097500	Glyma14g11100			18		PF12023	Domain of unknown function (DUF3511)
Glyma.18G210500	18G210500	Glyma18g44250	Cofactor binding		18		PF00202	Aminotransferase class-III	PTHR11986|PTHR11986:SF23	AMINOTRANSFERASE CLASS III|ALANINE-GLYOXYLATE AMINOTRANSFERASE 2
Glyma.14G182100	14G182100	Glyma14g36070	Cofactor binding		18		PF00175|PF00667|PF00258	Oxidoreductase NAD-binding domain|FAD binding domain|Flavodoxin	PTHR19384:SF17|PTHR19384	NADPH CYTOCHROME P450 REDUCTASE|FLAVODOXIN-RELATED
Glyma.11G182300	11G182300	Glyma11g18870			18
Glyma.11G237000	11G237000	Glyma11g36074	Cofactor binding		18		PF00106	short chain dehydrogenase	PTHR24322	FAMILY NOT NAMED
Glyma.05G043800	05G043800				17
Glyma.02G155600	02G155600	Glyma02g17470			13		PF00582	Universal stress protein family
Glyma.20G110900	20G110900	Glyma20g24510			12
Glyma.15G011500	15G011500	Glyma15g01420	Active transmembrane transporter activity		12		PF03219	TLC ATP/ADP transporter
Glyma.04G018400	04G018400	Glyma04g02021			12
Glyma.07G241900	07G241900	Glyma07g37080			11		PF00025	ADP-ribosylation factor family	PTHR11711|PTHR11711:SF12	ADP RIBOSYLATION FACTOR-RELATED|GTP-BINDING PROTEIN SAR1
Glyma.12G207900	12G207900	Glyma12g33550			11		PF00071	Ras family	PTHR24073|PTHR24073:SF213	FAMILY NOT NAMED|SUBFAMILY NOT NAMED
Glyma.12G238300	12G238300	Glyma12g36703			11
Glyma.11G008400	11G008400	Glyma11g01050			11
Glyma.13G114000	13G114000	Glyma13g17421			11		PF00862|PF00534	Sucrose synthase|Glycosyl transferases group 1	PTHR12526|PTHR12526:SF27	GLYCOSYLTRANSFERASE|SUCROSE SYNTHASE
Glyma.20G144800	20G144800	Glyma20g28320			10		PF00702	haloacid dehalogenase-like hydrolase	PTHR12725:SF15|PTHR12725	|HALOACID DEHALOGENASE-LIKE HYDROLASE
Glyma.18G164200	18G164200	Glyma18g35300			10		PF04419	4F5 protein family	PTHR13596	SMALL EDRK-RICH FACTOR 1
Glyma.08G263800	08G263800	Glyma0022s00420			10		PF01426|PF05641	BAH domain|Agenet domain
Glyma.17G233700	17G233700	Glyma17g35190			10
Glyma.17G028000	17G028000	Glyma17g03110			10		PF00364|PF02817|PF00198	Biotin-requiring enzyme|e3 binding domain|2-oxoacid dehydrogenases acyltransferase (catalytic domain)	PTHR23151:SF11|PTHR23151	LIPOAMIDE ACYLTRANSFERASE COMPONENT OF BRANCHED-CHAIN ALPHA-KETO ACID DEHYDROGENASE COMPLEX, MITOCHONDRIAL|DIHYDROLIPOAMIDE ACETYL/SUCCINYL-TRANSFERASE-RELATED
Glyma.18G004900	18G004900	Glyma18g00820			10
Glyma.14G010600	14G010600	Glyma14g01440			10		PF00226	DnaJ domain	PTHR25040|PTHR25040:SF170	FAMILY NOT NAMED|
Glyma.17G114300	17G114300	Glyma17g12303			10
Glyma.06G221900	06G221900	Glyma06g29530			10		PF01126	Heme oxygenase	PTHR10720	HEME OXYGENASE
Glyma.10G224900	10G224900	Glyma10g36940			10		PF00646|PF01167	F-box domain|Tub family	PTHR16517|PTHR16517:SF7	TUBBY-RELATED|TUBBY PROTEIN-RELATED
Glyma.08G001000	08G001000	Glyma08g00300			8		PF02769|PF00586	AIR synthase related protein, C-terminal domain|AIR synthase related protein, N-terminal domain	PTHR10520	TRIFUNCTIONAL PURINE BIOSYNTHETIC PROTEIN ADENOSINE-3-RELATED
Glyma.08G194600	08G194600	Glyma08g20770	Active transmembrane transporter activity		8		PF00664|PF00005	ABC transporter transmembrane region|ABC transporter	PTHR24223|PTHR24223:SF203	FAMILY NOT NAMED|
Glyma.19G242300	19G242300	Glyma19g43150			8		PF00291	Pyridoxal-phosphate dependent enzyme	PTHR10314:SF8|PTHR10314	CYSTEINE SYNTHASE|SER/THR DEHYDRATASE, TRP SYNTHASE
Glyma.11G108100	11G108100	Glyma11g11540		TF	8		PF07716	Basic region leucine zipper
Glyma.03G244800	03G244800	Glyma03g40490			6		PF00291	Pyridoxal-phosphate dependent enzyme	PTHR10314|PTHR10314:SF8	SER/THR DEHYDRATASE, TRP SYNTHASE|CYSTEINE SYNTHASE
Glyma.07G045900	07G045900	Glyma07g05130	Cofactor binding		6		PF00155	Aminotransferase class I and II	PTHR11751:SF29|PTHR11751	ALANINE AMINOTRANSFERASE|SUBGROUP I AMINOTRANSFERASE RELATED
Glyma.10G200700	10G200700	Glyma10g34440			5		PF09258|PF04616	Glycosyl transferase family 64 domain|Glycosyl hydrolases family 43	PTHR11062|PTHR11062:SF2	EXOSTOSIN (HEPARAN SULFATE GLYCOSYLTRANSFERASE)-RELATED|EXOSTOSIN-LIKE GLYCOSYLTRANSFERASE
Glyma.03G189600	03G189600	Glyma03g34730			5
Glyma.11G074600	11G074600	Glyma11g07890			3		PF03126|PF02201|PF02213	Plus-3 domain|SWIB/MDM2 domain|GYF domain	PTHR26218|PTHR26218:SF58	|
Glyma.05G037500	05G037500	Glyma05g02190	Cofactor binding		3		PF08436|PF02670	1-deoxy-D-xylulose 5-phosphate reductoisomerase C-terminal|1-deoxy-D-xylulose 5-phosphate reductoisomerase
Glyma.12G043500	12G043500	Glyma12g04770			3
Glyma.05G043900	05G043900	Glyma05g02863			2		PF00651	BTB/POZ domain	PTHR24413|PTHR24413:SF192	FAMILY NOT NAMED|

## Sheet: RootStandard
Gene Name	ShowAs	Mapped v1 gene id	Main GO Annotation: RNA biosynthetic process/ Transcription regulator activity	TF or Not	Degree of the Network	Hub or Not	PfamDomainID	PfamDomainName	PantherID	PantherName
Glyma.10G009100	10G009100	Glyma10g01200			129	Large Hub	PF07714	Protein tyrosine kinase	PTHR24420|PTHR24420:SF870	LEUCINE-RICH REPEAT RECEPTOR-LIKE PROTEIN KINASE|
Glyma.12G058900	12G058900	Glyma12g06280			114	Large Hub	PF00071	Ras family	PTHR24073|PTHR24073:SF213	FAMILY NOT NAMED|SUBFAMILY NOT NAMED
Glyma.17G047700	17G047700	Glyma17g05540			96	Large Hub	PF09425|PF06200	Divergent CCT motif|tify domain
Glyma.20G170300	20G170300	Glyma20g31030			96	Large Hub	PF01633	Choline/ethanolamine kinase	PTHR22603:SF8|PTHR22603	SUBFAMILY NOT NAMED|CHOLINE/ETHANOALAMINE KINASE
Glyma.02G008500	02G008500	Glyma02g01150			95	Large Hub	PF07714	Protein tyrosine kinase	PTHR24420|PTHR24420:SF870	LEUCINE-RICH REPEAT RECEPTOR-LIKE PROTEIN KINASE|
Glyma.13G338400	13G338400	Glyma13g41340			88	Large Hub	PF06547|PF00097	Protein of unknown function (DUF1117)|Zinc finger, C3HC4 type (RING finger)	PTHR22763	RING ZINC FINGER PROTEIN
Glyma.10G194200	10G194200	Glyma10g33810	Transcription regulator activity	TF	85	Large Hub	PF00847	AP2 domain
Glyma.02G009100	02G009100	Glyma02g01210			79	Medium Hub	PF00481	Protein phosphatase 2C	PTHR13832:SF147|PTHR13832	|PROTEIN PHOSPHATASE 2C
Glyma.12G179800	12G179800	Glyma12g30430			73	Medium Hub	PF00026	Eukaryotic aspartyl protease	PTHR13683:SF98|PTHR13683	CHLOROPLAST NUCLEIOD DNA-BINDING-RELATED|ASPARTYL PROTEASES
Glyma.11G135400	11G135400	Glyma11g14360			70	Medium Hub	PF00071	Ras family	PTHR24073|PTHR24073:SF213	FAMILY NOT NAMED|SUBFAMILY NOT NAMED
Glyma.06G063900	06G063900	Glyma06g06770			70	Medium Hub	PF05910	Plant protein of unknown function (DUF868)
Glyma.06G132700	06G132700	Glyma06g13790			70	Medium Hub	PF00004	ATPase family associated with various cellular activities (AAA)	PTHR23070|PTHR23070:SF1	BCS1 AAA-TYPE ATPASE|AAA-TYPE ATPASE-RELATED
Glyma.03G236300	03G236300	Glyma03g39610			70	Medium Hub	PF08022|PF08414|PF08030|PF01794	FAD-binding domain|Respiratory burst NADPH oxidase|Ferric reductase NAD binding domain|Ferric reductase like transmembrane component	PTHR11972:SF5|PTHR11972	RESPIRATORY BURST OXIDASE|NADPH OXIDASE
Glyma.13G109700	13G109700	Glyma13g16940			68	Medium Hub	PF00724	NADH:flavin oxidoreductase / NADH oxidase family	PTHR22893|PTHR22893:SF13	NADH OXIDOREDUCTASE-RELATED|12-OXOPHYTODIENOATE REDUCTASE OPR
Glyma.08G142000	08G142000	Glyma08g15010			68	Medium Hub	PF05627	Cleavage site for pathogenic type III effector avirulence factor Avr
Glyma.18G238200	18G238200	Glyma18g47300	Transcription regulator activity	TF	67	Medium Hub	PF03106	WRKY DNA -binding domain
Glyma.02G306300	02G306300	Glyma02g47650	Transcription regulator activity	TF	66	Medium Hub	PF03106	WRKY DNA -binding domain
Glyma.06G255900	06G255900	Glyma06g39930			66	Medium Hub	PF00954|PF07714|PF08276|PF01453	S-locus glycoprotein family|Protein tyrosine kinase|PAN-like domain|D-mannose binding lectin	PTHR24420:SF703|PTHR24420	|LEUCINE-RICH REPEAT RECEPTOR-LIKE PROTEIN KINASE
Glyma.18G025100	18G025100	Glyma18g02850			66	Medium Hub	PF07714|PF08263	Protein tyrosine kinase|Leucine rich repeat N-terminal domain	PTHR24420:SF458|PTHR24420	|LEUCINE-RICH REPEAT RECEPTOR-LIKE PROTEIN KINASE
Glyma.11G125400	11G125400	Glyma11g13380			66	Medium Hub
Glyma.01G168900	01G168900	Glyma01g37393	RNA biosynthetic process		66	Medium Hub	PF03126|PF02201|PF02213	Plus-3 domain|SWIB/MDM2 domain|GYF domain	PTHR26218|PTHR26218:SF58	|
Glyma.09G254800	09G254800	Glyma09g39040	Transcription regulator activity	TF	66	Medium Hub	PF03106	WRKY DNA -binding domain
Glyma.07G039900	07G039900	Glyma07g04480			66	Medium Hub	PF00305|PF01477	Lipoxygenase|PLAT/LH2 domain	PTHR11771:SF2|PTHR11771	LIPOXYGENASE|LIPOXYGENASE
Glyma.20G180100	20G180100	Glyma20g32050	Transcription regulator activity	TF	66	Medium Hub	PF00320	GATA zinc finger	PTHR10071:SF113|PTHR10071	ZINC FINGER (GATA TYPE) FAMILY PROTEIN|TRANSCRIPTION FACTOR GATA (GATA BINDING FACTOR)
Glyma.16G077900	16G077900	Glyma16g08470			66	Medium Hub	PF03171	2OG-Fe(II) oxygenase superfamily	PTHR10209	OXIDOREDUCTASE, 2OG-FE(II) OXYGENASE FAMILY PROTEIN
Glyma.09G060200	09G060200	Glyma09g06770			66	Medium Hub	PF00010	Helix-loop-helix DNA-binding domain	PTHR11514|PTHR11514:SF7	MYC|SUBFAMILY NOT NAMED
Glyma.11G077300	11G077300	Glyma11g08180			66	Medium Hub	PF00069	Protein kinase domain	PTHR24349|PTHR24349:SF13	SERINE/THREONINE-PROTEIN KINASE|
Glyma.18G082200	18G082200	Glyma18g09140			66	Medium Hub	PF00931	NB-ARC domain	PTHR11017:SF129|PTHR11017	|LEUCINE-RICH REPEAT-CONTAINING PROTEIN
Glyma.17G035900	17G035900	Glyma17g04001			65	Medium Hub
Glyma.02G222800	02G222800	Glyma02g38770			65	Medium Hub
Glyma.13G087500	13G087500	Glyma13g02000			65	Medium Hub	PF00150	Cellulase (glycosyl hydrolase family 5)	PTHR10551:SF6|PTHR10551	OS10G0370800 PROTEIN|FASCIN
Glyma.04G200600	04G200600	Glyma04g37760	RNA biosynthetic process	TF	65	Medium Hub	PF02309|PF06507|PF02362	AUX/IAA family|Auxin response factor|B3 DNA binding domain
Glyma.09G207400	09G207400	Glyma09g34040			64	Medium Hub	PF02375|PF02373|PF02928	jmjN domain|JmjC domain, hydroxylase|C5HC2 zinc finger	PTHR10694|PTHR10694:SF8	JUMONJI DOMAIN CONTAINING PROTEIN|RETINOBLASTOMA BINDING PROTEIN-RELATED
Glyma.07G263300	07G263300	Glyma07g39320			64	Medium Hub	PF02714	Domain of unknown function DUF221	PTHR13018|PTHR13018:SF5	PROBABLE MEMBRANE PROTEIN DUF221-RELATED|RSN1(YEAST)-RELATED PROBABLE MEMBRANE PROTEIN
Glyma.14G084700	14G084700	Glyma14g09320	Transcription regulator activity	TF	63	Medium Hub	PF00847	AP2 domain
Glyma.02G029200	02G029200	Glyma02g03350			63	Medium Hub	PF00400	WD domain, G-beta repeat	PTHR22844	F-BOX AND WD40 DOMAIN PROTEIN
Glyma.07G044300	07G044300	Glyma07g04950	Transcription regulator activity	TF	62	Medium Hub	PF00847	AP2 domain
Glyma.09G254300	09G254300				62	Medium Hub
Glyma.17G048900	17G048900	Glyma17g05660			61	Medium Hub	PF07714	Protein tyrosine kinase	PTHR24420:SF685|PTHR24420	|LEUCINE-RICH REPEAT RECEPTOR-LIKE PROTEIN KINASE
Glyma.13G101100	13G101100	Glyma13g00480			60	Medium Hub	PF00010	Helix-loop-helix DNA-binding domain	PTHR11514:SF7|PTHR11514	SUBFAMILY NOT NAMED|MYC
Glyma.16G084300	16G084300	Glyma16g09760			60	Medium Hub	PF04526	Protein of unknown function (DUF568)
Glyma.11G185700	11G185700	Glyma11g19240			59	Medium Hub	PF00067	Cytochrome P450	PTHR24296	FAMILY NOT NAMED
Glyma.05G026000	05G026000	Glyma05g00980			59	Medium Hub
Glyma.08G201300	08G201300	Glyma08g21540			59	Medium Hub	PF01061|PF08370|PF00005	ABC-2 type transporter|Plant PDR ABC transporter associated|ABC transporter	PTHR19241|PTHR19241:SF10	ATP-BINDING CASSETTE TRANSPORTER|ATP-BINDING CASSETTE TRANSPORTER (PDR)
Glyma.03G202600	03G202600	Glyma03g36100			59	Medium Hub	PF04564	U-box domain	PTHR13931|PTHR13931:SF9	UBIQUITINATION FACTOR E4|OS04G0686000 PROTEIN
Glyma.07G212300	07G212300	Glyma07g33490			55	Medium Hub	PF08553	VID27 cytoplasmic protein
Glyma.07G212400	07G212400		Transcription regulator activity	TF	53	Medium Hub
Glyma.11G212100	11G212100	Glyma13g21690			53	Medium Hub
Glyma.14G104100	14G104100	Glyma14g12120			51	Medium Hub	PF04101|PF06925	Glycosyltransferase family 28 C-terminal domain|Monogalactosyldiacylglycerol (MGDG) synthase	PTHR21015:SF21|PTHR21015	GLYCOSYLTRANSFERASE 1 FAMILY|GLYCOSYLTRANSFERASE
Glyma.04G082900	04G082900	Glyma04g08800			51	Medium Hub	PF00069	Protein kinase domain	PTHR11909:SF18|PTHR11909	CASEIN KINASE|CASEIN KINASE-RELATED
Glyma.17G126400	17G126400	Glyma17g13540	Transcription regulator activity		51	Medium Hub	PF02135|PF00651	TAZ zinc finger|BTB/POZ domain	PTHR24413|PTHR24413:SF192	FAMILY NOT NAMED|
Glyma.07G035200	07G035200	Glyma07g03950			50	Medium Hub
Glyma.05G162100	05G162100	Glyma05g29450			50	Medium Hub	PF00514|PF04564	Armadillo/beta-catenin-like repeat|U-box domain	PTHR22849	WDSAM1 PROTEIN
Glyma.17G110300	17G110300	Glyma17g11870			50	Medium Hub	PF03016	Exostosin family	PTHR11062|PTHR11062:SF1	EXOSTOSIN (HEPARAN SULFATE GLYCOSYLTRANSFERASE)-RELATED|
Glyma.09G270900	09G270900	Glyma09g40740			50	Medium Hub	PF00036	EF hand	PTHR10891:SF43|PTHR10891	CALCIUM-BINDING PROTEIN|EF-HAND CALCIUM-BINDING DOMAIN CONTAINING PROTEIN
Glyma.10G002200	10G002200	Glyma10g00470			49	Small Hub	PF00036	EF hand	PTHR23050:SF20|PTHR23050	CALMODULIN|CALCIUM BINDING PROTEIN
Glyma.04G230400	04G230400	Glyma04g40861			49	Small Hub
Glyma.15G011900	15G011900	Glyma15g01470			49	Small Hub	PF08370|PF00005|PF01061	Plant PDR ABC transporter associated|ABC transporter|ABC-2 type transporter	PTHR19241:SF10|PTHR19241	ATP-BINDING CASSETTE TRANSPORTER (PDR)|ATP-BINDING CASSETTE TRANSPORTER
Glyma.01G108700	01G108700	Glyma01g26840			48	Small Hub	PF06521	PAR1 protein
Glyma.19G252100	19G252100	Glyma19g44130			48	Small Hub	PF00646	F-box domain	PTHR10706	F-BOX FAMILY PROTEIN
Glyma.06G124400	06G124400	Glyma06g12960			47	Small Hub	PF05678	VQ motif
Glyma.02G195900	02G195900	Glyma02g35350			46	Small Hub	PF04564|PF05804	U-box domain|Kinesin-associated protein (KAP)	PTHR22849	WDSAM1 PROTEIN
Glyma.19G140800	19G140800	Glyma19g32260			44	Small Hub	PF00069|PF00036	Protein kinase domain|EF hand	PTHR24349|PTHR24349:SF13	SERINE/THREONINE-PROTEIN KINASE|
Glyma.13G294200	13G294200	Glyma13g37000			44	Small Hub
Glyma.13G260100	13G260100	Glyma13g33371			44	Small Hub
Glyma.20G131500	20G131500	Glyma20g26770			44	Small Hub	PF00481	Protein phosphatase 2C	PTHR13832:SF97|PTHR13832	PROTEIN PHOSPHATASE-2C|PROTEIN PHOSPHATASE 2C
Glyma.02G072300	02G072300	Glyma02g07950			44	Small Hub
Glyma.10G066100	10G066100	Glyma10g07620	Transcription regulator activity	TF	44	Small Hub	PF00447	HSF-type DNA-binding	PTHR10015|PTHR10015:SF7	HEAT SHOCK TRANSCRIPTION FACTOR|HEAT STRESS TRANSCRIPTION FACTOR
Glyma.16G008700	16G008700	Glyma16g01070			42	Small Hub	PF00305|PF01477	Lipoxygenase|PLAT/LH2 domain	PTHR11771:SF2|PTHR11771	LIPOXYGENASE|LIPOXYGENASE
Glyma.11G178300	11G178300	Glyma11g24410			41	Small Hub	PF07714	Protein tyrosine kinase	PTHR24420:SF813|PTHR24420	|LEUCINE-RICH REPEAT RECEPTOR-LIKE PROTEIN KINASE
Glyma.12G114000	12G114000	Glyma12g12830			41	Small Hub	PF00069	Protein kinase domain	PTHR24056:SF77|PTHR24056	|CELL DIVISION PROTEIN KINASE
Glyma.03G023900	03G023900	Glyma03g02720			41	Small Hub	PF07386	Protein of unknown function (DUF1499)
Glyma.17G224100	17G224100	Glyma17g34140			41	Small Hub	PF01133	Enhancer of rudimentary	PTHR12373	ENHANCER OF RUDIMENTARY ERH
Glyma.19G161500	19G161500	Glyma19g34420			41	Small Hub	PF01501	Glycosyl transferase family 8	PTHR13778|PTHR13778:SF6	GLYCOSYLTRANSFERASE 8 DOMAIN-CONTAINING PROTEIN|
Glyma.04G062800	04G062800	Glyma04g06681			41	Small Hub	PF05910	Plant protein of unknown function (DUF868)
Glyma.07G066800	07G066800	Glyma07g07270			41	Small Hub	PF00069	Protein kinase domain	PTHR24055|PTHR24055:SF69	MITOGEN-ACTIVATED PROTEIN KINASE|
Glyma.03G256200	03G256200	Glyma03g41700			41	Small Hub	PF03321	GH3 auxin-responsive promoter
Glyma.08G131700	08G131700	Glyma08g13990			41	Small Hub	PF00657	GDSL-like Lipase/Acylhydrolase	PTHR22835:SF39|PTHR22835	GDSL ESTERASE/LIPASE|ZINC FINGER FYVE DOMAIN CONTAINING PROTEIN
Glyma.09G214300	09G214300	Glyma09g34750			41	Small Hub	PF00324	Amino acid permease	PTHR11785|PTHR11785:SF78	AMINO ACID TRANSPORTER|GLUTAMATE/GAMMA-AMINOBUTYRATE ANTI-PORTER
Glyma.02G091500	02G091500	Glyma02g10130			41	Small Hub	PF04720	Protein of unknown function (DUF506)
Glyma.20G182600	20G182600	Glyma20g32340			41	Small Hub	PF00514|PF04564	Armadillo/beta-catenin-like repeat|U-box domain	PTHR23315:SF31|PTHR23315	OS06G0102700 PROTEIN|BETA CATENIN-RELATED ARMADILLO REPEAT-CONTAINING
Glyma.18G192800	18G192800	Glyma18g41820			41	Small Hub			PTHR21290|PTHR21290:SF1	SPHINGOMYELIN SYNTHETASE|SPINGOMYELIN SYNTHETASE-RELATED, ARATH
Glyma.12G073000	12G073000	Glyma12g07770			41	Small Hub	PF00069	Protein kinase domain	PTHR24055|PTHR24055:SF69	MITOGEN-ACTIVATED PROTEIN KINASE|
Glyma.10G023200	10G023200	Glyma10g02820			41	Small Hub	PF01627	Hpt domain
Glyma.11G093600	11G093600	Glyma11g09930			41	Small Hub	PF01513	ATP-NAD kinase	PTHR20275	FAMILY NOT NAMED
Glyma.08G061700	08G061700				41	Small Hub
Glyma.14G176700	14G176700	Glyma14g35380			41	Small Hub	PF00069	Protein kinase domain	PTHR24343|PTHR24343:SF58	SERINE/THREONINE KINASE|SUBFAMILY NOT NAMED
Glyma.06G188300	06G188300	Glyma06g20010			41	Small Hub
Glyma.14G175000	14G175000	Glyma14g35160			41	Small Hub	PF00201	UDP-glucoronosyl and UDP-glucosyl transferase	PTHR11926:SF15|PTHR11926	UDP-GLUCOSYLTRANSFERASE|GLUCOSYL/GLUCURONOSYL TRANSFERASES
Glyma.10G167100	10G167100	Glyma10g31020			41	Small Hub	PF03479	Domain of unknown function (DUF296)
Glyma.08G146200	08G146200	Glyma08g15450			41	Small Hub
Glyma.13G100000	13G100000	Glyma13g00590			41	Small Hub	PF01237	Oxysterol-binding protein	PTHR10972:SF27|PTHR10972	OXYSTEROL BINDING PROTEIN|OXYSTEROL-BINDING PROTEIN-RELATED
Glyma.17G136300	17G136300	Glyma17g14530			41	Small Hub	PF01842	ACT domain	PTHR13734:SF23|PTHR13734	ACR3 (ACT DOMAIN REPEAT 3)|TRNA-NUCLEOTIDYLTRANSFERASE/POLY(A) POLYMERASE FAMILY MEMBER
Glyma.01G080600	01G080600	Glyma01g19820			41	Small Hub	PF12146	Putative lysophospholipase	PTHR11614|PTHR11614:SF20	PHOSPHOLIPASE-RELATED|LYSOPHOSPHOLIPASE
Glyma.08G027100	08G027100	Glyma08g03070			41	Small Hub	PF00069	Protein kinase domain	PTHR24420|PTHR24420:SF529	LEUCINE-RICH REPEAT RECEPTOR-LIKE PROTEIN KINASE|
Glyma.13G233900	13G233900	Glyma13g30720	Transcription regulator activity	TF	41	Small Hub	PF00847	AP2 domain
Glyma.13G354800	13G354800	Glyma13g43120			41	Small Hub	PF00249	Myb-like DNA-binding domain	PTHR12374	TRANSCRIPTIONAL ADAPTOR 2 (ADA2)-RELATED
Glyma.10G190100	10G190100	Glyma10g33370			40	Small Hub	PF12043	Domain of unknown function (DUF3527)
Glyma.07G047800	07G047800	Glyma07g05340			40	Small Hub	PF03372	Endonuclease/Exonuclease/phosphatase family	PTHR12121|PTHR12121:SF15	CARBON CATABOLITE REPRESSOR PROTEIN 4|SUBFAMILY NOT NAMED
Glyma.07G015800	07G015800	Glyma07g01860			39	Small Hub	PF08370|PF01061|PF00005	Plant PDR ABC transporter associated|ABC-2 type transporter|ABC transporter	PTHR19241:SF10|PTHR19241	ATP-BINDING CASSETTE TRANSPORTER (PDR)|ATP-BINDING CASSETTE TRANSPORTER
Glyma.03G124700	03G124700	Glyma03g28000	RNA biosynthetic process		39	Small Hub	PF08711	TFIIS helical bundle-like domain	PTHR15141|PTHR15141:SF35	TRANSCRIPTION ELONGATION FACTOR B POLYPEPTIDE 3|
Glyma.19G236800	19G236800	Glyma19g42510			39	Small Hub	PF00097	Zinc finger, C3HC4 type (RING finger)	PTHR22765|PTHR22765:SF21	RING FINGER AND PROTEASE ASSOCIATED DOMAIN-CONTAINING|SUBFAMILY NOT NAMED
Glyma.17G121900	17G121900	Glyma17g13110			39	Small Hub
Glyma.05G186700	05G186700	Glyma05g32040	Transcription regulator activity	TF	39	Small Hub	PF00847	AP2 domain
Glyma.12G216100	12G216100	Glyma12g34420			39	Small Hub	PF03514	GRAS domain family
Glyma.11G097300	11G097300	Glyma11g10320			39	Small Hub	PF07732|PF00394|PF07731	Multicopper oxidase|Multicopper oxidase|Multicopper oxidase	PTHR11709:SF11|PTHR11709	PECTINESTERASE|MULTI-COPPER OXIDASE
Glyma.01G153300	01G153300	Glyma01g35660			39	Small Hub	PF00067	Cytochrome P450	PTHR24286|PTHR24286:SF63	FAMILY NOT NAMED|
Glyma.16G179900	16G179900	Glyma16g29900			39	Small Hub	PF03514	GRAS domain family
Glyma.09G191300	09G191300	Glyma09g32390			39	Small Hub	PF07714	Protein tyrosine kinase	PTHR24420:SF822|PTHR24420	|LEUCINE-RICH REPEAT RECEPTOR-LIKE PROTEIN KINASE
Glyma.14G059200	14G059200	Glyma14g06450			39	Small Hub	PF00387|PF00388|PF00168|PF09279	Phosphatidylinositol-specific phospholipase C, Y domain|Phosphatidylinositol-specific phospholipase C, X domain|C2 domain|Phosphoinositide-specific phospholipase C, efhand-like	PTHR10336:SF35|PTHR10336	PHOSPHOINOSITIDE-SPECIFIC PHOSPHOLIPASE C FAMILY PROTEIN|PHOSPHOINOSITIDE-SPECIFIC PHOSPHOLIPASE C FAMILY PROTEIN
Glyma.05G209000	05G209000	Glyma05g37690			39	Small Hub	PF02214	BTB/POZ domain	PTHR14499|PTHR14499:SF11	POTASSIUM CHANNEL TETRAMERIZATION DOMAIN-CONTAINING|POTASSIUM CHANNEL TETRAMERISATION DOMAIN-CONTAINING PROTEIN-RELATED
Glyma.13G069500	13G069500	Glyma11g30110			39	Small Hub	PF03822|PF00069	NAF domain|Protein kinase domain	PTHR24343|PTHR24343:SF45	SERINE/THREONINE KINASE|SERINE/THREONINE-PROTEIN KINASE PTK1,2/STK1,2
Glyma.07G108900	07G108900	Glyma07g14750	Transcription regulator activity	TF	39	Small Hub	PF00320	GATA zinc finger	PTHR10071:SF113|PTHR10071	ZINC FINGER (GATA TYPE) FAMILY PROTEIN|TRANSCRIPTION FACTOR GATA (GATA BINDING FACTOR)
Glyma.13G158200	13G158200	Glyma13g22650			36	Small Hub	PF02298	Plastocyanin-like domain
Glyma.17G246500	17G246500	Glyma17g36530			36	Small Hub	PF00067	Cytochrome P450
Glyma.19G224300	19G224300	Glyma19g41220			35	Small Hub	PF00190	Cupin
Glyma.13G266600	13G266600	Glyma13g34180			35	Small Hub	PF05687	Plant protein of unknown function (DUF822)
Glyma.20G032400	20G032400	Glyma20g04130			35	Small Hub	PF03105|PF03124	SPX domain|EXS family	PTHR10783:SF4|PTHR10783	XENOTROPIC AND POLYTROPIC RETROVIRUS RECEPTOR 1 (PROTEIN SYG1 HOMOLOG)(XENOTROPIC AND POLYTROPIC MURINE LEUKEMIA VIRUS RECEPTOR X3)|XENOTROPIC AND POLYTROPIC RETROVIRUS RECEPTOR 1-RELATED
Glyma.12G061300	12G061300	Glyma12g06540			35	Small Hub			PTHR12725:SF15|PTHR12725	|HALOACID DEHALOGENASE-LIKE HYDROLASE
Glyma.11G088300	11G088300	Glyma11g09360			35	Small Hub
Glyma.17G082500	17G082500	Glyma17g09000			35	Small Hub	PF00097	Zinc finger, C3HC4 type (RING finger)	PTHR22763	RING ZINC FINGER PROTEIN
Glyma.08G002100	08G002100	Glyma08g00420			35	Small Hub	PF01764	Lipase (class 3)
Glyma.14G075300	14G075300	Glyma14g08180			35	Small Hub	PF03765|PF00650	CRAL/TRIO, N-terminal domain|CRAL/TRIO domain	PTHR10174:SF78|PTHR10174	SEC14 CYTOSOLIC FACTOR FAMILY PROTEIN / PHOSPHOGLYCERIDE TRANSFER FAMILY PROTEIN|RETINALDEHYDE BINDING PROTEIN-RELATED
Glyma.20G132400	20G132400	Glyma20g26840			35	Small Hub	PF00560|PF08263	Leucine Rich Repeat|Leucine rich repeat N-terminal domain	PTHR24420|PTHR24420:SF836	LEUCINE-RICH REPEAT RECEPTOR-LIKE PROTEIN KINASE|
Glyma.20G200000	20G200000	Glyma20g34210			35	Small Hub
Glyma.12G204300	12G204300	Glyma12g33150			35	Small Hub	PF07223	Protein of unknown function (DUF1421)
Glyma.19G210200	19G210200	Glyma19g39760			35	Small Hub	PF05637	galactosyl transferase GMA12/MNN10 family
Glyma.18G031100	18G031100	Glyma18g03510			35	Small Hub	PF00892|PF03151	EamA-like transporter family|Triose-phosphate Transporter family	PTHR11132	SOLUTE CARRIER FAMILY 35
Glyma.04G253900	04G253900	Glyma04g43320			35	Small Hub
Glyma.01G014700	01G014700	Glyma01g01860			35	Small Hub	PF02373|PF02375|PF02928	JmjC domain, hydroxylase|jmjN domain|C5HC2 zinc finger	PTHR10694|PTHR10694:SF8	JUMONJI DOMAIN CONTAINING PROTEIN|RETINOBLASTOMA BINDING PROTEIN-RELATED
Glyma.07G086000	07G086000	Glyma07g09480			35	Small Hub	PF00083	Sugar (and other) transporter	PTHR24063:SF85|PTHR24063	|FAMILY NOT NAMED
Glyma.20G218900	20G218900	Glyma20g36121			34	Small Hub	PF00026	Eukaryotic aspartyl protease	PTHR13683:SF98|PTHR13683	CHLOROPLAST NUCLEIOD DNA-BINDING-RELATED|ASPARTYL PROTEASES
Glyma.14G017000	14G017000	Glyma14g02060			34	Small Hub	PF02678|PF05726	Pirin|Pirin C-terminal cupin domain	PTHR13903	PIRIN-RELATED
Glyma.05G225300	05G225300	Glyma05g36010			34	Small Hub	PF08263|PF00560	Leucine rich repeat N-terminal domain|Leucine Rich Repeat	PTHR26393|PTHR26393:SF462	|
Glyma.14G215800	14G215800	Glyma14g39660			33	Small Hub	PF00036	EF hand	PTHR10891|PTHR10891:SF39	EF-HAND CALCIUM-BINDING DOMAIN CONTAINING PROTEIN|CALMODULIN-RELATED
Glyma.12G104100	12G104100	Glyma12g11260			33	Small Hub	PF08276|PF01453|PF00954|PF00069	PAN-like domain|D-mannose binding lectin|S-locus glycoprotein family|Protein kinase domain	PTHR24420:SF442|PTHR24420	|LEUCINE-RICH REPEAT RECEPTOR-LIKE PROTEIN KINASE
Glyma.02G297700	02G297700	Glyma02g46730			33	Small Hub	PF03514	GRAS domain family
Glyma.14G223200	14G223200	Glyma14g39840			32	Small Hub	PF00501	AMP-binding enzyme	PTHR24096|PTHR24096:SF43	FAMILY NOT NAMED|SUBFAMILY NOT NAMED
Glyma.10G185200	10G185200	Glyma10g32901			32	Small Hub	PF06414	Zeta toxin
Glyma.05G194100	05G194100	Glyma05g32756			32	Small Hub	PF01764	Lipase (class 3)
Glyma.05G049900	05G049900	Glyma05g03560	Transcription regulator activity	TF	32	Small Hub	PF00847	AP2 domain
Glyma.08G260500	08G260500	Glyma08g29470			32	Small Hub	PF03398	Regulator of Vps4 activity in the MVB pathway	PTHR12161	UNCHARACTERIZED DUF292
Glyma.15G173500	15G173500	Glyma15g18991			32	Small Hub	PF03357	Snf7	PTHR10476|PTHR10476:SF4	CHARGED MULTIVESICULAR BODY PROTEIN|CHARGED MULTIVESICULAR BODY PROTEIN 2A (CHROMATIN-MODIFYING PROTEIN 2A)(CHMP2A)(VACUOLAR PROTEIN-SORTING-ASSOCIATED PROTEIN 2-1)(VPS2-1)(HVPS2-1)(PUTATIVE BREAST ADENOCARCINOMA MARKER BC-2)
Glyma.19G174200	19G174200	Glyma19g35770			32	Small Hub			PTHR26374:SF459|PTHR26374	|FAMILY NOT NAMED
Glyma.11G010400	11G010400	Glyma11g01230			32	Small Hub	PF03552	Cellulose synthase	PTHR10587|PTHR10587:SF9	GLYCOSYL TRANSFERASE-RELATED|CELLULOSE SYNTHASE-LIKE PROTEIN
Glyma.16G010000	16G010000	Glyma16g01220			32	Small Hub	PF09425|PF06200	Divergent CCT motif|tify domain
Glyma.07G023300	07G023300	Glyma07g02630	Transcription regulator activity	TF	32	Small Hub	PF03106	WRKY DNA -binding domain
Glyma.13G370100	13G370100	Glyma13g44730	Transcription regulator activity	TF	32	Small Hub	PF03106	WRKY DNA -binding domain
Glyma.09G096500	09G096500	Glyma09g13170			32	Small Hub	PF07690	Major Facilitator Superfamily	PTHR11662:SF82|PTHR11662	SUBFAMILY NOT NAMED|SODIUM-DEPENDENT PHOSPHATE TRANSPORTERS
Glyma.17G173000	17G173000	Glyma17g19800			32	Small Hub	PF00069	Protein kinase domain	PTHR24361|PTHR24361:SF58	MITOGEN-ACTIVATED KINASE KINASE KINASE|
Glyma.15G201300	15G201300	Glyma15g24060			32	Small Hub	PF00481	Protein phosphatase 2C	PTHR13832:SF92|PTHR13832	PROTEIN PHOSPHATASE 2C|PROTEIN PHOSPHATASE 2C
Glyma.08G218600	08G218600	Glyma08g23380	Transcription regulator activity	TF	32	Small Hub	PF03106	WRKY DNA -binding domain
Glyma.08G365100	08G365100	Glyma08g48040			30	Small Hub	PF03195	Protein of unknown function DUF260
Glyma.13G090300	13G090300	Glyma13g01690			30	Small Hub	PF00201	UDP-glucoronosyl and UDP-glucosyl transferase	PTHR11926:SF15|PTHR11926	UDP-GLUCOSYLTRANSFERASE|GLUCOSYL/GLUCURONOSYL TRANSFERASES
Glyma.04G075800	04G075800	Glyma04g08020			30	Small Hub
Glyma.08G072200	08G072200	Glyma08g07690			30	Small Hub	PF01786	Alternative oxidase
Glyma.05G196100	05G196100	Glyma05g32970			30	Small Hub	PF00609|PF00781|PF00130	Diacylglycerol kinase accessory domain|Diacylglycerol kinase catalytic domain|Phorbol esters/diacylglycerol binding domain (C1 domain)	PTHR11255:SF34|PTHR11255	|DIACYLGLYCEROL KINASE
Glyma.05G222300	05G222300	Glyma05g36320			30	Small Hub	PF08211|PF00383	Cytidine and deoxycytidylate deaminase zinc-binding region|Cytidine and deoxycytidylate deaminase zinc-binding region	PTHR11644:SF5|PTHR11644	CYTIDINE DEAMINASE 1, 2, 7, 8|CYTIDINE DEAMINASE
Glyma.07G080700	07G080700	Glyma07g08780			30	Small Hub	PF00069|PF01453|PF00954	Protein kinase domain|D-mannose binding lectin|S-locus glycoprotein family	PTHR24420:SF605|PTHR24420	|LEUCINE-RICH REPEAT RECEPTOR-LIKE PROTEIN KINASE
Glyma.09G102400	09G102400	Glyma09g15450			30	Small Hub	PF00407	Pathogenesis-related protein Bet v I family
Glyma.14G069200	14G069200	Glyma14g07520			30	Small Hub
Glyma.10G178400	10G178400	Glyma10g32190			30	Small Hub	PF00036	EF hand	PTHR23050:SF20|PTHR23050	CALMODULIN|CALCIUM BINDING PROTEIN
Glyma.13G220900	13G220900	Glyma13g29270			30	Small Hub	PF02714	Domain of unknown function DUF221	PTHR13018:SF5|PTHR13018	RSN1(YEAST)-RELATED PROBABLE MEMBRANE PROTEIN|PROBABLE MEMBRANE PROTEIN DUF221-RELATED
Glyma.13G301700	13G301700	Glyma13g37750			30	Small Hub	PF12609	Wound-induced protein
Glyma.05G013700	05G013700	Glyma05g07890			30	Small Hub
Glyma.07G153800	07G153800	Glyma07g18670			30	Small Hub	PF00909	Ammonium Transporter Family	PTHR11730:SF1|PTHR11730	AMMONIUM TRANSPORTER 2|AMMONIUM TRANSPORTER
Glyma.15G031000	15G031000	Glyma15g03580			30	Small Hub
Glyma.04G050700	04G050700	Glyma04g05350			30	Small Hub	PF03096	Ndr family	PTHR11034|PTHR11034:SF3	N-MYC DOWNSTREAM REGULATED|POLLEN SPECIFIC PROTEIN SF21
Glyma.13G260000	13G260000	Glyma13g33360			30	Small Hub
Glyma.19G036800	19G036800	Glyma19g04900			30	Small Hub	PF00326	Prolyl oligopeptidase family	PTHR12277|PTHR12277:SF8	UNCHARACTERIZED|UNCHARACTERIZED
Glyma.07G151100	07G151100	Glyma07g18320			29				PTHR10032|PTHR10032:SF121	ZINC FINGER PROTEIN WITH KRAB AND SCAN DOMAINS|TRANSCRIPTION FACTOR
Glyma.13G293200	13G293200	Glyma13g36910			29		PF00071	Ras family	PTHR24073|PTHR24073:SF213	FAMILY NOT NAMED|SUBFAMILY NOT NAMED
Glyma.19G069400	19G069400	Glyma19g11360			29		PF00069	Protein kinase domain	PTHR24420|PTHR24420:SF441	LEUCINE-RICH REPEAT RECEPTOR-LIKE PROTEIN KINASE|
Glyma.08G119100	08G119100	Glyma08g12550			29		PF02214	BTB/POZ domain	PTHR14499|PTHR14499:SF11	POTASSIUM CHANNEL TETRAMERIZATION DOMAIN-CONTAINING|POTASSIUM CHANNEL TETRAMERISATION DOMAIN-CONTAINING PROTEIN-RELATED
Glyma.15G168200	15G168200	Glyma15g18250	Transcription regulator activity	TF	29		PF10533|PF03106	Plant zinc cluster domain|WRKY DNA -binding domain
Glyma.02G290900	02G290900	Glyma02g46030			28
Glyma.09G235400	09G235400	Glyma09g37020			28		PF01053	Cys/Met metabolism PLP-dependent enzyme	PTHR11808:SF14|PTHR11808	CYSTATHIONINE GAMMA-SYNTHASE|TRANS-SULFURATION ENZYME FAMILY MEMBER
Glyma.18G238700	18G238700	Glyma18g47361			28		PF03168	Late embryogenesis abundant protein
Glyma.15G091600	15G091600	Glyma15g09820			27		PF02714	Domain of unknown function DUF221	PTHR13018:SF5|PTHR13018	RSN1(YEAST)-RELATED PROBABLE MEMBRANE PROTEIN|PROBABLE MEMBRANE PROTEIN DUF221-RELATED
Glyma.18G202600	18G202600	Glyma18g43210			27		PF00487|PF11960	Fatty acid desaturase|Domain of unknown function (DUF3474)	PTHR19353|PTHR19353:SF1	FATTY ACID DESATURASE 2|FATTY ACID DESATURASE 2
Glyma.02G297200	02G297200	Glyma02g46670			26		PF00069	Protein kinase domain	PTHR13902:SF37|PTHR13902	PROTEIN KINASE FAMILY PROTEIN|SERINE/THREONINE-PROTEIN KINASE WNK (WITH NO LYSINE)-RELATED
Glyma.04G149300	04G149300	Glyma04g20620			25		PF08392|PF08541	FAE1/Type III polyketide synthase-like protein|3-Oxoacyl-[acyl-carrier-protein (ACP)] synthase III C terminal
Glyma.07G133800	07G133800	Glyma07g16050			24
Glyma.06G144000	06G144000	Glyma06g14910			22
Glyma.07G099500	07G099500	Glyma07g11160			22		PF03168	Late embryogenesis abundant protein
Glyma.13G076900	13G076900	Glyma13g03650			21		PF07732|PF00394|PF07731	Multicopper oxidase|Multicopper oxidase|Multicopper oxidase	PTHR11709:SF10|PTHR11709	ASCORBATE OXIDASE|MULTI-COPPER OXIDASE
Glyma.16G207800	16G207800	Glyma16g33280			18		PF02900	Catalytic LigB subunit of aromatic ring-opening dioxygenase
Glyma.09G011200	09G011200	Glyma09g01390			18		PF03188|PF04526	Eukaryotic cytochrome b561|Protein of unknown function (DUF568)	PTHR23130:SF18|PTHR23130	|FAMILY NOT NAMED
Glyma.18G242700	18G242700	Glyma18g47810			18		PF00481	Protein phosphatase 2C	PTHR13832:SF94|PTHR13832	PROTEIN PHOSPHATASE 2C DELTA|PROTEIN PHOSPHATASE 2C
Glyma.20G211700	20G211700	Glyma20g35440			18		PF00036	EF hand	PTHR23050|PTHR23050:SF20	CALCIUM BINDING PROTEIN|CALMODULIN
Glyma.09G068000	09G068000	Glyma09g07920			18		PF03357	Snf7	PTHR10476:SF4|PTHR10476	CHARGED MULTIVESICULAR BODY PROTEIN 2A (CHROMATIN-MODIFYING PROTEIN 2A)(CHMP2A)(VACUOLAR PROTEIN-SORTING-ASSOCIATED PROTEIN 2-1)(VPS2-1)(HVPS2-1)(PUTATIVE BREAST ADENOCARCINOMA MARKER BC-2)|CHARGED MULTIVESICULAR BODY PROTEIN
Glyma.13G259400	13G259400	Glyma13g33290			18		PF03171	2OG-Fe(II) oxygenase superfamily	PTHR10209|PTHR10209:SF55	OXIDOREDUCTASE, 2OG-FE(II) OXYGENASE FAMILY PROTEIN|OXIDOREDUCTASE, 2OG-FE(II) OXYGENASE FAMILY PROTEIN
Glyma.12G205600	12G205600	Glyma12g33310			17
Glyma.10G210600	10G210600	Glyma10g35481	RNA biosynthetic process	TF	17		PF06507|PF02362	Auxin response factor|B3 DNA binding domain
Glyma.06G108100	06G108100	Glyma06g11330			17		PF01762	Galactosyltransferase	PTHR11214:SF5|PTHR11214	ELICITOR RESPONSE PROTEIN-RELATED|BETA-1,3-N-ACETYLGLUCOSAMINYLTRANSFERASE
Glyma.04G232200	04G232200	Glyma04g41060			17		PF00004	ATPase family associated with various cellular activities (AAA)	PTHR23070|PTHR23070:SF1	BCS1 AAA-TYPE ATPASE|AAA-TYPE ATPASE-RELATED
Glyma.11G250700	11G250700	Glyma11g37050			17
Glyma.06G145100	06G145100	Glyma06g15010			17		PF00860	Permease family	PTHR11119:SF9|PTHR11119	XANTHINE-URACIL / VITAMIN C PERMEASE FAMILY MEMBER|XANTHINE-URACIL / VITAMIN C PERMEASE FAMILY MEMBER
Glyma.12G087200	12G087200	Glyma12g09240			17		PF00067	Cytochrome P450	PTHR24296	FAMILY NOT NAMED
Glyma.17G168900	17G168900	Glyma17g18480	Transcription regulator activity	TF	17		PF03106|PF10533	WRKY DNA -binding domain|Plant zinc cluster domain
Glyma.08G042700	08G042700	Glyma08g04740			16		PF05529	B-cell receptor-associated protein 31-like
Glyma.05G096500	05G096500	Glyma05g20710	Transcription regulator activity	TF	16		PF03106|PF10533	WRKY DNA -binding domain|Plant zinc cluster domain
Glyma.07G248600	07G248600	Glyma07g37790			16		PF00168	C2 domain
Glyma.10G013300	10G013300	Glyma10g01640	Transcription regulator activity	TF	16		PF00170	bZIP transcription factor	PTHR22952:SF61|PTHR22952	ATBZIP53 (BASIC REGION/LEUCINE ZIPPER MOTIF 53), DNA BINDING / PROTEIN HETERODI|CAMP-RESPONSE ELEMENT BINDING PROTEIN-RELATED
Glyma.08G355000	08G355000	Glyma08g46970			16		PF00954|PF00069|PF08276|PF01453	S-locus glycoprotein family|Protein kinase domain|PAN-like domain|D-mannose binding lectin	PTHR24420:SF596|PTHR24420	|LEUCINE-RICH REPEAT RECEPTOR-LIKE PROTEIN KINASE
Glyma.08G045300	08G045300	Glyma08g05010			16
Glyma.17G240100	17G240100	Glyma17g35860	Transcription regulator activity	TF	16		PF00847	AP2 domain
Glyma.04G097800	04G097800	Glyma04g10570			16
Glyma.13G204100	13G204100	Glyma13g27410			16		PF01428	AN1-like Zinc finger	PTHR10634	AN1-TYPE ZINC FINGER PROTEIN
Glyma.03G107900	03G107900	Glyma03g25651			16
Glyma.15G093900	15G093900	Glyma15g10070			16		PF03171	2OG-Fe(II) oxygenase superfamily	PTHR10209|PTHR10209:SF55	OXIDOREDUCTASE, 2OG-FE(II) OXYGENASE FAMILY PROTEIN|OXIDOREDUCTASE, 2OG-FE(II) OXYGENASE FAMILY PROTEIN
Glyma.13G043900	13G043900	Glyma13g07900			15		PF04674	Phosphate-induced protein 1 conserved region
Glyma.19G250700	19G250700	Glyma19g43980			15		PF05804|PF04564	Kinesin-associated protein (KAP)|U-box domain	PTHR23315:SF30|PTHR23315	|BETA CATENIN-RELATED ARMADILLO REPEAT-CONTAINING
Glyma.14G016000	14G016000	Glyma14g01960			15		PF03514	GRAS domain family
Glyma.19G100000	19G100000	Glyma19g27260			15		PF02893	GRAM domain
Glyma.07G132900	07G132900	Glyma07g15930			14		PF01237	Oxysterol-binding protein	PTHR10972:SF8|PTHR10972	OXYSTEROL-BINDING PROTEIN-RELATED|OXYSTEROL-BINDING PROTEIN-RELATED
Glyma.20G245600	20G245600	Glyma20g38980			14		PF07714	Protein tyrosine kinase	PTHR24420|PTHR24420:SF416	LEUCINE-RICH REPEAT RECEPTOR-LIKE PROTEIN KINASE|
Glyma.05G187200	05G187200	Glyma05g32095			14
Glyma.01G129100	01G129100	Glyma01g32070			14		PF04525	Tubby C 2
Glyma.05G094400	05G094400	Glyma05g19630			14		PF00069	Protein kinase domain	PTHR24361:SF58|PTHR24361	|MITOGEN-ACTIVATED KINASE KINASE KINASE
Glyma.02G246900	02G246900	Glyma02g41420			14
Glyma.06G119700	06G119700	Glyma06g12570			14		PF03127|PF00790	GAT domain|VHS domain	PTHR13856|PTHR13856:SF3	VHS DOMAIN CONTAINING PROTEIN FAMILY|GB DEF: SEED PROTEIN B32E (FRAGMENT)
Glyma.09G279000	09G279000	Glyma09g41560			12		PF04525	Tubby C 2
Glyma.18G170900	18G170900	Glyma18g36840			11		PF05903	PPPDE putative peptidase domain	PTHR12378	UNCHARACTERIZED
Glyma.10G265100	10G265100	Glyma10g41130			11
Glyma.15G148000	15G148000	Glyma15g15820			11		PF05637	galactosyl transferase GMA12/MNN10 family
Glyma.10G274000	10G274000	Glyma10g42045			11
Glyma.13G112000	13G112000	Glyma13g17180			11		PF09425|PF06200	Divergent CCT motif|tify domain
Glyma.03G074000	03G074000	Glyma03g15130			11		PF06521	PAR1 protein
Glyma.13G285400	13G285400	Glyma13g36120			11		PF03514	GRAS domain family
Glyma.06G135900	06G135900	Glyma06g14090			10
Glyma.15G017000	15G017000	Glyma15g02010			10		PF00854	POT family	PTHR11654|PTHR11654:SF57	OLIGOPEPTIDE TRANSPORTER-RELATED|SUBFAMILY NOT NAMED
Glyma.08G256600	08G256600	Glyma08g28750			10		PF06351	Allene oxide cyclase
Glyma.04G164400	04G164400	Glyma04g32710			10		PF05739	SNARE domain	PTHR19305	SYNAPTOSOMAL ASSOCIATED PROTEIN
Glyma.13G072800	13G072800	Glyma13g04100			10		PF00097	Zinc finger, C3HC4 type (RING finger)	PTHR22763	RING ZINC FINGER PROTEIN
Glyma.15G171000	15G171000	Glyma15g18640			10
Glyma.09G109600	09G109600	Glyma09g16780			10		PF03005		PTHR13533|PTHR13533:SF3	FAMILY NOT NAMED|SUBFAMILY NOT NAMED
Glyma.20G102600	20G102600	Glyma20g23580			10		PF05705	Eukaryotic protein of unknown function (DUF829)	PTHR12265	UNCHARACTERIZED
Glyma.14G078600	14G078600	Glyma14g08560			10		PF00067	Cytochrome P450
Glyma.12G186200	12G186200	Glyma12g31150	RNA biosynthetic process	TF	10		PF02365	No apical meristem (NAM) protein

## Sheet: RootSymbiotic
Gene Name	ShowAs	Mapped v1 gene id	Main GO Annotation: Signaling process/ Sequence-specific DNA binding	TF or Not	Degree of the Network	Hub or Not	PfamDomainID	PfamDomainName	PantherID	PantherName
Glyma.18G300900	18G300900	Glyma18g53900			95	Large Hub	PF02519	Auxin responsive protein
Glyma.13G364900	13G364900	Glyma13g44170			92	Large Hub	PF12357|PF00168|PF00614	Phospholipase D C terminal|C2 domain|Phospholipase D Active site motif	PTHR18896:SF11|PTHR18896	PHOPHOLIPASE D ALPHA|PHOSPHOLIPASE D
Glyma.04G012400	04G012400	Glyma04g01390			88	Large Hub	PF00582	Universal stress protein family
Glyma.03G241500	03G241500	Glyma03g40160			85	Large Hub	PF00083	Sugar (and other) transporter	PTHR24063|PTHR24063:SF74	FAMILY NOT NAMED|
Glyma.13G085800	13G085800				85	Large Hub
Glyma.08G235600	08G235600	Glyma08g25560			82	Large Hub	PF00069	Protein kinase domain	PTHR24420|PTHR24420:SF679	LEUCINE-RICH REPEAT RECEPTOR-LIKE PROTEIN KINASE|
Glyma.02G266300	02G266300	Glyma02g43410			82	Large Hub	PF00782	Dual specificity phosphatase, catalytic domain	PTHR10159:SF19|PTHR10159	DUAL-SPECIFICITY PROTEIN PHOSPHATASE 7|DUAL SPECIFICITY PROTEIN PHOSPHATASE
Glyma.11G229100	11G229100	Glyma11g35170			82	Large Hub
Glyma.06G310000	06G310000	Glyma06g46665	Signaling process		82	Large Hub	PF01582|PF00931	TIR domain|NB-ARC domain	PTHR11017|PTHR11017:SF20	LEUCINE-RICH REPEAT-CONTAINING PROTEIN|SUBFAMILY NOT NAMED
Glyma.01G190300	01G190300	Glyma01g39750			82	Large Hub
Glyma.10G229400	10G229400	Glyma10g37380			82	Large Hub	PF00004	ATPase family associated with various cellular activities (AAA)	PTHR23074:SF20|PTHR23074	AAA-FAMILY ATPASE|AAA ATPASE
Glyma.18G287600	18G287600	Glyma18g52450	Signaling process		81	Large Hub	PF00071	Ras family	PTHR24073|PTHR24073:SF232	FAMILY NOT NAMED|SUBFAMILY NOT NAMED
Glyma.09G032600	09G032600	Glyma09g03750			81	Large Hub	PF00646	F-box domain
Glyma.03G142400	03G142400	Glyma03g29825	Sequence-specific DNA binding	TF	81	Large Hub	PF00170	bZIP transcription factor	PTHR22952:SF54|PTHR22952	BZIP FAMILY TRANSCRIPTION FACTOR|CAMP-RESPONSE ELEMENT BINDING PROTEIN-RELATED
Glyma.06G121300	06G121300	Glyma06g12701			79	Medium Hub	PF03514	GRAS domain family
Glyma.09G277000	09G277000	Glyma09g41340	Signaling process		79	Medium Hub	PF03822|PF00069	NAF domain|Protein kinase domain	PTHR24343:SF45|PTHR24343	SERINE/THREONINE-PROTEIN KINASE PTK1,2/STK1,2|SERINE/THREONINE KINASE
Glyma.15G178400	15G178400	Glyma15g19670			79	Medium Hub	PF00171	Aldehyde dehydrogenase family	PTHR11699|PTHR11699:SF26	ALDEHYDE DEHYDROGENASE-RELATED|ALDEHYDE DEHYDROGENASE 7
Glyma.04G205400	04G205400	Glyma04g38270			79	Medium Hub	PF00069	Protein kinase domain	PTHR24343|PTHR24343:SF58	SERINE/THREONINE KINASE|SUBFAMILY NOT NAMED
Glyma.13G326400	13G326400	Glyma13g40140			79	Medium Hub	PF04551	GcpE protein
Glyma.13G246800	13G246800	Glyma13g32050			79	Medium Hub	PF00635	MSP (Major sperm protein) domain	PTHR10809	VESICLE-ASSOCIATED MEMBRANE PROTEIN-ASSOCIATED PROTEIN
Glyma.06G107200	06G107200	Glyma06g11240			79	Medium Hub	PF04784|PF00462|PF00610	Protein of unknown function, DUF547|Glutaredoxin|Domain found in Dishevelled, Egl-10, and Pleckstrin (DEP)	PTHR23054	UNCHARACTERIZED
Glyma.03G245500	03G245500	Glyma03g40550			79	Medium Hub	PF00069	Protein kinase domain	PTHR13902:SF38|PTHR13902	SUBFAMILY NOT NAMED|SERINE/THREONINE-PROTEIN KINASE WNK (WITH NO LYSINE)-RELATED
Glyma.04G145000	04G145000	Glyma18g22896	Sequence-specific DNA binding		79	Medium Hub	PF00808	Histone-like transcription factor (CBF/NF-Y) and archaeal histone	PTHR11064:SF8|PTHR11064	TATA-BINDING PROTEIN-ASSOCIATED PHOSPHOPROTEIN (DR1)|CCAAT-BINDING TRANSCRIPTION FACTOR-RELATED
Glyma.13G310100	13G310100	Glyma13g38630	Sequence-specific DNA binding	TF	79	Medium Hub	PF03106	WRKY DNA -binding domain
Glyma.06G131600	06G131600	Glyma06g13680			79	Medium Hub	PF03226	Yippee zinc-binding/DNA-binding /Mis18, centromere assembly	PTHR13847|PTHR13847:SF40	FAD NAD BINDING OXIDOREDUCTASES|SUBFAMILY NOT NAMED
Glyma.03G219000	03G219000	Glyma03g37740			79	Medium Hub	PF00097|PF12428	Zinc finger, C3HC4 type (RING finger)|Protein of unknown function (DUF3675)	PTHR23012	MEMBRANE ASSOCIATED RING FINGER
Glyma.17G061500	17G061500	Glyma17g06901			79	Medium Hub
Glyma.03G220100	03G220100	Glyma03g37870	Sequence-specific DNA binding	TF	79	Medium Hub	PF03106	WRKY DNA -binding domain
Glyma.18G050400	18G050400	Glyma18g05690			79	Medium Hub	PF01545	Cation efflux family	PTHR11562|PTHR11562:SF10	CATION EFFLUX PROTEIN/ ZINC TRANSPORTER|SUBFAMILY NOT NAMED
Glyma.19G111000	19G111000	Glyma19g28770			79	Medium Hub	PF02812|PF00208	Glu/Leu/Phe/Val dehydrogenase, dimerisation domain|Glutamate/Leucine/Phenylalanine/Valine dehydrogenase	PTHR11606	GLUTAMATE DEHYDROGENASE
Glyma.19G212000	19G212000	Glyma19g39960			79	Medium Hub	PF00097	Zinc finger, C3HC4 type (RING finger)	PTHR22764	RING FINGER DOMAIN-CONTAINING
Glyma.11G207500	11G207500	Glyma11g32600			79	Medium Hub	PF01657|PF07714	Salt stress response/antifungal|Protein tyrosine kinase	PTHR24420:SF580|PTHR24420	|LEUCINE-RICH REPEAT RECEPTOR-LIKE PROTEIN KINASE
Glyma.06G213600	06G213600				79	Medium Hub
Glyma.09G203100	09G203100	Glyma09g33600			79	Medium Hub			PTHR14000:SF3|PTHR14000	DNA BINDING|FAMILY NOT NAMED
Glyma.18G158300	18G158300	Glyma18g32850			79	Medium Hub	PF05542	Protein of unknown function (DUF760)
Glyma.20G166900	20G166900	Glyma20g30660			79	Medium Hub	PF01167|PF00646	Tub family|F-box domain	PTHR16517:SF7|PTHR16517	TUBBY PROTEIN-RELATED|TUBBY-RELATED
Glyma.04G032100	04G032100	Glyma04g03440			79	Medium Hub	PF01595	Domain of unknown function DUF21	PTHR12064	ANCIENT CONSERVED DOMAIN PROTEIN-RELATED
Glyma.08G234200	08G234200	Glyma08g25390			79	Medium Hub	PF07002	Copine	PTHR10857	COPINE
Glyma.06G270300	06G270300	Glyma06g42140			79	Medium Hub	PF01012|PF00766	Electron transfer flavoprotein domain|Electron transfer flavoprotein FAD-binding domain	PTHR10909|PTHR10909:SF153	ELECTRON TRANSPORT OXIDOREDUCTASE|
Glyma.01G047700	01G047700	Glyma01g05800			78	Medium Hub	PF00097|PF12428	Zinc finger, C3HC4 type (RING finger)|Protein of unknown function (DUF3675)	PTHR23012	MEMBRANE ASSOCIATED RING FINGER
Glyma.07G090000	07G090000	Glyma07g09980			78	Medium Hub	PF00026	Eukaryotic aspartyl protease	PTHR13683:SF98|PTHR13683	CHLOROPLAST NUCLEIOD DNA-BINDING-RELATED|ASPARTYL PROTEASES
Glyma.11G139500	11G139500	Glyma11g14840			78	Medium Hub	PF00481	Protein phosphatase 2C	PTHR13832:SF168|PTHR13832	SUBFAMILY NOT NAMED|PROTEIN PHOSPHATASE 2C
Glyma.15G123600	15G123600	Glyma15g12980			78	Medium Hub	PF00400	WD domain, G-beta repeat	PTHR22847:SF188|PTHR22847	WD-40 REPEAT FAMILY PROTEIN|WD40 REPEAT PROTEIN
Glyma.10G156500	10G156500	Glyma10g29750			78	Medium Hub	PF00097	Zinc finger, C3HC4 type (RING finger)	PTHR22764|PTHR22764:SF21	RING FINGER DOMAIN-CONTAINING|
Glyma.04G167300	04G167300	Glyma04g33280			78	Medium Hub	PF06127	Protein of unknown function (DUF962)
Glyma.01G128200	01G128200	Glyma01g31930			74	Medium Hub	PF00560	Leucine Rich Repeat	PTHR23125:SF56|PTHR23125	F-BOX PROTEIN, ATFBL3|F-BOX/LEUCINE RICH REPEAT PROTEIN
Glyma.09G069500	09G069500	Glyma09g08070			74	Medium Hub	PF00583	Acetyltransferase (GNAT) family	PTHR23091:SF22|PTHR23091	|N-TERMINAL ACETYLTRANSFERASE
Glyma.06G176500	06G176500	Glyma06g18600			74	Medium Hub	PF00149	Calcineurin-like phosphoesterase	PTHR16509	FAMILY NOT NAMED
Glyma.16G059800	16G059800				74	Medium Hub
Glyma.19G020700	19G020700	Glyma19g02450			74	Medium Hub	PF01263	Aldose 1-epimerase	PTHR10091	ALDOSE-1-EPIMERASE
Glyma.17G043400	17G043400	Glyma17g04820			74	Medium Hub	PF00999	Sodium/hydrogen exchanger family	PTHR16254	POTASSIUM/PROTON ANTIPORTER-RELATED
Glyma.09G094000	09G094000	Glyma09g12400			74	Medium Hub	PF00743	Flavin-binding monooxygenase-like	PTHR23023|PTHR23023:SF18	DIMETHYLANILINE MONOOXYGENASE|SUBFAMILY NOT NAMED
Glyma.04G243500	04G243500	Glyma04g42240			74	Medium Hub
Glyma.16G035000	16G035000	Glyma16g03940			74	Medium Hub	PF00179	Ubiquitin-conjugating enzyme	PTHR24067|PTHR24067:SF19	UBIQUITIN-CONJUGATING ENZYME E2|
Glyma.10G019400	10G019400	Glyma10g02410			74	Medium Hub	PF00004	ATPase family associated with various cellular activities (AAA)	PTHR23074|PTHR23074:SF20	AAA ATPASE|AAA-FAMILY ATPASE
Glyma.06G136600	06G136600	Glyma06g14150	Signaling process		74	Medium Hub	PF06203|PF00072	CCT motif|Response regulator receiver domain	PTHR26402|PTHR26402:SF303	RESPONSE REGULATOR OF TWO-COMPONENT SYSTEM|SUBFAMILY NOT NAMED
Glyma.18G136200	18G136200	Glyma18g18590			74	Medium Hub	PF02358|PF00982	Trehalose-phosphatase|Glycosyltransferase family 20	PTHR10788	TREHALOSE-6-PHOSPHATE SYNTHASE
Glyma.10G187300	10G187300	Glyma10g33110			74	Medium Hub	PF01012	Electron transfer flavoprotein domain	PTHR21294	ELECTRON TRANSFER FLAVOPROTEIN BETA-SUBUNIT
Glyma.04G141800	04G141800	Glyma04g26440			74	Medium Hub	PF00462	Glutaredoxin	PTHR10168:SF44|PTHR10168	GLUTAREDOXIN DOMAIN-CONTAINING CYSTEINE-RICH PROTEIN 1|GLUTAREDOXIN
Glyma.13G115900	13G115900	Glyma13g17620			74	Medium Hub	PF00097	Zinc finger, C3HC4 type (RING finger)	PTHR22764|PTHR22764:SF31	RING FINGER DOMAIN-CONTAINING|
Glyma.19G239000	19G239000	Glyma19g42740			74	Medium Hub	PF00083	Sugar (and other) transporter	PTHR24063|PTHR24063:SF74	FAMILY NOT NAMED|
Glyma.02G047400	02G047400	Glyma02g05320			74	Medium Hub	PF00314	Thaumatin family
Glyma.16G207700	16G207700	Glyma16g33270			74	Medium Hub	PF02900	Catalytic LigB subunit of aromatic ring-opening dioxygenase
Glyma.09G216000	09G216000	Glyma09g34970			74	Medium Hub
Glyma.01G161600	01G161600	Glyma01g36630			74	Medium Hub	PF01842|PF07714	ACT domain|Protein tyrosine kinase	PTHR23257:SF82|PTHR23257	PROTEIN KINASE ATMRK1|SERINE-THREONINE PROTEIN KINASE
Glyma.15G249800	15G249800	Glyma15g40000			74	Medium Hub	PF05678	VQ motif
Glyma.01G165900	01G165900	Glyma01g37080			74	Medium Hub	PF00514	Armadillo/beta-catenin-like repeat	PTHR23315|PTHR23315:SF34	BETA CATENIN-RELATED ARMADILLO REPEAT-CONTAINING|ARMADILLO/BETA-CATENIN REPEAT FAMILY PROTEIN
Glyma.08G315900	08G315900	Glyma08g42790			74	Medium Hub	PF01625	Peptide methionine sulfoxide reductase	PTHR10173:SF6|PTHR10173	PEPTIDE METHIONINE SULFOXIDE REDUCTASE|METHIONINE SULFOXIDE REDUCTASE
Glyma.02G290300	02G290300	Glyma02g45970	Signaling process		74	Medium Hub	PF01582	TIR domain	PTHR23155|PTHR23155:SF247	LEUCINE-RICH REPEAT-CONTAINING PROTEIN|SUBFAMILY NOT NAMED
Glyma.08G148800	08G148800	Glyma08g15771	Sequence-specific DNA binding	TF	74	Medium Hub	PF02183|PF00046	Homeobox associated leucine zipper|Homeobox domain	PTHR24326:SF218|PTHR24326	|FAMILY NOT NAMED
Glyma.10G286900	10G286900	Glyma10g43300			74	Medium Hub	PF02893	GRAM domain
Glyma.16G011500	16G011500	Glyma16g01400			74	Medium Hub	PF00226	DnaJ domain	PTHR24077	FAMILY NOT NAMED
Glyma.08G047300	08G047300	Glyma08g05210			73	Medium Hub	PF01823	MAC/Perforin domain	PTHR19324:SF4|PTHR19324	SUBFAMILY NOT NAMED|FAMILY NOT NAMED
Glyma.06G135100	06G135100	Glyma06g14020			73	Medium Hub	PF00076	RNA recognition motif. (a.k.a. RRM, RBD, or RNP domain)	PTHR24011:SF26|PTHR24011	|FAMILY NOT NAMED
Glyma.13G051100	13G051100	Glyma13g06930			72	Medium Hub	PF01490	Transmembrane amino acid transporter protein	PTHR22950	AMINO ACID TRANSPORTER
Glyma.05G115700	05G115700	Glyma05g24230			55	Medium Hub	PF07002	Copine	PTHR10857	COPINE
Glyma.03G219100	03G219100	Glyma03g37760	Signaling process		39	Small Hub	PF02518|PF00072	Histidine kinase-, DNA gyrase B-, and HSP90-like ATPase|Response regulator receiver domain	PTHR24423:SF44|PTHR24423	|TWO-COMPONENT SENSOR HISTIDINE KINASE
Glyma.02G303400	02G303400	Glyma02g47340			39	Small Hub	PF02628	Cytochrome oxidase assembly protein	PTHR23289	CYTOCHROME C OXIDASE ASSEMBLY PROTEIN COX15
Glyma.19G217800	19G217800	Glyma19g40560	Sequence-specific DNA binding	TF	39	Small Hub	PF03106	WRKY DNA -binding domain
Glyma.08G035300	08G035300	Glyma08g03940			37	Small Hub	PF00083	Sugar (and other) transporter	PTHR24063:SF211|PTHR24063	SUBFAMILY NOT NAMED|FAMILY NOT NAMED
Glyma.17G258500	17G258500	Glyma17g37800			31	Small Hub	PF00314	Thaumatin family
Glyma.18G287200	18G287200	Glyma18g52410			23				PTHR26374|PTHR26374:SF459	FAMILY NOT NAMED|
Glyma.14G132400	14G132400	Glyma14g17060			15
Glyma.06G124600	06G124600	Glyma06g12980			14
Glyma.18G028100	18G028100	Glyma18g03190			14
Glyma.12G030600	12G030600	Glyma12g03450			13		PF00388	Phosphatidylinositol-specific phospholipase C, X domain	PTHR13593	UNCHARACTERIZED
Glyma.11G203000	11G203000	Glyma11g31840			13		PF03168	Late embryogenesis abundant protein
Glyma.20G102100	20G102100	Glyma20g23510			13		PF02893	GRAM domain
Glyma.10G245300	10G245300	Glyma10g39060			13		PF00583	Acetyltransferase (GNAT) family
Glyma.18G122000	18G122000	Glyma18g15570			13		PF01344	Kelch motif	PTHR24413:SF218|PTHR24413	|FAMILY NOT NAMED
Glyma.14G211300	14G211300	Glyma14g39190			13		PF00582	Universal stress protein family
Glyma.19G094100	19G094100	Glyma19g26400	Sequence-specific DNA binding	TF	13		PF03106	WRKY DNA -binding domain
Glyma.10G227700	10G227700	Glyma10g37200			13		PF00704	Glycosyl hydrolases family 18
Glyma.05G209100	05G209100	Glyma05g37680			11
Glyma.04G023100	04G023100	Glyma04g02510			11		PF01363	FYVE zinc finger	PTHR22835|PTHR22835:SF80	ZINC FINGER FYVE DOMAIN CONTAINING PROTEIN|
Glyma.13G114700	13G114700	Glyma13g17500			11		PF04366|PF01363	Family of unknown function (DUF500)|FYVE zinc finger	PTHR15629	SH3YL1 PROTEIN
Glyma.02G257400	02G257400	Glyma02g42450			11		PF03031	NLI interacting factor-like phosphatase	PTHR12210:SF5|PTHR12210	GB DEF: HYPOTHETICAL PROTEIN F27K19_140 (HYPOTHETICAL PROTEIN AT3G55960)|NUCLEAR LIM INTERACTOR-INTERACTING FACTOR-RELATED
Glyma.20G060300	20G060300	Glyma20g07060			11		PF00501	AMP-binding enzyme	PTHR24096	FAMILY NOT NAMED
Glyma.01G064600	01G064600	Glyma01g08260			11		PF01842	ACT domain	PTHR13734:SF23|PTHR13734	ACR3 (ACT DOMAIN REPEAT 3)|TRNA-NUCLEOTIDYLTRANSFERASE/POLY(A) POLYMERASE FAMILY MEMBER
Glyma.U034800		Glyma11g15600			10
Glyma.19G117800	19G117800	Glyma19g29590			10
Glyma.18G265900	18G265900	Glyma18g50090			9		PF00201	UDP-glucoronosyl and UDP-glucosyl transferase	PTHR11926:SF15|PTHR11926	UDP-GLUCOSYLTRANSFERASE|GLUCOSYL/GLUCURONOSYL TRANSFERASES
Glyma.02G023900	02G023900	Glyma02g02790	Signaling process		7		PF01582	TIR domain	PTHR23155:SF344|PTHR23155	SUBFAMILY NOT NAMED|LEUCINE-RICH REPEAT-CONTAINING PROTEIN
Glyma.15G256300	15G256300	Glyma15g40790			7
Glyma.04G013500	04G013500	Glyma04g01500			7		PF03181	BURP domain
Glyma.05G182600	05G182600	Glyma05g31630			7		PF00202	Aminotransferase class-III	PTHR11986:SF23|PTHR11986	ALANINE-GLYOXYLATE AMINOTRANSFERASE 2|AMINOTRANSFERASE CLASS III
Glyma.01G078700	01G078700	Glyma01g17590			7
Glyma.18G212200	18G212200	Glyma18g44450	Signaling process		7		PF00069|PF03822	Protein kinase domain|NAF domain	PTHR24343|PTHR24343:SF45	SERINE/THREONINE KINASE|SERINE/THREONINE-PROTEIN KINASE PTK1,2/STK1,2
Glyma.08G067600	08G067600	Glyma08g07210			7		PF00857	Isochorismatase family	PTHR11080|PTHR11080:SF6	PYRAZINAMIDASE/NICOTINAMIDASE|SUBFAMILY NOT NAMED
Glyma.20G102300	20G102300	Glyma20g23540			4		PF02893	GRAM domain
Glyma.03G022800	03G022800	Glyma03g02590			4		PF00036	EF hand	PTHR10891|PTHR10891:SF39	EF-HAND CALCIUM-BINDING DOMAIN CONTAINING PROTEIN|CALMODULIN-RELATED
Glyma.13G168200	13G168200	Glyma13g23740			4		PF00903	Glyoxalase/Bleomycin resistance protein/Dioxygenase superfamily	PTHR10374|PTHR10374:SF0	LACTOYLGLUTATHIONE LYASE (GLYOXALASE I)|LACTOYLGLUTATHIONE LYASE (GLYOXALASE I)
Glyma.15G009500	15G009500	Glyma15g01220			3		PF00903	Glyoxalase/Bleomycin resistance protein/Dioxygenase superfamily	PTHR10374|PTHR10374:SF0	LACTOYLGLUTATHIONE LYASE (GLYOXALASE I)|LACTOYLGLUTATHIONE LYASE (GLYOXALASE I)
Glyma.18G018200	18G018200	Glyma18g02170		TF	3		PF00847	AP2 domain
Glyma.06G170700	06G170700	Glyma06g17910			3		PF00571	CBS domain	PTHR13780	AMP-ACTIVATED PROTEIN KINASE, GAMMA REGULATORY SUBUNIT
Glyma.13G291700	13G291700	Glyma13g36770			2		PF03005		PTHR13533:SF3|PTHR13533	SUBFAMILY NOT NAMED|FAMILY NOT NAMED

## Sheet: RootTip
Gene Name	ShowAs	Mapped v1 gene id	Main GO Annotation: Translation/ Structural constituent of ribosome	Degree in the Network	Hub or Not	PfamDomainID	PfamDomainName	PantherID	PantherName
Glyma.08G217700	08G217700	Glyma08g23260		12		PF01248	Ribosomal protein L7Ae/L30e/S12e/Gadd45 family	PTHR11843	40S RIBOSOMAL PROTEIN S12
Glyma.13G364200	13G364200	Glyma13g44090		12		PF01918	Alba
Glyma.08G218900	08G218900	Glyma08g23410		12		PF04191	Phospholipid methyltransferase	PTHR15458:SF7|PTHR15458	N-METHYLTRANSFERASE|FAMILY NOT NAMED
Glyma.13G331900	13G331900	Glyma13g40700	Translation	9		PF00831	Ribosomal L29 protein	PTHR13872|PTHR13872:SF11	60S RIBOSOMAL PROTEIN L35|SUBFAMILY NOT NAMED
Glyma.13G000600	13G000600	Glyma13g10250		9		PF02953	Tim10/DDP family zinc finger	PTHR19338	TRANSLOCASE OF INNER MITOCHONDRIAL MEMBRANE 13 HOMOLOG
Glyma.12G063000	12G063000	Glyma12g06770		9		PF02953	Tim10/DDP family zinc finger	PTHR10898	MITOCHONDRIAL IMPORT INNER MEMBRANE TRANSLOCASE SUBUNIT TIM9
Glyma.19G125500	19G125500	Glyma19g30550		9		PF01849|PF00627	NAC domain|UBA/TS-N domain	PTHR21713	NASCENT POLYPEPTIDE ASSOCIATED COMPLEX ALPHA SUBUNIT-RELATED
Glyma.02G067300	02G067300	Glyma02g07420	Translation	9		PF01667	Ribosomal protein S27	PTHR11594	40S RIBOSOMAL PROTEIN S27
Glyma.17G166400	17G166400	Glyma17g18200	Translation	9		PF01283	Ribosomal protein S26e	PTHR12538	40S RIBOSOMAL PROTEIN S26
Glyma.13G225200	13G225200	Glyma13g29725		9
Glyma.15G042300	15G042300	Glyma15g04730	Translation	5		PF00831	Ribosomal L29 protein	PTHR13872|PTHR13872:SF11	60S RIBOSOMAL PROTEIN L35|SUBFAMILY NOT NAMED
Glyma.07G198600	07G198600	Glyma07g31840	Translation	5		PF01092	Ribosomal protein S6e	PTHR11502	40S RIBOSOMAL PROTEIN S6
Glyma.09G183300	09G183300	Glyma09g31560	Translation	5		PF01251	Ribosomal protein S7e	PTHR11278	40S RIBOSOMAL PROTEIN S7
Glyma.20G079300	20G079300	Glyma20g19980		2		PF00118	TCP-1/cpn60 chaperonin family	PTHR11353:SF9|PTHR11353	CHAPERONIN-60KDA, CH60|CHAPERONIN
Glyma.06G083700	06G083700	Glyma06g08810		2		PF07774	Protein of unknown function (DUF1620)	PTHR21573	UNCHARACTERIZED
Glyma.19G153200	19G153200	Glyma19g33570		2		PF03143|PF00009|PF03144	Elongation factor Tu C-terminal domain|Elongation factor Tu GTP binding domain|Elongation factor Tu domain 2	PTHR23115|PTHR23115:SF31	TRANSLATION FACTOR|ELONGATION FACTOR TU (EF-TU)
Glyma.19G178800	19G178800	Glyma19g36250	Translation	2		PF00164	Ribosomal protein S12/S23	PTHR11652	30S RIBOSOMAL PROTEIN S12 FAMILY MEMBER
Glyma.08G087000	08G087000	Glyma08g09200	Translation	2		PF01247	Ribosomal protein L35Ae	PTHR10902	60S RIBOSOMAL PROTEIN L35A
Glyma.11G002400	11G002400	Glyma11g00450		2		PF00338	Ribosomal protein S10p/S20e	PTHR11700	30S RIBOSOMAL PROTEIN S10 FAMILY MEMBER

## Sheet: SeedS1
Gene Name	ShowAs	Mapped v1 gene id	Main GO Annotation: Carbohydrate metabolic process/ Serine-type peptidase activity	TF or Not	Degree of the Network	Hub or Not	PfamDomainID	PfamDomainName	PantherID	PantherName
Glyma.14G083500	14G083500	Glyma14g09170			78	Medium Hub	PF03763	Remorin, C-terminal region
Glyma.04G204400	04G204400	Glyma04g38150	Carbohydrate metabolic process		71	Medium Hub	PF00069|PF00036	Protein kinase domain|EF hand	PTHR24349|PTHR24349:SF13	SERINE/THREONINE-PROTEIN KINASE|
Glyma.07G129700	07G129700	Glyma07g15560			70	Medium Hub	PF01663	Type I phosphodiesterase / nucleotide pyrophosphatase	PTHR10151|PTHR10151:SF25	ECTONUCLEOTIDE PYROPHOSPHATASE/PHOSPHODIESTERASE|PHOSPHODIESTERASE/NUCLEOTIDE PYROPHOSPHATASE-RELATED
Glyma.13G305400	13G305400	Glyma13g38130			70	Medium Hub
Glyma.09G178200	09G178200	Glyma09g30930			69	Medium Hub
Glyma.12G241800	12G241800	Glyma12g37060			67	Medium Hub	PF00141	Peroxidase
Glyma.16G047300	16G047300	Glyma16g05170			64	Medium Hub	PF00069|PF00560|PF08263	Protein kinase domain|Leucine Rich Repeat|Leucine rich repeat N-terminal domain	PTHR24420:SF99|PTHR24420	|LEUCINE-RICH REPEAT RECEPTOR-LIKE PROTEIN KINASE
Glyma.02G215000	02G215000	Glyma02g37880			64	Medium Hub	PF07227	Protein of unknown function (DUF1423)	PTHR21736|PTHR21736:SF13	VERNALIZATION-INSENSITIVE PROTEIN 3|VERNALIZATION-INSENSITIVE PROTEIN 3
Glyma.01G197800	01G197800	Glyma01g40590			61	Medium Hub	PF00560|PF07714|PF08263	Leucine Rich Repeat|Protein tyrosine kinase|Leucine rich repeat N-terminal domain	PTHR24420|PTHR24420:SF462	LEUCINE-RICH REPEAT RECEPTOR-LIKE PROTEIN KINASE|
Glyma.08G109000	08G109000	Glyma08g11500	Serine-type peptidase activity		59	Medium Hub	PF05922|PF00082|PF02225	Peptidase inhibitor I9|Subtilase family|PA domain	PTHR10795:SF17|PTHR10795	SUBTILISIN-LIKE PROTEASE (PLANT)|PROPROTEIN CONVERTASE SUBTILISIN/KEXIN
Glyma.11G002700	11G002700	Glyma11g00500			56	Medium Hub
Glyma.13G327000	13G327000	Glyma13g40200	Carbohydrate metabolic process		55	Medium Hub	PF01301|PF02140|PF02837	Glycosyl hydrolases family 35|Galactose binding lectin domain|Glycosyl hydrolases family 2, sugar binding domain	PTHR23421:SF31|PTHR23421	SUBFAMILY NOT NAMED|BETA-GALACTOSIDASE RELATED
Glyma.06G019200	06G019200	Glyma06g02181			54	Medium Hub	PF04782|PF04783	Protein of unknown function (DUF632)|Protein of unknown function (DUF630)	PTHR21450	UNCHARACTERIZED
Glyma.09G018600	09G018600	Glyma09g02170			54	Medium Hub	PF01794|PF08022|PF08030	Ferric reductase like transmembrane component|FAD-binding domain|Ferric reductase NAD binding domain	PTHR11972:SF3|PTHR11972	FERRIC-CHELATE REDUCTASE|NADPH OXIDASE
Glyma.02G241400	02G241400	Glyma02g40840			49	Small Hub	PF00282	Pyridoxal-dependent decarboxylase conserved domain	PTHR11999|PTHR11999:SF1	GROUP II PYRIDOXAL-5-PHOSPHATE DECARBOXYLASE|GLUTAMATE DECARBOXYLASE
Glyma.13G352400	13G352400	Glyma13g42880			48	Small Hub	PF01546|PF07687	Peptidase family M20/M25/M40|Peptidase dimerisation domain	PTHR11014:SF44|PTHR11014	SUBFAMILY NOT NAMED|PEPTIDASE M20 FAMILY MEMBER
Glyma.08G113900	08G113900	Glyma08g12020	Carbohydrate metabolic process		43	Small Hub	PF07983|PF00332	X8 domain|Glycosyl hydrolases family 17	PTHR16631	FAMILY NOT NAMED
Glyma.14G048400	14G048400	Glyma14g05300	Carbohydrate metabolic process		43	Small Hub	PF00332|PF07983	Glycosyl hydrolases family 17|X8 domain	PTHR16631	FAMILY NOT NAMED
Glyma.09G029400	09G029400	Glyma09g03400			43	Small Hub	PF00067	Cytochrome P450	PTHR24286:SF24|PTHR24286	SUBFAMILY NOT NAMED|FAMILY NOT NAMED
Glyma.06G213100	06G213100	Glyma06g23940			42	Small Hub	PF12041|PF03514	Transcriptional regulator DELLA protein N terminal|GRAS domain family
Glyma.13G092800	13G092800	Glyma13g01390			42	Small Hub
Glyma.04G170500	04G170500	Glyma04g33760			41	Small Hub	PF03171	2OG-Fe(II) oxygenase superfamily	PTHR10209	OXIDOREDUCTASE, 2OG-FE(II) OXYGENASE FAMILY PROTEIN
Glyma.04G250300	04G250300	Glyma04g42930			41	Small Hub	PF01476	LysM domain	PTHR23354|PTHR23354:SF38	NUCLEOLAR PROTEIN 7/ESTROGEN RECEPTOR COACTIVATOR-RELATED|SUBFAMILY NOT NAMED
Glyma.07G032200	07G032200	Glyma07g03610			41	Small Hub	PF00694	Aconitase C-terminal domain	PTHR11670:SF2|PTHR11670	3-ISOPROPYLMALATE DEHYDRATASE|ACONITASE
Glyma.09G061600	09G061600	Glyma09g06930			41	Small Hub	PF04756	OST3 / OST6 family	PTHR13160:SF2|PTHR13160	SUBFAMILY NOT NAMED|FAMILY NOT NAMED
Glyma.20G141900	20G141900	Glyma20g27980			41	Small Hub	PF04756	OST3 / OST6 family	PTHR12692	DOLICHYL-DIPHOSPHOOLIGOSACCHARIDE--PROTEIN GLYCOSYLTRANSFERASE-RELATED
Glyma.17G249300	17G249300	Glyma17g36780			39	Small Hub	PF05903	PPPDE putative peptidase domain	PTHR12378	UNCHARACTERIZED
Glyma.11G228300	11G228300	Glyma11g35080			39	Small Hub	PF01490	Transmembrane amino acid transporter protein	PTHR22950:SF14|PTHR22950	SUBFAMILY NOT NAMED|AMINO ACID TRANSPORTER
Glyma.17G006100	17G006100	Glyma17g01000			38	Small Hub	PF03169	OPT oligopeptide transporter protein	PTHR22601	ISP4 LIKE PROTEIN
Glyma.09G017200	09G017200	Glyma09g02020			38	Small Hub	PF00097	Zinc finger, C3HC4 type (RING finger)	PTHR11210:SF16|PTHR11210	|RING BOX
Glyma.09G207500	09G207500	Glyma09g34061		TF	38	Small Hub	PF01852|PF00046	START domain|Homeobox domain	PTHR24325|PTHR24325:SF193	FAMILY NOT NAMED|
Glyma.03G008100	03G008100	Glyma03g01050			38	Small Hub	PF00067	Cytochrome P450	PTHR24296	FAMILY NOT NAMED
Glyma.18G282100	18G282100	Glyma18g51820			38	Small Hub	PF00069	Protein kinase domain	PTHR24420:SF919|PTHR24420	|LEUCINE-RICH REPEAT RECEPTOR-LIKE PROTEIN KINASE
Glyma.20G163500	20G163500	Glyma20g30320			38	Small Hub	PF01061|PF00005	ABC-2 type transporter|ABC transporter	PTHR19241|PTHR19241:SF103	ATP-BINDING CASSETTE TRANSPORTER|SUBFAMILY NOT NAMED
Glyma.17G103900	17G103900	Glyma17g11210			38	Small Hub	PF00400	WD domain, G-beta repeat	PTHR26208|PTHR26208:SF50	|
Glyma.20G087000	20G087000	Glyma20g21780			38	Small Hub	PF00512|PF01590|PF00072	His Kinase A (phospho-acceptor) domain|GAF domain|Response regulator receiver domain	PTHR24423	TWO-COMPONENT SENSOR HISTIDINE KINASE
Glyma.06G303700	06G303700	Glyma06g46000		TF	38	Small Hub	PF01852|PF00046	START domain|Homeobox domain	PTHR24325|PTHR24325:SF195	FAMILY NOT NAMED|
Glyma.07G263700	07G263700	Glyma07g39370			38	Small Hub
Glyma.11G016100	11G016100	Glyma11g01850			38	Small Hub	PF03514	GRAS domain family
Glyma.09G045100	09G045100	Glyma09g05040			38	Small Hub	PF00481	Protein phosphatase 2C	PTHR13832:SF171|PTHR13832	SUBFAMILY NOT NAMED|PROTEIN PHOSPHATASE 2C
Glyma.12G055300	12G055300	Glyma12g05920			38	Small Hub
Glyma.18G050200	18G050200	Glyma18g05670			38	Small Hub	PF06697	Protein of unknown function (DUF1191)
Glyma.03G240700	03G240700	Glyma03g40070			38	Small Hub	PF06364	Protein of unknown function (DUF1068)	PTHR17695:SF1|PTHR17695	|UNCHARACTERIZED
Glyma.17G048700	17G048700	Glyma17g05650	Serine-type peptidase activity		38	Small Hub	PF05922|PF02225|PF00082	Peptidase inhibitor I9|PA domain|Subtilase family	PTHR10795|PTHR10795:SF17	PROPROTEIN CONVERTASE SUBTILISIN/KEXIN|SUBTILISIN-LIKE PROTEASE (PLANT)
Glyma.03G141600	03G141600	Glyma03g29740			38	Small Hub	PF00069|PF00560|PF08263	Protein kinase domain|Leucine Rich Repeat|Leucine rich repeat N-terminal domain	PTHR24420|PTHR24420:SF927	LEUCINE-RICH REPEAT RECEPTOR-LIKE PROTEIN KINASE|
Glyma.04G223000	04G223000	Glyma04g40100			38	Small Hub	PF00072	Response regulator receiver domain	PTHR26402:SF51|PTHR26402	|RESPONSE REGULATOR OF TWO-COMPONENT SYSTEM
Glyma.15G130900	15G130900	Glyma15g13840			37	Small Hub	PF07714|PF00560|PF08263	Protein tyrosine kinase|Leucine Rich Repeat|Leucine rich repeat N-terminal domain	PTHR24420:SF466|PTHR24420	|LEUCINE-RICH REPEAT RECEPTOR-LIKE PROTEIN KINASE
Glyma.08G085900	08G085900	Glyma08g09090			37	Small Hub	PF12265|PF00400	Histone-binding protein RBBP4 or subunit C of CAF1 complex|WD domain, G-beta repeat	PTHR22850|PTHR22850:SF43	WD40 REPEAT FAMILY|
Glyma.13G156400	13G156400	Glyma13g22420			36	Small Hub	PF00493	MCM2/3/5 family	PTHR11630|PTHR11630:SF42	DNA REPLICATION LICENSING FACTOR|DNA REPLICATION LICENSING FACTOR MCM5
Glyma.04G018900	04G018900	Glyma04g02080			34	Small Hub	PF04782|PF04783	Protein of unknown function (DUF632)|Protein of unknown function (DUF630)	PTHR21450	UNCHARACTERIZED
Glyma.13G080500	13G080500	Glyma13g03200			34	Small Hub	PF00582	Universal stress protein family
Glyma.04G150500	04G150500	Glyma04g21340			34	Small Hub	PF12041|PF03514	Transcriptional regulator DELLA protein N terminal|GRAS domain family
Glyma.08G143900	08G143900	Glyma08g15260			32	Small Hub	PF01423	LSM domain	PTHR23338	SMALL NUCLEAR RIBONUCLEOPROTEIN SM
Glyma.02G097000	02G097000	Glyma02g10730			32	Small Hub
Glyma.20G020100	20G020100	Glyma20g02454			32	Small Hub	PF04488|PF04572	Glycosyltransferase sugar-binding region containing DXD motif|Alpha 1,4-glycosyltransferase conserved region	PTHR12042	LACTOSYLCERAMIDE 4-ALPHA-GALACTOSYLTRANSFERASE (ALPHA- 1,4-GALACTOSYLTRANSFERASE)
Glyma.U001900			Serine-type peptidase activity		32	Small Hub
Glyma.03G224600	03G224600	Glyma03g38350	Carbohydrate metabolic process		32	Small Hub	PF00295	Glycosyl hydrolases family 28
Glyma.15G140900	15G140900	Glyma15g15070			32	Small Hub	PF00171	Aldehyde dehydrogenase family	PTHR11699:SF25|PTHR11699	ALDEHYDE DEHYDROGENASE|ALDEHYDE DEHYDROGENASE-RELATED
Glyma.08G351400	08G351400	Glyma08g46590			32	Small Hub	PF00646|PF08387	F-box domain|FBD
Glyma.16G143800	16G143800	Glyma16g25880			32	Small Hub	PF03000	NPH3 family	PTHR13690:SF174|PTHR13690	|FAMILY NOT NAMED
Glyma.18G227500	18G227500	Glyma18g46170			32	Small Hub	PF00237	Ribosomal protein L22p/L17e	PTHR13501	CHLOROPLAST 50S RIBOSOMAL PROTEIN L22-RELATED
Glyma.10G153900	10G153900	Glyma10g29490			32	Small Hub	PF00305|PF01477	Lipoxygenase|PLAT/LH2 domain	PTHR11771:SF2|PTHR11771	LIPOXYGENASE|LIPOXYGENASE
Glyma.08G185600	08G185600	Glyma08g19790			32	Small Hub	PF01151	GNS1/SUR4 family	PTHR11157	FATTY ACID ACYL TRANSFERASE-RELATED
Glyma.01G106500	01G106500	Glyma01g26340			32	Small Hub
Glyma.11G057000	11G057000	Glyma11g06080			32	Small Hub	PF00685	Sulfotransferase domain
Glyma.12G083100	12G083100	Glyma12g08820	Serine-type peptidase activity		22		PF00450	Serine carboxypeptidase	PTHR11802|PTHR11802:SF3	SERINE PROTEASE FAMILY S10 SERINE CARBOXYPEPTIDASE|RETINOID-INDUCIBLE SERINE CARBOXYPEPTIDASE (SERINE CARBOXYPEPTIDASE 1)
Glyma.09G258300	09G258300	Glyma09g39420			19
Glyma.11G043800	11G043800	Glyma11g04700			18		PF07714|PF08263|PF00560	Protein tyrosine kinase|Leucine rich repeat N-terminal domain|Leucine Rich Repeat	PTHR24420|PTHR24420:SF462	LEUCINE-RICH REPEAT RECEPTOR-LIKE PROTEIN KINASE|
Glyma.14G194500	14G194500	Glyma14g37390			17		PF10262	Rdx family	PTHR13544	SELENOPROTEIN T
Glyma.13G110800	13G110800	Glyma13g17060	Serine-type peptidase activity		17		PF00082|PF05922|PF02225	Subtilase family|Peptidase inhibitor I9|PA domain	PTHR10795:SF17|PTHR10795	SUBTILISIN-LIKE PROTEASE (PLANT)|PROPROTEIN CONVERTASE SUBTILISIN/KEXIN
Glyma.04G065800	04G065800	Glyma04g06990			17		PF00156	Phosphoribosyl transferase domain	PTHR11776	ADENINE PHOSPHORIBOSYLTRANSFERASE
Glyma.09G091100	09G091100	Glyma09g11990			15		PF03662	Glycosyl hydrolase family 79, N-terminal domain	PTHR14363:SF7|PTHR14363	HEPARANASE-RELATED|HEPARANASE-RELATED
Glyma.08G117100	08G117100	Glyma08g12360			14		PF00860	Permease family	PTHR11119:SF8|PTHR11119	SODIUM-DEPENDENT VITAMIN C TRANSPORTER|XANTHINE-URACIL / VITAMIN C PERMEASE FAMILY MEMBER
Glyma.04G222000	04G222000	Glyma04g39990			14		PF09739	Mini-chromosome maintenance replisome factor	PTHR13489	UNCHARACTERIZED
Glyma.04G187800	04G187800	Glyma04g36170			14
Glyma.03G263500	03G263500	Glyma03g42430			14		PF01008	Initiation factor 2 subunit family	PTHR10233:SF7|PTHR10233	TRANSLATION INITIATION FACTOR EIF-2B SUBUNIT ALPHA|TRANSLATION INITIATION FACTOR EIF-2B
Glyma.08G052400	08G052400	Glyma08g05680			14		PF00462	Glutaredoxin	PTHR10168|PTHR10168:SF44	GLUTAREDOXIN|GLUTAREDOXIN DOMAIN-CONTAINING CYSTEINE-RICH PROTEIN 1
Glyma.06G161200	06G161200	Glyma06g16920	Carbohydrate metabolic process		13		PF00069|PF00036	Protein kinase domain|EF hand	PTHR24349|PTHR24349:SF13	SERINE/THREONINE-PROTEIN KINASE|
Glyma.U018900		Glyma11g16010	Carbohydrate metabolic process		12		PF02140|PF01301|PF02837	Galactose binding lectin domain|Glycosyl hydrolases family 35|Glycosyl hydrolases family 2, sugar binding domain	PTHR23421:SF31|PTHR23421	SUBFAMILY NOT NAMED|BETA-GALACTOSIDASE RELATED
Glyma.19G176400	19G176400	Glyma19g36020			12
Glyma.18G222200	18G222200	Glyma18g45420			11		PF02469	Fasciclin domain	PTHR10900|PTHR10900:SF23	PERIOSTIN-RELATED|
Glyma.07G055300	07G055300	Glyma07g06100			11		PF00026	Eukaryotic aspartyl protease	PTHR13683:SF98|PTHR13683	CHLOROPLAST NUCLEIOD DNA-BINDING-RELATED|ASPARTYL PROTEASES
Glyma.16G043100	16G043100	Glyma16g04735			11
Glyma.20G152400	20G152400	Glyma20g29080	Carbohydrate metabolic process		11		PF01120	Alpha-L-fucosidase	PTHR10030:SF0|PTHR10030	ALPHA-L-FUCOSIDASE|ALPHA-L-FUCOSIDASE
Glyma.04G021400	04G021400	Glyma04g02360			11
Glyma.04G076300	04G076300	Glyma04g08070			11		PF01266	FAD dependent oxidoreductase	PTHR10961	PEROXISOMAL SARCOSINE OXIDASE
Glyma.11G134700	11G134700	Glyma11g14290			11		PF04145	Ctr copper transporter family	PTHR12483:SF1|PTHR12483	COPPER TRANSPORTER|SOLUTE CARRIER FAMILY 31 (COPPER TRANSPORTERS)
Glyma.09G273400	09G273400	Glyma09g40990	Carbohydrate metabolic process		11		PF02065	Melibiase	PTHR11452	ALPHA-GALACTOSIDASE/ALPHA-N-ACETYLGALACTOSAMINIDASE
Glyma.18G182800	18G182800	Glyma18g39960			11				PTHR18901	2-DEOXYGLUCOSE-6-PHOSPHATE PHOSPHATASE 2
Glyma.13G104000	13G104000		Carbohydrate metabolic process		11
Glyma.02G033400	02G033400	Glyma02g03810			8		PF01436	NHL repeat	PTHR13833|PTHR13833:SF16	FAMILY NOT NAMED|NHL REPEAT-CONTAINING PROTEIN
Glyma.20G120300	20G120300	Glyma20g25540	Carbohydrate metabolic process		8		PF00982|PF02358	Glycosyltransferase family 20|Trehalose-phosphatase	PTHR10788	TREHALOSE-6-PHOSPHATE SYNTHASE
Glyma.13G217700	13G217700	Glyma13g28890			8		PF04862	Protein of unknown function (DUF642)
Glyma.04G017000	04G017000	Glyma04g01870			8		PF00069	Protein kinase domain	PTHR24420|PTHR24420:SF700	LEUCINE-RICH REPEAT RECEPTOR-LIKE PROTEIN KINASE|
Glyma.16G062400	16G062400	Glyma16g06730			8		PF03798	TLC domain
Glyma.06G106900	06G106900	Glyma06g11220			8
Glyma.13G347100	13G347100	Glyma13g42270			8		PF00291	Pyridoxal-phosphate dependent enzyme	PTHR10314|PTHR10314:SF1	SER/THR DEHYDRATASE, TRP SYNTHASE|THREONINE SYNTHASE
Glyma.06G112500	06G112500	Glyma06g11820			8		PF01476	LysM domain	PTHR23354|PTHR23354:SF38	NUCLEOLAR PROTEIN 7/ESTROGEN RECEPTOR COACTIVATOR-RELATED|SUBFAMILY NOT NAMED
Glyma.08G365700	08G365700	Glyma08g48091			8
Glyma.05G245800	05G245800	Glyma05g33860			7		PF00314	Thaumatin family
Glyma.12G010100	12G010100	Glyma12g01260	Serine-type peptidase activity		7		PF00450	Serine carboxypeptidase	PTHR11802:SF8|PTHR11802	SERINE CARBOXYPEPTIDASE II (CARBOXYPEPTIDASE D) (PLANTS)|SERINE PROTEASE FAMILY S10 SERINE CARBOXYPEPTIDASE
Glyma.01G002600	01G002600	Glyma01g00560			7		PF01663	Type I phosphodiesterase / nucleotide pyrophosphatase	PTHR10151|PTHR10151:SF25	ECTONUCLEOTIDE PYROPHOSPHATASE/PHOSPHODIESTERASE|PHOSPHODIESTERASE/NUCLEOTIDE PYROPHOSPHATASE-RELATED
Glyma.14G045000	14G045000	Glyma14g04940	Carbohydrate metabolic process		7		PF00933|PF01915	Glycosyl hydrolase family 3 N terminal domain|Glycosyl hydrolase family 3 C-terminal domain
Glyma.13G361200	13G361200	Glyma13g43800			7		PF02309	AUX/IAA family
Glyma.10G241800	10G241800	Glyma10g38670	Carbohydrate metabolic process		7		PF01120	Alpha-L-fucosidase	PTHR10030|PTHR10030:SF0	ALPHA-L-FUCOSIDASE|ALPHA-L-FUCOSIDASE
Glyma.10G147600	10G147600	Glyma10g28890			5		PF00262	Calreticulin family	PTHR11073	CALRETICULIN AND CALNEXIN
Glyma.11G191200	11G191200	Glyma11g19680	Serine-type peptidase activity		5		PF00450	Serine carboxypeptidase	PTHR11802:SF3|PTHR11802	RETINOID-INDUCIBLE SERINE CARBOXYPEPTIDASE (SERINE CARBOXYPEPTIDASE 1)|SERINE PROTEASE FAMILY S10 SERINE CARBOXYPEPTIDASE
Glyma.05G142400	05G142400	Glyma05g27400			5		PF00083	Sugar (and other) transporter	PTHR24063:SF85|PTHR24063	|FAMILY NOT NAMED
Glyma.02G244100	02G244100	Glyma02g41130			5		PF00293	NUDIX domain	PTHR12629	DIPHOSPHOINOSITOL POLYPHOSPHATE PHOSPHOHYDROLASE
Glyma.11G141000	11G141000	Glyma11g14990			5
Glyma.11G177800	11G177800	Glyma11g24062			5		PF00125	Core histone H2A/H2B/H3/H4	PTHR10484	HISTONE H4
Glyma.11G183300	11G183300	Glyma11g18980			5		PF00111	2Fe-2S iron-sulfur cluster binding domain
Glyma.10G086600	10G086600	Glyma10g10960	Carbohydrate metabolic process		5		PF08472|PF05116	Sucrose-6-phosphate phosphohydrolase C-terminal|Sucrose-6F-phosphate phosphohydrolase	PTHR12526|PTHR12526:SF2	GLYCOSYLTRANSFERASE|SUCROSE PHOSPHATE PHOSPHATASE
Glyma.02G008100	02G008100	Glyma02g01110			4
Glyma.11G000200	11G000200	Glyma11g00210			4		PF03151	Triose-phosphate Transporter family	PTHR11132	SOLUTE CARRIER FAMILY 35
Glyma.11G113000	11G113000	Glyma11g12080			4		PF00400|PF06957|PF04053	WD domain, G-beta repeat|Coatomer (COPI) alpha subunit C-terminus|Coatomer WD associated region	PTHR19876|PTHR19876:SF1	COATOMER|COATOMER ALPHA SUBUNIT
Glyma.08G108900	08G108900	Glyma08g11490			4		PF00464	Serine hydroxymethyltransferase	PTHR11680	SERINE HYDROXYMETHYLTRANSFERASE
Glyma.14G102000	14G102000	Glyma14g11780			4		PF02990	Endomembrane protein 70	PTHR10766	TRANSMEMBRANE 9 SUPERFAMILY PROTEIN
Glyma.17G223200	17G223200	Glyma17g34020			4		PF02990	Endomembrane protein 70	PTHR10766	TRANSMEMBRANE 9 SUPERFAMILY PROTEIN
Glyma.20G212500	20G212500	Glyma20g35498			4		PF01937	Protein of unknown function DUF89	PTHR12280|PTHR12280:SF11	PANTOTHENATE KINASE|SUBFAMILY NOT NAMED
Glyma.08G191200	08G191200	Glyma08g20410			4
Glyma.04G247800	04G247800	Glyma04g42680			3		PF00072	Response regulator receiver domain	PTHR26402:SF64|PTHR26402	|RESPONSE REGULATOR OF TWO-COMPONENT SYSTEM
Glyma.16G024000	16G024000	Glyma16g02710			2		PF00026	Eukaryotic aspartyl protease	PTHR13683:SF98|PTHR13683	CHLOROPLAST NUCLEIOD DNA-BINDING-RELATED|ASPARTYL PROTEASES
Glyma.17G078900	17G078900	Glyma17g08680	Carbohydrate metabolic process		2		PF03009	Glycerophosphoryl diester phosphodiesterase family	PTHR23344	GLYCEROPHOSPHORYL DIESTER PHOSPHODIESTERASE

[truncated: 4 more sheets: SeedS5, SeedS9, ShootTip, Stem]
