# Supplementary material for: SoyCSN: Soybean context‐specific network analysis and prediction based on tissue‐specific transcriptome data
Source: Plant Direct. 2019 Sep 17;3(9):e00167. doi: 10.1002/pld3.167 (PMC6747016; doi:10.1002/pld3.167)
Supplement: Supplementary file 9 [file PLD3-3-e00167-s009.xlsx]

## Sheet: FlowerOpen
SUID	activityRatio	interaction	name	selected	shared interaction	shared name	Weight
2078	0.25	pp	919 (pp) 9435	FALSE	pp	919 (pp) 9435	2
2079	0.25	pp	919 (pp) 8642	FALSE	pp	919 (pp) 8642	1
2080	0.25	pp	919 (pp) 7839	FALSE	pp	919 (pp) 7839	1
2081	0.25	pp	919 (pp) 6606	FALSE	pp	919 (pp) 6606	1
2082	0.25	pp	919 (pp) 5569	FALSE	pp	919 (pp) 5569	1
2083	0.25	pp	919 (pp) 4867	FALSE	pp	919 (pp) 4867	1
2084	0.25	pp	919 (pp) 3249	FALSE	pp	919 (pp) 3249	1
2085	0.25	pp	919 (pp) 2798	FALSE	pp	919 (pp) 2798	1
2086	0.25	pp	919 (pp) 2144	FALSE	pp	919 (pp) 2144	1
2087	0.25	pp	919 (pp) 1533	FALSE	pp	919 (pp) 1533	1
2088	0.25	pp	919 (pp) 13455	FALSE	pp	919 (pp) 13455	1
2089	0.25	pp	919 (pp) 12639	FALSE	pp	919 (pp) 12639	1
2090	0.25	pp	895 (pp) 9435	FALSE	pp	895 (pp) 9435	2
2091	0.25	pp	895 (pp) 9228	FALSE	pp	895 (pp) 9228	2
2092	0.25	pp	895 (pp) 8730	FALSE	pp	895 (pp) 8730	1
2093	0.25	pp	895 (pp) 8642	FALSE	pp	895 (pp) 8642	1
2094	0.25	pp	895 (pp) 8449	FALSE	pp	895 (pp) 8449	1
2095	0.25	pp	895 (pp) 8424	FALSE	pp	895 (pp) 8424	1
2096	0.25	pp	895 (pp) 8149	FALSE	pp	895 (pp) 8149	1
2097	0.25	pp	895 (pp) 8103	FALSE	pp	895 (pp) 8103	1
2098	0.25	pp	895 (pp) 7839	FALSE	pp	895 (pp) 7839	1
2099	0.25	pp	895 (pp) 7470	FALSE	pp	895 (pp) 7470	1
2100	0.25	pp	895 (pp) 7444	FALSE	pp	895 (pp) 7444	2
2101	0.25	pp	895 (pp) 7423	FALSE	pp	895 (pp) 7423	1
2102	0.25	pp	895 (pp) 7189	FALSE	pp	895 (pp) 7189	2
2103	0.25	pp	895 (pp) 6945	FALSE	pp	895 (pp) 6945	1
2104	0.25	pp	895 (pp) 6606	FALSE	pp	895 (pp) 6606	1
2105	0.25	pp	895 (pp) 6548	FALSE	pp	895 (pp) 6548	1
2106	0.25	pp	895 (pp) 6445	FALSE	pp	895 (pp) 6445	1
2107	0.25	pp	895 (pp) 5569	FALSE	pp	895 (pp) 5569	1
2108	0.25	pp	895 (pp) 5550	FALSE	pp	895 (pp) 5550	1
2109	0.25	pp	895 (pp) 4867	FALSE	pp	895 (pp) 4867	1
2110	0.25	pp	895 (pp) 4737	FALSE	pp	895 (pp) 4737	1
2111	0.25	pp	895 (pp) 4469	FALSE	pp	895 (pp) 4469	1
2112	0.25	pp	895 (pp) 4382	FALSE	pp	895 (pp) 4382	1
2113	0.25	pp	895 (pp) 3169	FALSE	pp	895 (pp) 3169	1
2114	0.25	pp	895 (pp) 3144	FALSE	pp	895 (pp) 3144	1
2115	0.25	pp	895 (pp) 3099	FALSE	pp	895 (pp) 3099	1
2116	0.25	pp	895 (pp) 3047	FALSE	pp	895 (pp) 3047	1
2117	0.25	pp	895 (pp) 2963	FALSE	pp	895 (pp) 2963	1
2118	0.25	pp	895 (pp) 2890	FALSE	pp	895 (pp) 2890	1
2119	0.25	pp	895 (pp) 2477	FALSE	pp	895 (pp) 2477	1
2120	0.25	pp	895 (pp) 2266	FALSE	pp	895 (pp) 2266	1
2121	0.25	pp	895 (pp) 2155	FALSE	pp	895 (pp) 2155	1
2122	0.25	pp	895 (pp) 2144	FALSE	pp	895 (pp) 2144	1
2123	0.25	pp	895 (pp) 2044	FALSE	pp	895 (pp) 2044	1
2124	0.25	pp	895 (pp) 2039	FALSE	pp	895 (pp) 2039	1
2125	0.25	pp	895 (pp) 2007	FALSE	pp	895 (pp) 2007	2
2126	0.25	pp	895 (pp) 1966	FALSE	pp	895 (pp) 1966	1
2127	0.25	pp	895 (pp) 1850	FALSE	pp	895 (pp) 1850	1
2128	0.25	pp	895 (pp) 1824	FALSE	pp	895 (pp) 1824	1
2129	0.25	pp	895 (pp) 1745	FALSE	pp	895 (pp) 1745	1
2130	0.25	pp	895 (pp) 1634	FALSE	pp	895 (pp) 1634	2
2131	0.25	pp	895 (pp) 1533	FALSE	pp	895 (pp) 1533	1
2132	0.25	pp	895 (pp) 1487	FALSE	pp	895 (pp) 1487	1
2133	0.25	pp	895 (pp) 13770	FALSE	pp	895 (pp) 13770	1
2134	0.25	pp	895 (pp) 1286	FALSE	pp	895 (pp) 1286	1
2135	0.25	pp	895 (pp) 12854	FALSE	pp	895 (pp) 12854	1
2136	0.25	pp	895 (pp) 11983	FALSE	pp	895 (pp) 11983	1
2137	0.25	pp	895 (pp) 10752	FALSE	pp	895 (pp) 10752	1
2138	0.25	pp	895 (pp) 1029	FALSE	pp	895 (pp) 1029	1
2139	0.25	pp	895 (pp) 10050	FALSE	pp	895 (pp) 10050	1
2140	0.25	pp	687 (pp) 9435	FALSE	pp	687 (pp) 9435	1
2141	0.25	pp	687 (pp) 9228	FALSE	pp	687 (pp) 9228	2
2142	0.25	pp	687 (pp) 895	FALSE	pp	687 (pp) 895	1
2143	0.25	pp	687 (pp) 8730	FALSE	pp	687 (pp) 8730	1
2144	0.25	pp	687 (pp) 8449	FALSE	pp	687 (pp) 8449	1
2145	0.25	pp	687 (pp) 8424	FALSE	pp	687 (pp) 8424	1
2146	0.25	pp	687 (pp) 8149	FALSE	pp	687 (pp) 8149	1
2147	0.25	pp	687 (pp) 7839	FALSE	pp	687 (pp) 7839	1
2148	0.25	pp	687 (pp) 7444	FALSE	pp	687 (pp) 7444	2
2149	0.25	pp	687 (pp) 7430	FALSE	pp	687 (pp) 7430	1
2150	0.25	pp	687 (pp) 7189	FALSE	pp	687 (pp) 7189	2
2151	0.25	pp	687 (pp) 6606	FALSE	pp	687 (pp) 6606	1
2152	0.25	pp	687 (pp) 6445	FALSE	pp	687 (pp) 6445	1
2153	0.25	pp	687 (pp) 5550	FALSE	pp	687 (pp) 5550	1
2154	0.25	pp	687 (pp) 4867	FALSE	pp	687 (pp) 4867	1
2155	0.25	pp	687 (pp) 4765	FALSE	pp	687 (pp) 4765	1
2156	0.25	pp	687 (pp) 4737	FALSE	pp	687 (pp) 4737	1
2157	0.25	pp	687 (pp) 4469	FALSE	pp	687 (pp) 4469	1
2158	0.25	pp	687 (pp) 4382	FALSE	pp	687 (pp) 4382	2
2159	0.25	pp	687 (pp) 4329	FALSE	pp	687 (pp) 4329	1
2160	0.25	pp	687 (pp) 4231	FALSE	pp	687 (pp) 4231	1
2161	0.25	pp	687 (pp) 3345	FALSE	pp	687 (pp) 3345	1
2162	0.25	pp	687 (pp) 3047	FALSE	pp	687 (pp) 3047	1
2163	0.25	pp	687 (pp) 2155	FALSE	pp	687 (pp) 2155	1
2164	0.25	pp	687 (pp) 2044	FALSE	pp	687 (pp) 2044	1
2165	0.25	pp	687 (pp) 2007	FALSE	pp	687 (pp) 2007	1
2166	0.25	pp	687 (pp) 1966	FALSE	pp	687 (pp) 1966	1
2167	0.25	pp	687 (pp) 1634	FALSE	pp	687 (pp) 1634	1
2168	0.25	pp	687 (pp) 13455	FALSE	pp	687 (pp) 13455	1
2169	0.25	pp	687 (pp) 1286	FALSE	pp	687 (pp) 1286	1
2170	0.25	pp	687 (pp) 12217	FALSE	pp	687 (pp) 12217	1
2171	0.25	pp	687 (pp) 10050	FALSE	pp	687 (pp) 10050	2
2172	0.25	pp	9362 (pp) 12680	FALSE	pp	9362 (pp) 12680	1
2173	0.25	pp	9362 (pp) 11249	FALSE	pp	9362 (pp) 11249	1
2174	0.25	pp	8795 (pp) 9362	FALSE	pp	8795 (pp) 9362	1
2175	0.25	pp	8795 (pp) 12680	FALSE	pp	8795 (pp) 12680	1
2176	0.25	pp	8795 (pp) 11249	FALSE	pp	8795 (pp) 11249	1
2177	0.25	pp	9375 (pp) 9951	FALSE	pp	9375 (pp) 9951	1
2178	0.25	pp	9375 (pp) 14248	FALSE	pp	9375 (pp) 14248	1
2179	0.25	pp	9375 (pp) 14137	FALSE	pp	9375 (pp) 14137	1
2180	0.25	pp	9375 (pp) 13657	FALSE	pp	9375 (pp) 13657	1
2181	0.25	pp	9375 (pp) 13559	FALSE	pp	9375 (pp) 13559	1
2182	0.25	pp	9375 (pp) 13444	FALSE	pp	9375 (pp) 13444	1
2183	0.25	pp	9375 (pp) 13339	FALSE	pp	9375 (pp) 13339	1
2184	0.25	pp	9375 (pp) 12918	FALSE	pp	9375 (pp) 12918	1
2185	0.25	pp	9375 (pp) 12902	FALSE	pp	9375 (pp) 12902	1
2186	0.25	pp	9375 (pp) 12841	FALSE	pp	9375 (pp) 12841	1
2187	0.25	pp	9375 (pp) 12680	FALSE	pp	9375 (pp) 12680	1
2188	0.25	pp	9375 (pp) 12531	FALSE	pp	9375 (pp) 12531	1
2189	0.25	pp	9375 (pp) 11984	FALSE	pp	9375 (pp) 11984	1
2190	0.25	pp	9375 (pp) 11928	FALSE	pp	9375 (pp) 11928	1
2191	0.25	pp	9375 (pp) 11796	FALSE	pp	9375 (pp) 11796	1
2192	0.25	pp	9375 (pp) 11676	FALSE	pp	9375 (pp) 11676	1
2193	0.25	pp	9375 (pp) 11452	FALSE	pp	9375 (pp) 11452	1
2194	0.25	pp	9375 (pp) 11286	FALSE	pp	9375 (pp) 11286	1
2195	0.25	pp	9375 (pp) 11009	FALSE	pp	9375 (pp) 11009	1
2196	0.25	pp	9375 (pp) 10767	FALSE	pp	9375 (pp) 10767	1
2197	0.25	pp	9375 (pp) 10294	FALSE	pp	9375 (pp) 10294	1
2198	0.25	pp	9375 (pp) 10079	FALSE	pp	9375 (pp) 10079	1
2199	0.25	pp	9016 (pp) 9951	FALSE	pp	9016 (pp) 9951	1
2200	0.25	pp	9016 (pp) 9375	FALSE	pp	9016 (pp) 9375	1
2201	0.25	pp	9016 (pp) 9037	FALSE	pp	9016 (pp) 9037	1
2202	0.25	pp	9016 (pp) 14248	FALSE	pp	9016 (pp) 14248	1
2203	0.25	pp	9016 (pp) 14137	FALSE	pp	9016 (pp) 14137	1
2204	0.25	pp	9016 (pp) 13657	FALSE	pp	9016 (pp) 13657	1
2205	0.25	pp	9016 (pp) 13559	FALSE	pp	9016 (pp) 13559	1
2206	0.25	pp	9016 (pp) 13444	FALSE	pp	9016 (pp) 13444	1
2207	0.25	pp	9016 (pp) 13339	FALSE	pp	9016 (pp) 13339	1
2208	0.25	pp	9016 (pp) 12918	FALSE	pp	9016 (pp) 12918	1
2209	0.25	pp	9016 (pp) 12902	FALSE	pp	9016 (pp) 12902	1
2210	0.25	pp	9016 (pp) 12841	FALSE	pp	9016 (pp) 12841	1
2211	0.25	pp	9016 (pp) 12680	FALSE	pp	9016 (pp) 12680	1
2212	0.25	pp	9016 (pp) 12531	FALSE	pp	9016 (pp) 12531	1
2213	0.25	pp	9016 (pp) 11984	FALSE	pp	9016 (pp) 11984	1
2214	0.25	pp	9016 (pp) 11928	FALSE	pp	9016 (pp) 11928	1
2215	0.25	pp	9016 (pp) 11796	FALSE	pp	9016 (pp) 11796	1
2216	0.25	pp	9016 (pp) 11676	FALSE	pp	9016 (pp) 11676	1
2217	0.25	pp	9016 (pp) 11452	FALSE	pp	9016 (pp) 11452	1
2218	0.25	pp	9016 (pp) 11286	FALSE	pp	9016 (pp) 11286	1
2219	0.25	pp	9016 (pp) 11009	FALSE	pp	9016 (pp) 11009	1
2220	0.25	pp	9016 (pp) 10767	FALSE	pp	9016 (pp) 10767	1
2221	0.25	pp	9016 (pp) 10294	FALSE	pp	9016 (pp) 10294	1
2222	0.25	pp	9016 (pp) 10079	FALSE	pp	9016 (pp) 10079	1
2223	0.25	pp	6063 (pp) 9951	FALSE	pp	6063 (pp) 9951	1
2224	0.25	pp	6063 (pp) 9375	FALSE	pp	6063 (pp) 9375	1
2225	0.25	pp	6063 (pp) 9037	FALSE	pp	6063 (pp) 9037	1
2226	0.25	pp	6063 (pp) 9016	FALSE	pp	6063 (pp) 9016	1
2227	0.25	pp	6063 (pp) 8570	FALSE	pp	6063 (pp) 8570	1
2228	0.25	pp	6063 (pp) 7319	FALSE	pp	6063 (pp) 7319	1
2229	0.25	pp	6063 (pp) 7126	FALSE	pp	6063 (pp) 7126	1
2230	0.25	pp	6063 (pp) 6490	FALSE	pp	6063 (pp) 6490	1
2231	0.25	pp	6063 (pp) 6223	FALSE	pp	6063 (pp) 6223	1
2232	0.25	pp	6063 (pp) 14248	FALSE	pp	6063 (pp) 14248	1
2233	0.25	pp	6063 (pp) 14137	FALSE	pp	6063 (pp) 14137	1
2234	0.25	pp	6063 (pp) 13657	FALSE	pp	6063 (pp) 13657	1
2235	0.25	pp	6063 (pp) 13559	FALSE	pp	6063 (pp) 13559	1
2236	0.25	pp	6063 (pp) 13444	FALSE	pp	6063 (pp) 13444	1
2237	0.25	pp	6063 (pp) 13339	FALSE	pp	6063 (pp) 13339	1
2238	0.25	pp	6063 (pp) 12918	FALSE	pp	6063 (pp) 12918	1
2239	0.25	pp	6063 (pp) 12902	FALSE	pp	6063 (pp) 12902	1
2240	0.25	pp	6063 (pp) 12841	FALSE	pp	6063 (pp) 12841	1
2241	0.25	pp	6063 (pp) 12680	FALSE	pp	6063 (pp) 12680	1
2242	0.25	pp	6063 (pp) 12531	FALSE	pp	6063 (pp) 12531	1
2243	0.25	pp	6063 (pp) 11984	FALSE	pp	6063 (pp) 11984	1
2244	0.25	pp	6063 (pp) 11928	FALSE	pp	6063 (pp) 11928	1
2245	0.25	pp	6063 (pp) 11796	FALSE	pp	6063 (pp) 11796	1
2246	0.25	pp	6063 (pp) 11676	FALSE	pp	6063 (pp) 11676	1
2247	0.25	pp	6063 (pp) 11452	FALSE	pp	6063 (pp) 11452	1
2248	0.25	pp	6063 (pp) 11286	FALSE	pp	6063 (pp) 11286	1
2249	0.25	pp	6063 (pp) 11009	FALSE	pp	6063 (pp) 11009	1
2250	0.25	pp	6063 (pp) 10767	FALSE	pp	6063 (pp) 10767	1
2251	0.25	pp	6063 (pp) 10294	FALSE	pp	6063 (pp) 10294	1
2252	0.25	pp	6063 (pp) 10079	FALSE	pp	6063 (pp) 10079	1
2253	0.25	pp	9263 (pp) 9552	FALSE	pp	9263 (pp) 9552	1
2254	0.25	pp	9263 (pp) 14724	FALSE	pp	9263 (pp) 14724	1
2255	0.25	pp	9263 (pp) 14248	FALSE	pp	9263 (pp) 14248	1
2256	0.25	pp	9263 (pp) 12841	FALSE	pp	9263 (pp) 12841	1
2257	0.25	pp	9263 (pp) 12680	FALSE	pp	9263 (pp) 12680	1
2258	0.25	pp	9263 (pp) 12246	FALSE	pp	9263 (pp) 12246	1
2259	0.25	pp	9263 (pp) 12084	FALSE	pp	9263 (pp) 12084	1
2260	0.25	pp	9263 (pp) 11703	FALSE	pp	9263 (pp) 11703	1
2261	0.25	pp	9263 (pp) 11286	FALSE	pp	9263 (pp) 11286	1
2262	0.25	pp	9263 (pp) 10767	FALSE	pp	9263 (pp) 10767	1
2263	0.25	pp	9263 (pp) 10436	FALSE	pp	9263 (pp) 10436	1
2264	0.25	pp	9263 (pp) 10256	FALSE	pp	9263 (pp) 10256	1
2265	0.25	pp	8396 (pp) 9552	FALSE	pp	8396 (pp) 9552	1
2266	0.25	pp	8396 (pp) 9263	FALSE	pp	8396 (pp) 9263	1
2267	0.25	pp	8396 (pp) 8637	FALSE	pp	8396 (pp) 8637	1
2268	0.25	pp	8396 (pp) 8570	FALSE	pp	8396 (pp) 8570	1
2269	0.25	pp	8396 (pp) 14724	FALSE	pp	8396 (pp) 14724	1
2270	0.25	pp	8396 (pp) 14248	FALSE	pp	8396 (pp) 14248	1
2271	0.25	pp	8396 (pp) 12841	FALSE	pp	8396 (pp) 12841	1
2272	0.25	pp	8396 (pp) 12680	FALSE	pp	8396 (pp) 12680	1
2273	0.25	pp	8396 (pp) 12246	FALSE	pp	8396 (pp) 12246	1
2274	0.25	pp	8396 (pp) 12084	FALSE	pp	8396 (pp) 12084	1
2275	0.25	pp	8396 (pp) 11703	FALSE	pp	8396 (pp) 11703	1
2276	0.25	pp	8396 (pp) 11286	FALSE	pp	8396 (pp) 11286	1
2277	0.25	pp	8396 (pp) 10767	FALSE	pp	8396 (pp) 10767	1
2278	0.25	pp	8396 (pp) 10436	FALSE	pp	8396 (pp) 10436	1
2279	0.25	pp	8396 (pp) 10256	FALSE	pp	8396 (pp) 10256	1
2280	0.25	pp	8300 (pp) 9552	FALSE	pp	8300 (pp) 9552	1
2281	0.25	pp	8300 (pp) 9263	FALSE	pp	8300 (pp) 9263	1
2282	0.25	pp	8300 (pp) 8637	FALSE	pp	8300 (pp) 8637	1
2283	0.25	pp	8300 (pp) 8570	FALSE	pp	8300 (pp) 8570	1
2284	0.25	pp	8300 (pp) 8396	FALSE	pp	8300 (pp) 8396	1
2285	0.25	pp	8300 (pp) 14724	FALSE	pp	8300 (pp) 14724	1
2286	0.25	pp	8300 (pp) 14248	FALSE	pp	8300 (pp) 14248	1
2287	0.25	pp	8300 (pp) 12841	FALSE	pp	8300 (pp) 12841	1
2288	0.25	pp	8300 (pp) 12680	FALSE	pp	8300 (pp) 12680	1
2289	0.25	pp	8300 (pp) 12246	FALSE	pp	8300 (pp) 12246	1
2290	0.25	pp	8300 (pp) 12084	FALSE	pp	8300 (pp) 12084	1
2291	0.25	pp	8300 (pp) 11703	FALSE	pp	8300 (pp) 11703	1
2292	0.25	pp	8300 (pp) 11286	FALSE	pp	8300 (pp) 11286	1
2293	0.25	pp	8300 (pp) 10767	FALSE	pp	8300 (pp) 10767	1
2294	0.25	pp	8300 (pp) 10436	FALSE	pp	8300 (pp) 10436	1
2295	0.25	pp	8300 (pp) 10256	FALSE	pp	8300 (pp) 10256	1
2296	0.25	pp	7208 (pp) 9552	FALSE	pp	7208 (pp) 9552	1
2297	0.25	pp	7208 (pp) 9263	FALSE	pp	7208 (pp) 9263	1
2298	0.25	pp	7208 (pp) 8637	FALSE	pp	7208 (pp) 8637	1
2299	0.25	pp	7208 (pp) 8570	FALSE	pp	7208 (pp) 8570	1
2300	0.25	pp	7208 (pp) 8396	FALSE	pp	7208 (pp) 8396	1
2301	0.25	pp	7208 (pp) 8300	FALSE	pp	7208 (pp) 8300	1
2302	0.25	pp	7208 (pp) 14724	FALSE	pp	7208 (pp) 14724	1
2303	0.25	pp	7208 (pp) 14248	FALSE	pp	7208 (pp) 14248	1
2304	0.25	pp	7208 (pp) 12841	FALSE	pp	7208 (pp) 12841	1
2305	0.25	pp	7208 (pp) 12680	FALSE	pp	7208 (pp) 12680	1
2306	0.25	pp	7208 (pp) 12246	FALSE	pp	7208 (pp) 12246	1
2307	0.25	pp	7208 (pp) 12084	FALSE	pp	7208 (pp) 12084	1
2308	0.25	pp	7208 (pp) 11703	FALSE	pp	7208 (pp) 11703	1
2309	0.25	pp	7208 (pp) 11286	FALSE	pp	7208 (pp) 11286	1
2310	0.25	pp	7208 (pp) 10767	FALSE	pp	7208 (pp) 10767	1
2311	0.25	pp	7208 (pp) 10436	FALSE	pp	7208 (pp) 10436	1
2312	0.25	pp	7208 (pp) 10256	FALSE	pp	7208 (pp) 10256	1
2313	0.25	pp	4040 (pp) 9552	FALSE	pp	4040 (pp) 9552	1
2314	0.25	pp	4040 (pp) 9263	FALSE	pp	4040 (pp) 9263	1
2315	0.25	pp	4040 (pp) 8637	FALSE	pp	4040 (pp) 8637	1
2316	0.25	pp	4040 (pp) 8570	FALSE	pp	4040 (pp) 8570	1
2317	0.25	pp	4040 (pp) 8396	FALSE	pp	4040 (pp) 8396	1
2318	0.25	pp	4040 (pp) 8300	FALSE	pp	4040 (pp) 8300	1
2319	0.25	pp	4040 (pp) 7208	FALSE	pp	4040 (pp) 7208	1
2320	0.25	pp	4040 (pp) 5925	FALSE	pp	4040 (pp) 5925	1
2321	0.25	pp	4040 (pp) 5511	FALSE	pp	4040 (pp) 5511	1
2322	0.25	pp	4040 (pp) 14724	FALSE	pp	4040 (pp) 14724	1
2323	0.25	pp	4040 (pp) 14248	FALSE	pp	4040 (pp) 14248	1
2324	0.25	pp	4040 (pp) 12841	FALSE	pp	4040 (pp) 12841	1
2325	0.25	pp	4040 (pp) 12680	FALSE	pp	4040 (pp) 12680	1
2326	0.25	pp	4040 (pp) 12246	FALSE	pp	4040 (pp) 12246	1
2327	0.25	pp	4040 (pp) 12084	FALSE	pp	4040 (pp) 12084	1
2328	0.25	pp	4040 (pp) 11703	FALSE	pp	4040 (pp) 11703	1
2329	0.25	pp	4040 (pp) 11286	FALSE	pp	4040 (pp) 11286	1
2330	0.25	pp	4040 (pp) 10767	FALSE	pp	4040 (pp) 10767	1
2331	0.25	pp	4040 (pp) 10436	FALSE	pp	4040 (pp) 10436	1
2332	0.25	pp	4040 (pp) 10256	FALSE	pp	4040 (pp) 10256	1
2333	0.25	pp	9951 (pp) 14896	FALSE	pp	9951 (pp) 14896	1
2334	0.25	pp	9951 (pp) 14791	FALSE	pp	9951 (pp) 14791	1
2335	0.25	pp	9951 (pp) 14775	FALSE	pp	9951 (pp) 14775	1
2336	0.25	pp	9951 (pp) 14594	FALSE	pp	9951 (pp) 14594	1
2337	0.25	pp	9951 (pp) 14485	FALSE	pp	9951 (pp) 14485	1
2338	0.25	pp	9951 (pp) 14392	FALSE	pp	9951 (pp) 14392	1
2339	0.25	pp	9951 (pp) 14327	FALSE	pp	9951 (pp) 14327	1
2340	0.25	pp	9951 (pp) 14248	FALSE	pp	9951 (pp) 14248	2
2341	0.25	pp	9951 (pp) 14137	FALSE	pp	9951 (pp) 14137	2
2342	0.25	pp	9951 (pp) 13827	FALSE	pp	9951 (pp) 13827	1
2343	0.25	pp	9951 (pp) 13657	FALSE	pp	9951 (pp) 13657	2
2344	0.25	pp	9951 (pp) 13559	FALSE	pp	9951 (pp) 13559	2
2345	0.25	pp	9951 (pp) 13444	FALSE	pp	9951 (pp) 13444	2
2346	0.25	pp	9951 (pp) 13339	FALSE	pp	9951 (pp) 13339	1
2347	0.25	pp	9951 (pp) 13212	FALSE	pp	9951 (pp) 13212	1
2348	0.25	pp	9951 (pp) 12918	FALSE	pp	9951 (pp) 12918	1
2349	0.25	pp	9951 (pp) 12902	FALSE	pp	9951 (pp) 12902	2
2350	0.25	pp	9951 (pp) 12875	FALSE	pp	9951 (pp) 12875	1
2351	0.25	pp	9951 (pp) 12841	FALSE	pp	9951 (pp) 12841	2
2352	0.25	pp	9951 (pp) 12680	FALSE	pp	9951 (pp) 12680	2
2353	0.25	pp	9951 (pp) 12531	FALSE	pp	9951 (pp) 12531	1
2354	0.25	pp	9951 (pp) 12262	FALSE	pp	9951 (pp) 12262	1
2355	0.25	pp	9951 (pp) 12217	FALSE	pp	9951 (pp) 12217	1
2356	0.25	pp	9951 (pp) 12084	FALSE	pp	9951 (pp) 12084	1
2357	0.25	pp	9951 (pp) 11984	FALSE	pp	9951 (pp) 11984	1
2358	0.25	pp	9951 (pp) 11928	FALSE	pp	9951 (pp) 11928	2
2359	0.25	pp	9951 (pp) 11796	FALSE	pp	9951 (pp) 11796	1
2360	0.25	pp	9951 (pp) 11676	FALSE	pp	9951 (pp) 11676	2
2361	0.25	pp	9951 (pp) 11635	FALSE	pp	9951 (pp) 11635	1
2362	0.25	pp	9951 (pp) 11528	FALSE	pp	9951 (pp) 11528	1
2363	0.25	pp	9951 (pp) 11286	FALSE	pp	9951 (pp) 11286	1
2364	0.25	pp	9951 (pp) 11258	FALSE	pp	9951 (pp) 11258	1
2365	0.25	pp	9951 (pp) 11145	FALSE	pp	9951 (pp) 11145	1
2366	0.25	pp	9951 (pp) 11054	FALSE	pp	9951 (pp) 11054	1
2367	0.25	pp	9951 (pp) 11009	FALSE	pp	9951 (pp) 11009	2
2368	0.25	pp	9951 (pp) 10767	FALSE	pp	9951 (pp) 10767	1
2369	0.25	pp	9951 (pp) 10686	FALSE	pp	9951 (pp) 10686	1
2370	0.25	pp	9951 (pp) 10436	FALSE	pp	9951 (pp) 10436	1
2371	0.25	pp	9951 (pp) 10294	FALSE	pp	9951 (pp) 10294	2
2372	0.25	pp	9951 (pp) 10256	FALSE	pp	9951 (pp) 10256	1
2373	0.25	pp	9951 (pp) 10150	FALSE	pp	9951 (pp) 10150	1
2374	0.25	pp	9951 (pp) 10079	FALSE	pp	9951 (pp) 10079	2
2375	0.25	pp	9951 (pp) 10048	FALSE	pp	9951 (pp) 10048	1
2376	0.25	pp	9552 (pp) 9951	FALSE	pp	9552 (pp) 9951	1
2377	0.25	pp	9552 (pp) 14896	FALSE	pp	9552 (pp) 14896	1
2378	0.25	pp	9552 (pp) 14791	FALSE	pp	9552 (pp) 14791	1
2379	0.25	pp	9552 (pp) 14775	FALSE	pp	9552 (pp) 14775	1
2380	0.25	pp	9552 (pp) 14724	FALSE	pp	9552 (pp) 14724	1
2381	0.25	pp	9552 (pp) 14594	FALSE	pp	9552 (pp) 14594	1
2382	0.25	pp	9552 (pp) 14485	FALSE	pp	9552 (pp) 14485	1
2383	0.25	pp	9552 (pp) 14392	FALSE	pp	9552 (pp) 14392	1
2384	0.25	pp	9552 (pp) 14327	FALSE	pp	9552 (pp) 14327	1
2385	0.25	pp	9552 (pp) 14248	FALSE	pp	9552 (pp) 14248	2
2386	0.25	pp	9552 (pp) 14137	FALSE	pp	9552 (pp) 14137	1
2387	0.25	pp	9552 (pp) 13827	FALSE	pp	9552 (pp) 13827	1
2388	0.25	pp	9552 (pp) 13657	FALSE	pp	9552 (pp) 13657	1
2389	0.25	pp	9552 (pp) 13559	FALSE	pp	9552 (pp) 13559	1
2390	0.25	pp	9552 (pp) 13444	FALSE	pp	9552 (pp) 13444	1
2391	0.25	pp	9552 (pp) 13212	FALSE	pp	9552 (pp) 13212	1
2392	0.25	pp	9552 (pp) 12902	FALSE	pp	9552 (pp) 12902	1
2393	0.25	pp	9552 (pp) 12875	FALSE	pp	9552 (pp) 12875	1
2394	0.25	pp	9552 (pp) 12841	FALSE	pp	9552 (pp) 12841	2
2395	0.25	pp	9552 (pp) 12680	FALSE	pp	9552 (pp) 12680	2
2396	0.25	pp	9552 (pp) 12262	FALSE	pp	9552 (pp) 12262	1
2397	0.25	pp	9552 (pp) 12246	FALSE	pp	9552 (pp) 12246	1
2398	0.25	pp	9552 (pp) 12217	FALSE	pp	9552 (pp) 12217	1
2399	0.25	pp	9552 (pp) 12084	FALSE	pp	9552 (pp) 12084	2
2400	0.25	pp	9552 (pp) 11928	FALSE	pp	9552 (pp) 11928	1
2401	0.25	pp	9552 (pp) 11703	FALSE	pp	9552 (pp) 11703	1
2402	0.25	pp	9552 (pp) 11676	FALSE	pp	9552 (pp) 11676	1
2403	0.25	pp	9552 (pp) 11635	FALSE	pp	9552 (pp) 11635	1
2404	0.25	pp	9552 (pp) 11528	FALSE	pp	9552 (pp) 11528	1
2405	0.25	pp	9552 (pp) 11286	FALSE	pp	9552 (pp) 11286	1
2406	0.25	pp	9552 (pp) 11258	FALSE	pp	9552 (pp) 11258	1
2407	0.25	pp	9552 (pp) 11145	FALSE	pp	9552 (pp) 11145	1
2408	0.25	pp	9552 (pp) 11054	FALSE	pp	9552 (pp) 11054	1
2409	0.25	pp	9552 (pp) 11009	FALSE	pp	9552 (pp) 11009	1
2410	0.25	pp	9552 (pp) 10767	FALSE	pp	9552 (pp) 10767	1
2411	0.25	pp	9552 (pp) 10686	FALSE	pp	9552 (pp) 10686	1
2412	0.25	pp	9552 (pp) 10436	FALSE	pp	9552 (pp) 10436	2
2413	0.25	pp	9552 (pp) 10294	FALSE	pp	9552 (pp) 10294	1
2414	0.25	pp	9552 (pp) 10256	FALSE	pp	9552 (pp) 10256	2
2415	0.25	pp	9552 (pp) 10150	FALSE	pp	9552 (pp) 10150	1
2416	0.25	pp	9552 (pp) 10079	FALSE	pp	9552 (pp) 10079	1
2417	0.25	pp	9552 (pp) 10048	FALSE	pp	9552 (pp) 10048	1
2418	0.25	pp	9518 (pp) 9951	FALSE	pp	9518 (pp) 9951	1
2419	0.25	pp	9518 (pp) 9552	FALSE	pp	9518 (pp) 9552	1
2420	0.25	pp	9518 (pp) 14896	FALSE	pp	9518 (pp) 14896	1
2421	0.25	pp	9518 (pp) 14791	FALSE	pp	9518 (pp) 14791	1
2422	0.25	pp	9518 (pp) 14775	FALSE	pp	9518 (pp) 14775	1
2423	0.25	pp	9518 (pp) 14594	FALSE	pp	9518 (pp) 14594	1
2424	0.25	pp	9518 (pp) 14485	FALSE	pp	9518 (pp) 14485	1
2425	0.25	pp	9518 (pp) 14392	FALSE	pp	9518 (pp) 14392	1
2426	0.25	pp	9518 (pp) 14327	FALSE	pp	9518 (pp) 14327	1
2427	0.25	pp	9518 (pp) 14248	FALSE	pp	9518 (pp) 14248	1
2428	0.25	pp	9518 (pp) 14137	FALSE	pp	9518 (pp) 14137	1
2429	0.25	pp	9518 (pp) 13827	FALSE	pp	9518 (pp) 13827	1
2430	0.25	pp	9518 (pp) 13657	FALSE	pp	9518 (pp) 13657	1
2431	0.25	pp	9518 (pp) 13559	FALSE	pp	9518 (pp) 13559	1
2432	0.25	pp	9518 (pp) 13444	FALSE	pp	9518 (pp) 13444	1
2433	0.25	pp	9518 (pp) 13212	FALSE	pp	9518 (pp) 13212	1
2434	0.25	pp	9518 (pp) 12902	FALSE	pp	9518 (pp) 12902	1
2435	0.25	pp	9518 (pp) 12875	FALSE	pp	9518 (pp) 12875	1
2436	0.25	pp	9518 (pp) 12841	FALSE	pp	9518 (pp) 12841	1
2437	0.25	pp	9518 (pp) 12680	FALSE	pp	9518 (pp) 12680	1
2438	0.25	pp	9518 (pp) 12262	FALSE	pp	9518 (pp) 12262	1
2439	0.25	pp	9518 (pp) 12217	FALSE	pp	9518 (pp) 12217	1
2440	0.25	pp	9518 (pp) 12084	FALSE	pp	9518 (pp) 12084	1
2441	0.25	pp	9518 (pp) 11928	FALSE	pp	9518 (pp) 11928	1
2442	0.25	pp	9518 (pp) 11676	FALSE	pp	9518 (pp) 11676	1
2443	0.25	pp	9518 (pp) 11635	FALSE	pp	9518 (pp) 11635	1
2444	0.25	pp	9518 (pp) 11528	FALSE	pp	9518 (pp) 11528	1
2445	0.25	pp	9518 (pp) 11258	FALSE	pp	9518 (pp) 11258	1
2446	0.25	pp	9518 (pp) 11145	FALSE	pp	9518 (pp) 11145	1
2447	0.25	pp	9518 (pp) 11054	FALSE	pp	9518 (pp) 11054	1
2448	0.25	pp	9518 (pp) 11009	FALSE	pp	9518 (pp) 11009	1
2449	0.25	pp	9518 (pp) 10686	FALSE	pp	9518 (pp) 10686	1
2450	0.25	pp	9518 (pp) 10436	FALSE	pp	9518 (pp) 10436	1
2451	0.25	pp	9518 (pp) 10294	FALSE	pp	9518 (pp) 10294	1
2452	0.25	pp	9518 (pp) 10256	FALSE	pp	9518 (pp) 10256	1
2453	0.25	pp	9518 (pp) 10150	FALSE	pp	9518 (pp) 10150	1
2454	0.25	pp	9518 (pp) 10079	FALSE	pp	9518 (pp) 10079	1
2455	0.25	pp	9518 (pp) 10048	FALSE	pp	9518 (pp) 10048	1
2456	0.25	pp	9037 (pp) 9951	FALSE	pp	9037 (pp) 9951	2
2457	0.25	pp	9037 (pp) 9552	FALSE	pp	9037 (pp) 9552	1
2458	0.25	pp	9037 (pp) 9518	FALSE	pp	9037 (pp) 9518	1
2459	0.25	pp	9037 (pp) 9375	FALSE	pp	9037 (pp) 9375	1
2460	0.25	pp	9037 (pp) 14896	FALSE	pp	9037 (pp) 14896	1
2461	0.25	pp	9037 (pp) 14791	FALSE	pp	9037 (pp) 14791	1
2462	0.25	pp	9037 (pp) 14775	FALSE	pp	9037 (pp) 14775	1
2463	0.25	pp	9037 (pp) 14594	FALSE	pp	9037 (pp) 14594	1
2464	0.25	pp	9037 (pp) 14485	FALSE	pp	9037 (pp) 14485	1
2465	0.25	pp	9037 (pp) 14392	FALSE	pp	9037 (pp) 14392	1
2466	0.25	pp	9037 (pp) 14327	FALSE	pp	9037 (pp) 14327	1
2467	0.25	pp	9037 (pp) 14248	FALSE	pp	9037 (pp) 14248	2
2468	0.25	pp	9037 (pp) 14137	FALSE	pp	9037 (pp) 14137	2
2469	0.25	pp	9037 (pp) 13827	FALSE	pp	9037 (pp) 13827	1
2470	0.25	pp	9037 (pp) 13657	FALSE	pp	9037 (pp) 13657	2
2471	0.25	pp	9037 (pp) 13559	FALSE	pp	9037 (pp) 13559	2
2472	0.25	pp	9037 (pp) 13444	FALSE	pp	9037 (pp) 13444	2
2473	0.25	pp	9037 (pp) 13339	FALSE	pp	9037 (pp) 13339	1
2474	0.25	pp	9037 (pp) 13212	FALSE	pp	9037 (pp) 13212	1
2475	0.25	pp	9037 (pp) 12918	FALSE	pp	9037 (pp) 12918	1
2476	0.25	pp	9037 (pp) 12902	FALSE	pp	9037 (pp) 12902	2
2477	0.25	pp	9037 (pp) 12875	FALSE	pp	9037 (pp) 12875	1
2478	0.25	pp	9037 (pp) 12841	FALSE	pp	9037 (pp) 12841	2
2479	0.25	pp	9037 (pp) 12680	FALSE	pp	9037 (pp) 12680	2
2480	0.25	pp	9037 (pp) 12531	FALSE	pp	9037 (pp) 12531	1
2481	0.25	pp	9037 (pp) 12262	FALSE	pp	9037 (pp) 12262	1
2482	0.25	pp	9037 (pp) 12217	FALSE	pp	9037 (pp) 12217	1
2483	0.25	pp	9037 (pp) 12084	FALSE	pp	9037 (pp) 12084	1
2484	0.25	pp	9037 (pp) 11984	FALSE	pp	9037 (pp) 11984	1
2485	0.25	pp	9037 (pp) 11928	FALSE	pp	9037 (pp) 11928	2
2486	0.25	pp	9037 (pp) 11796	FALSE	pp	9037 (pp) 11796	1
2487	0.25	pp	9037 (pp) 11676	FALSE	pp	9037 (pp) 11676	2
2488	0.25	pp	9037 (pp) 11635	FALSE	pp	9037 (pp) 11635	1
2489	0.25	pp	9037 (pp) 11528	FALSE	pp	9037 (pp) 11528	1
2490	0.25	pp	9037 (pp) 11452	FALSE	pp	9037 (pp) 11452	1
2491	0.25	pp	9037 (pp) 11286	FALSE	pp	9037 (pp) 11286	1
2492	0.25	pp	9037 (pp) 11258	FALSE	pp	9037 (pp) 11258	1
2493	0.25	pp	9037 (pp) 11145	FALSE	pp	9037 (pp) 11145	1
2494	0.25	pp	9037 (pp) 11054	FALSE	pp	9037 (pp) 11054	1
2495	0.25	pp	9037 (pp) 11009	FALSE	pp	9037 (pp) 11009	2
2496	0.25	pp	9037 (pp) 10767	FALSE	pp	9037 (pp) 10767	1
2497	0.25	pp	9037 (pp) 10686	FALSE	pp	9037 (pp) 10686	1
2498	0.25	pp	9037 (pp) 10436	FALSE	pp	9037 (pp) 10436	1
2499	0.25	pp	9037 (pp) 10294	FALSE	pp	9037 (pp) 10294	2
2500	0.25	pp	9037 (pp) 10256	FALSE	pp	9037 (pp) 10256	1
2501	0.25	pp	9037 (pp) 10150	FALSE	pp	9037 (pp) 10150	1
2502	0.25	pp	9037 (pp) 10079	FALSE	pp	9037 (pp) 10079	2
2503	0.25	pp	9037 (pp) 10048	FALSE	pp	9037 (pp) 10048	1
2504	0.25	pp	8870 (pp) 9951	FALSE	pp	8870 (pp) 9951	1
2505	0.25	pp	8870 (pp) 9552	FALSE	pp	8870 (pp) 9552	1
2506	0.25	pp	8870 (pp) 9518	FALSE	pp	8870 (pp) 9518	1
2507	0.25	pp	8870 (pp) 9037	FALSE	pp	8870 (pp) 9037	1
2508	0.25	pp	8870 (pp) 14896	FALSE	pp	8870 (pp) 14896	1
2509	0.25	pp	8870 (pp) 14791	FALSE	pp	8870 (pp) 14791	1
2510	0.25	pp	8870 (pp) 14775	FALSE	pp	8870 (pp) 14775	1
2511	0.25	pp	8870 (pp) 14594	FALSE	pp	8870 (pp) 14594	1
2512	0.25	pp	8870 (pp) 14485	FALSE	pp	8870 (pp) 14485	1
2513	0.25	pp	8870 (pp) 14392	FALSE	pp	8870 (pp) 14392	1
2514	0.25	pp	8870 (pp) 14327	FALSE	pp	8870 (pp) 14327	1
2515	0.25	pp	8870 (pp) 14248	FALSE	pp	8870 (pp) 14248	1
2516	0.25	pp	8870 (pp) 14137	FALSE	pp	8870 (pp) 14137	1
2517	0.25	pp	8870 (pp) 13827	FALSE	pp	8870 (pp) 13827	1
2518	0.25	pp	8870 (pp) 13657	FALSE	pp	8870 (pp) 13657	1
2519	0.25	pp	8870 (pp) 13559	FALSE	pp	8870 (pp) 13559	1
2520	0.25	pp	8870 (pp) 13444	FALSE	pp	8870 (pp) 13444	1
2521	0.25	pp	8870 (pp) 13212	FALSE	pp	8870 (pp) 13212	1
2522	0.25	pp	8870 (pp) 12902	FALSE	pp	8870 (pp) 12902	1
2523	0.25	pp	8870 (pp) 12875	FALSE	pp	8870 (pp) 12875	1
2524	0.25	pp	8870 (pp) 12841	FALSE	pp	8870 (pp) 12841	1
2525	0.25	pp	8870 (pp) 12680	FALSE	pp	8870 (pp) 12680	1
2526	0.25	pp	8870 (pp) 12262	FALSE	pp	8870 (pp) 12262	1
2527	0.25	pp	8870 (pp) 12217	FALSE	pp	8870 (pp) 12217	1
2528	0.25	pp	8870 (pp) 12084	FALSE	pp	8870 (pp) 12084	1
2529	0.25	pp	8870 (pp) 11928	FALSE	pp	8870 (pp) 11928	1
2530	0.25	pp	8870 (pp) 11676	FALSE	pp	8870 (pp) 11676	1
2531	0.25	pp	8870 (pp) 11635	FALSE	pp	8870 (pp) 11635	1
2532	0.25	pp	8870 (pp) 11528	FALSE	pp	8870 (pp) 11528	1
2533	0.25	pp	8870 (pp) 11258	FALSE	pp	8870 (pp) 11258	1
2534	0.25	pp	8870 (pp) 11145	FALSE	pp	8870 (pp) 11145	1
2535	0.25	pp	8870 (pp) 11054	FALSE	pp	8870 (pp) 11054	1
2536	0.25	pp	8870 (pp) 11009	FALSE	pp	8870 (pp) 11009	1
2537	0.25	pp	8870 (pp) 10686	FALSE	pp	8870 (pp) 10686	1
2538	0.25	pp	8870 (pp) 10436	FALSE	pp	8870 (pp) 10436	1
2539	0.25	pp	8870 (pp) 10294	FALSE	pp	8870 (pp) 10294	1
2540	0.25	pp	8870 (pp) 10256	FALSE	pp	8870 (pp) 10256	1
2541	0.25	pp	8870 (pp) 10150	FALSE	pp	8870 (pp) 10150	1
2542	0.25	pp	8870 (pp) 10079	FALSE	pp	8870 (pp) 10079	1
2543	0.25	pp	8870 (pp) 10048	FALSE	pp	8870 (pp) 10048	1
2544	0.25	pp	8637 (pp) 9951	FALSE	pp	8637 (pp) 9951	1
2545	0.25	pp	8637 (pp) 9552	FALSE	pp	8637 (pp) 9552	2
2546	0.25	pp	8637 (pp) 9518	FALSE	pp	8637 (pp) 9518	1
2547	0.25	pp	8637 (pp) 9263	FALSE	pp	8637 (pp) 9263	1
2548	0.25	pp	8637 (pp) 9037	FALSE	pp	8637 (pp) 9037	1
2549	0.25	pp	8637 (pp) 8870	FALSE	pp	8637 (pp) 8870	1
2550	0.25	pp	8637 (pp) 14896	FALSE	pp	8637 (pp) 14896	1
2551	0.25	pp	8637 (pp) 14791	FALSE	pp	8637 (pp) 14791	1
2552	0.25	pp	8637 (pp) 14775	FALSE	pp	8637 (pp) 14775	1
2553	0.25	pp	8637 (pp) 14724	FALSE	pp	8637 (pp) 14724	1
2554	0.25	pp	8637 (pp) 14594	FALSE	pp	8637 (pp) 14594	1
2555	0.25	pp	8637 (pp) 14485	FALSE	pp	8637 (pp) 14485	1
2556	0.25	pp	8637 (pp) 14392	FALSE	pp	8637 (pp) 14392	1
2557	0.25	pp	8637 (pp) 14327	FALSE	pp	8637 (pp) 14327	1
2558	0.25	pp	8637 (pp) 14248	FALSE	pp	8637 (pp) 14248	2
2559	0.25	pp	8637 (pp) 14137	FALSE	pp	8637 (pp) 14137	1
2560	0.25	pp	8637 (pp) 13827	FALSE	pp	8637 (pp) 13827	1
2561	0.25	pp	8637 (pp) 13657	FALSE	pp	8637 (pp) 13657	1
2562	0.25	pp	8637 (pp) 13559	FALSE	pp	8637 (pp) 13559	1
2563	0.25	pp	8637 (pp) 13444	FALSE	pp	8637 (pp) 13444	1
2564	0.25	pp	8637 (pp) 13212	FALSE	pp	8637 (pp) 13212	1
2565	0.25	pp	8637 (pp) 12902	FALSE	pp	8637 (pp) 12902	1
2566	0.25	pp	8637 (pp) 12875	FALSE	pp	8637 (pp) 12875	1
2567	0.25	pp	8637 (pp) 12841	FALSE	pp	8637 (pp) 12841	2
2568	0.25	pp	8637 (pp) 12680	FALSE	pp	8637 (pp) 12680	2
2569	0.25	pp	8637 (pp) 12262	FALSE	pp	8637 (pp) 12262	1
2570	0.25	pp	8637 (pp) 12246	FALSE	pp	8637 (pp) 12246	1
2571	0.25	pp	8637 (pp) 12217	FALSE	pp	8637 (pp) 12217	1
2572	0.25	pp	8637 (pp) 12084	FALSE	pp	8637 (pp) 12084	2
2573	0.25	pp	8637 (pp) 11928	FALSE	pp	8637 (pp) 11928	1
2574	0.25	pp	8637 (pp) 11703	FALSE	pp	8637 (pp) 11703	1
2575	0.25	pp	8637 (pp) 11676	FALSE	pp	8637 (pp) 11676	1
2576	0.25	pp	8637 (pp) 11635	FALSE	pp	8637 (pp) 11635	1
2577	0.25	pp	8637 (pp) 11528	FALSE	pp	8637 (pp) 11528	1
2578	0.25	pp	8637 (pp) 11286	FALSE	pp	8637 (pp) 11286	1
2579	0.25	pp	8637 (pp) 11258	FALSE	pp	8637 (pp) 11258	1
2580	0.25	pp	8637 (pp) 11145	FALSE	pp	8637 (pp) 11145	1
2581	0.25	pp	8637 (pp) 11054	FALSE	pp	8637 (pp) 11054	1
2582	0.25	pp	8637 (pp) 11009	FALSE	pp	8637 (pp) 11009	1
2583	0.25	pp	8637 (pp) 10767	FALSE	pp	8637 (pp) 10767	1
2584	0.25	pp	8637 (pp) 10686	FALSE	pp	8637 (pp) 10686	1
2585	0.25	pp	8637 (pp) 10436	FALSE	pp	8637 (pp) 10436	2
2586	0.25	pp	8637 (pp) 10294	FALSE	pp	8637 (pp) 10294	1
2587	0.25	pp	8637 (pp) 10256	FALSE	pp	8637 (pp) 10256	2
2588	0.25	pp	8637 (pp) 10150	FALSE	pp	8637 (pp) 10150	1
2589	0.25	pp	8637 (pp) 10079	FALSE	pp	8637 (pp) 10079	1
2590	0.25	pp	8637 (pp) 10048	FALSE	pp	8637 (pp) 10048	1
2591	0.25	pp	8589 (pp) 9951	FALSE	pp	8589 (pp) 9951	1
2592	0.25	pp	8589 (pp) 9552	FALSE	pp	8589 (pp) 9552	1
2593	0.25	pp	8589 (pp) 9518	FALSE	pp	8589 (pp) 9518	1
2594	0.25	pp	8589 (pp) 9037	FALSE	pp	8589 (pp) 9037	1
2595	0.25	pp	8589 (pp) 8870	FALSE	pp	8589 (pp) 8870	1
2596	0.25	pp	8589 (pp) 8637	FALSE	pp	8589 (pp) 8637	1
2597	0.25	pp	8589 (pp) 14896	FALSE	pp	8589 (pp) 14896	1
2598	0.25	pp	8589 (pp) 14791	FALSE	pp	8589 (pp) 14791	1
2599	0.25	pp	8589 (pp) 14775	FALSE	pp	8589 (pp) 14775	1
2600	0.25	pp	8589 (pp) 14594	FALSE	pp	8589 (pp) 14594	1
2601	0.25	pp	8589 (pp) 14485	FALSE	pp	8589 (pp) 14485	1
2602	0.25	pp	8589 (pp) 14392	FALSE	pp	8589 (pp) 14392	1
2603	0.25	pp	8589 (pp) 14327	FALSE	pp	8589 (pp) 14327	1
2604	0.25	pp	8589 (pp) 14248	FALSE	pp	8589 (pp) 14248	1
2605	0.25	pp	8589 (pp) 14137	FALSE	pp	8589 (pp) 14137	1
2606	0.25	pp	8589 (pp) 13827	FALSE	pp	8589 (pp) 13827	1
2607	0.25	pp	8589 (pp) 13657	FALSE	pp	8589 (pp) 13657	1
2608	0.25	pp	8589 (pp) 13559	FALSE	pp	8589 (pp) 13559	1
2609	0.25	pp	8589 (pp) 13444	FALSE	pp	8589 (pp) 13444	1
2610	0.25	pp	8589 (pp) 13212	FALSE	pp	8589 (pp) 13212	1
2611	0.25	pp	8589 (pp) 12902	FALSE	pp	8589 (pp) 12902	1
2612	0.25	pp	8589 (pp) 12875	FALSE	pp	8589 (pp) 12875	1
2613	0.25	pp	8589 (pp) 12841	FALSE	pp	8589 (pp) 12841	1
2614	0.25	pp	8589 (pp) 12680	FALSE	pp	8589 (pp) 12680	1
2615	0.25	pp	8589 (pp) 12262	FALSE	pp	8589 (pp) 12262	1
2616	0.25	pp	8589 (pp) 12217	FALSE	pp	8589 (pp) 12217	1
2617	0.25	pp	8589 (pp) 12084	FALSE	pp	8589 (pp) 12084	1
2618	0.25	pp	8589 (pp) 11928	FALSE	pp	8589 (pp) 11928	1
2619	0.25	pp	8589 (pp) 11676	FALSE	pp	8589 (pp) 11676	1
2620	0.25	pp	8589 (pp) 11635	FALSE	pp	8589 (pp) 11635	1
2621	0.25	pp	8589 (pp) 11528	FALSE	pp	8589 (pp) 11528	1
2622	0.25	pp	8589 (pp) 11258	FALSE	pp	8589 (pp) 11258	1
2623	0.25	pp	8589 (pp) 11145	FALSE	pp	8589 (pp) 11145	1
2624	0.25	pp	8589 (pp) 11054	FALSE	pp	8589 (pp) 11054	1
2625	0.25	pp	8589 (pp) 11009	FALSE	pp	8589 (pp) 11009	1
2626	0.25	pp	8589 (pp) 10686	FALSE	pp	8589 (pp) 10686	1
2627	0.25	pp	8589 (pp) 10436	FALSE	pp	8589 (pp) 10436	1
2628	0.25	pp	8589 (pp) 10294	FALSE	pp	8589 (pp) 10294	1
2629	0.25	pp	8589 (pp) 10256	FALSE	pp	8589 (pp) 10256	1
2630	0.25	pp	8589 (pp) 10150	FALSE	pp	8589 (pp) 10150	1
2631	0.25	pp	8589 (pp) 10079	FALSE	pp	8589 (pp) 10079	1
2632	0.25	pp	8589 (pp) 10048	FALSE	pp	8589 (pp) 10048	1
2633	0.25	pp	8570 (pp) 9951	FALSE	pp	8570 (pp) 9951	2
2634	0.25	pp	8570 (pp) 9552	FALSE	pp	8570 (pp) 9552	2
2635	0.25	pp	8570 (pp) 9518	FALSE	pp	8570 (pp) 9518	1
2636	0.25	pp	8570 (pp) 9375	FALSE	pp	8570 (pp) 9375	1
2637	0.25	pp	8570 (pp) 9263	FALSE	pp	8570 (pp) 9263	1
2638	0.25	pp	8570 (pp) 9037	FALSE	pp	8570 (pp) 9037	2
2639	0.25	pp	8570 (pp) 9016	FALSE	pp	8570 (pp) 9016	1
2640	0.25	pp	8570 (pp) 8870	FALSE	pp	8570 (pp) 8870	1
2641	0.25	pp	8570 (pp) 8637	FALSE	pp	8570 (pp) 8637	2
2642	0.25	pp	8570 (pp) 8589	FALSE	pp	8570 (pp) 8589	1
2643	0.25	pp	8570 (pp) 14896	FALSE	pp	8570 (pp) 14896	1
2644	0.25	pp	8570 (pp) 14791	FALSE	pp	8570 (pp) 14791	1
2645	0.25	pp	8570 (pp) 14775	FALSE	pp	8570 (pp) 14775	1
2646	0.25	pp	8570 (pp) 14724	FALSE	pp	8570 (pp) 14724	1
2647	0.25	pp	8570 (pp) 14594	FALSE	pp	8570 (pp) 14594	1
2648	0.25	pp	8570 (pp) 14485	FALSE	pp	8570 (pp) 14485	1
2649	0.25	pp	8570 (pp) 14392	FALSE	pp	8570 (pp) 14392	1
2650	0.25	pp	8570 (pp) 14327	FALSE	pp	8570 (pp) 14327	1
2651	0.25	pp	8570 (pp) 14248	FALSE	pp	8570 (pp) 14248	3
2652	0.25	pp	8570 (pp) 14137	FALSE	pp	8570 (pp) 14137	2
2653	0.25	pp	8570 (pp) 13827	FALSE	pp	8570 (pp) 13827	1
2654	0.25	pp	8570 (pp) 13657	FALSE	pp	8570 (pp) 13657	2
2655	0.25	pp	8570 (pp) 13559	FALSE	pp	8570 (pp) 13559	2
2656	0.25	pp	8570 (pp) 13444	FALSE	pp	8570 (pp) 13444	2
2657	0.25	pp	8570 (pp) 13339	FALSE	pp	8570 (pp) 13339	1
2658	0.25	pp	8570 (pp) 13212	FALSE	pp	8570 (pp) 13212	1
2659	0.25	pp	8570 (pp) 12918	FALSE	pp	8570 (pp) 12918	1
2660	0.25	pp	8570 (pp) 12902	FALSE	pp	8570 (pp) 12902	2
2661	0.25	pp	8570 (pp) 12875	FALSE	pp	8570 (pp) 12875	1
2662	0.25	pp	8570 (pp) 12841	FALSE	pp	8570 (pp) 12841	3
2663	0.25	pp	8570 (pp) 12680	FALSE	pp	8570 (pp) 12680	3
2664	0.25	pp	8570 (pp) 12531	FALSE	pp	8570 (pp) 12531	1
2665	0.25	pp	8570 (pp) 12262	FALSE	pp	8570 (pp) 12262	1
2666	0.25	pp	8570 (pp) 12246	FALSE	pp	8570 (pp) 12246	1
2667	0.25	pp	8570 (pp) 12217	FALSE	pp	8570 (pp) 12217	1
2668	0.25	pp	8570 (pp) 12084	FALSE	pp	8570 (pp) 12084	2
2669	0.25	pp	8570 (pp) 11984	FALSE	pp	8570 (pp) 11984	1
2670	0.25	pp	8570 (pp) 11928	FALSE	pp	8570 (pp) 11928	2
2671	0.25	pp	8570 (pp) 11796	FALSE	pp	8570 (pp) 11796	1
2672	0.25	pp	8570 (pp) 11703	FALSE	pp	8570 (pp) 11703	1
2673	0.25	pp	8570 (pp) 11676	FALSE	pp	8570 (pp) 11676	2
2674	0.25	pp	8570 (pp) 11635	FALSE	pp	8570 (pp) 11635	1
2675	0.25	pp	8570 (pp) 11528	FALSE	pp	8570 (pp) 11528	1
2676	0.25	pp	8570 (pp) 11452	FALSE	pp	8570 (pp) 11452	1
2677	0.25	pp	8570 (pp) 11286	FALSE	pp	8570 (pp) 11286	2
2678	0.25	pp	8570 (pp) 11258	FALSE	pp	8570 (pp) 11258	1
2679	0.25	pp	8570 (pp) 11145	FALSE	pp	8570 (pp) 11145	1
2680	0.25	pp	8570 (pp) 11054	FALSE	pp	8570 (pp) 11054	1
2681	0.25	pp	8570 (pp) 11009	FALSE	pp	8570 (pp) 11009	2
2682	0.25	pp	8570 (pp) 10767	FALSE	pp	8570 (pp) 10767	2
2683	0.25	pp	8570 (pp) 10686	FALSE	pp	8570 (pp) 10686	1
2684	0.25	pp	8570 (pp) 10436	FALSE	pp	8570 (pp) 10436	2
2685	0.25	pp	8570 (pp) 10294	FALSE	pp	8570 (pp) 10294	2
2686	0.25	pp	8570 (pp) 10256	FALSE	pp	8570 (pp) 10256	2
2687	0.25	pp	8570 (pp) 10150	FALSE	pp	8570 (pp) 10150	1
2688	0.25	pp	8570 (pp) 10079	FALSE	pp	8570 (pp) 10079	2
2689	0.25	pp	8570 (pp) 10048	FALSE	pp	8570 (pp) 10048	1
2690	0.25	pp	7319 (pp) 9951	FALSE	pp	7319 (pp) 9951	2
2691	0.25	pp	7319 (pp) 9552	FALSE	pp	7319 (pp) 9552	1
2692	0.25	pp	7319 (pp) 9518	FALSE	pp	7319 (pp) 9518	1
2693	0.25	pp	7319 (pp) 9375	FALSE	pp	7319 (pp) 9375	1
2694	0.25	pp	7319 (pp) 9037	FALSE	pp	7319 (pp) 9037	2
2695	0.25	pp	7319 (pp) 9016	FALSE	pp	7319 (pp) 9016	1
2696	0.25	pp	7319 (pp) 8870	FALSE	pp	7319 (pp) 8870	1
2697	0.25	pp	7319 (pp) 8637	FALSE	pp	7319 (pp) 8637	1
2698	0.25	pp	7319 (pp) 8589	FALSE	pp	7319 (pp) 8589	1
2699	0.25	pp	7319 (pp) 8570	FALSE	pp	7319 (pp) 8570	2
2700	0.25	pp	7319 (pp) 8021	FALSE	pp	7319 (pp) 8021	1
2701	0.25	pp	7319 (pp) 14896	FALSE	pp	7319 (pp) 14896	1
2702	0.25	pp	7319 (pp) 14791	FALSE	pp	7319 (pp) 14791	1
2703	0.25	pp	7319 (pp) 14775	FALSE	pp	7319 (pp) 14775	1
2704	0.25	pp	7319 (pp) 14594	FALSE	pp	7319 (pp) 14594	1
2705	0.25	pp	7319 (pp) 14485	FALSE	pp	7319 (pp) 14485	1
2706	0.25	pp	7319 (pp) 14392	FALSE	pp	7319 (pp) 14392	1
2707	0.25	pp	7319 (pp) 14327	FALSE	pp	7319 (pp) 14327	1
2708	0.25	pp	7319 (pp) 14248	FALSE	pp	7319 (pp) 14248	2
2709	0.25	pp	7319 (pp) 14137	FALSE	pp	7319 (pp) 14137	2
2710	0.25	pp	7319 (pp) 13827	FALSE	pp	7319 (pp) 13827	1
2711	0.25	pp	7319 (pp) 13657	FALSE	pp	7319 (pp) 13657	2
2712	0.25	pp	7319 (pp) 13559	FALSE	pp	7319 (pp) 13559	2
2713	0.25	pp	7319 (pp) 13444	FALSE	pp	7319 (pp) 13444	2
2714	0.25	pp	7319 (pp) 13339	FALSE	pp	7319 (pp) 13339	1
2715	0.25	pp	7319 (pp) 13212	FALSE	pp	7319 (pp) 13212	1
2716	0.25	pp	7319 (pp) 12918	FALSE	pp	7319 (pp) 12918	1
2717	0.25	pp	7319 (pp) 12902	FALSE	pp	7319 (pp) 12902	2
2718	0.25	pp	7319 (pp) 12875	FALSE	pp	7319 (pp) 12875	1
2719	0.25	pp	7319 (pp) 12841	FALSE	pp	7319 (pp) 12841	2
2720	0.25	pp	7319 (pp) 12680	FALSE	pp	7319 (pp) 12680	2
2721	0.25	pp	7319 (pp) 12531	FALSE	pp	7319 (pp) 12531	1
2722	0.25	pp	7319 (pp) 12262	FALSE	pp	7319 (pp) 12262	1
2723	0.25	pp	7319 (pp) 12217	FALSE	pp	7319 (pp) 12217	1
2724	0.25	pp	7319 (pp) 12084	FALSE	pp	7319 (pp) 12084	1
2725	0.25	pp	7319 (pp) 11984	FALSE	pp	7319 (pp) 11984	1
2726	0.25	pp	7319 (pp) 11928	FALSE	pp	7319 (pp) 11928	2
2727	0.25	pp	7319 (pp) 11796	FALSE	pp	7319 (pp) 11796	1
2728	0.25	pp	7319 (pp) 11676	FALSE	pp	7319 (pp) 11676	2
2729	0.25	pp	7319 (pp) 11635	FALSE	pp	7319 (pp) 11635	1
2730	0.25	pp	7319 (pp) 11528	FALSE	pp	7319 (pp) 11528	1
2731	0.25	pp	7319 (pp) 11452	FALSE	pp	7319 (pp) 11452	1
2732	0.25	pp	7319 (pp) 11286	FALSE	pp	7319 (pp) 11286	1
2733	0.25	pp	7319 (pp) 11258	FALSE	pp	7319 (pp) 11258	1
2734	0.25	pp	7319 (pp) 11145	FALSE	pp	7319 (pp) 11145	1
2735	0.25	pp	7319 (pp) 11054	FALSE	pp	7319 (pp) 11054	1
2736	0.25	pp	7319 (pp) 11009	FALSE	pp	7319 (pp) 11009	2
2737	0.25	pp	7319 (pp) 10767	FALSE	pp	7319 (pp) 10767	1
2738	0.25	pp	7319 (pp) 10686	FALSE	pp	7319 (pp) 10686	1
2739	0.25	pp	7319 (pp) 10436	FALSE	pp	7319 (pp) 10436	1
2740	0.25	pp	7319 (pp) 10294	FALSE	pp	7319 (pp) 10294	2
2741	0.25	pp	7319 (pp) 10256	FALSE	pp	7319 (pp) 10256	1
2742	0.25	pp	7319 (pp) 10150	FALSE	pp	7319 (pp) 10150	1
2743	0.25	pp	7319 (pp) 10079	FALSE	pp	7319 (pp) 10079	2
2744	0.25	pp	7319 (pp) 10048	FALSE	pp	7319 (pp) 10048	1
2745	0.25	pp	7126 (pp) 9951	FALSE	pp	7126 (pp) 9951	2
2746	0.25	pp	7126 (pp) 9552	FALSE	pp	7126 (pp) 9552	1
2747	0.25	pp	7126 (pp) 9518	FALSE	pp	7126 (pp) 9518	1
2748	0.25	pp	7126 (pp) 9375	FALSE	pp	7126 (pp) 9375	1
2749	0.25	pp	7126 (pp) 9037	FALSE	pp	7126 (pp) 9037	2
2750	0.25	pp	7126 (pp) 9016	FALSE	pp	7126 (pp) 9016	1
2751	0.25	pp	7126 (pp) 8870	FALSE	pp	7126 (pp) 8870	1
2752	0.25	pp	7126 (pp) 8637	FALSE	pp	7126 (pp) 8637	1
2753	0.25	pp	7126 (pp) 8589	FALSE	pp	7126 (pp) 8589	1
2754	0.25	pp	7126 (pp) 8570	FALSE	pp	7126 (pp) 8570	2
2755	0.25	pp	7126 (pp) 8021	FALSE	pp	7126 (pp) 8021	1
2756	0.25	pp	7126 (pp) 7319	FALSE	pp	7126 (pp) 7319	2
2757	0.25	pp	7126 (pp) 14896	FALSE	pp	7126 (pp) 14896	1
2758	0.25	pp	7126 (pp) 14791	FALSE	pp	7126 (pp) 14791	1
2759	0.25	pp	7126 (pp) 14775	FALSE	pp	7126 (pp) 14775	1
2760	0.25	pp	7126 (pp) 14594	FALSE	pp	7126 (pp) 14594	1
2761	0.25	pp	7126 (pp) 14485	FALSE	pp	7126 (pp) 14485	1
2762	0.25	pp	7126 (pp) 14392	FALSE	pp	7126 (pp) 14392	1
2763	0.25	pp	7126 (pp) 14327	FALSE	pp	7126 (pp) 14327	1
2764	0.25	pp	7126 (pp) 14248	FALSE	pp	7126 (pp) 14248	2
2765	0.25	pp	7126 (pp) 14137	FALSE	pp	7126 (pp) 14137	2
2766	0.25	pp	7126 (pp) 13827	FALSE	pp	7126 (pp) 13827	1
2767	0.25	pp	7126 (pp) 13657	FALSE	pp	7126 (pp) 13657	2
2768	0.25	pp	7126 (pp) 13559	FALSE	pp	7126 (pp) 13559	2
2769	0.25	pp	7126 (pp) 13444	FALSE	pp	7126 (pp) 13444	2
2770	0.25	pp	7126 (pp) 13339	FALSE	pp	7126 (pp) 13339	1
2771	0.25	pp	7126 (pp) 13212	FALSE	pp	7126 (pp) 13212	1
2772	0.25	pp	7126 (pp) 12918	FALSE	pp	7126 (pp) 12918	1
2773	0.25	pp	7126 (pp) 12902	FALSE	pp	7126 (pp) 12902	2
2774	0.25	pp	7126 (pp) 12875	FALSE	pp	7126 (pp) 12875	1
2775	0.25	pp	7126 (pp) 12841	FALSE	pp	7126 (pp) 12841	2
2776	0.25	pp	7126 (pp) 12680	FALSE	pp	7126 (pp) 12680	2
2777	0.25	pp	7126 (pp) 12531	FALSE	pp	7126 (pp) 12531	1
2778	0.25	pp	7126 (pp) 12262	FALSE	pp	7126 (pp) 12262	1
2779	0.25	pp	7126 (pp) 12217	FALSE	pp	7126 (pp) 12217	1
2780	0.25	pp	7126 (pp) 12084	FALSE	pp	7126 (pp) 12084	1
2781	0.25	pp	7126 (pp) 11984	FALSE	pp	7126 (pp) 11984	1
2782	0.25	pp	7126 (pp) 11928	FALSE	pp	7126 (pp) 11928	2
2783	0.25	pp	7126 (pp) 11796	FALSE	pp	7126 (pp) 11796	1
2784	0.25	pp	7126 (pp) 11676	FALSE	pp	7126 (pp) 11676	2
2785	0.25	pp	7126 (pp) 11635	FALSE	pp	7126 (pp) 11635	1
2786	0.25	pp	7126 (pp) 11528	FALSE	pp	7126 (pp) 11528	1
2787	0.25	pp	7126 (pp) 11452	FALSE	pp	7126 (pp) 11452	1
2788	0.25	pp	7126 (pp) 11286	FALSE	pp	7126 (pp) 11286	1
2789	0.25	pp	7126 (pp) 11258	FALSE	pp	7126 (pp) 11258	1
2790	0.25	pp	7126 (pp) 11145	FALSE	pp	7126 (pp) 11145	1
2791	0.25	pp	7126 (pp) 11054	FALSE	pp	7126 (pp) 11054	1
2792	0.25	pp	7126 (pp) 11009	FALSE	pp	7126 (pp) 11009	2
2793	0.25	pp	7126 (pp) 10767	FALSE	pp	7126 (pp) 10767	1
2794	0.25	pp	7126 (pp) 10686	FALSE	pp	7126 (pp) 10686	1
2795	0.25	pp	7126 (pp) 10436	FALSE	pp	7126 (pp) 10436	1
2796	0.25	pp	7126 (pp) 10294	FALSE	pp	7126 (pp) 10294	2
2797	0.25	pp	7126 (pp) 10256	FALSE	pp	7126 (pp) 10256	1
2798	0.25	pp	7126 (pp) 10150	FALSE	pp	7126 (pp) 10150	1
2799	0.25	pp	7126 (pp) 10079	FALSE	pp	7126 (pp) 10079	2
2800	0.25	pp	7126 (pp) 10048	FALSE	pp	7126 (pp) 10048	1
2801	0.25	pp	7091 (pp) 9951	FALSE	pp	7091 (pp) 9951	1
2802	0.25	pp	7091 (pp) 9552	FALSE	pp	7091 (pp) 9552	1
2803	0.25	pp	7091 (pp) 9518	FALSE	pp	7091 (pp) 9518	1
2804	0.25	pp	7091 (pp) 9037	FALSE	pp	7091 (pp) 9037	1
2805	0.25	pp	7091 (pp) 8870	FALSE	pp	7091 (pp) 8870	1
2806	0.25	pp	7091 (pp) 8637	FALSE	pp	7091 (pp) 8637	1
2807	0.25	pp	7091 (pp) 8589	FALSE	pp	7091 (pp) 8589	1
2808	0.25	pp	7091 (pp) 8570	FALSE	pp	7091 (pp) 8570	1
2809	0.25	pp	7091 (pp) 8021	FALSE	pp	7091 (pp) 8021	1
2810	0.25	pp	7091 (pp) 7319	FALSE	pp	7091 (pp) 7319	1
2811	0.25	pp	7091 (pp) 7126	FALSE	pp	7091 (pp) 7126	1
2812	0.25	pp	7091 (pp) 14896	FALSE	pp	7091 (pp) 14896	1
2813	0.25	pp	7091 (pp) 14791	FALSE	pp	7091 (pp) 14791	1
2814	0.25	pp	7091 (pp) 14775	FALSE	pp	7091 (pp) 14775	1
2815	0.25	pp	7091 (pp) 14594	FALSE	pp	7091 (pp) 14594	1
2816	0.25	pp	7091 (pp) 14485	FALSE	pp	7091 (pp) 14485	1
2817	0.25	pp	7091 (pp) 14392	FALSE	pp	7091 (pp) 14392	1
2818	0.25	pp	7091 (pp) 14327	FALSE	pp	7091 (pp) 14327	1
2819	0.25	pp	7091 (pp) 14248	FALSE	pp	7091 (pp) 14248	1
2820	0.25	pp	7091 (pp) 14137	FALSE	pp	7091 (pp) 14137	1
2821	0.25	pp	7091 (pp) 13827	FALSE	pp	7091 (pp) 13827	1
2822	0.25	pp	7091 (pp) 13657	FALSE	pp	7091 (pp) 13657	1
2823	0.25	pp	7091 (pp) 13559	FALSE	pp	7091 (pp) 13559	1
2824	0.25	pp	7091 (pp) 13444	FALSE	pp	7091 (pp) 13444	1
2825	0.25	pp	7091 (pp) 13212	FALSE	pp	7091 (pp) 13212	1
2826	0.25	pp	7091 (pp) 12902	FALSE	pp	7091 (pp) 12902	1
2827	0.25	pp	7091 (pp) 12875	FALSE	pp	7091 (pp) 12875	1
2828	0.25	pp	7091 (pp) 12841	FALSE	pp	7091 (pp) 12841	1
2829	0.25	pp	7091 (pp) 12680	FALSE	pp	7091 (pp) 12680	1
2830	0.25	pp	7091 (pp) 12262	FALSE	pp	7091 (pp) 12262	1
2831	0.25	pp	7091 (pp) 12217	FALSE	pp	7091 (pp) 12217	1
2832	0.25	pp	7091 (pp) 12084	FALSE	pp	7091 (pp) 12084	1
2833	0.25	pp	7091 (pp) 11928	FALSE	pp	7091 (pp) 11928	1
2834	0.25	pp	7091 (pp) 11676	FALSE	pp	7091 (pp) 11676	1
2835	0.25	pp	7091 (pp) 11635	FALSE	pp	7091 (pp) 11635	1
2836	0.25	pp	7091 (pp) 11528	FALSE	pp	7091 (pp) 11528	1
2837	0.25	pp	7091 (pp) 11258	FALSE	pp	7091 (pp) 11258	1
2838	0.25	pp	7091 (pp) 11145	FALSE	pp	7091 (pp) 11145	1
2839	0.25	pp	7091 (pp) 11054	FALSE	pp	7091 (pp) 11054	1
2840	0.25	pp	7091 (pp) 11009	FALSE	pp	7091 (pp) 11009	1
2841	0.25	pp	7091 (pp) 10686	FALSE	pp	7091 (pp) 10686	1
2842	0.25	pp	7091 (pp) 10436	FALSE	pp	7091 (pp) 10436	1
2843	0.25	pp	7091 (pp) 10294	FALSE	pp	7091 (pp) 10294	1
2844	0.25	pp	7091 (pp) 10256	FALSE	pp	7091 (pp) 10256	1
2845	0.25	pp	7091 (pp) 10150	FALSE	pp	7091 (pp) 10150	1
2846	0.25	pp	7091 (pp) 10079	FALSE	pp	7091 (pp) 10079	1
2847	0.25	pp	7091 (pp) 10048	FALSE	pp	7091 (pp) 10048	1
2848	0.25	pp	7069 (pp) 9951	FALSE	pp	7069 (pp) 9951	1
2849	0.25	pp	7069 (pp) 9552	FALSE	pp	7069 (pp) 9552	1
2850	0.25	pp	7069 (pp) 9518	FALSE	pp	7069 (pp) 9518	1
2851	0.25	pp	7069 (pp) 9037	FALSE	pp	7069 (pp) 9037	1
2852	0.25	pp	7069 (pp) 8870	FALSE	pp	7069 (pp) 8870	1
2853	0.25	pp	7069 (pp) 8637	FALSE	pp	7069 (pp) 8637	1
2854	0.25	pp	7069 (pp) 8589	FALSE	pp	7069 (pp) 8589	1
2855	0.25	pp	7069 (pp) 8570	FALSE	pp	7069 (pp) 8570	1
2856	0.25	pp	7069 (pp) 8021	FALSE	pp	7069 (pp) 8021	1
2857	0.25	pp	7069 (pp) 7319	FALSE	pp	7069 (pp) 7319	1
2858	0.25	pp	7069 (pp) 7126	FALSE	pp	7069 (pp) 7126	1
2859	0.25	pp	7069 (pp) 7091	FALSE	pp	7069 (pp) 7091	1
2860	0.25	pp	7069 (pp) 14896	FALSE	pp	7069 (pp) 14896	1
2861	0.25	pp	7069 (pp) 14791	FALSE	pp	7069 (pp) 14791	1
2862	0.25	pp	7069 (pp) 14775	FALSE	pp	7069 (pp) 14775	1
2863	0.25	pp	7069 (pp) 14594	FALSE	pp	7069 (pp) 14594	1
2864	0.25	pp	7069 (pp) 14485	FALSE	pp	7069 (pp) 14485	1
2865	0.25	pp	7069 (pp) 14392	FALSE	pp	7069 (pp) 14392	1
2866	0.25	pp	7069 (pp) 14327	FALSE	pp	7069 (pp) 14327	1
2867	0.25	pp	7069 (pp) 14248	FALSE	pp	7069 (pp) 14248	1
2868	0.25	pp	7069 (pp) 14137	FALSE	pp	7069 (pp) 14137	1
2869	0.25	pp	7069 (pp) 13827	FALSE	pp	7069 (pp) 13827	1
2870	0.25	pp	7069 (pp) 13657	FALSE	pp	7069 (pp) 13657	1
2871	0.25	pp	7069 (pp) 13559	FALSE	pp	7069 (pp) 13559	1
2872	0.25	pp	7069 (pp) 13444	FALSE	pp	7069 (pp) 13444	1
2873	0.25	pp	7069 (pp) 13212	FALSE	pp	7069 (pp) 13212	1
2874	0.25	pp	7069 (pp) 12902	FALSE	pp	7069 (pp) 12902	1
2875	0.25	pp	7069 (pp) 12875	FALSE	pp	7069 (pp) 12875	1
2876	0.25	pp	7069 (pp) 12841	FALSE	pp	7069 (pp) 12841	1
2877	0.25	pp	7069 (pp) 12680	FALSE	pp	7069 (pp) 12680	1
2878	0.25	pp	7069 (pp) 12262	FALSE	pp	7069 (pp) 12262	1
2879	0.25	pp	7069 (pp) 12217	FALSE	pp	7069 (pp) 12217	1
2880	0.25	pp	7069 (pp) 12084	FALSE	pp	7069 (pp) 12084	1
2881	0.25	pp	7069 (pp) 11928	FALSE	pp	7069 (pp) 11928	1
2882	0.25	pp	7069 (pp) 11676	FALSE	pp	7069 (pp) 11676	1
2883	0.25	pp	7069 (pp) 11635	FALSE	pp	7069 (pp) 11635	1
2884	0.25	pp	7069 (pp) 11528	FALSE	pp	7069 (pp) 11528	1
2885	0.25	pp	7069 (pp) 11258	FALSE	pp	7069 (pp) 11258	1
2886	0.25	pp	7069 (pp) 11145	FALSE	pp	7069 (pp) 11145	1
2887	0.25	pp	7069 (pp) 11054	FALSE	pp	7069 (pp) 11054	1
2888	0.25	pp	7069 (pp) 11009	FALSE	pp	7069 (pp) 11009	1
2889	0.25	pp	7069 (pp) 10686	FALSE	pp	7069 (pp) 10686	1
2890	0.25	pp	7069 (pp) 10436	FALSE	pp	7069 (pp) 10436	1
2891	0.25	pp	7069 (pp) 10294	FALSE	pp	7069 (pp) 10294	1
2892	0.25	pp	7069 (pp) 10256	FALSE	pp	7069 (pp) 10256	1
2893	0.25	pp	7069 (pp) 10150	FALSE	pp	7069 (pp) 10150	1
2894	0.25	pp	7069 (pp) 10079	FALSE	pp	7069 (pp) 10079	1
2895	0.25	pp	7069 (pp) 10048	FALSE	pp	7069 (pp) 10048	1
2896	0.25	pp	6490 (pp) 9951	FALSE	pp	6490 (pp) 9951	2
2897	0.25	pp	6490 (pp) 9552	FALSE	pp	6490 (pp) 9552	1
2898	0.25	pp	6490 (pp) 9518	FALSE	pp	6490 (pp) 9518	1
2899	0.25	pp	6490 (pp) 9375	FALSE	pp	6490 (pp) 9375	1
2900	0.25	pp	6490 (pp) 9037	FALSE	pp	6490 (pp) 9037	2
2901	0.25	pp	6490 (pp) 9016	FALSE	pp	6490 (pp) 9016	1
2902	0.25	pp	6490 (pp) 8870	FALSE	pp	6490 (pp) 8870	1
2903	0.25	pp	6490 (pp) 8637	FALSE	pp	6490 (pp) 8637	1
2904	0.25	pp	6490 (pp) 8589	FALSE	pp	6490 (pp) 8589	1
2905	0.25	pp	6490 (pp) 8570	FALSE	pp	6490 (pp) 8570	2
2906	0.25	pp	6490 (pp) 8021	FALSE	pp	6490 (pp) 8021	1
2907	0.25	pp	6490 (pp) 7319	FALSE	pp	6490 (pp) 7319	2
2908	0.25	pp	6490 (pp) 7126	FALSE	pp	6490 (pp) 7126	2
2909	0.25	pp	6490 (pp) 7091	FALSE	pp	6490 (pp) 7091	1
2910	0.25	pp	6490 (pp) 7069	FALSE	pp	6490 (pp) 7069	1
2911	0.25	pp	6490 (pp) 14896	FALSE	pp	6490 (pp) 14896	1
2912	0.25	pp	6490 (pp) 14791	FALSE	pp	6490 (pp) 14791	1
2913	0.25	pp	6490 (pp) 14775	FALSE	pp	6490 (pp) 14775	1
2914	0.25	pp	6490 (pp) 14594	FALSE	pp	6490 (pp) 14594	1
2915	0.25	pp	6490 (pp) 14485	FALSE	pp	6490 (pp) 14485	1
2916	0.25	pp	6490 (pp) 14392	FALSE	pp	6490 (pp) 14392	1
2917	0.25	pp	6490 (pp) 14327	FALSE	pp	6490 (pp) 14327	1
2918	0.25	pp	6490 (pp) 14248	FALSE	pp	6490 (pp) 14248	2
2919	0.25	pp	6490 (pp) 14137	FALSE	pp	6490 (pp) 14137	2
2920	0.25	pp	6490 (pp) 13827	FALSE	pp	6490 (pp) 13827	1
2921	0.25	pp	6490 (pp) 13657	FALSE	pp	6490 (pp) 13657	2
2922	0.25	pp	6490 (pp) 13559	FALSE	pp	6490 (pp) 13559	2
2923	0.25	pp	6490 (pp) 13444	FALSE	pp	6490 (pp) 13444	2
2924	0.25	pp	6490 (pp) 13339	FALSE	pp	6490 (pp) 13339	1
2925	0.25	pp	6490 (pp) 13212	FALSE	pp	6490 (pp) 13212	1
2926	0.25	pp	6490 (pp) 12918	FALSE	pp	6490 (pp) 12918	1
2927	0.25	pp	6490 (pp) 12902	FALSE	pp	6490 (pp) 12902	2
2928	0.25	pp	6490 (pp) 12875	FALSE	pp	6490 (pp) 12875	1
2929	0.25	pp	6490 (pp) 12841	FALSE	pp	6490 (pp) 12841	2
2930	0.25	pp	6490 (pp) 12680	FALSE	pp	6490 (pp) 12680	2
2931	0.25	pp	6490 (pp) 12531	FALSE	pp	6490 (pp) 12531	1
2932	0.25	pp	6490 (pp) 12262	FALSE	pp	6490 (pp) 12262	1
2933	0.25	pp	6490 (pp) 12217	FALSE	pp	6490 (pp) 12217	1
2934	0.25	pp	6490 (pp) 12084	FALSE	pp	6490 (pp) 12084	1
2935	0.25	pp	6490 (pp) 11984	FALSE	pp	6490 (pp) 11984	1
2936	0.25	pp	6490 (pp) 11928	FALSE	pp	6490 (pp) 11928	2
2937	0.25	pp	6490 (pp) 11796	FALSE	pp	6490 (pp) 11796	1
2938	0.25	pp	6490 (pp) 11676	FALSE	pp	6490 (pp) 11676	2
2939	0.25	pp	6490 (pp) 11635	FALSE	pp	6490 (pp) 11635	1
2940	0.25	pp	6490 (pp) 11528	FALSE	pp	6490 (pp) 11528	1
2941	0.25	pp	6490 (pp) 11452	FALSE	pp	6490 (pp) 11452	1
2942	0.25	pp	6490 (pp) 11286	FALSE	pp	6490 (pp) 11286	1
2943	0.25	pp	6490 (pp) 11258	FALSE	pp	6490 (pp) 11258	1
2944	0.25	pp	6490 (pp) 11145	FALSE	pp	6490 (pp) 11145	1
2945	0.25	pp	6490 (pp) 11054	FALSE	pp	6490 (pp) 11054	1
2946	0.25	pp	6490 (pp) 11009	FALSE	pp	6490 (pp) 11009	2
2947	0.25	pp	6490 (pp) 10767	FALSE	pp	6490 (pp) 10767	1
2948	0.25	pp	6490 (pp) 10686	FALSE	pp	6490 (pp) 10686	1
2949	0.25	pp	6490 (pp) 10436	FALSE	pp	6490 (pp) 10436	1
2950	0.25	pp	6490 (pp) 10294	FALSE	pp	6490 (pp) 10294	2
2951	0.25	pp	6490 (pp) 10256	FALSE	pp	6490 (pp) 10256	1
2952	0.25	pp	6490 (pp) 10150	FALSE	pp	6490 (pp) 10150	1
2953	0.25	pp	6490 (pp) 10079	FALSE	pp	6490 (pp) 10079	2
2954	0.25	pp	6490 (pp) 10048	FALSE	pp	6490 (pp) 10048	1
2955	0.25	pp	6299 (pp) 9951	FALSE	pp	6299 (pp) 9951	1
2956	0.25	pp	6299 (pp) 9552	FALSE	pp	6299 (pp) 9552	1
2957	0.25	pp	6299 (pp) 9518	FALSE	pp	6299 (pp) 9518	1
2958	0.25	pp	6299 (pp) 9037	FALSE	pp	6299 (pp) 9037	1
2959	0.25	pp	6299 (pp) 8870	FALSE	pp	6299 (pp) 8870	1
2960	0.25	pp	6299 (pp) 8637	FALSE	pp	6299 (pp) 8637	1
2961	0.25	pp	6299 (pp) 8589	FALSE	pp	6299 (pp) 8589	1
2962	0.25	pp	6299 (pp) 8570	FALSE	pp	6299 (pp) 8570	1
2963	0.25	pp	6299 (pp) 8021	FALSE	pp	6299 (pp) 8021	1
2964	0.25	pp	6299 (pp) 7319	FALSE	pp	6299 (pp) 7319	1
2965	0.25	pp	6299 (pp) 7126	FALSE	pp	6299 (pp) 7126	1
2966	0.25	pp	6299 (pp) 7091	FALSE	pp	6299 (pp) 7091	1
2967	0.25	pp	6299 (pp) 7069	FALSE	pp	6299 (pp) 7069	1
2968	0.25	pp	6299 (pp) 6490	FALSE	pp	6299 (pp) 6490	1
2969	0.25	pp	6299 (pp) 14896	FALSE	pp	6299 (pp) 14896	1
2970	0.25	pp	6299 (pp) 14791	FALSE	pp	6299 (pp) 14791	1
2971	0.25	pp	6299 (pp) 14775	FALSE	pp	6299 (pp) 14775	1
2972	0.25	pp	6299 (pp) 14594	FALSE	pp	6299 (pp) 14594	1
2973	0.25	pp	6299 (pp) 14485	FALSE	pp	6299 (pp) 14485	1
2974	0.25	pp	6299 (pp) 14392	FALSE	pp	6299 (pp) 14392	1
2975	0.25	pp	6299 (pp) 14327	FALSE	pp	6299 (pp) 14327	1
2976	0.25	pp	6299 (pp) 14248	FALSE	pp	6299 (pp) 14248	1
2977	0.25	pp	6299 (pp) 14137	FALSE	pp	6299 (pp) 14137	1
2978	0.25	pp	6299 (pp) 13827	FALSE	pp	6299 (pp) 13827	1
2979	0.25	pp	6299 (pp) 13657	FALSE	pp	6299 (pp) 13657	1
2980	0.25	pp	6299 (pp) 13559	FALSE	pp	6299 (pp) 13559	1
2981	0.25	pp	6299 (pp) 13444	FALSE	pp	6299 (pp) 13444	1
2982	0.25	pp	6299 (pp) 13212	FALSE	pp	6299 (pp) 13212	1
2983	0.25	pp	6299 (pp) 12902	FALSE	pp	6299 (pp) 12902	1
2984	0.25	pp	6299 (pp) 12875	FALSE	pp	6299 (pp) 12875	1
2985	0.25	pp	6299 (pp) 12841	FALSE	pp	6299 (pp) 12841	1
2986	0.25	pp	6299 (pp) 12680	FALSE	pp	6299 (pp) 12680	1
2987	0.25	pp	6299 (pp) 12262	FALSE	pp	6299 (pp) 12262	1
2988	0.25	pp	6299 (pp) 12217	FALSE	pp	6299 (pp) 12217	1
2989	0.25	pp	6299 (pp) 12084	FALSE	pp	6299 (pp) 12084	1
2990	0.25	pp	6299 (pp) 11928	FALSE	pp	6299 (pp) 11928	1
2991	0.25	pp	6299 (pp) 11676	FALSE	pp	6299 (pp) 11676	1
2992	0.25	pp	6299 (pp) 11635	FALSE	pp	6299 (pp) 11635	1
2993	0.25	pp	6299 (pp) 11528	FALSE	pp	6299 (pp) 11528	1
2994	0.25	pp	6299 (pp) 11258	FALSE	pp	6299 (pp) 11258	1
2995	0.25	pp	6299 (pp) 11145	FALSE	pp	6299 (pp) 11145	1
2996	0.25	pp	6299 (pp) 11054	FALSE	pp	6299 (pp) 11054	1
2997	0.25	pp	6299 (pp) 11009	FALSE	pp	6299 (pp) 11009	1
2998	0.25	pp	6299 (pp) 10686	FALSE	pp	6299 (pp) 10686	1
2999	0.25	pp	6299 (pp) 10436	FALSE	pp	6299 (pp) 10436	1
3000	0.25	pp	6299 (pp) 10294	FALSE	pp	6299 (pp) 10294	1
3001	0.25	pp	6299 (pp) 10256	FALSE	pp	6299 (pp) 10256	1
3002	0.25	pp	6299 (pp) 10150	FALSE	pp	6299 (pp) 10150	1
3003	0.25	pp	6299 (pp) 10079	FALSE	pp	6299 (pp) 10079	1
3004	0.25	pp	6299 (pp) 10048	FALSE	pp	6299 (pp) 10048	1
3005	0.25	pp	6223 (pp) 9951	FALSE	pp	6223 (pp) 9951	2
3006	0.25	pp	6223 (pp) 9552	FALSE	pp	6223 (pp) 9552	1
3007	0.25	pp	6223 (pp) 9518	FALSE	pp	6223 (pp) 9518	1
3008	0.25	pp	6223 (pp) 9375	FALSE	pp	6223 (pp) 9375	1
3009	0.25	pp	6223 (pp) 9037	FALSE	pp	6223 (pp) 9037	2
3010	0.25	pp	6223 (pp) 9016	FALSE	pp	6223 (pp) 9016	1
3011	0.25	pp	6223 (pp) 8870	FALSE	pp	6223 (pp) 8870	1
3012	0.25	pp	6223 (pp) 8637	FALSE	pp	6223 (pp) 8637	1
3013	0.25	pp	6223 (pp) 8589	FALSE	pp	6223 (pp) 8589	1
3014	0.25	pp	6223 (pp) 8570	FALSE	pp	6223 (pp) 8570	2
3015	0.25	pp	6223 (pp) 8021	FALSE	pp	6223 (pp) 8021	1
3016	0.25	pp	6223 (pp) 7319	FALSE	pp	6223 (pp) 7319	2
3017	0.25	pp	6223 (pp) 7126	FALSE	pp	6223 (pp) 7126	2
3018	0.25	pp	6223 (pp) 7091	FALSE	pp	6223 (pp) 7091	1
3019	0.25	pp	6223 (pp) 7069	FALSE	pp	6223 (pp) 7069	1
3020	0.25	pp	6223 (pp) 6490	FALSE	pp	6223 (pp) 6490	2
3021	0.25	pp	6223 (pp) 6299	FALSE	pp	6223 (pp) 6299	1
3022	0.25	pp	6223 (pp) 14896	FALSE	pp	6223 (pp) 14896	1
3023	0.25	pp	6223 (pp) 14791	FALSE	pp	6223 (pp) 14791	1
3024	0.25	pp	6223 (pp) 14775	FALSE	pp	6223 (pp) 14775	1
3025	0.25	pp	6223 (pp) 14594	FALSE	pp	6223 (pp) 14594	1
3026	0.25	pp	6223 (pp) 14485	FALSE	pp	6223 (pp) 14485	1
3027	0.25	pp	6223 (pp) 14392	FALSE	pp	6223 (pp) 14392	1
3028	0.25	pp	6223 (pp) 14327	FALSE	pp	6223 (pp) 14327	1
3029	0.25	pp	6223 (pp) 14248	FALSE	pp	6223 (pp) 14248	2
3030	0.25	pp	6223 (pp) 14137	FALSE	pp	6223 (pp) 14137	2
3031	0.25	pp	6223 (pp) 13827	FALSE	pp	6223 (pp) 13827	1
3032	0.25	pp	6223 (pp) 13657	FALSE	pp	6223 (pp) 13657	2
3033	0.25	pp	6223 (pp) 13559	FALSE	pp	6223 (pp) 13559	2
3034	0.25	pp	6223 (pp) 13444	FALSE	pp	6223 (pp) 13444	2
3035	0.25	pp	6223 (pp) 13339	FALSE	pp	6223 (pp) 13339	1
3036	0.25	pp	6223 (pp) 13212	FALSE	pp	6223 (pp) 13212	1
3037	0.25	pp	6223 (pp) 12918	FALSE	pp	6223 (pp) 12918	1
3038	0.25	pp	6223 (pp) 12902	FALSE	pp	6223 (pp) 12902	2
3039	0.25	pp	6223 (pp) 12875	FALSE	pp	6223 (pp) 12875	1
3040	0.25	pp	6223 (pp) 12841	FALSE	pp	6223 (pp) 12841	2
3041	0.25	pp	6223 (pp) 12680	FALSE	pp	6223 (pp) 12680	2
3042	0.25	pp	6223 (pp) 12531	FALSE	pp	6223 (pp) 12531	1
3043	0.25	pp	6223 (pp) 12262	FALSE	pp	6223 (pp) 12262	1
3044	0.25	pp	6223 (pp) 12217	FALSE	pp	6223 (pp) 12217	1
3045	0.25	pp	6223 (pp) 12084	FALSE	pp	6223 (pp) 12084	1
3046	0.25	pp	6223 (pp) 11984	FALSE	pp	6223 (pp) 11984	1
3047	0.25	pp	6223 (pp) 11928	FALSE	pp	6223 (pp) 11928	2
3048	0.25	pp	6223 (pp) 11796	FALSE	pp	6223 (pp) 11796	1
3049	0.25	pp	6223 (pp) 11676	FALSE	pp	6223 (pp) 11676	2
3050	0.25	pp	6223 (pp) 11635	FALSE	pp	6223 (pp) 11635	1
3051	0.25	pp	6223 (pp) 11528	FALSE	pp	6223 (pp) 11528	1
3052	0.25	pp	6223 (pp) 11452	FALSE	pp	6223 (pp) 11452	1
3053	0.25	pp	6223 (pp) 11286	FALSE	pp	6223 (pp) 11286	1
3054	0.25	pp	6223 (pp) 11258	FALSE	pp	6223 (pp) 11258	1
3055	0.25	pp	6223 (pp) 11145	FALSE	pp	6223 (pp) 11145	1
3056	0.25	pp	6223 (pp) 11054	FALSE	pp	6223 (pp) 11054	1
3057	0.25	pp	6223 (pp) 11009	FALSE	pp	6223 (pp) 11009	2
3058	0.25	pp	6223 (pp) 10767	FALSE	pp	6223 (pp) 10767	1
3059	0.25	pp	6223 (pp) 10686	FALSE	pp	6223 (pp) 10686	1
3060	0.25	pp	6223 (pp) 10436	FALSE	pp	6223 (pp) 10436	1
3061	0.25	pp	6223 (pp) 10294	FALSE	pp	6223 (pp) 10294	2
3062	0.25	pp	6223 (pp) 10256	FALSE	pp	6223 (pp) 10256	1
3063	0.25	pp	6223 (pp) 10150	FALSE	pp	6223 (pp) 10150	1
3064	0.25	pp	6223 (pp) 10079	FALSE	pp	6223 (pp) 10079	2
3065	0.25	pp	6223 (pp) 10048	FALSE	pp	6223 (pp) 10048	1
3066	0.25	pp	5925 (pp) 9951	FALSE	pp	5925 (pp) 9951	2
3067	0.25	pp	5925 (pp) 9552	FALSE	pp	5925 (pp) 9552	2
3068	0.25	pp	5925 (pp) 9518	FALSE	pp	5925 (pp) 9518	1
3069	0.25	pp	5925 (pp) 9375	FALSE	pp	5925 (pp) 9375	1
3070	0.25	pp	5925 (pp) 9263	FALSE	pp	5925 (pp) 9263	1
3071	0.25	pp	5925 (pp) 9037	FALSE	pp	5925 (pp) 9037	2
3072	0.25	pp	5925 (pp) 9016	FALSE	pp	5925 (pp) 9016	1
3073	0.25	pp	5925 (pp) 8870	FALSE	pp	5925 (pp) 8870	1
3074	0.25	pp	5925 (pp) 8637	FALSE	pp	5925 (pp) 8637	2
3075	0.25	pp	5925 (pp) 8589	FALSE	pp	5925 (pp) 8589	1
3076	0.25	pp	5925 (pp) 8570	FALSE	pp	5925 (pp) 8570	3
3077	0.25	pp	5925 (pp) 8396	FALSE	pp	5925 (pp) 8396	1
3078	0.25	pp	5925 (pp) 8300	FALSE	pp	5925 (pp) 8300	1
3079	0.25	pp	5925 (pp) 8021	FALSE	pp	5925 (pp) 8021	1
3080	0.25	pp	5925 (pp) 7319	FALSE	pp	5925 (pp) 7319	2
3081	0.25	pp	5925 (pp) 7208	FALSE	pp	5925 (pp) 7208	1
3082	0.25	pp	5925 (pp) 7126	FALSE	pp	5925 (pp) 7126	2
3083	0.25	pp	5925 (pp) 7091	FALSE	pp	5925 (pp) 7091	1
3084	0.25	pp	5925 (pp) 7069	FALSE	pp	5925 (pp) 7069	1
3085	0.25	pp	5925 (pp) 6490	FALSE	pp	5925 (pp) 6490	2
3086	0.25	pp	5925 (pp) 6299	FALSE	pp	5925 (pp) 6299	1
3087	0.25	pp	5925 (pp) 6223	FALSE	pp	5925 (pp) 6223	2
3088	0.25	pp	5925 (pp) 6063	FALSE	pp	5925 (pp) 6063	1
3089	0.25	pp	5925 (pp) 6011	FALSE	pp	5925 (pp) 6011	1
3090	0.25	pp	5925 (pp) 14896	FALSE	pp	5925 (pp) 14896	1
3091	0.25	pp	5925 (pp) 14791	FALSE	pp	5925 (pp) 14791	1
3092	0.25	pp	5925 (pp) 14775	FALSE	pp	5925 (pp) 14775	1
3093	0.25	pp	5925 (pp) 14724	FALSE	pp	5925 (pp) 14724	1
3094	0.25	pp	5925 (pp) 14594	FALSE	pp	5925 (pp) 14594	1
3095	0.25	pp	5925 (pp) 14485	FALSE	pp	5925 (pp) 14485	1
3096	0.25	pp	5925 (pp) 14392	FALSE	pp	5925 (pp) 14392	1
3097	0.25	pp	5925 (pp) 14327	FALSE	pp	5925 (pp) 14327	1
3098	0.25	pp	5925 (pp) 14248	FALSE	pp	5925 (pp) 14248	3
3099	0.25	pp	5925 (pp) 14137	FALSE	pp	5925 (pp) 14137	2
3100	0.25	pp	5925 (pp) 13827	FALSE	pp	5925 (pp) 13827	1
3101	0.25	pp	5925 (pp) 13657	FALSE	pp	5925 (pp) 13657	2
3102	0.25	pp	5925 (pp) 13559	FALSE	pp	5925 (pp) 13559	2
3103	0.25	pp	5925 (pp) 13444	FALSE	pp	5925 (pp) 13444	2
3104	0.25	pp	5925 (pp) 13339	FALSE	pp	5925 (pp) 13339	1
3105	0.25	pp	5925 (pp) 13212	FALSE	pp	5925 (pp) 13212	1
3106	0.25	pp	5925 (pp) 12918	FALSE	pp	5925 (pp) 12918	1
3107	0.25	pp	5925 (pp) 12902	FALSE	pp	5925 (pp) 12902	2
3108	0.25	pp	5925 (pp) 12875	FALSE	pp	5925 (pp) 12875	1
3109	0.25	pp	5925 (pp) 12841	FALSE	pp	5925 (pp) 12841	3
3110	0.25	pp	5925 (pp) 12680	FALSE	pp	5925 (pp) 12680	3
3111	0.25	pp	5925 (pp) 12531	FALSE	pp	5925 (pp) 12531	1
3112	0.25	pp	5925 (pp) 12262	FALSE	pp	5925 (pp) 12262	1
3113	0.25	pp	5925 (pp) 12246	FALSE	pp	5925 (pp) 12246	1
3114	0.25	pp	5925 (pp) 12217	FALSE	pp	5925 (pp) 12217	1
3115	0.25	pp	5925 (pp) 12084	FALSE	pp	5925 (pp) 12084	2
3116	0.25	pp	5925 (pp) 11984	FALSE	pp	5925 (pp) 11984	1
3117	0.25	pp	5925 (pp) 11928	FALSE	pp	5925 (pp) 11928	2
3118	0.25	pp	5925 (pp) 11796	FALSE	pp	5925 (pp) 11796	1
3119	0.25	pp	5925 (pp) 11703	FALSE	pp	5925 (pp) 11703	1
3120	0.25	pp	5925 (pp) 11676	FALSE	pp	5925 (pp) 11676	2
3121	0.25	pp	5925 (pp) 11635	FALSE	pp	5925 (pp) 11635	1
3122	0.25	pp	5925 (pp) 11528	FALSE	pp	5925 (pp) 11528	1
3123	0.25	pp	5925 (pp) 11452	FALSE	pp	5925 (pp) 11452	1
3124	0.25	pp	5925 (pp) 11286	FALSE	pp	5925 (pp) 11286	2
3125	0.25	pp	5925 (pp) 11258	FALSE	pp	5925 (pp) 11258	1
3126	0.25	pp	5925 (pp) 11145	FALSE	pp	5925 (pp) 11145	1
3127	0.25	pp	5925 (pp) 11054	FALSE	pp	5925 (pp) 11054	1
3128	0.25	pp	5925 (pp) 11009	FALSE	pp	5925 (pp) 11009	2
3129	0.25	pp	5925 (pp) 10767	FALSE	pp	5925 (pp) 10767	2
3130	0.25	pp	5925 (pp) 10686	FALSE	pp	5925 (pp) 10686	1
3131	0.25	pp	5925 (pp) 10436	FALSE	pp	5925 (pp) 10436	2
3132	0.25	pp	5925 (pp) 10294	FALSE	pp	5925 (pp) 10294	2
3133	0.25	pp	5925 (pp) 10256	FALSE	pp	5925 (pp) 10256	2
3134	0.25	pp	5925 (pp) 10150	FALSE	pp	5925 (pp) 10150	1
3135	0.25	pp	5925 (pp) 10079	FALSE	pp	5925 (pp) 10079	2
3136	0.25	pp	5925 (pp) 10048	FALSE	pp	5925 (pp) 10048	1
3137	0.25	pp	5511 (pp) 9951	FALSE	pp	5511 (pp) 9951	1
3138	0.25	pp	5511 (pp) 9552	FALSE	pp	5511 (pp) 9552	2
3139	0.25	pp	5511 (pp) 9518	FALSE	pp	5511 (pp) 9518	1
3140	0.25	pp	5511 (pp) 9263	FALSE	pp	5511 (pp) 9263	1
3141	0.25	pp	5511 (pp) 9037	FALSE	pp	5511 (pp) 9037	1
3142	0.25	pp	5511 (pp) 8870	FALSE	pp	5511 (pp) 8870	1
3143	0.25	pp	5511 (pp) 8637	FALSE	pp	5511 (pp) 8637	2
3144	0.25	pp	5511 (pp) 8589	FALSE	pp	5511 (pp) 8589	1
3145	0.25	pp	5511 (pp) 8570	FALSE	pp	5511 (pp) 8570	2
3146	0.25	pp	5511 (pp) 8396	FALSE	pp	5511 (pp) 8396	1
3147	0.25	pp	5511 (pp) 8300	FALSE	pp	5511 (pp) 8300	1
3148	0.25	pp	5511 (pp) 8021	FALSE	pp	5511 (pp) 8021	1
3149	0.25	pp	5511 (pp) 7319	FALSE	pp	5511 (pp) 7319	1
3150	0.25	pp	5511 (pp) 7208	FALSE	pp	5511 (pp) 7208	1
3151	0.25	pp	5511 (pp) 7126	FALSE	pp	5511 (pp) 7126	1
3152	0.25	pp	5511 (pp) 7091	FALSE	pp	5511 (pp) 7091	1
3153	0.25	pp	5511 (pp) 7069	FALSE	pp	5511 (pp) 7069	1
3154	0.25	pp	5511 (pp) 6490	FALSE	pp	5511 (pp) 6490	1
3155	0.25	pp	5511 (pp) 6299	FALSE	pp	5511 (pp) 6299	1
3156	0.25	pp	5511 (pp) 6223	FALSE	pp	5511 (pp) 6223	1
3157	0.25	pp	5511 (pp) 6011	FALSE	pp	5511 (pp) 6011	1
3158	0.25	pp	5511 (pp) 5925	FALSE	pp	5511 (pp) 5925	2
3159	0.25	pp	5511 (pp) 14896	FALSE	pp	5511 (pp) 14896	1
3160	0.25	pp	5511 (pp) 14791	FALSE	pp	5511 (pp) 14791	1
3161	0.25	pp	5511 (pp) 14775	FALSE	pp	5511 (pp) 14775	1
3162	0.25	pp	5511 (pp) 14594	FALSE	pp	5511 (pp) 14594	1
3163	0.25	pp	5511 (pp) 14485	FALSE	pp	5511 (pp) 14485	1
3164	0.25	pp	5511 (pp) 14392	FALSE	pp	5511 (pp) 14392	1
3165	0.25	pp	5511 (pp) 14327	FALSE	pp	5511 (pp) 14327	1
3166	0.25	pp	5511 (pp) 14248	FALSE	pp	5511 (pp) 14248	2
3167	0.25	pp	5511 (pp) 14137	FALSE	pp	5511 (pp) 14137	1
3168	0.25	pp	5511 (pp) 13827	FALSE	pp	5511 (pp) 13827	1
3169	0.25	pp	5511 (pp) 13657	FALSE	pp	5511 (pp) 13657	1
3170	0.25	pp	5511 (pp) 13559	FALSE	pp	5511 (pp) 13559	1
3171	0.25	pp	5511 (pp) 13444	FALSE	pp	5511 (pp) 13444	1
3172	0.25	pp	5511 (pp) 13212	FALSE	pp	5511 (pp) 13212	1
3173	0.25	pp	5511 (pp) 12902	FALSE	pp	5511 (pp) 12902	1
3174	0.25	pp	5511 (pp) 12875	FALSE	pp	5511 (pp) 12875	1
3175	0.25	pp	5511 (pp) 12841	FALSE	pp	5511 (pp) 12841	2
3176	0.25	pp	5511 (pp) 12680	FALSE	pp	5511 (pp) 12680	2
3177	0.25	pp	5511 (pp) 12262	FALSE	pp	5511 (pp) 12262	1
3178	0.25	pp	5511 (pp) 12217	FALSE	pp	5511 (pp) 12217	1
3179	0.25	pp	5511 (pp) 12084	FALSE	pp	5511 (pp) 12084	2
3180	0.25	pp	5511 (pp) 11928	FALSE	pp	5511 (pp) 11928	1
3181	0.25	pp	5511 (pp) 11703	FALSE	pp	5511 (pp) 11703	1
3182	0.25	pp	5511 (pp) 11676	FALSE	pp	5511 (pp) 11676	1
3183	0.25	pp	5511 (pp) 11635	FALSE	pp	5511 (pp) 11635	1
3184	0.25	pp	5511 (pp) 11528	FALSE	pp	5511 (pp) 11528	1
3185	0.25	pp	5511 (pp) 11286	FALSE	pp	5511 (pp) 11286	1
3186	0.25	pp	5511 (pp) 11258	FALSE	pp	5511 (pp) 11258	1
3187	0.25	pp	5511 (pp) 11145	FALSE	pp	5511 (pp) 11145	1
3188	0.25	pp	5511 (pp) 11054	FALSE	pp	5511 (pp) 11054	1
3189	0.25	pp	5511 (pp) 11009	FALSE	pp	5511 (pp) 11009	1
3190	0.25	pp	5511 (pp) 10767	FALSE	pp	5511 (pp) 10767	1
3191	0.25	pp	5511 (pp) 10686	FALSE	pp	5511 (pp) 10686	1
3192	0.25	pp	5511 (pp) 10436	FALSE	pp	5511 (pp) 10436	2
3193	0.25	pp	5511 (pp) 10294	FALSE	pp	5511 (pp) 10294	1
3194	0.25	pp	5511 (pp) 10256	FALSE	pp	5511 (pp) 10256	2
3195	0.25	pp	5511 (pp) 10150	FALSE	pp	5511 (pp) 10150	1
3196	0.25	pp	5511 (pp) 10079	FALSE	pp	5511 (pp) 10079	1
3197	0.25	pp	5511 (pp) 10048	FALSE	pp	5511 (pp) 10048	1
3198	0.25	pp	5000 (pp) 9951	FALSE	pp	5000 (pp) 9951	1
3199	0.25	pp	5000 (pp) 9552	FALSE	pp	5000 (pp) 9552	1
3200	0.25	pp	5000 (pp) 9518	FALSE	pp	5000 (pp) 9518	1
3201	0.25	pp	5000 (pp) 9037	FALSE	pp	5000 (pp) 9037	1
3202	0.25	pp	5000 (pp) 8870	FALSE	pp	5000 (pp) 8870	1
3203	0.25	pp	5000 (pp) 8637	FALSE	pp	5000 (pp) 8637	1
3204	0.25	pp	5000 (pp) 8589	FALSE	pp	5000 (pp) 8589	1
3205	0.25	pp	5000 (pp) 8570	FALSE	pp	5000 (pp) 8570	1
3206	0.25	pp	5000 (pp) 8021	FALSE	pp	5000 (pp) 8021	1
3207	0.25	pp	5000 (pp) 7319	FALSE	pp	5000 (pp) 7319	1
3208	0.25	pp	5000 (pp) 7126	FALSE	pp	5000 (pp) 7126	1
3209	0.25	pp	5000 (pp) 7091	FALSE	pp	5000 (pp) 7091	1
3210	0.25	pp	5000 (pp) 7069	FALSE	pp	5000 (pp) 7069	1
3211	0.25	pp	5000 (pp) 6490	FALSE	pp	5000 (pp) 6490	1
3212	0.25	pp	5000 (pp) 6299	FALSE	pp	5000 (pp) 6299	1
3213	0.25	pp	5000 (pp) 6223	FALSE	pp	5000 (pp) 6223	1
3214	0.25	pp	5000 (pp) 6011	FALSE	pp	5000 (pp) 6011	1
3215	0.25	pp	5000 (pp) 5925	FALSE	pp	5000 (pp) 5925	1
3216	0.25	pp	5000 (pp) 5511	FALSE	pp	5000 (pp) 5511	1
3217	0.25	pp	5000 (pp) 14896	FALSE	pp	5000 (pp) 14896	1
3218	0.25	pp	5000 (pp) 14791	FALSE	pp	5000 (pp) 14791	1
3219	0.25	pp	5000 (pp) 14775	FALSE	pp	5000 (pp) 14775	1
3220	0.25	pp	5000 (pp) 14594	FALSE	pp	5000 (pp) 14594	1
3221	0.25	pp	5000 (pp) 14485	FALSE	pp	5000 (pp) 14485	1
3222	0.25	pp	5000 (pp) 14392	FALSE	pp	5000 (pp) 14392	1
3223	0.25	pp	5000 (pp) 14327	FALSE	pp	5000 (pp) 14327	1
3224	0.25	pp	5000 (pp) 14248	FALSE	pp	5000 (pp) 14248	1
3225	0.25	pp	5000 (pp) 14137	FALSE	pp	5000 (pp) 14137	1
3226	0.25	pp	5000 (pp) 13827	FALSE	pp	5000 (pp) 13827	1
3227	0.25	pp	5000 (pp) 13657	FALSE	pp	5000 (pp) 13657	1
3228	0.25	pp	5000 (pp) 13559	FALSE	pp	5000 (pp) 13559	1
3229	0.25	pp	5000 (pp) 13444	FALSE	pp	5000 (pp) 13444	1
3230	0.25	pp	5000 (pp) 13212	FALSE	pp	5000 (pp) 13212	1
3231	0.25	pp	5000 (pp) 12902	FALSE	pp	5000 (pp) 12902	1
3232	0.25	pp	5000 (pp) 12875	FALSE	pp	5000 (pp) 12875	1
3233	0.25	pp	5000 (pp) 12841	FALSE	pp	5000 (pp) 12841	1
3234	0.25	pp	5000 (pp) 12680	FALSE	pp	5000 (pp) 12680	1
3235	0.25	pp	5000 (pp) 12262	FALSE	pp	5000 (pp) 12262	1
3236	0.25	pp	5000 (pp) 12217	FALSE	pp	5000 (pp) 12217	1
3237	0.25	pp	5000 (pp) 12084	FALSE	pp	5000 (pp) 12084	1
3238	0.25	pp	5000 (pp) 11928	FALSE	pp	5000 (pp) 11928	1
3239	0.25	pp	5000 (pp) 11676	FALSE	pp	5000 (pp) 11676	1
3240	0.25	pp	5000 (pp) 11635	FALSE	pp	5000 (pp) 11635	1
3241	0.25	pp	5000 (pp) 11528	FALSE	pp	5000 (pp) 11528	1
3242	0.25	pp	5000 (pp) 11258	FALSE	pp	5000 (pp) 11258	1
3243	0.25	pp	5000 (pp) 11145	FALSE	pp	5000 (pp) 11145	1
3244	0.25	pp	5000 (pp) 11054	FALSE	pp	5000 (pp) 11054	1
3245	0.25	pp	5000 (pp) 11009	FALSE	pp	5000 (pp) 11009	1
3246	0.25	pp	5000 (pp) 10686	FALSE	pp	5000 (pp) 10686	1
3247	0.25	pp	5000 (pp) 10436	FALSE	pp	5000 (pp) 10436	1
3248	0.25	pp	5000 (pp) 10294	FALSE	pp	5000 (pp) 10294	1
3249	0.25	pp	5000 (pp) 10256	FALSE	pp	5000 (pp) 10256	1
3250	0.25	pp	5000 (pp) 10150	FALSE	pp	5000 (pp) 10150	1
3251	0.25	pp	5000 (pp) 10079	FALSE	pp	5000 (pp) 10079	1
3252	0.25	pp	5000 (pp) 10048	FALSE	pp	5000 (pp) 10048	1
3253	0.25	pp	4594 (pp) 9951	FALSE	pp	4594 (pp) 9951	1
3254	0.25	pp	4594 (pp) 9552	FALSE	pp	4594 (pp) 9552	1
3255	0.25	pp	4594 (pp) 9518	FALSE	pp	4594 (pp) 9518	1
3256	0.25	pp	4594 (pp) 9037	FALSE	pp	4594 (pp) 9037	1
3257	0.25	pp	4594 (pp) 8870	FALSE	pp	4594 (pp) 8870	1
3258	0.25	pp	4594 (pp) 8637	FALSE	pp	4594 (pp) 8637	1
3259	0.25	pp	4594 (pp) 8589	FALSE	pp	4594 (pp) 8589	1
3260	0.25	pp	4594 (pp) 8570	FALSE	pp	4594 (pp) 8570	1
3261	0.25	pp	4594 (pp) 8021	FALSE	pp	4594 (pp) 8021	1
3262	0.25	pp	4594 (pp) 7319	FALSE	pp	4594 (pp) 7319	1
3263	0.25	pp	4594 (pp) 7126	FALSE	pp	4594 (pp) 7126	1
3264	0.25	pp	4594 (pp) 7091	FALSE	pp	4594 (pp) 7091	1
3265	0.25	pp	4594 (pp) 7069	FALSE	pp	4594 (pp) 7069	1
3266	0.25	pp	4594 (pp) 6490	FALSE	pp	4594 (pp) 6490	1
3267	0.25	pp	4594 (pp) 6299	FALSE	pp	4594 (pp) 6299	1
3268	0.25	pp	4594 (pp) 6223	FALSE	pp	4594 (pp) 6223	1
3269	0.25	pp	4594 (pp) 6011	FALSE	pp	4594 (pp) 6011	1
3270	0.25	pp	4594 (pp) 5925	FALSE	pp	4594 (pp) 5925	1
3271	0.25	pp	4594 (pp) 5511	FALSE	pp	4594 (pp) 5511	1
3272	0.25	pp	4594 (pp) 5000	FALSE	pp	4594 (pp) 5000	1
3273	0.25	pp	4594 (pp) 14896	FALSE	pp	4594 (pp) 14896	1
3274	0.25	pp	4594 (pp) 14791	FALSE	pp	4594 (pp) 14791	1
3275	0.25	pp	4594 (pp) 14775	FALSE	pp	4594 (pp) 14775	1
3276	0.25	pp	4594 (pp) 14594	FALSE	pp	4594 (pp) 14594	1
3277	0.25	pp	4594 (pp) 14392	FALSE	pp	4594 (pp) 14392	1
3278	0.25	pp	4594 (pp) 14327	FALSE	pp	4594 (pp) 14327	1
3279	0.25	pp	4594 (pp) 14248	FALSE	pp	4594 (pp) 14248	1
3280	0.25	pp	4594 (pp) 14137	FALSE	pp	4594 (pp) 14137	1
3281	0.25	pp	4594 (pp) 13827	FALSE	pp	4594 (pp) 13827	1
3282	0.25	pp	4594 (pp) 13657	FALSE	pp	4594 (pp) 13657	1
3283	0.25	pp	4594 (pp) 13559	FALSE	pp	4594 (pp) 13559	1
3284	0.25	pp	4594 (pp) 13444	FALSE	pp	4594 (pp) 13444	1
3285	0.25	pp	4594 (pp) 13212	FALSE	pp	4594 (pp) 13212	1
3286	0.25	pp	4594 (pp) 12902	FALSE	pp	4594 (pp) 12902	1
3287	0.25	pp	4594 (pp) 12875	FALSE	pp	4594 (pp) 12875	1
3288	0.25	pp	4594 (pp) 12841	FALSE	pp	4594 (pp) 12841	1
3289	0.25	pp	4594 (pp) 12680	FALSE	pp	4594 (pp) 12680	1
3290	0.25	pp	4594 (pp) 12262	FALSE	pp	4594 (pp) 12262	1
3291	0.25	pp	4594 (pp) 12217	FALSE	pp	4594 (pp) 12217	1
3292	0.25	pp	4594 (pp) 12084	FALSE	pp	4594 (pp) 12084	1
3293	0.25	pp	4594 (pp) 11928	FALSE	pp	4594 (pp) 11928	1
3294	0.25	pp	4594 (pp) 11676	FALSE	pp	4594 (pp) 11676	1
3295	0.25	pp	4594 (pp) 11635	FALSE	pp	4594 (pp) 11635	1
3296	0.25	pp	4594 (pp) 11528	FALSE	pp	4594 (pp) 11528	1
3297	0.25	pp	4594 (pp) 11258	FALSE	pp	4594 (pp) 11258	1
3298	0.25	pp	4594 (pp) 11145	FALSE	pp	4594 (pp) 11145	1
3299	0.25	pp	4594 (pp) 11054	FALSE	pp	4594 (pp) 11054	1
3300	0.25	pp	4594 (pp) 11009	FALSE	pp	4594 (pp) 11009	1
3301	0.25	pp	4594 (pp) 10686	FALSE	pp	4594 (pp) 10686	1
3302	0.25	pp	4594 (pp) 10436	FALSE	pp	4594 (pp) 10436	1
3303	0.25	pp	4594 (pp) 10294	FALSE	pp	4594 (pp) 10294	1
3304	0.25	pp	4594 (pp) 10256	FALSE	pp	4594 (pp) 10256	1
3305	0.25	pp	4594 (pp) 10150	FALSE	pp	4594 (pp) 10150	1
3306	0.25	pp	4594 (pp) 10079	FALSE	pp	4594 (pp) 10079	1
3307	0.25	pp	4594 (pp) 10048	FALSE	pp	4594 (pp) 10048	1
3308	0.25	pp	4080 (pp) 9951	FALSE	pp	4080 (pp) 9951	2
3309	0.25	pp	4080 (pp) 9552	FALSE	pp	4080 (pp) 9552	1
3310	0.25	pp	4080 (pp) 9518	FALSE	pp	4080 (pp) 9518	1
3311	0.25	pp	4080 (pp) 9375	FALSE	pp	4080 (pp) 9375	1
3312	0.25	pp	4080 (pp) 9037	FALSE	pp	4080 (pp) 9037	2
3313	0.25	pp	4080 (pp) 9016	FALSE	pp	4080 (pp) 9016	1
3314	0.25	pp	4080 (pp) 8870	FALSE	pp	4080 (pp) 8870	1
3315	0.25	pp	4080 (pp) 8637	FALSE	pp	4080 (pp) 8637	1
3316	0.25	pp	4080 (pp) 8589	FALSE	pp	4080 (pp) 8589	1
3317	0.25	pp	4080 (pp) 8570	FALSE	pp	4080 (pp) 8570	2
3318	0.25	pp	4080 (pp) 8021	FALSE	pp	4080 (pp) 8021	1
3319	0.25	pp	4080 (pp) 7319	FALSE	pp	4080 (pp) 7319	2
3320	0.25	pp	4080 (pp) 7126	FALSE	pp	4080 (pp) 7126	2
3321	0.25	pp	4080 (pp) 7091	FALSE	pp	4080 (pp) 7091	1
3322	0.25	pp	4080 (pp) 7069	FALSE	pp	4080 (pp) 7069	1
3323	0.25	pp	4080 (pp) 6490	FALSE	pp	4080 (pp) 6490	2
3324	0.25	pp	4080 (pp) 6299	FALSE	pp	4080 (pp) 6299	1
3325	0.25	pp	4080 (pp) 6223	FALSE	pp	4080 (pp) 6223	2
3326	0.25	pp	4080 (pp) 6063	FALSE	pp	4080 (pp) 6063	1
3327	0.25	pp	4080 (pp) 6011	FALSE	pp	4080 (pp) 6011	1
3328	0.25	pp	4080 (pp) 5925	FALSE	pp	4080 (pp) 5925	2
3329	0.25	pp	4080 (pp) 5511	FALSE	pp	4080 (pp) 5511	1
3330	0.25	pp	4080 (pp) 5000	FALSE	pp	4080 (pp) 5000	1
3331	0.25	pp	4080 (pp) 4594	FALSE	pp	4080 (pp) 4594	1
3332	0.25	pp	4080 (pp) 14896	FALSE	pp	4080 (pp) 14896	1
3333	0.25	pp	4080 (pp) 14791	FALSE	pp	4080 (pp) 14791	1
3334	0.25	pp	4080 (pp) 14775	FALSE	pp	4080 (pp) 14775	1
3335	0.25	pp	4080 (pp) 14594	FALSE	pp	4080 (pp) 14594	1
3336	0.25	pp	4080 (pp) 14485	FALSE	pp	4080 (pp) 14485	1
3337	0.25	pp	4080 (pp) 14392	FALSE	pp	4080 (pp) 14392	1
3338	0.25	pp	4080 (pp) 14327	FALSE	pp	4080 (pp) 14327	1
3339	0.25	pp	4080 (pp) 14248	FALSE	pp	4080 (pp) 14248	2
3340	0.25	pp	4080 (pp) 14137	FALSE	pp	4080 (pp) 14137	2
3341	0.25	pp	4080 (pp) 13827	FALSE	pp	4080 (pp) 13827	1
3342	0.25	pp	4080 (pp) 13657	FALSE	pp	4080 (pp) 13657	2
3343	0.25	pp	4080 (pp) 13559	FALSE	pp	4080 (pp) 13559	2
3344	0.25	pp	4080 (pp) 13444	FALSE	pp	4080 (pp) 13444	2
3345	0.25	pp	4080 (pp) 13339	FALSE	pp	4080 (pp) 13339	1
3346	0.25	pp	4080 (pp) 13212	FALSE	pp	4080 (pp) 13212	1
3347	0.25	pp	4080 (pp) 12918	FALSE	pp	4080 (pp) 12918	1
3348	0.25	pp	4080 (pp) 12902	FALSE	pp	4080 (pp) 12902	2
3349	0.25	pp	4080 (pp) 12875	FALSE	pp	4080 (pp) 12875	1
3350	0.25	pp	4080 (pp) 12841	FALSE	pp	4080 (pp) 12841	2
3351	0.25	pp	4080 (pp) 12680	FALSE	pp	4080 (pp) 12680	2
3352	0.25	pp	4080 (pp) 12531	FALSE	pp	4080 (pp) 12531	1
3353	0.25	pp	4080 (pp) 12262	FALSE	pp	4080 (pp) 12262	1
3354	0.25	pp	4080 (pp) 12217	FALSE	pp	4080 (pp) 12217	1
3355	0.25	pp	4080 (pp) 12084	FALSE	pp	4080 (pp) 12084	1
3356	0.25	pp	4080 (pp) 11984	FALSE	pp	4080 (pp) 11984	1
3357	0.25	pp	4080 (pp) 11928	FALSE	pp	4080 (pp) 11928	2
3358	0.25	pp	4080 (pp) 11796	FALSE	pp	4080 (pp) 11796	1
3359	0.25	pp	4080 (pp) 11676	FALSE	pp	4080 (pp) 11676	2
3360	0.25	pp	4080 (pp) 11635	FALSE	pp	4080 (pp) 11635	1
3361	0.25	pp	4080 (pp) 11528	FALSE	pp	4080 (pp) 11528	1
3362	0.25	pp	4080 (pp) 11452	FALSE	pp	4080 (pp) 11452	1
3363	0.25	pp	4080 (pp) 11286	FALSE	pp	4080 (pp) 11286	1
3364	0.25	pp	4080 (pp) 11258	FALSE	pp	4080 (pp) 11258	1
3365	0.25	pp	4080 (pp) 11145	FALSE	pp	4080 (pp) 11145	1
3366	0.25	pp	4080 (pp) 11054	FALSE	pp	4080 (pp) 11054	1
3367	0.25	pp	4080 (pp) 11009	FALSE	pp	4080 (pp) 11009	2
3368	0.25	pp	4080 (pp) 10767	FALSE	pp	4080 (pp) 10767	1
3369	0.25	pp	4080 (pp) 10686	FALSE	pp	4080 (pp) 10686	1
3370	0.25	pp	4080 (pp) 10436	FALSE	pp	4080 (pp) 10436	1
3371	0.25	pp	4080 (pp) 10294	FALSE	pp	4080 (pp) 10294	2
3372	0.25	pp	4080 (pp) 10256	FALSE	pp	4080 (pp) 10256	1
3373	0.25	pp	4080 (pp) 10150	FALSE	pp	4080 (pp) 10150	1
3374	0.25	pp	4080 (pp) 10079	FALSE	pp	4080 (pp) 10079	2
3375	0.25	pp	4080 (pp) 10048	FALSE	pp	4080 (pp) 10048	1
3376	0.25	pp	3953 (pp) 9951	FALSE	pp	3953 (pp) 9951	1
3377	0.25	pp	3953 (pp) 9552	FALSE	pp	3953 (pp) 9552	1
3378	0.25	pp	3953 (pp) 9518	FALSE	pp	3953 (pp) 9518	1
3379	0.25	pp	3953 (pp) 9037	FALSE	pp	3953 (pp) 9037	1
3380	0.25	pp	3953 (pp) 8870	FALSE	pp	3953 (pp) 8870	1
3381	0.25	pp	3953 (pp) 8637	FALSE	pp	3953 (pp) 8637	1
3382	0.25	pp	3953 (pp) 8589	FALSE	pp	3953 (pp) 8589	1
3383	0.25	pp	3953 (pp) 8570	FALSE	pp	3953 (pp) 8570	1
3384	0.25	pp	3953 (pp) 8021	FALSE	pp	3953 (pp) 8021	1
3385	0.25	pp	3953 (pp) 7319	FALSE	pp	3953 (pp) 7319	1
3386	0.25	pp	3953 (pp) 7126	FALSE	pp	3953 (pp) 7126	1
3387	0.25	pp	3953 (pp) 7091	FALSE	pp	3953 (pp) 7091	1
3388	0.25	pp	3953 (pp) 7069	FALSE	pp	3953 (pp) 7069	1
3389	0.25	pp	3953 (pp) 6490	FALSE	pp	3953 (pp) 6490	1
3390	0.25	pp	3953 (pp) 6299	FALSE	pp	3953 (pp) 6299	1
3391	0.25	pp	3953 (pp) 6223	FALSE	pp	3953 (pp) 6223	1
3392	0.25	pp	3953 (pp) 6011	FALSE	pp	3953 (pp) 6011	1
3393	0.25	pp	3953 (pp) 5925	FALSE	pp	3953 (pp) 5925	1
3394	0.25	pp	3953 (pp) 5511	FALSE	pp	3953 (pp) 5511	1
3395	0.25	pp	3953 (pp) 5000	FALSE	pp	3953 (pp) 5000	1
3396	0.25	pp	3953 (pp) 4594	FALSE	pp	3953 (pp) 4594	1
3397	0.25	pp	3953 (pp) 4080	FALSE	pp	3953 (pp) 4080	1
3398	0.25	pp	3953 (pp) 14896	FALSE	pp	3953 (pp) 14896	1
3399	0.25	pp	3953 (pp) 14791	FALSE	pp	3953 (pp) 14791	1
3400	0.25	pp	3953 (pp) 14775	FALSE	pp	3953 (pp) 14775	1
3401	0.25	pp	3953 (pp) 14594	FALSE	pp	3953 (pp) 14594	1
3402	0.25	pp	3953 (pp) 14485	FALSE	pp	3953 (pp) 14485	1
3403	0.25	pp	3953 (pp) 14392	FALSE	pp	3953 (pp) 14392	1
3404	0.25	pp	3953 (pp) 14327	FALSE	pp	3953 (pp) 14327	1
3405	0.25	pp	3953 (pp) 14248	FALSE	pp	3953 (pp) 14248	1
3406	0.25	pp	3953 (pp) 14137	FALSE	pp	3953 (pp) 14137	1
3407	0.25	pp	3953 (pp) 13827	FALSE	pp	3953 (pp) 13827	1
3408	0.25	pp	3953 (pp) 13657	FALSE	pp	3953 (pp) 13657	1
3409	0.25	pp	3953 (pp) 13559	FALSE	pp	3953 (pp) 13559	1
3410	0.25	pp	3953 (pp) 13444	FALSE	pp	3953 (pp) 13444	1
3411	0.25	pp	3953 (pp) 13212	FALSE	pp	3953 (pp) 13212	1
3412	0.25	pp	3953 (pp) 12902	FALSE	pp	3953 (pp) 12902	1
3413	0.25	pp	3953 (pp) 12875	FALSE	pp	3953 (pp) 12875	1
3414	0.25	pp	3953 (pp) 12841	FALSE	pp	3953 (pp) 12841	1
3415	0.25	pp	3953 (pp) 12680	FALSE	pp	3953 (pp) 12680	1
3416	0.25	pp	3953 (pp) 12262	FALSE	pp	3953 (pp) 12262	1
3417	0.25	pp	3953 (pp) 12217	FALSE	pp	3953 (pp) 12217	1
3418	0.25	pp	3953 (pp) 12084	FALSE	pp	3953 (pp) 12084	1
3419	0.25	pp	3953 (pp) 11928	FALSE	pp	3953 (pp) 11928	1
3420	0.25	pp	3953 (pp) 11676	FALSE	pp	3953 (pp) 11676	1
3421	0.25	pp	3953 (pp) 11635	FALSE	pp	3953 (pp) 11635	1
3422	0.25	pp	3953 (pp) 11528	FALSE	pp	3953 (pp) 11528	1
3423	0.25	pp	3953 (pp) 11258	FALSE	pp	3953 (pp) 11258	1
3424	0.25	pp	3953 (pp) 11145	FALSE	pp	3953 (pp) 11145	1
3425	0.25	pp	3953 (pp) 11054	FALSE	pp	3953 (pp) 11054	1
3426	0.25	pp	3953 (pp) 11009	FALSE	pp	3953 (pp) 11009	1
3427	0.25	pp	3953 (pp) 10686	FALSE	pp	3953 (pp) 10686	1
3428	0.25	pp	3953 (pp) 10436	FALSE	pp	3953 (pp) 10436	1
3429	0.25	pp	3953 (pp) 10294	FALSE	pp	3953 (pp) 10294	1
3430	0.25	pp	3953 (pp) 10256	FALSE	pp	3953 (pp) 10256	1
3431	0.25	pp	3953 (pp) 10150	FALSE	pp	3953 (pp) 10150	1
3432	0.25	pp	3953 (pp) 10079	FALSE	pp	3953 (pp) 10079	1
3433	0.25	pp	3953 (pp) 10048	FALSE	pp	3953 (pp) 10048	1
3434	0.25	pp	2618 (pp) 9951	FALSE	pp	2618 (pp) 9951	1
3435	0.25	pp	2618 (pp) 9552	FALSE	pp	2618 (pp) 9552	1
3436	0.25	pp	2618 (pp) 9518	FALSE	pp	2618 (pp) 9518	1
3437	0.25	pp	2618 (pp) 9037	FALSE	pp	2618 (pp) 9037	1
3438	0.25	pp	2618 (pp) 8870	FALSE	pp	2618 (pp) 8870	1
3439	0.25	pp	2618 (pp) 8637	FALSE	pp	2618 (pp) 8637	1
3440	0.25	pp	2618 (pp) 8589	FALSE	pp	2618 (pp) 8589	1
3441	0.25	pp	2618 (pp) 8570	FALSE	pp	2618 (pp) 8570	1
3442	0.25	pp	2618 (pp) 8021	FALSE	pp	2618 (pp) 8021	1
3443	0.25	pp	2618 (pp) 7319	FALSE	pp	2618 (pp) 7319	1
3444	0.25	pp	2618 (pp) 7126	FALSE	pp	2618 (pp) 7126	1
3445	0.25	pp	2618 (pp) 7091	FALSE	pp	2618 (pp) 7091	1
3446	0.25	pp	2618 (pp) 7069	FALSE	pp	2618 (pp) 7069	1
3447	0.25	pp	2618 (pp) 6490	FALSE	pp	2618 (pp) 6490	1
3448	0.25	pp	2618 (pp) 6299	FALSE	pp	2618 (pp) 6299	1
3449	0.25	pp	2618 (pp) 6223	FALSE	pp	2618 (pp) 6223	1
3450	0.25	pp	2618 (pp) 6011	FALSE	pp	2618 (pp) 6011	1
3451	0.25	pp	2618 (pp) 5925	FALSE	pp	2618 (pp) 5925	1
3452	0.25	pp	2618 (pp) 5511	FALSE	pp	2618 (pp) 5511	1
3453	0.25	pp	2618 (pp) 5000	FALSE	pp	2618 (pp) 5000	1
3454	0.25	pp	2618 (pp) 4594	FALSE	pp	2618 (pp) 4594	1
3455	0.25	pp	2618 (pp) 4080	FALSE	pp	2618 (pp) 4080	1
3456	0.25	pp	2618 (pp) 3953	FALSE	pp	2618 (pp) 3953	1
3457	0.25	pp	2618 (pp) 14896	FALSE	pp	2618 (pp) 14896	1
3458	0.25	pp	2618 (pp) 14791	FALSE	pp	2618 (pp) 14791	1
3459	0.25	pp	2618 (pp) 14775	FALSE	pp	2618 (pp) 14775	1
3460	0.25	pp	2618 (pp) 14594	FALSE	pp	2618 (pp) 14594	1
3461	0.25	pp	2618 (pp) 14485	FALSE	pp	2618 (pp) 14485	1
3462	0.25	pp	2618 (pp) 14392	FALSE	pp	2618 (pp) 14392	1
3463	0.25	pp	2618 (pp) 14327	FALSE	pp	2618 (pp) 14327	1
3464	0.25	pp	2618 (pp) 14248	FALSE	pp	2618 (pp) 14248	1
3465	0.25	pp	2618 (pp) 14137	FALSE	pp	2618 (pp) 14137	1
3466	0.25	pp	2618 (pp) 13827	FALSE	pp	2618 (pp) 13827	1
3467	0.25	pp	2618 (pp) 13657	FALSE	pp	2618 (pp) 13657	1
3468	0.25	pp	2618 (pp) 13559	FALSE	pp	2618 (pp) 13559	1
3469	0.25	pp	2618 (pp) 13444	FALSE	pp	2618 (pp) 13444	1
3470	0.25	pp	2618 (pp) 13212	FALSE	pp	2618 (pp) 13212	1
3471	0.25	pp	2618 (pp) 12902	FALSE	pp	2618 (pp) 12902	1
3472	0.25	pp	2618 (pp) 12875	FALSE	pp	2618 (pp) 12875	1
3473	0.25	pp	2618 (pp) 12841	FALSE	pp	2618 (pp) 12841	1
3474	0.25	pp	2618 (pp) 12680	FALSE	pp	2618 (pp) 12680	1
3475	0.25	pp	2618 (pp) 12262	FALSE	pp	2618 (pp) 12262	1
3476	0.25	pp	2618 (pp) 12217	FALSE	pp	2618 (pp) 12217	1
3477	0.25	pp	2618 (pp) 12084	FALSE	pp	2618 (pp) 12084	1
3478	0.25	pp	2618 (pp) 11928	FALSE	pp	2618 (pp) 11928	1
3479	0.25	pp	2618 (pp) 11676	FALSE	pp	2618 (pp) 11676	1
3480	0.25	pp	2618 (pp) 11635	FALSE	pp	2618 (pp) 11635	1
3481	0.25	pp	2618 (pp) 11528	FALSE	pp	2618 (pp) 11528	1
3482	0.25	pp	2618 (pp) 11258	FALSE	pp	2618 (pp) 11258	1
3483	0.25	pp	2618 (pp) 11145	FALSE	pp	2618 (pp) 11145	1
3484	0.25	pp	2618 (pp) 11054	FALSE	pp	2618 (pp) 11054	1
3485	0.25	pp	2618 (pp) 11009	FALSE	pp	2618 (pp) 11009	1
3486	0.25	pp	2618 (pp) 10686	FALSE	pp	2618 (pp) 10686	1
3487	0.25	pp	2618 (pp) 10436	FALSE	pp	2618 (pp) 10436	1
3488	0.25	pp	2618 (pp) 10294	FALSE	pp	2618 (pp) 10294	1
3489	0.25	pp	2618 (pp) 10256	FALSE	pp	2618 (pp) 10256	1
3490	0.25	pp	2618 (pp) 10150	FALSE	pp	2618 (pp) 10150	1
3491	0.25	pp	2618 (pp) 10079	FALSE	pp	2618 (pp) 10079	1
3492	0.25	pp	2618 (pp) 10048	FALSE	pp	2618 (pp) 10048	1
3493	0.25	pp	5125 (pp) 9228	FALSE	pp	5125 (pp) 9228	1
3494	0.25	pp	5125 (pp) 8424	FALSE	pp	5125 (pp) 8424	1
3495	0.25	pp	5125 (pp) 8103	FALSE	pp	5125 (pp) 8103	1
3496	0.25	pp	5125 (pp) 12809	FALSE	pp	5125 (pp) 12809	1
3497	0.25	pp	4389 (pp) 9435	FALSE	pp	4389 (pp) 9435	1
3498	0.25	pp	4389 (pp) 9362	FALSE	pp	4389 (pp) 9362	1
3499	0.25	pp	4389 (pp) 8795	FALSE	pp	4389 (pp) 8795	1
3500	0.25	pp	4389 (pp) 8730	FALSE	pp	4389 (pp) 8730	1
3501	0.25	pp	4389 (pp) 8103	FALSE	pp	4389 (pp) 8103	1
3502	0.25	pp	4389 (pp) 7470	FALSE	pp	4389 (pp) 7470	2
3503	0.25	pp	4389 (pp) 5672	FALSE	pp	4389 (pp) 5672	1
3504	0.25	pp	4389 (pp) 4737	FALSE	pp	4389 (pp) 4737	1
3505	0.25	pp	4389 (pp) 12680	FALSE	pp	4389 (pp) 12680	1
3506	0.25	pp	4389 (pp) 12639	FALSE	pp	4389 (pp) 12639	2
3507	0.25	pp	4389 (pp) 11249	FALSE	pp	4389 (pp) 11249	1
3508	0.25	pp	4389 (pp) 10294	FALSE	pp	4389 (pp) 10294	1
3509	0.25	pp	4389 (pp) 10079	FALSE	pp	4389 (pp) 10079	1
3510	0.25	pp	8363 (pp) 9435	FALSE	pp	8363 (pp) 9435	1
3511	0.25	pp	8363 (pp) 12639	FALSE	pp	8363 (pp) 12639	1
3512	0.25	pp	8363 (pp) 11984	FALSE	pp	8363 (pp) 11984	1
3513	0.25	pp	2302 (pp) 9435	FALSE	pp	2302 (pp) 9435	2
3514	0.25	pp	2302 (pp) 8585	FALSE	pp	2302 (pp) 8585	1
3515	0.25	pp	2302 (pp) 7470	FALSE	pp	2302 (pp) 7470	2
3516	0.25	pp	2302 (pp) 7444	FALSE	pp	2302 (pp) 7444	1
3517	0.25	pp	2302 (pp) 5672	FALSE	pp	2302 (pp) 5672	1
3518	0.25	pp	2302 (pp) 4867	FALSE	pp	2302 (pp) 4867	1
3519	0.25	pp	2302 (pp) 4858	FALSE	pp	2302 (pp) 4858	1
3520	0.25	pp	2302 (pp) 3587	FALSE	pp	2302 (pp) 3587	1
3521	0.25	pp	2302 (pp) 2483	FALSE	pp	2302 (pp) 2483	1
3522	0.25	pp	2302 (pp) 12217	FALSE	pp	2302 (pp) 12217	1
3523	0.25	pp	2302 (pp) 12084	FALSE	pp	2302 (pp) 12084	1
3524	0.25	pp	7737 (pp) 9435	FALSE	pp	7737 (pp) 9435	1
3525	0.25	pp	7737 (pp) 8585	FALSE	pp	7737 (pp) 8585	1
3526	0.25	pp	7737 (pp) 12848	FALSE	pp	7737 (pp) 12848	1
3527	0.25	pp	5325 (pp) 9435	FALSE	pp	5325 (pp) 9435	1
3528	0.25	pp	5325 (pp) 8585	FALSE	pp	5325 (pp) 8585	1
3529	0.25	pp	5325 (pp) 7737	FALSE	pp	5325 (pp) 7737	1
3530	0.25	pp	5325 (pp) 7470	FALSE	pp	5325 (pp) 7470	1
3531	0.25	pp	5325 (pp) 12848	FALSE	pp	5325 (pp) 12848	1
3532	0.25	pp	8585 (pp) 9435	FALSE	pp	8585 (pp) 9435	3
3533	0.25	pp	8585 (pp) 12848	FALSE	pp	8585 (pp) 12848	1
3534	0.25	pp	8585 (pp) 12217	FALSE	pp	8585 (pp) 12217	1
3535	0.25	pp	8585 (pp) 12084	FALSE	pp	8585 (pp) 12084	1
3536	0.25	pp	6011 (pp) 9951	FALSE	pp	6011 (pp) 9951	1
3537	0.25	pp	6011 (pp) 9552	FALSE	pp	6011 (pp) 9552	1
3538	0.25	pp	6011 (pp) 9518	FALSE	pp	6011 (pp) 9518	1
3539	0.25	pp	6011 (pp) 9435	FALSE	pp	6011 (pp) 9435	1
3540	0.25	pp	6011 (pp) 9037	FALSE	pp	6011 (pp) 9037	1
3541	0.25	pp	6011 (pp) 8870	FALSE	pp	6011 (pp) 8870	1
3542	0.25	pp	6011 (pp) 8637	FALSE	pp	6011 (pp) 8637	1
3543	0.25	pp	6011 (pp) 8589	FALSE	pp	6011 (pp) 8589	1
3544	0.25	pp	6011 (pp) 8585	FALSE	pp	6011 (pp) 8585	1
3545	0.25	pp	6011 (pp) 8570	FALSE	pp	6011 (pp) 8570	1
3546	0.25	pp	6011 (pp) 8021	FALSE	pp	6011 (pp) 8021	1
3547	0.25	pp	6011 (pp) 7319	FALSE	pp	6011 (pp) 7319	1
3548	0.25	pp	6011 (pp) 7126	FALSE	pp	6011 (pp) 7126	1
3549	0.25	pp	6011 (pp) 7091	FALSE	pp	6011 (pp) 7091	1
3550	0.25	pp	6011 (pp) 7069	FALSE	pp	6011 (pp) 7069	1
3551	0.25	pp	6011 (pp) 6548	FALSE	pp	6011 (pp) 6548	1
3552	0.25	pp	6011 (pp) 6490	FALSE	pp	6011 (pp) 6490	1
3553	0.25	pp	6011 (pp) 6299	FALSE	pp	6011 (pp) 6299	1
3554	0.25	pp	6011 (pp) 6223	FALSE	pp	6011 (pp) 6223	1
3555	0.25	pp	6011 (pp) 14896	FALSE	pp	6011 (pp) 14896	1
3556	0.25	pp	6011 (pp) 14791	FALSE	pp	6011 (pp) 14791	1
3557	0.25	pp	6011 (pp) 14775	FALSE	pp	6011 (pp) 14775	1
3558	0.25	pp	6011 (pp) 14594	FALSE	pp	6011 (pp) 14594	1
3559	0.25	pp	6011 (pp) 14485	FALSE	pp	6011 (pp) 14485	1
3560	0.25	pp	6011 (pp) 14392	FALSE	pp	6011 (pp) 14392	1
3561	0.25	pp	6011 (pp) 14327	FALSE	pp	6011 (pp) 14327	1
3562	0.25	pp	6011 (pp) 14248	FALSE	pp	6011 (pp) 14248	1
3563	0.25	pp	6011 (pp) 14137	FALSE	pp	6011 (pp) 14137	1
3564	0.25	pp	6011 (pp) 13827	FALSE	pp	6011 (pp) 13827	1
3565	0.25	pp	6011 (pp) 13657	FALSE	pp	6011 (pp) 13657	1
3566	0.25	pp	6011 (pp) 13559	FALSE	pp	6011 (pp) 13559	1
3567	0.25	pp	6011 (pp) 13444	FALSE	pp	6011 (pp) 13444	1
3568	0.25	pp	6011 (pp) 13212	FALSE	pp	6011 (pp) 13212	1
3569	0.25	pp	6011 (pp) 12902	FALSE	pp	6011 (pp) 12902	1
3570	0.25	pp	6011 (pp) 12875	FALSE	pp	6011 (pp) 12875	1
3571	0.25	pp	6011 (pp) 12841	FALSE	pp	6011 (pp) 12841	1
3572	0.25	pp	6011 (pp) 12680	FALSE	pp	6011 (pp) 12680	1
3573	0.25	pp	6011 (pp) 12262	FALSE	pp	6011 (pp) 12262	1
3574	0.25	pp	6011 (pp) 12217	FALSE	pp	6011 (pp) 12217	1
3575	0.25	pp	6011 (pp) 12084	FALSE	pp	6011 (pp) 12084	1
3576	0.25	pp	6011 (pp) 11928	FALSE	pp	6011 (pp) 11928	1
3577	0.25	pp	6011 (pp) 11676	FALSE	pp	6011 (pp) 11676	1
3578	0.25	pp	6011 (pp) 11635	FALSE	pp	6011 (pp) 11635	1
3579	0.25	pp	6011 (pp) 11528	FALSE	pp	6011 (pp) 11528	1
3580	0.25	pp	6011 (pp) 11258	FALSE	pp	6011 (pp) 11258	1
3581	0.25	pp	6011 (pp) 11145	FALSE	pp	6011 (pp) 11145	1
3582	0.25	pp	6011 (pp) 11054	FALSE	pp	6011 (pp) 11054	1
3583	0.25	pp	6011 (pp) 11009	FALSE	pp	6011 (pp) 11009	1
3584	0.25	pp	6011 (pp) 10686	FALSE	pp	6011 (pp) 10686	1
3585	0.25	pp	6011 (pp) 10436	FALSE	pp	6011 (pp) 10436	1
3586	0.25	pp	6011 (pp) 10294	FALSE	pp	6011 (pp) 10294	1
3587	0.25	pp	6011 (pp) 10256	FALSE	pp	6011 (pp) 10256	1
3588	0.25	pp	6011 (pp) 10150	FALSE	pp	6011 (pp) 10150	1
3589	0.25	pp	6011 (pp) 10079	FALSE	pp	6011 (pp) 10079	1
3590	0.25	pp	6011 (pp) 10048	FALSE	pp	6011 (pp) 10048	1
3591	0.25	pp	1684 (pp) 9435	FALSE	pp	1684 (pp) 9435	1
3592	0.25	pp	1684 (pp) 8585	FALSE	pp	1684 (pp) 8585	1
3593	0.25	pp	1684 (pp) 6548	FALSE	pp	1684 (pp) 6548	1
3594	0.25	pp	1684 (pp) 6011	FALSE	pp	1684 (pp) 6011	1
3595	0.25	pp	1684 (pp) 5672	FALSE	pp	1684 (pp) 5672	1
3596	0.25	pp	1684 (pp) 2007	FALSE	pp	1684 (pp) 2007	1
3597	0.25	pp	6445 (pp) 9435	FALSE	pp	6445 (pp) 9435	1
3598	0.25	pp	6445 (pp) 9228	FALSE	pp	6445 (pp) 9228	1
3599	0.25	pp	6445 (pp) 8449	FALSE	pp	6445 (pp) 8449	1
3600	0.25	pp	6445 (pp) 8424	FALSE	pp	6445 (pp) 8424	1
3601	0.25	pp	6445 (pp) 7444	FALSE	pp	6445 (pp) 7444	1
3602	0.25	pp	6445 (pp) 7189	FALSE	pp	6445 (pp) 7189	1
3603	0.25	pp	6445 (pp) 10050	FALSE	pp	6445 (pp) 10050	1
3604	0.25	pp	4469 (pp) 9435	FALSE	pp	4469 (pp) 9435	1
3605	0.25	pp	4469 (pp) 9228	FALSE	pp	4469 (pp) 9228	1
3606	0.25	pp	4469 (pp) 8449	FALSE	pp	4469 (pp) 8449	1
3607	0.25	pp	4469 (pp) 8424	FALSE	pp	4469 (pp) 8424	1
3608	0.25	pp	4469 (pp) 7444	FALSE	pp	4469 (pp) 7444	1
3609	0.25	pp	4469 (pp) 7189	FALSE	pp	4469 (pp) 7189	1
3610	0.25	pp	4469 (pp) 6445	FALSE	pp	4469 (pp) 6445	1
3611	0.25	pp	4469 (pp) 4867	FALSE	pp	4469 (pp) 4867	1
3612	0.25	pp	4469 (pp) 4737	FALSE	pp	4469 (pp) 4737	1
3613	0.25	pp	4469 (pp) 10050	FALSE	pp	4469 (pp) 10050	1
3614	0.25	pp	2155 (pp) 9435	FALSE	pp	2155 (pp) 9435	3
3615	0.25	pp	2155 (pp) 9228	FALSE	pp	2155 (pp) 9228	1
3616	0.25	pp	2155 (pp) 8449	FALSE	pp	2155 (pp) 8449	1
3617	0.25	pp	2155 (pp) 8424	FALSE	pp	2155 (pp) 8424	1
3618	0.25	pp	2155 (pp) 8363	FALSE	pp	2155 (pp) 8363	1
3619	0.25	pp	2155 (pp) 8103	FALSE	pp	2155 (pp) 8103	2
3620	0.25	pp	2155 (pp) 7470	FALSE	pp	2155 (pp) 7470	2
3621	0.25	pp	2155 (pp) 7444	FALSE	pp	2155 (pp) 7444	1
3622	0.25	pp	2155 (pp) 7189	FALSE	pp	2155 (pp) 7189	1
3623	0.25	pp	2155 (pp) 6445	FALSE	pp	2155 (pp) 6445	1
3624	0.25	pp	2155 (pp) 5672	FALSE	pp	2155 (pp) 5672	1
3625	0.25	pp	2155 (pp) 4867	FALSE	pp	2155 (pp) 4867	2
3626	0.25	pp	2155 (pp) 4858	FALSE	pp	2155 (pp) 4858	1
3627	0.25	pp	2155 (pp) 4737	FALSE	pp	2155 (pp) 4737	2
3628	0.25	pp	2155 (pp) 4469	FALSE	pp	2155 (pp) 4469	1
3629	0.25	pp	2155 (pp) 4389	FALSE	pp	2155 (pp) 4389	1
3630	0.25	pp	2155 (pp) 4382	FALSE	pp	2155 (pp) 4382	1
3631	0.25	pp	2155 (pp) 4162	FALSE	pp	2155 (pp) 4162	1
3632	0.25	pp	2155 (pp) 3099	FALSE	pp	2155 (pp) 3099	1
3633	0.25	pp	2155 (pp) 3047	FALSE	pp	2155 (pp) 3047	1
3634	0.25	pp	2155 (pp) 2798	FALSE	pp	2155 (pp) 2798	1
3635	0.25	pp	2155 (pp) 2483	FALSE	pp	2155 (pp) 2483	1
3636	0.25	pp	2155 (pp) 2302	FALSE	pp	2155 (pp) 2302	1
3637	0.25	pp	2155 (pp) 2266	FALSE	pp	2155 (pp) 2266	1
3638	0.25	pp	2155 (pp) 12639	FALSE	pp	2155 (pp) 12639	2
3639	0.25	pp	2155 (pp) 11984	FALSE	pp	2155 (pp) 11984	1
3640	0.25	pp	2155 (pp) 10079	FALSE	pp	2155 (pp) 10079	1
3641	0.25	pp	2155 (pp) 10050	FALSE	pp	2155 (pp) 10050	1
3642	0.25	pp	2798 (pp) 9435	FALSE	pp	2798 (pp) 9435	2
3643	0.25	pp	2798 (pp) 8642	FALSE	pp	2798 (pp) 8642	1
3644	0.25	pp	2798 (pp) 8363	FALSE	pp	2798 (pp) 8363	1
3645	0.25	pp	2798 (pp) 8103	FALSE	pp	2798 (pp) 8103	1
3646	0.25	pp	2798 (pp) 6606	FALSE	pp	2798 (pp) 6606	1
3647	0.25	pp	2798 (pp) 5569	FALSE	pp	2798 (pp) 5569	1
3648	0.25	pp	2798 (pp) 3249	FALSE	pp	2798 (pp) 3249	1
3649	0.25	pp	2798 (pp) 3099	FALSE	pp	2798 (pp) 3099	1
3650	0.25	pp	2798 (pp) 12639	FALSE	pp	2798 (pp) 12639	1
3651	0.25	pp	2798 (pp) 11984	FALSE	pp	2798 (pp) 11984	1
3652	0.25	pp	9446 (pp) 14753	FALSE	pp	9446 (pp) 14753	1
3653	0.25	pp	9446 (pp) 12848	FALSE	pp	9446 (pp) 12848	1
3654	0.25	pp	9446 (pp) 12105	FALSE	pp	9446 (pp) 12105	1
3655	0.25	pp	9446 (pp) 11471	FALSE	pp	9446 (pp) 11471	1
3656	0.25	pp	9446 (pp) 10752	FALSE	pp	9446 (pp) 10752	1
3657	0.25	pp	8424 (pp) 9446	FALSE	pp	8424 (pp) 9446	1
3658	0.25	pp	8424 (pp) 9435	FALSE	pp	8424 (pp) 9435	1
3659	0.25	pp	8424 (pp) 9228	FALSE	pp	8424 (pp) 9228	2
3660	0.25	pp	8424 (pp) 8449	FALSE	pp	8424 (pp) 8449	1
3661	0.25	pp	8424 (pp) 14753	FALSE	pp	8424 (pp) 14753	1
3662	0.25	pp	8424 (pp) 12848	FALSE	pp	8424 (pp) 12848	1
3663	0.25	pp	8424 (pp) 12809	FALSE	pp	8424 (pp) 12809	1
3664	0.25	pp	8424 (pp) 12105	FALSE	pp	8424 (pp) 12105	1
3665	0.25	pp	8424 (pp) 11471	FALSE	pp	8424 (pp) 11471	1
3666	0.25	pp	8424 (pp) 10752	FALSE	pp	8424 (pp) 10752	1
3667	0.25	pp	8424 (pp) 10050	FALSE	pp	8424 (pp) 10050	1
3668	0.25	pp	6347 (pp) 9446	FALSE	pp	6347 (pp) 9446	1
3669	0.25	pp	6347 (pp) 8424	FALSE	pp	6347 (pp) 8424	1
3670	0.25	pp	6347 (pp) 8103	FALSE	pp	6347 (pp) 8103	1
3671	0.25	pp	6347 (pp) 7430	FALSE	pp	6347 (pp) 7430	1
3672	0.25	pp	6347 (pp) 7423	FALSE	pp	6347 (pp) 7423	1
3673	0.25	pp	6347 (pp) 6945	FALSE	pp	6347 (pp) 6945	1
3674	0.25	pp	6347 (pp) 14753	FALSE	pp	6347 (pp) 14753	1
3675	0.25	pp	6347 (pp) 12848	FALSE	pp	6347 (pp) 12848	1
3676	0.25	pp	6347 (pp) 12105	FALSE	pp	6347 (pp) 12105	1
3677	0.25	pp	6347 (pp) 11471	FALSE	pp	6347 (pp) 11471	1
3678	0.25	pp	6347 (pp) 10752	FALSE	pp	6347 (pp) 10752	1
3679	0.25	pp	4867 (pp) 9446	FALSE	pp	4867 (pp) 9446	1
3680	0.25	pp	4867 (pp) 9435	FALSE	pp	4867 (pp) 9435	4
3681	0.25	pp	4867 (pp) 9228	FALSE	pp	4867 (pp) 9228	1
3682	0.25	pp	4867 (pp) 8449	FALSE	pp	4867 (pp) 8449	1
3683	0.25	pp	4867 (pp) 8424	FALSE	pp	4867 (pp) 8424	2
3684	0.25	pp	4867 (pp) 8103	FALSE	pp	4867 (pp) 8103	2
3685	0.25	pp	4867 (pp) 7839	FALSE	pp	4867 (pp) 7839	1
3686	0.25	pp	4867 (pp) 7470	FALSE	pp	4867 (pp) 7470	1
3687	0.25	pp	4867 (pp) 7444	FALSE	pp	4867 (pp) 7444	1
3688	0.25	pp	4867 (pp) 7430	FALSE	pp	4867 (pp) 7430	1
3689	0.25	pp	4867 (pp) 7423	FALSE	pp	4867 (pp) 7423	1
3690	0.25	pp	4867 (pp) 7189	FALSE	pp	4867 (pp) 7189	1
3691	0.25	pp	4867 (pp) 6945	FALSE	pp	4867 (pp) 6945	1
3692	0.25	pp	4867 (pp) 6445	FALSE	pp	4867 (pp) 6445	1
3693	0.25	pp	4867 (pp) 6347	FALSE	pp	4867 (pp) 6347	1
3694	0.25	pp	4867 (pp) 5550	FALSE	pp	4867 (pp) 5550	1
3695	0.25	pp	4867 (pp) 14753	FALSE	pp	4867 (pp) 14753	1
3696	0.25	pp	4867 (pp) 13455	FALSE	pp	4867 (pp) 13455	1
3697	0.25	pp	4867 (pp) 12848	FALSE	pp	4867 (pp) 12848	1
3698	0.25	pp	4867 (pp) 12639	FALSE	pp	4867 (pp) 12639	1
3699	0.25	pp	4867 (pp) 12105	FALSE	pp	4867 (pp) 12105	1
3700	0.25	pp	4867 (pp) 11471	FALSE	pp	4867 (pp) 11471	1
3701	0.25	pp	4867 (pp) 10752	FALSE	pp	4867 (pp) 10752	1
3702	0.25	pp	4867 (pp) 10050	FALSE	pp	4867 (pp) 10050	1
3703	0.25	pp	4737 (pp) 9446	FALSE	pp	4737 (pp) 9446	1
3704	0.25	pp	4737 (pp) 9435	FALSE	pp	4737 (pp) 9435	2
3705	0.25	pp	4737 (pp) 9228	FALSE	pp	4737 (pp) 9228	1
3706	0.25	pp	4737 (pp) 8585	FALSE	pp	4737 (pp) 8585	1
3707	0.25	pp	4737 (pp) 8449	FALSE	pp	4737 (pp) 8449	1
3708	0.25	pp	4737 (pp) 8424	FALSE	pp	4737 (pp) 8424	2
3709	0.25	pp	4737 (pp) 8103	FALSE	pp	4737 (pp) 8103	2
3710	0.25	pp	4737 (pp) 7737	FALSE	pp	4737 (pp) 7737	1
3711	0.25	pp	4737 (pp) 7470	FALSE	pp	4737 (pp) 7470	2
3712	0.25	pp	4737 (pp) 7444	FALSE	pp	4737 (pp) 7444	1
3713	0.25	pp	4737 (pp) 7430	FALSE	pp	4737 (pp) 7430	1
3714	0.25	pp	4737 (pp) 7423	FALSE	pp	4737 (pp) 7423	1
3715	0.25	pp	4737 (pp) 7189	FALSE	pp	4737 (pp) 7189	1
3716	0.25	pp	4737 (pp) 6945	FALSE	pp	4737 (pp) 6945	1
3717	0.25	pp	4737 (pp) 6445	FALSE	pp	4737 (pp) 6445	1
3718	0.25	pp	4737 (pp) 6347	FALSE	pp	4737 (pp) 6347	1
3719	0.25	pp	4737 (pp) 5672	FALSE	pp	4737 (pp) 5672	1
3720	0.25	pp	4737 (pp) 5550	FALSE	pp	4737 (pp) 5550	1
3721	0.25	pp	4737 (pp) 5325	FALSE	pp	4737 (pp) 5325	1
3722	0.25	pp	4737 (pp) 4867	FALSE	pp	4737 (pp) 4867	2
3723	0.25	pp	4737 (pp) 4858	FALSE	pp	4737 (pp) 4858	1
3724	0.25	pp	4737 (pp) 4765	FALSE	pp	4737 (pp) 4765	1
3725	0.25	pp	4737 (pp) 14753	FALSE	pp	4737 (pp) 14753	1
3726	0.25	pp	4737 (pp) 12848	FALSE	pp	4737 (pp) 12848	2
3727	0.25	pp	4737 (pp) 12639	FALSE	pp	4737 (pp) 12639	1
3728	0.25	pp	4737 (pp) 12105	FALSE	pp	4737 (pp) 12105	1
3729	0.25	pp	4737 (pp) 11471	FALSE	pp	4737 (pp) 11471	1
3730	0.25	pp	4737 (pp) 10752	FALSE	pp	4737 (pp) 10752	1
3731	0.25	pp	4737 (pp) 10079	FALSE	pp	4737 (pp) 10079	1
3732	0.25	pp	4737 (pp) 10050	FALSE	pp	4737 (pp) 10050	1
3733	0.25	pp	4630 (pp) 9446	FALSE	pp	4630 (pp) 9446	1
3734	0.25	pp	4630 (pp) 8424	FALSE	pp	4630 (pp) 8424	1
3735	0.25	pp	4630 (pp) 8103	FALSE	pp	4630 (pp) 8103	1
3736	0.25	pp	4630 (pp) 7430	FALSE	pp	4630 (pp) 7430	1
3737	0.25	pp	4630 (pp) 7423	FALSE	pp	4630 (pp) 7423	1
3738	0.25	pp	4630 (pp) 6945	FALSE	pp	4630 (pp) 6945	1
3739	0.25	pp	4630 (pp) 6347	FALSE	pp	4630 (pp) 6347	1
3740	0.25	pp	4630 (pp) 5550	FALSE	pp	4630 (pp) 5550	1
3741	0.25	pp	4630 (pp) 4867	FALSE	pp	4630 (pp) 4867	1
3742	0.25	pp	4630 (pp) 4858	FALSE	pp	4630 (pp) 4858	1
3743	0.25	pp	4630 (pp) 4765	FALSE	pp	4630 (pp) 4765	1
3744	0.25	pp	4630 (pp) 4737	FALSE	pp	4630 (pp) 4737	1
3745	0.25	pp	4630 (pp) 14753	FALSE	pp	4630 (pp) 14753	1
3746	0.25	pp	4630 (pp) 12848	FALSE	pp	4630 (pp) 12848	1
3747	0.25	pp	4630 (pp) 12105	FALSE	pp	4630 (pp) 12105	1
3748	0.25	pp	4630 (pp) 11471	FALSE	pp	4630 (pp) 11471	1
3749	0.25	pp	4630 (pp) 10752	FALSE	pp	4630 (pp) 10752	1
3750	0.25	pp	4162 (pp) 9446	FALSE	pp	4162 (pp) 9446	1
3751	0.25	pp	4162 (pp) 8424	FALSE	pp	4162 (pp) 8424	1
3752	0.25	pp	4162 (pp) 8103	FALSE	pp	4162 (pp) 8103	2
3753	0.25	pp	4162 (pp) 7470	FALSE	pp	4162 (pp) 7470	1
3754	0.25	pp	4162 (pp) 7430	FALSE	pp	4162 (pp) 7430	1
3755	0.25	pp	4162 (pp) 7423	FALSE	pp	4162 (pp) 7423	1
3756	0.25	pp	4162 (pp) 6945	FALSE	pp	4162 (pp) 6945	1
3757	0.25	pp	4162 (pp) 6347	FALSE	pp	4162 (pp) 6347	1
3758	0.25	pp	4162 (pp) 5672	FALSE	pp	4162 (pp) 5672	1
3759	0.25	pp	4162 (pp) 5550	FALSE	pp	4162 (pp) 5550	1
3760	0.25	pp	4162 (pp) 4867	FALSE	pp	4162 (pp) 4867	1
3761	0.25	pp	4162 (pp) 4858	FALSE	pp	4162 (pp) 4858	1
3762	0.25	pp	4162 (pp) 4765	FALSE	pp	4162 (pp) 4765	1
3763	0.25	pp	4162 (pp) 4737	FALSE	pp	4162 (pp) 4737	2
3764	0.25	pp	4162 (pp) 4630	FALSE	pp	4162 (pp) 4630	1
3765	0.25	pp	4162 (pp) 4389	FALSE	pp	4162 (pp) 4389	1
3766	0.25	pp	4162 (pp) 4382	FALSE	pp	4162 (pp) 4382	1
3767	0.25	pp	4162 (pp) 14753	FALSE	pp	4162 (pp) 14753	1
3768	0.25	pp	4162 (pp) 12848	FALSE	pp	4162 (pp) 12848	1
3769	0.25	pp	4162 (pp) 12639	FALSE	pp	4162 (pp) 12639	1
3770	0.25	pp	4162 (pp) 12105	FALSE	pp	4162 (pp) 12105	1
3771	0.25	pp	4162 (pp) 11471	FALSE	pp	4162 (pp) 11471	1
3772	0.25	pp	4162 (pp) 10752	FALSE	pp	4162 (pp) 10752	1
3773	0.25	pp	4162 (pp) 10079	FALSE	pp	4162 (pp) 10079	1
3774	0.25	pp	1966 (pp) 9446	FALSE	pp	1966 (pp) 9446	1
3775	0.25	pp	1966 (pp) 9435	FALSE	pp	1966 (pp) 9435	2
3776	0.25	pp	1966 (pp) 9228	FALSE	pp	1966 (pp) 9228	1
3777	0.25	pp	1966 (pp) 8585	FALSE	pp	1966 (pp) 8585	1
3778	0.25	pp	1966 (pp) 8449	FALSE	pp	1966 (pp) 8449	1
3779	0.25	pp	1966 (pp) 8424	FALSE	pp	1966 (pp) 8424	2
3780	0.25	pp	1966 (pp) 8103	FALSE	pp	1966 (pp) 8103	1
3781	0.25	pp	1966 (pp) 7470	FALSE	pp	1966 (pp) 7470	1
3782	0.25	pp	1966 (pp) 7444	FALSE	pp	1966 (pp) 7444	2
3783	0.25	pp	1966 (pp) 7430	FALSE	pp	1966 (pp) 7430	1
3784	0.25	pp	1966 (pp) 7423	FALSE	pp	1966 (pp) 7423	1
3785	0.25	pp	1966 (pp) 7189	FALSE	pp	1966 (pp) 7189	1
3786	0.25	pp	1966 (pp) 6945	FALSE	pp	1966 (pp) 6945	1
3787	0.25	pp	1966 (pp) 6445	FALSE	pp	1966 (pp) 6445	1
3788	0.25	pp	1966 (pp) 6347	FALSE	pp	1966 (pp) 6347	1
3789	0.25	pp	1966 (pp) 5672	FALSE	pp	1966 (pp) 5672	1
3790	0.25	pp	1966 (pp) 5550	FALSE	pp	1966 (pp) 5550	1
3791	0.25	pp	1966 (pp) 4867	FALSE	pp	1966 (pp) 4867	2
3792	0.25	pp	1966 (pp) 4858	FALSE	pp	1966 (pp) 4858	1
3793	0.25	pp	1966 (pp) 4765	FALSE	pp	1966 (pp) 4765	1
3794	0.25	pp	1966 (pp) 4737	FALSE	pp	1966 (pp) 4737	2
3795	0.25	pp	1966 (pp) 4630	FALSE	pp	1966 (pp) 4630	1
3796	0.25	pp	1966 (pp) 4469	FALSE	pp	1966 (pp) 4469	1
3797	0.25	pp	1966 (pp) 4382	FALSE	pp	1966 (pp) 4382	2
3798	0.25	pp	1966 (pp) 4162	FALSE	pp	1966 (pp) 4162	1
3799	0.25	pp	1966 (pp) 3587	FALSE	pp	1966 (pp) 3587	1
3800	0.25	pp	1966 (pp) 3345	FALSE	pp	1966 (pp) 3345	1
3801	0.25	pp	1966 (pp) 3144	FALSE	pp	1966 (pp) 3144	1
3802	0.25	pp	1966 (pp) 3047	FALSE	pp	1966 (pp) 3047	1
3803	0.25	pp	1966 (pp) 2302	FALSE	pp	1966 (pp) 2302	1
3804	0.25	pp	1966 (pp) 2266	FALSE	pp	1966 (pp) 2266	1
3805	0.25	pp	1966 (pp) 2155	FALSE	pp	1966 (pp) 2155	1
3806	0.25	pp	1966 (pp) 2044	FALSE	pp	1966 (pp) 2044	1
3807	0.25	pp	1966 (pp) 2007	FALSE	pp	1966 (pp) 2007	1
3808	0.25	pp	1966 (pp) 14753	FALSE	pp	1966 (pp) 14753	1
3809	0.25	pp	1966 (pp) 12848	FALSE	pp	1966 (pp) 12848	1
3810	0.25	pp	1966 (pp) 12217	FALSE	pp	1966 (pp) 12217	1
3811	0.25	pp	1966 (pp) 12105	FALSE	pp	1966 (pp) 12105	1
3812	0.25	pp	1966 (pp) 12084	FALSE	pp	1966 (pp) 12084	1
3813	0.25	pp	1966 (pp) 11471	FALSE	pp	1966 (pp) 11471	1
3814	0.25	pp	1966 (pp) 10752	FALSE	pp	1966 (pp) 10752	1
3815	0.25	pp	1966 (pp) 10050	FALSE	pp	1966 (pp) 10050	1
3816	0.25	pp	1494 (pp) 9446	FALSE	pp	1494 (pp) 9446	1
3817	0.25	pp	1494 (pp) 8424	FALSE	pp	1494 (pp) 8424	1
3818	0.25	pp	1494 (pp) 8103	FALSE	pp	1494 (pp) 8103	1
3819	0.25	pp	1494 (pp) 7430	FALSE	pp	1494 (pp) 7430	1
3820	0.25	pp	1494 (pp) 7423	FALSE	pp	1494 (pp) 7423	1
3821	0.25	pp	1494 (pp) 6945	FALSE	pp	1494 (pp) 6945	1
3822	0.25	pp	1494 (pp) 6347	FALSE	pp	1494 (pp) 6347	1
3823	0.25	pp	1494 (pp) 5550	FALSE	pp	1494 (pp) 5550	1
3824	0.25	pp	1494 (pp) 4867	FALSE	pp	1494 (pp) 4867	1
3825	0.25	pp	1494 (pp) 4858	FALSE	pp	1494 (pp) 4858	1
3826	0.25	pp	1494 (pp) 4765	FALSE	pp	1494 (pp) 4765	1
3827	0.25	pp	1494 (pp) 4737	FALSE	pp	1494 (pp) 4737	1
3828	0.25	pp	1494 (pp) 4630	FALSE	pp	1494 (pp) 4630	1
3829	0.25	pp	1494 (pp) 4382	FALSE	pp	1494 (pp) 4382	1
3830	0.25	pp	1494 (pp) 4162	FALSE	pp	1494 (pp) 4162	1
3831	0.25	pp	1494 (pp) 3345	FALSE	pp	1494 (pp) 3345	1
3832	0.25	pp	1494 (pp) 3144	FALSE	pp	1494 (pp) 3144	1
3833	0.25	pp	1494 (pp) 2044	FALSE	pp	1494 (pp) 2044	1
3834	0.25	pp	1494 (pp) 1966	FALSE	pp	1494 (pp) 1966	1
3835	0.25	pp	1494 (pp) 14753	FALSE	pp	1494 (pp) 14753	1
3836	0.25	pp	1494 (pp) 12848	FALSE	pp	1494 (pp) 12848	1
3837	0.25	pp	1494 (pp) 12105	FALSE	pp	1494 (pp) 12105	1
3838	0.25	pp	1494 (pp) 11471	FALSE	pp	1494 (pp) 11471	1
3839	0.25	pp	1494 (pp) 10752	FALSE	pp	1494 (pp) 10752	1
3840	0.25	pp	9407 (pp) 14751	FALSE	pp	9407 (pp) 14751	1
3841	0.25	pp	9407 (pp) 12217	FALSE	pp	9407 (pp) 12217	1
3842	0.25	pp	9407 (pp) 10099	FALSE	pp	9407 (pp) 10099	1
3843	0.25	pp	7430 (pp) 9446	FALSE	pp	7430 (pp) 9446	1
3844	0.25	pp	7430 (pp) 9228	FALSE	pp	7430 (pp) 9228	1
3845	0.25	pp	7430 (pp) 8730	FALSE	pp	7430 (pp) 8730	1
3846	0.25	pp	7430 (pp) 8424	FALSE	pp	7430 (pp) 8424	1
3847	0.25	pp	7430 (pp) 8149	FALSE	pp	7430 (pp) 8149	1
3848	0.25	pp	7430 (pp) 8103	FALSE	pp	7430 (pp) 8103	1
3849	0.25	pp	7430 (pp) 7839	FALSE	pp	7430 (pp) 7839	1
3850	0.25	pp	7430 (pp) 7444	FALSE	pp	7430 (pp) 7444	1
3851	0.25	pp	7430 (pp) 14753	FALSE	pp	7430 (pp) 14753	1
3852	0.25	pp	7430 (pp) 13455	FALSE	pp	7430 (pp) 13455	1
3853	0.25	pp	7430 (pp) 12848	FALSE	pp	7430 (pp) 12848	1
3854	0.25	pp	7430 (pp) 12217	FALSE	pp	7430 (pp) 12217	1
3855	0.25	pp	7430 (pp) 12105	FALSE	pp	7430 (pp) 12105	1
3856	0.25	pp	7430 (pp) 11471	FALSE	pp	7430 (pp) 11471	1
3857	0.25	pp	7430 (pp) 10752	FALSE	pp	7430 (pp) 10752	1
3858	0.25	pp	7430 (pp) 10050	FALSE	pp	7430 (pp) 10050	1
3859	0.25	pp	4858 (pp) 9446	FALSE	pp	4858 (pp) 9446	1
3860	0.25	pp	4858 (pp) 9435	FALSE	pp	4858 (pp) 9435	2
3861	0.25	pp	4858 (pp) 9407	FALSE	pp	4858 (pp) 9407	1
3862	0.25	pp	4858 (pp) 8424	FALSE	pp	4858 (pp) 8424	1
3863	0.25	pp	4858 (pp) 8149	FALSE	pp	4858 (pp) 8149	1
3864	0.25	pp	4858 (pp) 8103	FALSE	pp	4858 (pp) 8103	2
3865	0.25	pp	4858 (pp) 7470	FALSE	pp	4858 (pp) 7470	1
3866	0.25	pp	4858 (pp) 7430	FALSE	pp	4858 (pp) 7430	1
3867	0.25	pp	4858 (pp) 7423	FALSE	pp	4858 (pp) 7423	2
3868	0.25	pp	4858 (pp) 6945	FALSE	pp	4858 (pp) 6945	1
3869	0.25	pp	4858 (pp) 6347	FALSE	pp	4858 (pp) 6347	1
3870	0.25	pp	4858 (pp) 5672	FALSE	pp	4858 (pp) 5672	1
3871	0.25	pp	4858 (pp) 5550	FALSE	pp	4858 (pp) 5550	2
3872	0.25	pp	4858 (pp) 4867	FALSE	pp	4858 (pp) 4867	3
3873	0.25	pp	4858 (pp) 14753	FALSE	pp	4858 (pp) 14753	1
3874	0.25	pp	4858 (pp) 14751	FALSE	pp	4858 (pp) 14751	1
3875	0.25	pp	4858 (pp) 12848	FALSE	pp	4858 (pp) 12848	1
3876	0.25	pp	4858 (pp) 12217	FALSE	pp	4858 (pp) 12217	1
3877	0.25	pp	4858 (pp) 12105	FALSE	pp	4858 (pp) 12105	1
3878	0.25	pp	4858 (pp) 11471	FALSE	pp	4858 (pp) 11471	1
3879	0.25	pp	4858 (pp) 10752	FALSE	pp	4858 (pp) 10752	1
3880	0.25	pp	4858 (pp) 10099	FALSE	pp	4858 (pp) 10099	1
3881	0.25	pp	4765 (pp) 9446	FALSE	pp	4765 (pp) 9446	1
3882	0.25	pp	4765 (pp) 9407	FALSE	pp	4765 (pp) 9407	1
3883	0.25	pp	4765 (pp) 9228	FALSE	pp	4765 (pp) 9228	1
3884	0.25	pp	4765 (pp) 8730	FALSE	pp	4765 (pp) 8730	1
3885	0.25	pp	4765 (pp) 8424	FALSE	pp	4765 (pp) 8424	1
3886	0.25	pp	4765 (pp) 8149	FALSE	pp	4765 (pp) 8149	2
3887	0.25	pp	4765 (pp) 8103	FALSE	pp	4765 (pp) 8103	1
3888	0.25	pp	4765 (pp) 7839	FALSE	pp	4765 (pp) 7839	1
3889	0.25	pp	4765 (pp) 7444	FALSE	pp	4765 (pp) 7444	1
3890	0.25	pp	4765 (pp) 7430	FALSE	pp	4765 (pp) 7430	2
3891	0.25	pp	4765 (pp) 7423	FALSE	pp	4765 (pp) 7423	2
3892	0.25	pp	4765 (pp) 7189	FALSE	pp	4765 (pp) 7189	1
3893	0.25	pp	4765 (pp) 6945	FALSE	pp	4765 (pp) 6945	1
3894	0.25	pp	4765 (pp) 6606	FALSE	pp	4765 (pp) 6606	1
3895	0.25	pp	4765 (pp) 6347	FALSE	pp	4765 (pp) 6347	1
3896	0.25	pp	4765 (pp) 5672	FALSE	pp	4765 (pp) 5672	1
3897	0.25	pp	4765 (pp) 5550	FALSE	pp	4765 (pp) 5550	3
3898	0.25	pp	4765 (pp) 4867	FALSE	pp	4765 (pp) 4867	1
3899	0.25	pp	4765 (pp) 4858	FALSE	pp	4765 (pp) 4858	2
3900	0.25	pp	4765 (pp) 14753	FALSE	pp	4765 (pp) 14753	1
3901	0.25	pp	4765 (pp) 14751	FALSE	pp	4765 (pp) 14751	1
3902	0.25	pp	4765 (pp) 13455	FALSE	pp	4765 (pp) 13455	1
3903	0.25	pp	4765 (pp) 12848	FALSE	pp	4765 (pp) 12848	1
3904	0.25	pp	4765 (pp) 12217	FALSE	pp	4765 (pp) 12217	2
3905	0.25	pp	4765 (pp) 12105	FALSE	pp	4765 (pp) 12105	1
3906	0.25	pp	4765 (pp) 11471	FALSE	pp	4765 (pp) 11471	1
3907	0.25	pp	4765 (pp) 10752	FALSE	pp	4765 (pp) 10752	1
3908	0.25	pp	4765 (pp) 10099	FALSE	pp	4765 (pp) 10099	1
3909	0.25	pp	4765 (pp) 10050	FALSE	pp	4765 (pp) 10050	1
3910	0.25	pp	4382 (pp) 9446	FALSE	pp	4382 (pp) 9446	1
3911	0.25	pp	4382 (pp) 9435	FALSE	pp	4382 (pp) 9435	1
3912	0.25	pp	4382 (pp) 9228	FALSE	pp	4382 (pp) 9228	2
3913	0.25	pp	4382 (pp) 8730	FALSE	pp	4382 (pp) 8730	1
3914	0.25	pp	4382 (pp) 8449	FALSE	pp	4382 (pp) 8449	1
3915	0.25	pp	4382 (pp) 8424	FALSE	pp	4382 (pp) 8424	2
3916	0.25	pp	4382 (pp) 8149	FALSE	pp	4382 (pp) 8149	1
3917	0.25	pp	4382 (pp) 8103	FALSE	pp	4382 (pp) 8103	1
3918	0.25	pp	4382 (pp) 7839	FALSE	pp	4382 (pp) 7839	1
3919	0.25	pp	4382 (pp) 7444	FALSE	pp	4382 (pp) 7444	2
3920	0.25	pp	4382 (pp) 7430	FALSE	pp	4382 (pp) 7430	2
3921	0.25	pp	4382 (pp) 7423	FALSE	pp	4382 (pp) 7423	1
3922	0.25	pp	4382 (pp) 7189	FALSE	pp	4382 (pp) 7189	2
3923	0.25	pp	4382 (pp) 6945	FALSE	pp	4382 (pp) 6945	1
3924	0.25	pp	4382 (pp) 6606	FALSE	pp	4382 (pp) 6606	1
3925	0.25	pp	4382 (pp) 6445	FALSE	pp	4382 (pp) 6445	1
3926	0.25	pp	4382 (pp) 6347	FALSE	pp	4382 (pp) 6347	1
3927	0.25	pp	4382 (pp) 5550	FALSE	pp	4382 (pp) 5550	2
3928	0.25	pp	4382 (pp) 4867	FALSE	pp	4382 (pp) 4867	2
3929	0.25	pp	4382 (pp) 4858	FALSE	pp	4382 (pp) 4858	1
3930	0.25	pp	4382 (pp) 4765	FALSE	pp	4382 (pp) 4765	2
3931	0.25	pp	4382 (pp) 4737	FALSE	pp	4382 (pp) 4737	2
3932	0.25	pp	4382 (pp) 4630	FALSE	pp	4382 (pp) 4630	1
3933	0.25	pp	4382 (pp) 4469	FALSE	pp	4382 (pp) 4469	1
3934	0.25	pp	4382 (pp) 14753	FALSE	pp	4382 (pp) 14753	1
3935	0.25	pp	4382 (pp) 13455	FALSE	pp	4382 (pp) 13455	1
3936	0.25	pp	4382 (pp) 12848	FALSE	pp	4382 (pp) 12848	1
3937	0.25	pp	4382 (pp) 12217	FALSE	pp	4382 (pp) 12217	1
3938	0.25	pp	4382 (pp) 12105	FALSE	pp	4382 (pp) 12105	1
3939	0.25	pp	4382 (pp) 11471	FALSE	pp	4382 (pp) 11471	1
3940	0.25	pp	4382 (pp) 10752	FALSE	pp	4382 (pp) 10752	1
3941	0.25	pp	4382 (pp) 10050	FALSE	pp	4382 (pp) 10050	2
3942	0.25	pp	4329 (pp) 9228	FALSE	pp	4329 (pp) 9228	1
3943	0.25	pp	4329 (pp) 8730	FALSE	pp	4329 (pp) 8730	1
3944	0.25	pp	4329 (pp) 8149	FALSE	pp	4329 (pp) 8149	1
3945	0.25	pp	4329 (pp) 7839	FALSE	pp	4329 (pp) 7839	1
3946	0.25	pp	4329 (pp) 7444	FALSE	pp	4329 (pp) 7444	1
3947	0.25	pp	4329 (pp) 7430	FALSE	pp	4329 (pp) 7430	1
3948	0.25	pp	4329 (pp) 7189	FALSE	pp	4329 (pp) 7189	1
3949	0.25	pp	4329 (pp) 6606	FALSE	pp	4329 (pp) 6606	1
3950	0.25	pp	4329 (pp) 5550	FALSE	pp	4329 (pp) 5550	1
3951	0.25	pp	4329 (pp) 4765	FALSE	pp	4329 (pp) 4765	1
3952	0.25	pp	4329 (pp) 4382	FALSE	pp	4329 (pp) 4382	1
3953	0.25	pp	4329 (pp) 13455	FALSE	pp	4329 (pp) 13455	1
3954	0.25	pp	4329 (pp) 12217	FALSE	pp	4329 (pp) 12217	1
3955	0.25	pp	4329 (pp) 10050	FALSE	pp	4329 (pp) 10050	1
3956	0.25	pp	3345 (pp) 9446	FALSE	pp	3345 (pp) 9446	1
3957	0.25	pp	3345 (pp) 9435	FALSE	pp	3345 (pp) 9435	1
3958	0.25	pp	3345 (pp) 9407	FALSE	pp	3345 (pp) 9407	1
3959	0.25	pp	3345 (pp) 9228	FALSE	pp	3345 (pp) 9228	2
3960	0.25	pp	3345 (pp) 8730	FALSE	pp	3345 (pp) 8730	2
3961	0.25	pp	3345 (pp) 8424	FALSE	pp	3345 (pp) 8424	2
3962	0.25	pp	3345 (pp) 8149	FALSE	pp	3345 (pp) 8149	2
3963	0.25	pp	3345 (pp) 8103	FALSE	pp	3345 (pp) 8103	2
3964	0.25	pp	3345 (pp) 7839	FALSE	pp	3345 (pp) 7839	1
3965	0.25	pp	3345 (pp) 7470	FALSE	pp	3345 (pp) 7470	1
3966	0.25	pp	3345 (pp) 7444	FALSE	pp	3345 (pp) 7444	1
3967	0.25	pp	3345 (pp) 7430	FALSE	pp	3345 (pp) 7430	2
3968	0.25	pp	3345 (pp) 7423	FALSE	pp	3345 (pp) 7423	2
3969	0.25	pp	3345 (pp) 7189	FALSE	pp	3345 (pp) 7189	1
3970	0.25	pp	3345 (pp) 6945	FALSE	pp	3345 (pp) 6945	1
3971	0.25	pp	3345 (pp) 6606	FALSE	pp	3345 (pp) 6606	1
3972	0.25	pp	3345 (pp) 6347	FALSE	pp	3345 (pp) 6347	1
3973	0.25	pp	3345 (pp) 5672	FALSE	pp	3345 (pp) 5672	1
3974	0.25	pp	3345 (pp) 5550	FALSE	pp	3345 (pp) 5550	3
3975	0.25	pp	3345 (pp) 5125	FALSE	pp	3345 (pp) 5125	1
3976	0.25	pp	3345 (pp) 4867	FALSE	pp	3345 (pp) 4867	1
3977	0.25	pp	3345 (pp) 4858	FALSE	pp	3345 (pp) 4858	2
3978	0.25	pp	3345 (pp) 4765	FALSE	pp	3345 (pp) 4765	3
3979	0.25	pp	3345 (pp) 4737	FALSE	pp	3345 (pp) 4737	1
3980	0.25	pp	3345 (pp) 4630	FALSE	pp	3345 (pp) 4630	1
3981	0.25	pp	3345 (pp) 4389	FALSE	pp	3345 (pp) 4389	1
3982	0.25	pp	3345 (pp) 4382	FALSE	pp	3345 (pp) 4382	2
3983	0.25	pp	3345 (pp) 4329	FALSE	pp	3345 (pp) 4329	1
3984	0.25	pp	3345 (pp) 4231	FALSE	pp	3345 (pp) 4231	1
3985	0.25	pp	3345 (pp) 4162	FALSE	pp	3345 (pp) 4162	1
3986	0.25	pp	3345 (pp) 14753	FALSE	pp	3345 (pp) 14753	1
3987	0.25	pp	3345 (pp) 14751	FALSE	pp	3345 (pp) 14751	1
3988	0.25	pp	3345 (pp) 13455	FALSE	pp	3345 (pp) 13455	1
3989	0.25	pp	3345 (pp) 12848	FALSE	pp	3345 (pp) 12848	1
3990	0.25	pp	3345 (pp) 12809	FALSE	pp	3345 (pp) 12809	1
3991	0.25	pp	3345 (pp) 12639	FALSE	pp	3345 (pp) 12639	1
3992	0.25	pp	3345 (pp) 12217	FALSE	pp	3345 (pp) 12217	2
3993	0.25	pp	3345 (pp) 12105	FALSE	pp	3345 (pp) 12105	1
3994	0.25	pp	3345 (pp) 11471	FALSE	pp	3345 (pp) 11471	1
3995	0.25	pp	3345 (pp) 10752	FALSE	pp	3345 (pp) 10752	1
3996	0.25	pp	3345 (pp) 10294	FALSE	pp	3345 (pp) 10294	1
3997	0.25	pp	3345 (pp) 10099	FALSE	pp	3345 (pp) 10099	1
3998	0.25	pp	3345 (pp) 10050	FALSE	pp	3345 (pp) 10050	1
3999	0.25	pp	1642 (pp) 9407	FALSE	pp	1642 (pp) 9407	1
4000	0.25	pp	1642 (pp) 8149	FALSE	pp	1642 (pp) 8149	1
4001	0.25	pp	1642 (pp) 7423	FALSE	pp	1642 (pp) 7423	1
4002	0.25	pp	1642 (pp) 5672	FALSE	pp	1642 (pp) 5672	1
4003	0.25	pp	1642 (pp) 5550	FALSE	pp	1642 (pp) 5550	1
4004	0.25	pp	1642 (pp) 4858	FALSE	pp	1642 (pp) 4858	1
4005	0.25	pp	1642 (pp) 4765	FALSE	pp	1642 (pp) 4765	1
4006	0.25	pp	1642 (pp) 3345	FALSE	pp	1642 (pp) 3345	1
4007	0.25	pp	1642 (pp) 14751	FALSE	pp	1642 (pp) 14751	1
4008	0.25	pp	1642 (pp) 12217	FALSE	pp	1642 (pp) 12217	1
4009	0.25	pp	1642 (pp) 10099	FALSE	pp	1642 (pp) 10099	1
4010	0.25	pp	1631 (pp) 9407	FALSE	pp	1631 (pp) 9407	1
4011	0.25	pp	1631 (pp) 8149	FALSE	pp	1631 (pp) 8149	1
4012	0.25	pp	1631 (pp) 7423	FALSE	pp	1631 (pp) 7423	1
4013	0.25	pp	1631 (pp) 5672	FALSE	pp	1631 (pp) 5672	1
4014	0.25	pp	1631 (pp) 5550	FALSE	pp	1631 (pp) 5550	1
4015	0.25	pp	1631 (pp) 4858	FALSE	pp	1631 (pp) 4858	1
4016	0.25	pp	1631 (pp) 4765	FALSE	pp	1631 (pp) 4765	1
4017	0.25	pp	1631 (pp) 3345	FALSE	pp	1631 (pp) 3345	1
4018	0.25	pp	1631 (pp) 1642	FALSE	pp	1631 (pp) 1642	1
4019	0.25	pp	1631 (pp) 14751	FALSE	pp	1631 (pp) 14751	1
4020	0.25	pp	1631 (pp) 12217	FALSE	pp	1631 (pp) 12217	1
4021	0.25	pp	1631 (pp) 10099	FALSE	pp	1631 (pp) 10099	1
4022	0.25	pp	11249 (pp) 12680	FALSE	pp	11249 (pp) 12680	1
4023	0.25	pp	12848 (pp) 14753	FALSE	pp	12848 (pp) 14753	1
4024	0.25	pp	12105 (pp) 14753	FALSE	pp	12105 (pp) 14753	1
4025	0.25	pp	12105 (pp) 12848	FALSE	pp	12105 (pp) 12848	1
4026	0.25	pp	11471 (pp) 14753	FALSE	pp	11471 (pp) 14753	1
4027	0.25	pp	11471 (pp) 12848	FALSE	pp	11471 (pp) 12848	1
4028	0.25	pp	11471 (pp) 12105	FALSE	pp	11471 (pp) 12105	1
4029	0.25	pp	9435 (pp) 14392	FALSE	pp	9435 (pp) 14392	1
4030	0.25	pp	9435 (pp) 13770	FALSE	pp	9435 (pp) 13770	1
4031	0.25	pp	9435 (pp) 13455	FALSE	pp	9435 (pp) 13455	1
4032	0.25	pp	9435 (pp) 12854	FALSE	pp	9435 (pp) 12854	1
4033	0.25	pp	9435 (pp) 12848	FALSE	pp	9435 (pp) 12848	1
4034	0.25	pp	9435 (pp) 12809	FALSE	pp	9435 (pp) 12809	2
4035	0.25	pp	9435 (pp) 12639	FALSE	pp	9435 (pp) 12639	4
4036	0.25	pp	9435 (pp) 12217	FALSE	pp	9435 (pp) 12217	1
4037	0.25	pp	9435 (pp) 12084	FALSE	pp	9435 (pp) 12084	1
4038	0.25	pp	9435 (pp) 11984	FALSE	pp	9435 (pp) 11984	1
4039	0.25	pp	9435 (pp) 11983	FALSE	pp	9435 (pp) 11983	2
4040	0.25	pp	9435 (pp) 10882	FALSE	pp	9435 (pp) 10882	1
4041	0.25	pp	9435 (pp) 10752	FALSE	pp	9435 (pp) 10752	1
4042	0.25	pp	9435 (pp) 10294	FALSE	pp	9435 (pp) 10294	1
4043	0.25	pp	9435 (pp) 10050	FALSE	pp	9435 (pp) 10050	1
4044	0.25	pp	9228 (pp) 9435	FALSE	pp	9228 (pp) 9435	2
4045	0.25	pp	9228 (pp) 13770	FALSE	pp	9228 (pp) 13770	1
4046	0.25	pp	9228 (pp) 13455	FALSE	pp	9228 (pp) 13455	1
4047	0.25	pp	9228 (pp) 12854	FALSE	pp	9228 (pp) 12854	1
4048	0.25	pp	9228 (pp) 12809	FALSE	pp	9228 (pp) 12809	1
4049	0.25	pp	9228 (pp) 12217	FALSE	pp	9228 (pp) 12217	1
4050	0.25	pp	9228 (pp) 11983	FALSE	pp	9228 (pp) 11983	1
4051	0.25	pp	9228 (pp) 10752	FALSE	pp	9228 (pp) 10752	1
4052	0.25	pp	9228 (pp) 10050	FALSE	pp	9228 (pp) 10050	2
4053	0.25	pp	8730 (pp) 9435	FALSE	pp	8730 (pp) 9435	3
4054	0.25	pp	8730 (pp) 9228	FALSE	pp	8730 (pp) 9228	2
4055	0.25	pp	8730 (pp) 14392	FALSE	pp	8730 (pp) 14392	1
4056	0.25	pp	8730 (pp) 13770	FALSE	pp	8730 (pp) 13770	1
4057	0.25	pp	8730 (pp) 13455	FALSE	pp	8730 (pp) 13455	1
4058	0.25	pp	8730 (pp) 12854	FALSE	pp	8730 (pp) 12854	1
4059	0.25	pp	8730 (pp) 12809	FALSE	pp	8730 (pp) 12809	1
4060	0.25	pp	8730 (pp) 12639	FALSE	pp	8730 (pp) 12639	2
4061	0.25	pp	8730 (pp) 12217	FALSE	pp	8730 (pp) 12217	1
4062	0.25	pp	8730 (pp) 11983	FALSE	pp	8730 (pp) 11983	2
4063	0.25	pp	8730 (pp) 10882	FALSE	pp	8730 (pp) 10882	1
4064	0.25	pp	8730 (pp) 10752	FALSE	pp	8730 (pp) 10752	1
4065	0.25	pp	8730 (pp) 10294	FALSE	pp	8730 (pp) 10294	1
4066	0.25	pp	8730 (pp) 10050	FALSE	pp	8730 (pp) 10050	1
4067	0.25	pp	8642 (pp) 9435	FALSE	pp	8642 (pp) 9435	2
4068	0.25	pp	8642 (pp) 9228	FALSE	pp	8642 (pp) 9228	1
4069	0.25	pp	8642 (pp) 8730	FALSE	pp	8642 (pp) 8730	1
4070	0.25	pp	8642 (pp) 13770	FALSE	pp	8642 (pp) 13770	1
4071	0.25	pp	8642 (pp) 12854	FALSE	pp	8642 (pp) 12854	1
4072	0.25	pp	8642 (pp) 11983	FALSE	pp	8642 (pp) 11983	1
4073	0.25	pp	8642 (pp) 10752	FALSE	pp	8642 (pp) 10752	1
4074	0.25	pp	8449 (pp) 9435	FALSE	pp	8449 (pp) 9435	2
4075	0.25	pp	8449 (pp) 9228	FALSE	pp	8449 (pp) 9228	1
4076	0.25	pp	8449 (pp) 8730	FALSE	pp	8449 (pp) 8730	1
[truncated: 2,053 more rows]

## Sheet: FlowerUnopen
SUID	activityRatio	interaction	name	selected	shared interaction	shared name	Weight
160	0.25	pp	9869 (pp) 11903	FALSE	pp	9869 (pp) 11903	1
161	0.25	pp	9869 (pp) 11073	FALSE	pp	9869 (pp) 11073	1
162	0.25	pp	9341 (pp) 9869	FALSE	pp	9341 (pp) 9869	1
163	0.25	pp	9341 (pp) 11903	FALSE	pp	9341 (pp) 11903	1
164	0.25	pp	9341 (pp) 11073	FALSE	pp	9341 (pp) 11073	1
165	0.25	pp	8568 (pp) 9869	FALSE	pp	8568 (pp) 9869	1
166	0.25	pp	8568 (pp) 9341	FALSE	pp	8568 (pp) 9341	1
167	0.25	pp	8568 (pp) 11903	FALSE	pp	8568 (pp) 11903	1
168	0.25	pp	8568 (pp) 11073	FALSE	pp	8568 (pp) 11073	1
169	0.25	pp	8258 (pp) 9869	FALSE	pp	8258 (pp) 9869	1
170	0.25	pp	8258 (pp) 9341	FALSE	pp	8258 (pp) 9341	1
171	0.25	pp	8258 (pp) 8568	FALSE	pp	8258 (pp) 8568	1
172	0.25	pp	8258 (pp) 11903	FALSE	pp	8258 (pp) 11903	1
173	0.25	pp	8258 (pp) 11073	FALSE	pp	8258 (pp) 11073	1
174	0.25	pp	7977 (pp) 9869	FALSE	pp	7977 (pp) 9869	1
175	0.25	pp	7977 (pp) 9341	FALSE	pp	7977 (pp) 9341	1
176	0.25	pp	7977 (pp) 8568	FALSE	pp	7977 (pp) 8568	1
177	0.25	pp	7977 (pp) 8258	FALSE	pp	7977 (pp) 8258	1
178	0.25	pp	7977 (pp) 11903	FALSE	pp	7977 (pp) 11903	1
179	0.25	pp	7977 (pp) 11073	FALSE	pp	7977 (pp) 11073	1
180	0.25	pp	8501 (pp) 14770	FALSE	pp	8501 (pp) 14770	1
181	0.25	pp	8501 (pp) 13697	FALSE	pp	8501 (pp) 13697	1
182	0.25	pp	8501 (pp) 12241	FALSE	pp	8501 (pp) 12241	1
183	0.25	pp	8501 (pp) 11945	FALSE	pp	8501 (pp) 11945	1
184	0.25	pp	8501 (pp) 11102	FALSE	pp	8501 (pp) 11102	1
185	0.25	pp	7931 (pp) 8501	FALSE	pp	7931 (pp) 8501	1
186	0.25	pp	7931 (pp) 14770	FALSE	pp	7931 (pp) 14770	1
187	0.25	pp	7931 (pp) 13697	FALSE	pp	7931 (pp) 13697	1
188	0.25	pp	7931 (pp) 12241	FALSE	pp	7931 (pp) 12241	1
189	0.25	pp	7931 (pp) 11945	FALSE	pp	7931 (pp) 11945	1
190	0.25	pp	7931 (pp) 11102	FALSE	pp	7931 (pp) 11102	1
191	0.25	pp	6810 (pp) 8501	FALSE	pp	6810 (pp) 8501	1
192	0.25	pp	6810 (pp) 7931	FALSE	pp	6810 (pp) 7931	1
193	0.25	pp	6810 (pp) 14770	FALSE	pp	6810 (pp) 14770	1
194	0.25	pp	6810 (pp) 13697	FALSE	pp	6810 (pp) 13697	1
195	0.25	pp	6810 (pp) 12241	FALSE	pp	6810 (pp) 12241	1
196	0.25	pp	6810 (pp) 11945	FALSE	pp	6810 (pp) 11945	1
197	0.25	pp	6810 (pp) 11102	FALSE	pp	6810 (pp) 11102	1
198	0.25	pp	6610 (pp) 8501	FALSE	pp	6610 (pp) 8501	1
199	0.25	pp	6610 (pp) 7931	FALSE	pp	6610 (pp) 7931	1
200	0.25	pp	6610 (pp) 6810	FALSE	pp	6610 (pp) 6810	1
201	0.25	pp	6610 (pp) 14770	FALSE	pp	6610 (pp) 14770	1
202	0.25	pp	6610 (pp) 13697	FALSE	pp	6610 (pp) 13697	1
203	0.25	pp	6610 (pp) 12241	FALSE	pp	6610 (pp) 12241	1
204	0.25	pp	6610 (pp) 11945	FALSE	pp	6610 (pp) 11945	1
205	0.25	pp	6610 (pp) 11102	FALSE	pp	6610 (pp) 11102	1
206	0.25	pp	9312 (pp) 13846	FALSE	pp	9312 (pp) 13846	1
207	0.25	pp	6811 (pp) 9869	FALSE	pp	6811 (pp) 9869	1
208	0.25	pp	6811 (pp) 9341	FALSE	pp	6811 (pp) 9341	1
209	0.25	pp	6811 (pp) 9312	FALSE	pp	6811 (pp) 9312	1
210	0.25	pp	6811 (pp) 8568	FALSE	pp	6811 (pp) 8568	1
211	0.25	pp	6811 (pp) 8258	FALSE	pp	6811 (pp) 8258	1
212	0.25	pp	6811 (pp) 7977	FALSE	pp	6811 (pp) 7977	1
213	0.25	pp	6811 (pp) 13846	FALSE	pp	6811 (pp) 13846	1
214	0.25	pp	6811 (pp) 11903	FALSE	pp	6811 (pp) 11903	1
215	0.25	pp	6811 (pp) 11073	FALSE	pp	6811 (pp) 11073	1
216	0.25	pp	6075 (pp) 9312	FALSE	pp	6075 (pp) 9312	1
217	0.25	pp	6075 (pp) 6811	FALSE	pp	6075 (pp) 6811	1
218	0.25	pp	6075 (pp) 13846	FALSE	pp	6075 (pp) 13846	1
219	0.25	pp	9712 (pp) 14882	FALSE	pp	9712 (pp) 14882	1
220	0.25	pp	9712 (pp) 13597	FALSE	pp	9712 (pp) 13597	1
221	0.25	pp	9712 (pp) 11463	FALSE	pp	9712 (pp) 11463	1
222	0.25	pp	7411 (pp) 9712	FALSE	pp	7411 (pp) 9712	1
223	0.25	pp	7411 (pp) 14882	FALSE	pp	7411 (pp) 14882	1
224	0.25	pp	7411 (pp) 13597	FALSE	pp	7411 (pp) 13597	1
225	0.25	pp	7411 (pp) 11463	FALSE	pp	7411 (pp) 11463	1
226	0.25	pp	4453 (pp) 9712	FALSE	pp	4453 (pp) 9712	1
227	0.25	pp	4453 (pp) 7411	FALSE	pp	4453 (pp) 7411	1
228	0.25	pp	4453 (pp) 14882	FALSE	pp	4453 (pp) 14882	1
229	0.25	pp	4453 (pp) 13597	FALSE	pp	4453 (pp) 13597	1
230	0.25	pp	4453 (pp) 11463	FALSE	pp	4453 (pp) 11463	1
231	0.25	pp	2880 (pp) 9712	FALSE	pp	2880 (pp) 9712	1
232	0.25	pp	2880 (pp) 7411	FALSE	pp	2880 (pp) 7411	1
233	0.25	pp	2880 (pp) 4453	FALSE	pp	2880 (pp) 4453	1
234	0.25	pp	2880 (pp) 14882	FALSE	pp	2880 (pp) 14882	1
235	0.25	pp	2880 (pp) 13597	FALSE	pp	2880 (pp) 13597	1
236	0.25	pp	2880 (pp) 11463	FALSE	pp	2880 (pp) 11463	1
237	0.25	pp	13597 (pp) 14882	FALSE	pp	13597 (pp) 14882	1
238	0.25	pp	11463 (pp) 14882	FALSE	pp	11463 (pp) 14882	1
239	0.25	pp	11463 (pp) 13597	FALSE	pp	11463 (pp) 13597	1
240	0.25	pp	13697 (pp) 14770	FALSE	pp	13697 (pp) 14770	1
241	0.25	pp	12241 (pp) 14770	FALSE	pp	12241 (pp) 14770	1
242	0.25	pp	12241 (pp) 13697	FALSE	pp	12241 (pp) 13697	1
243	0.25	pp	11945 (pp) 14770	FALSE	pp	11945 (pp) 14770	1
244	0.25	pp	11945 (pp) 13697	FALSE	pp	11945 (pp) 13697	1
245	0.25	pp	11945 (pp) 12241	FALSE	pp	11945 (pp) 12241	1
246	0.25	pp	11102 (pp) 14770	FALSE	pp	11102 (pp) 14770	1
247	0.25	pp	11102 (pp) 13697	FALSE	pp	11102 (pp) 13697	1
248	0.25	pp	11102 (pp) 12241	FALSE	pp	11102 (pp) 12241	1
249	0.25	pp	11102 (pp) 11945	FALSE	pp	11102 (pp) 11945	1
250	0.25	pp	11073 (pp) 11903	FALSE	pp	11073 (pp) 11903	1

## Sheet: LateralRoot
SUID	activityRatio	interaction	name	selected	shared interaction	shared name	Weight
31206	0.25	pp	960 (pp) 9577	FALSE	pp	960 (pp) 9577	1
31207	0.25	pp	960 (pp) 3961	FALSE	pp	960 (pp) 3961	1
31208	0.25	pp	960 (pp) 2680	FALSE	pp	960 (pp) 2680	1
31209	0.25	pp	960 (pp) 1767	FALSE	pp	960 (pp) 1767	1
31210	0.25	pp	960 (pp) 10431	FALSE	pp	960 (pp) 10431	1
31211	0.25	pp	960 (pp) 10327	FALSE	pp	960 (pp) 10327	1
31212	0.25	pp	2913 (pp) 13736	FALSE	pp	2913 (pp) 13736	1
31213	0.25	pp	2913 (pp) 12868	FALSE	pp	2913 (pp) 12868	1
31214	0.25	pp	2913 (pp) 11080	FALSE	pp	2913 (pp) 11080	1
31215	0.25	pp	6494 (pp) 14962	FALSE	pp	6494 (pp) 14962	1
31216	0.25	pp	4704 (pp) 6494	FALSE	pp	4704 (pp) 6494	1
31217	0.25	pp	4704 (pp) 14962	FALSE	pp	4704 (pp) 14962	1
31218	0.25	pp	4358 (pp) 6494	FALSE	pp	4358 (pp) 6494	1
31219	0.25	pp	4358 (pp) 4704	FALSE	pp	4358 (pp) 4704	1
31220	0.25	pp	4358 (pp) 14962	FALSE	pp	4358 (pp) 14962	1
31221	0.25	pp	4190 (pp) 6494	FALSE	pp	4190 (pp) 6494	1
31222	0.25	pp	4190 (pp) 4704	FALSE	pp	4190 (pp) 4704	1
31223	0.25	pp	4190 (pp) 4358	FALSE	pp	4190 (pp) 4358	1
31224	0.25	pp	4190 (pp) 14962	FALSE	pp	4190 (pp) 14962	1
31225	0.25	pp	3676 (pp) 6494	FALSE	pp	3676 (pp) 6494	1
31226	0.25	pp	3676 (pp) 4704	FALSE	pp	3676 (pp) 4704	1
31227	0.25	pp	3676 (pp) 4358	FALSE	pp	3676 (pp) 4358	1
31228	0.25	pp	3676 (pp) 4190	FALSE	pp	3676 (pp) 4190	1
31229	0.25	pp	3676 (pp) 14962	FALSE	pp	3676 (pp) 14962	1
31230	0.25	pp	2850 (pp) 6494	FALSE	pp	2850 (pp) 6494	1
31231	0.25	pp	2850 (pp) 4704	FALSE	pp	2850 (pp) 4704	1
31232	0.25	pp	2850 (pp) 4358	FALSE	pp	2850 (pp) 4358	1
31233	0.25	pp	2850 (pp) 4190	FALSE	pp	2850 (pp) 4190	1
31234	0.25	pp	2850 (pp) 3676	FALSE	pp	2850 (pp) 3676	1
31235	0.25	pp	2850 (pp) 14962	FALSE	pp	2850 (pp) 14962	1
31236	0.25	pp	9658 (pp) 11080	FALSE	pp	9658 (pp) 11080	1
31237	0.25	pp	7890 (pp) 9658	FALSE	pp	7890 (pp) 9658	1
31238	0.25	pp	7890 (pp) 11080	FALSE	pp	7890 (pp) 11080	1
31239	0.25	pp	9577 (pp) 10431	FALSE	pp	9577 (pp) 10431	1
31240	0.25	pp	9577 (pp) 10327	FALSE	pp	9577 (pp) 10327	1
31241	0.25	pp	3961 (pp) 9577	FALSE	pp	3961 (pp) 9577	1
31242	0.25	pp	3961 (pp) 10431	FALSE	pp	3961 (pp) 10431	1
31243	0.25	pp	3961 (pp) 10327	FALSE	pp	3961 (pp) 10327	1
31244	0.25	pp	2680 (pp) 9658	FALSE	pp	2680 (pp) 9658	1
31245	0.25	pp	2680 (pp) 9577	FALSE	pp	2680 (pp) 9577	1
31246	0.25	pp	2680 (pp) 7890	FALSE	pp	2680 (pp) 7890	1
31247	0.25	pp	2680 (pp) 3961	FALSE	pp	2680 (pp) 3961	1
31248	0.25	pp	2680 (pp) 11080	FALSE	pp	2680 (pp) 11080	1
31249	0.25	pp	2680 (pp) 10431	FALSE	pp	2680 (pp) 10431	1
31250	0.25	pp	2680 (pp) 10327	FALSE	pp	2680 (pp) 10327	1
31251	0.25	pp	1767 (pp) 9577	FALSE	pp	1767 (pp) 9577	1
31252	0.25	pp	1767 (pp) 3961	FALSE	pp	1767 (pp) 3961	1
31253	0.25	pp	1767 (pp) 2680	FALSE	pp	1767 (pp) 2680	1
31254	0.25	pp	1767 (pp) 10431	FALSE	pp	1767 (pp) 10431	1
31255	0.25	pp	1767 (pp) 10327	FALSE	pp	1767 (pp) 10327	1
31256	0.25	pp	12868 (pp) 13736	FALSE	pp	12868 (pp) 13736	1
31257	0.25	pp	11080 (pp) 13736	FALSE	pp	11080 (pp) 13736	1
31258	0.25	pp	11080 (pp) 12868	FALSE	pp	11080 (pp) 12868	1
31259	0.25	pp	10327 (pp) 10431	FALSE	pp	10327 (pp) 10431	1

## Sheet: LeafStandard
SUID	activityRatio	interaction	name	selected	shared interaction	shared name	Weight
31339	0.25	pp	648 (pp) 3802	FALSE	pp	648 (pp) 3802	1
31340	0.25	pp	648 (pp) 2691	FALSE	pp	648 (pp) 2691	1
31341	0.25	pp	648 (pp) 2573	FALSE	pp	648 (pp) 2573	1
31342	0.25	pp	648 (pp) 1418	FALSE	pp	648 (pp) 1418	1
31343	0.25	pp	9003 (pp) 13187	FALSE	pp	9003 (pp) 13187	1
31344	0.25	pp	9003 (pp) 13174	FALSE	pp	9003 (pp) 13174	1
31345	0.25	pp	9003 (pp) 11518	FALSE	pp	9003 (pp) 11518	1
31346	0.25	pp	9003 (pp) 11215	FALSE	pp	9003 (pp) 11215	1
31347	0.25	pp	9003 (pp) 11153	FALSE	pp	9003 (pp) 11153	1
31348	0.25	pp	7805 (pp) 9003	FALSE	pp	7805 (pp) 9003	1
31349	0.25	pp	7805 (pp) 13187	FALSE	pp	7805 (pp) 13187	1
31350	0.25	pp	7805 (pp) 13174	FALSE	pp	7805 (pp) 13174	1
31351	0.25	pp	7805 (pp) 11518	FALSE	pp	7805 (pp) 11518	1
31352	0.25	pp	7805 (pp) 11215	FALSE	pp	7805 (pp) 11215	1
31353	0.25	pp	7805 (pp) 11153	FALSE	pp	7805 (pp) 11153	1
31354	0.25	pp	5944 (pp) 9003	FALSE	pp	5944 (pp) 9003	1
31355	0.25	pp	5944 (pp) 7805	FALSE	pp	5944 (pp) 7805	1
31356	0.25	pp	5944 (pp) 13187	FALSE	pp	5944 (pp) 13187	1
31357	0.25	pp	5944 (pp) 13174	FALSE	pp	5944 (pp) 13174	1
31358	0.25	pp	5944 (pp) 11518	FALSE	pp	5944 (pp) 11518	1
31359	0.25	pp	5944 (pp) 11215	FALSE	pp	5944 (pp) 11215	1
31360	0.25	pp	5944 (pp) 11153	FALSE	pp	5944 (pp) 11153	1
31361	0.25	pp	9085 (pp) 14550	FALSE	pp	9085 (pp) 14550	1
31362	0.25	pp	9085 (pp) 14049	FALSE	pp	9085 (pp) 14049	1
31363	0.25	pp	9085 (pp) 12577	FALSE	pp	9085 (pp) 12577	1
31364	0.25	pp	9085 (pp) 11518	FALSE	pp	9085 (pp) 11518	1
31365	0.25	pp	9085 (pp) 10656	FALSE	pp	9085 (pp) 10656	1
31366	0.25	pp	9085 (pp) 10645	FALSE	pp	9085 (pp) 10645	1
31367	0.25	pp	7690 (pp) 9085	FALSE	pp	7690 (pp) 9085	1
31368	0.25	pp	7690 (pp) 14550	FALSE	pp	7690 (pp) 14550	1
31369	0.25	pp	7690 (pp) 14049	FALSE	pp	7690 (pp) 14049	1
31370	0.25	pp	7690 (pp) 12577	FALSE	pp	7690 (pp) 12577	1
31371	0.25	pp	7690 (pp) 11518	FALSE	pp	7690 (pp) 11518	1
31372	0.25	pp	7690 (pp) 10656	FALSE	pp	7690 (pp) 10656	1
31373	0.25	pp	7690 (pp) 10645	FALSE	pp	7690 (pp) 10645	1
31374	0.25	pp	7039 (pp) 9085	FALSE	pp	7039 (pp) 9085	1
31375	0.25	pp	7039 (pp) 7690	FALSE	pp	7039 (pp) 7690	1
31376	0.25	pp	7039 (pp) 14550	FALSE	pp	7039 (pp) 14550	1
31377	0.25	pp	7039 (pp) 14049	FALSE	pp	7039 (pp) 14049	1
31378	0.25	pp	7039 (pp) 12577	FALSE	pp	7039 (pp) 12577	1
31379	0.25	pp	7039 (pp) 11518	FALSE	pp	7039 (pp) 11518	1
31380	0.25	pp	7039 (pp) 10656	FALSE	pp	7039 (pp) 10656	1
31381	0.25	pp	7039 (pp) 10645	FALSE	pp	7039 (pp) 10645	1
31382	0.25	pp	5879 (pp) 9085	FALSE	pp	5879 (pp) 9085	1
31383	0.25	pp	5879 (pp) 7690	FALSE	pp	5879 (pp) 7690	1
31384	0.25	pp	5879 (pp) 7039	FALSE	pp	5879 (pp) 7039	1
31385	0.25	pp	5879 (pp) 14550	FALSE	pp	5879 (pp) 14550	1
31386	0.25	pp	5879 (pp) 14049	FALSE	pp	5879 (pp) 14049	1
31387	0.25	pp	5879 (pp) 12577	FALSE	pp	5879 (pp) 12577	1
31388	0.25	pp	5879 (pp) 11518	FALSE	pp	5879 (pp) 11518	1
31389	0.25	pp	5879 (pp) 10656	FALSE	pp	5879 (pp) 10656	1
31390	0.25	pp	5879 (pp) 10645	FALSE	pp	5879 (pp) 10645	1
31391	0.25	pp	5363 (pp) 9085	FALSE	pp	5363 (pp) 9085	1
31392	0.25	pp	5363 (pp) 7690	FALSE	pp	5363 (pp) 7690	1
31393	0.25	pp	5363 (pp) 7039	FALSE	pp	5363 (pp) 7039	1
31394	0.25	pp	5363 (pp) 5879	FALSE	pp	5363 (pp) 5879	1
31395	0.25	pp	5363 (pp) 14550	FALSE	pp	5363 (pp) 14550	1
31396	0.25	pp	5363 (pp) 14049	FALSE	pp	5363 (pp) 14049	1
31397	0.25	pp	5363 (pp) 12577	FALSE	pp	5363 (pp) 12577	1
31398	0.25	pp	5363 (pp) 11518	FALSE	pp	5363 (pp) 11518	1
31399	0.25	pp	5363 (pp) 10656	FALSE	pp	5363 (pp) 10656	1
31400	0.25	pp	5363 (pp) 10645	FALSE	pp	5363 (pp) 10645	1
31401	0.25	pp	5159 (pp) 9085	FALSE	pp	5159 (pp) 9085	1
31402	0.25	pp	5159 (pp) 7690	FALSE	pp	5159 (pp) 7690	1
31403	0.25	pp	5159 (pp) 7039	FALSE	pp	5159 (pp) 7039	1
31404	0.25	pp	5159 (pp) 5879	FALSE	pp	5159 (pp) 5879	1
31405	0.25	pp	5159 (pp) 5363	FALSE	pp	5159 (pp) 5363	1
31406	0.25	pp	5159 (pp) 14550	FALSE	pp	5159 (pp) 14550	1
31407	0.25	pp	5159 (pp) 14049	FALSE	pp	5159 (pp) 14049	1
31408	0.25	pp	5159 (pp) 12577	FALSE	pp	5159 (pp) 12577	1
31409	0.25	pp	5159 (pp) 11518	FALSE	pp	5159 (pp) 11518	1
31410	0.25	pp	5159 (pp) 10656	FALSE	pp	5159 (pp) 10656	1
31411	0.25	pp	5159 (pp) 10645	FALSE	pp	5159 (pp) 10645	1
31412	0.25	pp	6752 (pp) 7645	FALSE	pp	6752 (pp) 7645	1
31413	0.25	pp	6139 (pp) 7645	FALSE	pp	6139 (pp) 7645	1
31414	0.25	pp	6139 (pp) 6752	FALSE	pp	6139 (pp) 6752	1
31415	0.25	pp	5586 (pp) 7645	FALSE	pp	5586 (pp) 7645	1
31416	0.25	pp	5586 (pp) 6752	FALSE	pp	5586 (pp) 6752	1
31417	0.25	pp	5586 (pp) 6139	FALSE	pp	5586 (pp) 6139	1
31418	0.25	pp	5313 (pp) 7645	FALSE	pp	5313 (pp) 7645	1
31419	0.25	pp	5313 (pp) 6752	FALSE	pp	5313 (pp) 6752	1
31420	0.25	pp	5313 (pp) 6139	FALSE	pp	5313 (pp) 6139	1
31421	0.25	pp	5313 (pp) 5586	FALSE	pp	5313 (pp) 5586	1
31422	0.25	pp	5069 (pp) 7645	FALSE	pp	5069 (pp) 7645	1
31423	0.25	pp	5069 (pp) 6752	FALSE	pp	5069 (pp) 6752	1
31424	0.25	pp	5069 (pp) 6139	FALSE	pp	5069 (pp) 6139	1
31425	0.25	pp	5069 (pp) 5586	FALSE	pp	5069 (pp) 5586	1
31426	0.25	pp	5069 (pp) 5313	FALSE	pp	5069 (pp) 5313	1
31427	0.25	pp	4554 (pp) 7645	FALSE	pp	4554 (pp) 7645	1
31428	0.25	pp	4554 (pp) 6752	FALSE	pp	4554 (pp) 6752	1
31429	0.25	pp	4554 (pp) 6139	FALSE	pp	4554 (pp) 6139	1
31430	0.25	pp	4554 (pp) 5586	FALSE	pp	4554 (pp) 5586	1
31431	0.25	pp	4554 (pp) 5313	FALSE	pp	4554 (pp) 5313	1
31432	0.25	pp	4554 (pp) 5069	FALSE	pp	4554 (pp) 5069	1
31433	0.25	pp	2868 (pp) 7645	FALSE	pp	2868 (pp) 7645	1
31434	0.25	pp	2868 (pp) 6752	FALSE	pp	2868 (pp) 6752	1
31435	0.25	pp	2868 (pp) 6139	FALSE	pp	2868 (pp) 6139	1
31436	0.25	pp	2868 (pp) 5586	FALSE	pp	2868 (pp) 5586	1
31437	0.25	pp	2868 (pp) 5313	FALSE	pp	2868 (pp) 5313	1
31438	0.25	pp	2868 (pp) 5069	FALSE	pp	2868 (pp) 5069	1
31439	0.25	pp	2868 (pp) 4554	FALSE	pp	2868 (pp) 4554	1
31440	0.25	pp	2562 (pp) 7645	FALSE	pp	2562 (pp) 7645	1
31441	0.25	pp	2562 (pp) 6752	FALSE	pp	2562 (pp) 6752	1
31442	0.25	pp	2562 (pp) 6139	FALSE	pp	2562 (pp) 6139	1
31443	0.25	pp	2562 (pp) 5586	FALSE	pp	2562 (pp) 5586	1
31444	0.25	pp	2562 (pp) 5313	FALSE	pp	2562 (pp) 5313	1
31445	0.25	pp	2562 (pp) 5069	FALSE	pp	2562 (pp) 5069	1
31446	0.25	pp	2562 (pp) 4554	FALSE	pp	2562 (pp) 4554	1
31447	0.25	pp	2562 (pp) 2868	FALSE	pp	2562 (pp) 2868	1
31448	0.25	pp	2691 (pp) 3802	FALSE	pp	2691 (pp) 3802	1
31449	0.25	pp	2573 (pp) 3802	FALSE	pp	2573 (pp) 3802	1
31450	0.25	pp	2573 (pp) 2691	FALSE	pp	2573 (pp) 2691	1
31451	0.25	pp	1418 (pp) 3802	FALSE	pp	1418 (pp) 3802	1
31452	0.25	pp	1418 (pp) 2691	FALSE	pp	1418 (pp) 2691	1
31453	0.25	pp	1418 (pp) 2573	FALSE	pp	1418 (pp) 2573	1
31454	0.25	pp	13174 (pp) 13187	FALSE	pp	13174 (pp) 13187	1
31455	0.25	pp	11215 (pp) 13187	FALSE	pp	11215 (pp) 13187	1
31456	0.25	pp	11215 (pp) 13174	FALSE	pp	11215 (pp) 13174	1
31457	0.25	pp	11215 (pp) 11518	FALSE	pp	11215 (pp) 11518	1
31458	0.25	pp	11153 (pp) 13187	FALSE	pp	11153 (pp) 13187	1
31459	0.25	pp	11153 (pp) 13174	FALSE	pp	11153 (pp) 13174	1
31460	0.25	pp	11153 (pp) 11518	FALSE	pp	11153 (pp) 11518	1
31461	0.25	pp	11153 (pp) 11215	FALSE	pp	11153 (pp) 11215	1
31462	0.25	pp	14049 (pp) 14550	FALSE	pp	14049 (pp) 14550	1
31463	0.25	pp	12577 (pp) 14550	FALSE	pp	12577 (pp) 14550	1
31464	0.25	pp	12577 (pp) 14049	FALSE	pp	12577 (pp) 14049	1
31465	0.25	pp	11518 (pp) 14550	FALSE	pp	11518 (pp) 14550	1
31466	0.25	pp	11518 (pp) 14049	FALSE	pp	11518 (pp) 14049	1
31467	0.25	pp	11518 (pp) 13187	FALSE	pp	11518 (pp) 13187	1
31468	0.25	pp	11518 (pp) 13174	FALSE	pp	11518 (pp) 13174	1
31469	0.25	pp	11518 (pp) 12577	FALSE	pp	11518 (pp) 12577	1
31470	0.25	pp	10656 (pp) 14550	FALSE	pp	10656 (pp) 14550	1
31471	0.25	pp	10656 (pp) 14049	FALSE	pp	10656 (pp) 14049	1
31472	0.25	pp	10656 (pp) 12577	FALSE	pp	10656 (pp) 12577	1
31473	0.25	pp	10656 (pp) 11518	FALSE	pp	10656 (pp) 11518	1
31474	0.25	pp	10645 (pp) 14550	FALSE	pp	10645 (pp) 14550	1
31475	0.25	pp	10645 (pp) 14049	FALSE	pp	10645 (pp) 14049	1
31476	0.25	pp	10645 (pp) 12577	FALSE	pp	10645 (pp) 12577	1
31477	0.25	pp	10645 (pp) 11518	FALSE	pp	10645 (pp) 11518	1
31478	0.25	pp	10645 (pp) 10656	FALSE	pp	10645 (pp) 10656	1

## Sheet: LeafSym
SUID	activityRatio	interaction	name	selected	shared interaction	shared name	Weight
6351	0.25	pp	9763 (pp) 13936	FALSE	pp	9763 (pp) 13936	1
6352	0.25	pp	9763 (pp) 12759	FALSE	pp	9763 (pp) 12759	1
6353	0.25	pp	9763 (pp) 12626	FALSE	pp	9763 (pp) 12626	1
6354	0.25	pp	9763 (pp) 11675	FALSE	pp	9763 (pp) 11675	1
6355	0.25	pp	8283 (pp) 13887	FALSE	pp	8283 (pp) 13887	1
6356	0.25	pp	8283 (pp) 12102	FALSE	pp	8283 (pp) 12102	1
6357	0.25	pp	8283 (pp) 10213	FALSE	pp	8283 (pp) 10213	1
6358	0.25	pp	7207 (pp) 8694	FALSE	pp	7207 (pp) 8694	1
6359	0.25	pp	7207 (pp) 8432	FALSE	pp	7207 (pp) 8432	1
6360	0.25	pp	7207 (pp) 7759	FALSE	pp	7207 (pp) 7759	1
6361	0.25	pp	7207 (pp) 14977	FALSE	pp	7207 (pp) 14977	1
6362	0.25	pp	7207 (pp) 14919	FALSE	pp	7207 (pp) 14919	1
6363	0.25	pp	7207 (pp) 13936	FALSE	pp	7207 (pp) 13936	1
6364	0.25	pp	789 (pp) 2968	FALSE	pp	789 (pp) 2968	1
6365	0.25	pp	6880 (pp) 13911	FALSE	pp	6880 (pp) 13911	1
6366	0.25	pp	6880 (pp) 13073	FALSE	pp	6880 (pp) 13073	1
6367	0.25	pp	9578 (pp) 9978	FALSE	pp	9578 (pp) 9978	1
6368	0.25	pp	9578 (pp) 13312	FALSE	pp	9578 (pp) 13312	1
6369	0.25	pp	9578 (pp) 12626	FALSE	pp	9578 (pp) 12626	1
6370	0.25	pp	9578 (pp) 11377	FALSE	pp	9578 (pp) 11377	1
6371	0.25	pp	9578 (pp) 11371	FALSE	pp	9578 (pp) 11371	1
6372	0.25	pp	9578 (pp) 11055	FALSE	pp	9578 (pp) 11055	1
6373	0.25	pp	9578 (pp) 10489	FALSE	pp	9578 (pp) 10489	1
6374	0.25	pp	776 (pp) 8888	FALSE	pp	776 (pp) 8888	1
6375	0.25	pp	776 (pp) 6096	FALSE	pp	776 (pp) 6096	1
6376	0.25	pp	776 (pp) 3981	FALSE	pp	776 (pp) 3981	1
6377	0.25	pp	776 (pp) 3878	FALSE	pp	776 (pp) 3878	1
6378	0.25	pp	776 (pp) 3684	FALSE	pp	776 (pp) 3684	1
6379	0.25	pp	776 (pp) 2835	FALSE	pp	776 (pp) 2835	1
6380	0.25	pp	776 (pp) 2698	FALSE	pp	776 (pp) 2698	1
6381	0.25	pp	776 (pp) 2341	FALSE	pp	776 (pp) 2341	1
6382	0.25	pp	776 (pp) 2166	FALSE	pp	776 (pp) 2166	1
6383	0.25	pp	776 (pp) 12461	FALSE	pp	776 (pp) 12461	1
6384	0.25	pp	776 (pp) 1149	FALSE	pp	776 (pp) 1149	1
6385	0.25	pp	648 (pp) 8888	FALSE	pp	648 (pp) 8888	1
6386	0.25	pp	648 (pp) 776	FALSE	pp	648 (pp) 776	1
6387	0.25	pp	648 (pp) 6096	FALSE	pp	648 (pp) 6096	1
6388	0.25	pp	648 (pp) 3981	FALSE	pp	648 (pp) 3981	1
6389	0.25	pp	648 (pp) 3878	FALSE	pp	648 (pp) 3878	1
6390	0.25	pp	648 (pp) 3684	FALSE	pp	648 (pp) 3684	1
6391	0.25	pp	648 (pp) 2835	FALSE	pp	648 (pp) 2835	1
6392	0.25	pp	648 (pp) 2698	FALSE	pp	648 (pp) 2698	1
6393	0.25	pp	648 (pp) 2341	FALSE	pp	648 (pp) 2341	1
6394	0.25	pp	648 (pp) 2166	FALSE	pp	648 (pp) 2166	1
6395	0.25	pp	648 (pp) 12461	FALSE	pp	648 (pp) 12461	1
6396	0.25	pp	648 (pp) 1149	FALSE	pp	648 (pp) 1149	1
6397	0.25	pp	8294 (pp) 9264	FALSE	pp	8294 (pp) 9264	1
6398	0.25	pp	8294 (pp) 14837	FALSE	pp	8294 (pp) 14837	1
6399	0.25	pp	8294 (pp) 14198	FALSE	pp	8294 (pp) 14198	1
6400	0.25	pp	8294 (pp) 13911	FALSE	pp	8294 (pp) 13911	1
6401	0.25	pp	8294 (pp) 13073	FALSE	pp	8294 (pp) 13073	1
6402	0.25	pp	8294 (pp) 12759	FALSE	pp	8294 (pp) 12759	1
6403	0.25	pp	8294 (pp) 11341	FALSE	pp	8294 (pp) 11341	1
6404	0.25	pp	8294 (pp) 11170	FALSE	pp	8294 (pp) 11170	1
6405	0.25	pp	8294 (pp) 10465	FALSE	pp	8294 (pp) 10465	1
6406	0.25	pp	7167 (pp) 9264	FALSE	pp	7167 (pp) 9264	1
6407	0.25	pp	7167 (pp) 8294	FALSE	pp	7167 (pp) 8294	1
6408	0.25	pp	7167 (pp) 8201	FALSE	pp	7167 (pp) 8201	1
6409	0.25	pp	7167 (pp) 7619	FALSE	pp	7167 (pp) 7619	1
6410	0.25	pp	7167 (pp) 14837	FALSE	pp	7167 (pp) 14837	1
6411	0.25	pp	7167 (pp) 14198	FALSE	pp	7167 (pp) 14198	1
6412	0.25	pp	7167 (pp) 13911	FALSE	pp	7167 (pp) 13911	1
6413	0.25	pp	7167 (pp) 13073	FALSE	pp	7167 (pp) 13073	1
6414	0.25	pp	7167 (pp) 12759	FALSE	pp	7167 (pp) 12759	1
6415	0.25	pp	7167 (pp) 11341	FALSE	pp	7167 (pp) 11341	1
6416	0.25	pp	7167 (pp) 11170	FALSE	pp	7167 (pp) 11170	1
6417	0.25	pp	7167 (pp) 10465	FALSE	pp	7167 (pp) 10465	1
6418	0.25	pp	5418 (pp) 9264	FALSE	pp	5418 (pp) 9264	1
6419	0.25	pp	5418 (pp) 8294	FALSE	pp	5418 (pp) 8294	1
6420	0.25	pp	5418 (pp) 8201	FALSE	pp	5418 (pp) 8201	1
6421	0.25	pp	5418 (pp) 7619	FALSE	pp	5418 (pp) 7619	1
6422	0.25	pp	5418 (pp) 7167	FALSE	pp	5418 (pp) 7167	1
6423	0.25	pp	5418 (pp) 6652	FALSE	pp	5418 (pp) 6652	1
6424	0.25	pp	5418 (pp) 14837	FALSE	pp	5418 (pp) 14837	1
6425	0.25	pp	5418 (pp) 14198	FALSE	pp	5418 (pp) 14198	1
6426	0.25	pp	5418 (pp) 13911	FALSE	pp	5418 (pp) 13911	1
6427	0.25	pp	5418 (pp) 13073	FALSE	pp	5418 (pp) 13073	1
6428	0.25	pp	5418 (pp) 12759	FALSE	pp	5418 (pp) 12759	1
6429	0.25	pp	5418 (pp) 11341	FALSE	pp	5418 (pp) 11341	1
6430	0.25	pp	5418 (pp) 11170	FALSE	pp	5418 (pp) 11170	1
6431	0.25	pp	5418 (pp) 10465	FALSE	pp	5418 (pp) 10465	1
6432	0.25	pp	8028 (pp) 9626	FALSE	pp	8028 (pp) 9626	1
6433	0.25	pp	8028 (pp) 9383	FALSE	pp	8028 (pp) 9383	1
6434	0.25	pp	8028 (pp) 9264	FALSE	pp	8028 (pp) 9264	1
6435	0.25	pp	8028 (pp) 8841	FALSE	pp	8028 (pp) 8841	1
6436	0.25	pp	8028 (pp) 14837	FALSE	pp	8028 (pp) 14837	1
6437	0.25	pp	8028 (pp) 12759	FALSE	pp	8028 (pp) 12759	1
6438	0.25	pp	8028 (pp) 12461	FALSE	pp	8028 (pp) 12461	1
6439	0.25	pp	8028 (pp) 11170	FALSE	pp	8028 (pp) 11170	1
6440	0.25	pp	8028 (pp) 10690	FALSE	pp	8028 (pp) 10690	1
6441	0.25	pp	8028 (pp) 10465	FALSE	pp	8028 (pp) 10465	1
6442	0.25	pp	8028 (pp) 10029	FALSE	pp	8028 (pp) 10029	1
6443	0.25	pp	7970 (pp) 9626	FALSE	pp	7970 (pp) 9626	2
6444	0.25	pp	7970 (pp) 9383	FALSE	pp	7970 (pp) 9383	1
6445	0.25	pp	7970 (pp) 9264	FALSE	pp	7970 (pp) 9264	1
6446	0.25	pp	7970 (pp) 8841	FALSE	pp	7970 (pp) 8841	2
6447	0.25	pp	7970 (pp) 8160	FALSE	pp	7970 (pp) 8160	1
6448	0.25	pp	7970 (pp) 8028	FALSE	pp	7970 (pp) 8028	1
6449	0.25	pp	7970 (pp) 14837	FALSE	pp	7970 (pp) 14837	1
6450	0.25	pp	7970 (pp) 12759	FALSE	pp	7970 (pp) 12759	1
6451	0.25	pp	7970 (pp) 12461	FALSE	pp	7970 (pp) 12461	1
6452	0.25	pp	7970 (pp) 11170	FALSE	pp	7970 (pp) 11170	1
6453	0.25	pp	7970 (pp) 10690	FALSE	pp	7970 (pp) 10690	1
6454	0.25	pp	7970 (pp) 10465	FALSE	pp	7970 (pp) 10465	1
6455	0.25	pp	7970 (pp) 10029	FALSE	pp	7970 (pp) 10029	1
6456	0.25	pp	7434 (pp) 9626	FALSE	pp	7434 (pp) 9626	2
6457	0.25	pp	7434 (pp) 9383	FALSE	pp	7434 (pp) 9383	1
6458	0.25	pp	7434 (pp) 9264	FALSE	pp	7434 (pp) 9264	1
6459	0.25	pp	7434 (pp) 8841	FALSE	pp	7434 (pp) 8841	2
6460	0.25	pp	7434 (pp) 8160	FALSE	pp	7434 (pp) 8160	1
6461	0.25	pp	7434 (pp) 8028	FALSE	pp	7434 (pp) 8028	1
6462	0.25	pp	7434 (pp) 7970	FALSE	pp	7434 (pp) 7970	2
6463	0.25	pp	7434 (pp) 7619	FALSE	pp	7434 (pp) 7619	1
6464	0.25	pp	7434 (pp) 14837	FALSE	pp	7434 (pp) 14837	1
6465	0.25	pp	7434 (pp) 12759	FALSE	pp	7434 (pp) 12759	1
6466	0.25	pp	7434 (pp) 12461	FALSE	pp	7434 (pp) 12461	1
6467	0.25	pp	7434 (pp) 11170	FALSE	pp	7434 (pp) 11170	1
6468	0.25	pp	7434 (pp) 10690	FALSE	pp	7434 (pp) 10690	1
6469	0.25	pp	7434 (pp) 10465	FALSE	pp	7434 (pp) 10465	1
6470	0.25	pp	7434 (pp) 10029	FALSE	pp	7434 (pp) 10029	1
6471	0.25	pp	8760 (pp) 9264	FALSE	pp	8760 (pp) 9264	1
6472	0.25	pp	8760 (pp) 8927	FALSE	pp	8760 (pp) 8927	1
6473	0.25	pp	8760 (pp) 14837	FALSE	pp	8760 (pp) 14837	1
6474	0.25	pp	8760 (pp) 14198	FALSE	pp	8760 (pp) 14198	1
6475	0.25	pp	8760 (pp) 13642	FALSE	pp	8760 (pp) 13642	1
6476	0.25	pp	8760 (pp) 13312	FALSE	pp	8760 (pp) 13312	1
6477	0.25	pp	8760 (pp) 12759	FALSE	pp	8760 (pp) 12759	1
6478	0.25	pp	8760 (pp) 12626	FALSE	pp	8760 (pp) 12626	1
6479	0.25	pp	8760 (pp) 11371	FALSE	pp	8760 (pp) 11371	1
6480	0.25	pp	8760 (pp) 11341	FALSE	pp	8760 (pp) 11341	1
6481	0.25	pp	8760 (pp) 11170	FALSE	pp	8760 (pp) 11170	1
6482	0.25	pp	8760 (pp) 10690	FALSE	pp	8760 (pp) 10690	1
6483	0.25	pp	8760 (pp) 10465	FALSE	pp	8760 (pp) 10465	1
6484	0.25	pp	8760 (pp) 10369	FALSE	pp	8760 (pp) 10369	1
6485	0.25	pp	7796 (pp) 9264	FALSE	pp	7796 (pp) 9264	1
6486	0.25	pp	7796 (pp) 8927	FALSE	pp	7796 (pp) 8927	1
6487	0.25	pp	7796 (pp) 8760	FALSE	pp	7796 (pp) 8760	1
6488	0.25	pp	7796 (pp) 14837	FALSE	pp	7796 (pp) 14837	1
6489	0.25	pp	7796 (pp) 14198	FALSE	pp	7796 (pp) 14198	1
6490	0.25	pp	7796 (pp) 13642	FALSE	pp	7796 (pp) 13642	1
6491	0.25	pp	7796 (pp) 13312	FALSE	pp	7796 (pp) 13312	1
6492	0.25	pp	7796 (pp) 12759	FALSE	pp	7796 (pp) 12759	1
6493	0.25	pp	7796 (pp) 12626	FALSE	pp	7796 (pp) 12626	1
6494	0.25	pp	7796 (pp) 11371	FALSE	pp	7796 (pp) 11371	1
6495	0.25	pp	7796 (pp) 11341	FALSE	pp	7796 (pp) 11341	1
6496	0.25	pp	7796 (pp) 11170	FALSE	pp	7796 (pp) 11170	1
6497	0.25	pp	7796 (pp) 10690	FALSE	pp	7796 (pp) 10690	1
6498	0.25	pp	7796 (pp) 10465	FALSE	pp	7796 (pp) 10465	1
6499	0.25	pp	7796 (pp) 10369	FALSE	pp	7796 (pp) 10369	1
6500	0.25	pp	7619 (pp) 9978	FALSE	pp	7619 (pp) 9978	1
6501	0.25	pp	7619 (pp) 9626	FALSE	pp	7619 (pp) 9626	1
6502	0.25	pp	7619 (pp) 9578	FALSE	pp	7619 (pp) 9578	1
6503	0.25	pp	7619 (pp) 9383	FALSE	pp	7619 (pp) 9383	2
6504	0.25	pp	7619 (pp) 9264	FALSE	pp	7619 (pp) 9264	5
6505	0.25	pp	7619 (pp) 8927	FALSE	pp	7619 (pp) 8927	2
6506	0.25	pp	7619 (pp) 8841	FALSE	pp	7619 (pp) 8841	1
6507	0.25	pp	7619 (pp) 8760	FALSE	pp	7619 (pp) 8760	1
6508	0.25	pp	7619 (pp) 8294	FALSE	pp	7619 (pp) 8294	1
6509	0.25	pp	7619 (pp) 8201	FALSE	pp	7619 (pp) 8201	1
6510	0.25	pp	7619 (pp) 8146	FALSE	pp	7619 (pp) 8146	2
6511	0.25	pp	7619 (pp) 8028	FALSE	pp	7619 (pp) 8028	1
6512	0.25	pp	7619 (pp) 7970	FALSE	pp	7619 (pp) 7970	1
6513	0.25	pp	7619 (pp) 7796	FALSE	pp	7619 (pp) 7796	1
6514	0.25	pp	7619 (pp) 14837	FALSE	pp	7619 (pp) 14837	5
6515	0.25	pp	7619 (pp) 14198	FALSE	pp	7619 (pp) 14198	3
6516	0.25	pp	7619 (pp) 13911	FALSE	pp	7619 (pp) 13911	1
6517	0.25	pp	7619 (pp) 13642	FALSE	pp	7619 (pp) 13642	2
6518	0.25	pp	7619 (pp) 13312	FALSE	pp	7619 (pp) 13312	4
6519	0.25	pp	7619 (pp) 13073	FALSE	pp	7619 (pp) 13073	1
6520	0.25	pp	7619 (pp) 12759	FALSE	pp	7619 (pp) 12759	4
6521	0.25	pp	7619 (pp) 12626	FALSE	pp	7619 (pp) 12626	3
6522	0.25	pp	7619 (pp) 12461	FALSE	pp	7619 (pp) 12461	1
6523	0.25	pp	7619 (pp) 11377	FALSE	pp	7619 (pp) 11377	1
6524	0.25	pp	7619 (pp) 11371	FALSE	pp	7619 (pp) 11371	2
6525	0.25	pp	7619 (pp) 11341	FALSE	pp	7619 (pp) 11341	3
6526	0.25	pp	7619 (pp) 11170	FALSE	pp	7619 (pp) 11170	5
6527	0.25	pp	7619 (pp) 11055	FALSE	pp	7619 (pp) 11055	1
6528	0.25	pp	7619 (pp) 10690	FALSE	pp	7619 (pp) 10690	4
6529	0.25	pp	7619 (pp) 10489	FALSE	pp	7619 (pp) 10489	1
6530	0.25	pp	7619 (pp) 10465	FALSE	pp	7619 (pp) 10465	6
6531	0.25	pp	7619 (pp) 10369	FALSE	pp	7619 (pp) 10369	1
6532	0.25	pp	7619 (pp) 10142	FALSE	pp	7619 (pp) 10142	1
6533	0.25	pp	7619 (pp) 10029	FALSE	pp	7619 (pp) 10029	3
6534	0.25	pp	4823 (pp) 9383	FALSE	pp	4823 (pp) 9383	1
6535	0.25	pp	4823 (pp) 9264	FALSE	pp	4823 (pp) 9264	4
6536	0.25	pp	4823 (pp) 8927	FALSE	pp	4823 (pp) 8927	1
6537	0.25	pp	4823 (pp) 8760	FALSE	pp	4823 (pp) 8760	1
6538	0.25	pp	4823 (pp) 8294	FALSE	pp	4823 (pp) 8294	1
6539	0.25	pp	4823 (pp) 8201	FALSE	pp	4823 (pp) 8201	1
6540	0.25	pp	4823 (pp) 8146	FALSE	pp	4823 (pp) 8146	1
6541	0.25	pp	4823 (pp) 7796	FALSE	pp	4823 (pp) 7796	1
6542	0.25	pp	4823 (pp) 7619	FALSE	pp	4823 (pp) 7619	4
6543	0.25	pp	4823 (pp) 7167	FALSE	pp	4823 (pp) 7167	1
6544	0.25	pp	4823 (pp) 6652	FALSE	pp	4823 (pp) 6652	4
6545	0.25	pp	4823 (pp) 6045	FALSE	pp	4823 (pp) 6045	1
6546	0.25	pp	4823 (pp) 5418	FALSE	pp	4823 (pp) 5418	1
6547	0.25	pp	4823 (pp) 5276	FALSE	pp	4823 (pp) 5276	4
6548	0.25	pp	4823 (pp) 5074	FALSE	pp	4823 (pp) 5074	2
6549	0.25	pp	4823 (pp) 4976	FALSE	pp	4823 (pp) 4976	1
6550	0.25	pp	4823 (pp) 14837	FALSE	pp	4823 (pp) 14837	4
6551	0.25	pp	4823 (pp) 14198	FALSE	pp	4823 (pp) 14198	3
6552	0.25	pp	4823 (pp) 13911	FALSE	pp	4823 (pp) 13911	1
6553	0.25	pp	4823 (pp) 13642	FALSE	pp	4823 (pp) 13642	2
6554	0.25	pp	4823 (pp) 13312	FALSE	pp	4823 (pp) 13312	3
6555	0.25	pp	4823 (pp) 13073	FALSE	pp	4823 (pp) 13073	1
6556	0.25	pp	4823 (pp) 12759	FALSE	pp	4823 (pp) 12759	3
6557	0.25	pp	4823 (pp) 12626	FALSE	pp	4823 (pp) 12626	2
6558	0.25	pp	4823 (pp) 11371	FALSE	pp	4823 (pp) 11371	1
6559	0.25	pp	4823 (pp) 11341	FALSE	pp	4823 (pp) 11341	3
6560	0.25	pp	4823 (pp) 11170	FALSE	pp	4823 (pp) 11170	4
6561	0.25	pp	4823 (pp) 10690	FALSE	pp	4823 (pp) 10690	3
6562	0.25	pp	4823 (pp) 10465	FALSE	pp	4823 (pp) 10465	4
6563	0.25	pp	4823 (pp) 10369	FALSE	pp	4823 (pp) 10369	1
6564	0.25	pp	4823 (pp) 10142	FALSE	pp	4823 (pp) 10142	1
6565	0.25	pp	4823 (pp) 10029	FALSE	pp	4823 (pp) 10029	2
6566	0.25	pp	9383 (pp) 9626	FALSE	pp	9383 (pp) 9626	1
6567	0.25	pp	9383 (pp) 14837	FALSE	pp	9383 (pp) 14837	2
6568	0.25	pp	9383 (pp) 14198	FALSE	pp	9383 (pp) 14198	1
6569	0.25	pp	9383 (pp) 13312	FALSE	pp	9383 (pp) 13312	2
6570	0.25	pp	9383 (pp) 12759	FALSE	pp	9383 (pp) 12759	3
6571	0.25	pp	9383 (pp) 12461	FALSE	pp	9383 (pp) 12461	1
6572	0.25	pp	9383 (pp) 11341	FALSE	pp	9383 (pp) 11341	1
6573	0.25	pp	9383 (pp) 11170	FALSE	pp	9383 (pp) 11170	3
6574	0.25	pp	9383 (pp) 10690	FALSE	pp	9383 (pp) 10690	2
6575	0.25	pp	9383 (pp) 10465	FALSE	pp	9383 (pp) 10465	3
6576	0.25	pp	9383 (pp) 10142	FALSE	pp	9383 (pp) 10142	1
6577	0.25	pp	9383 (pp) 10029	FALSE	pp	9383 (pp) 10029	2
6578	0.25	pp	8146 (pp) 9978	FALSE	pp	8146 (pp) 9978	1
6579	0.25	pp	8146 (pp) 9578	FALSE	pp	8146 (pp) 9578	1
6580	0.25	pp	8146 (pp) 9383	FALSE	pp	8146 (pp) 9383	1
6581	0.25	pp	8146 (pp) 9264	FALSE	pp	8146 (pp) 9264	2
6582	0.25	pp	8146 (pp) 8927	FALSE	pp	8146 (pp) 8927	2
6583	0.25	pp	8146 (pp) 14837	FALSE	pp	8146 (pp) 14837	1
6584	0.25	pp	8146 (pp) 14198	FALSE	pp	8146 (pp) 14198	2
6585	0.25	pp	8146 (pp) 13642	FALSE	pp	8146 (pp) 13642	1
6586	0.25	pp	8146 (pp) 13312	FALSE	pp	8146 (pp) 13312	3
6587	0.25	pp	8146 (pp) 12759	FALSE	pp	8146 (pp) 12759	1
6588	0.25	pp	8146 (pp) 12626	FALSE	pp	8146 (pp) 12626	2
6589	0.25	pp	8146 (pp) 11377	FALSE	pp	8146 (pp) 11377	1
6590	0.25	pp	8146 (pp) 11371	FALSE	pp	8146 (pp) 11371	1
6591	0.25	pp	8146 (pp) 11341	FALSE	pp	8146 (pp) 11341	2
6592	0.25	pp	8146 (pp) 11170	FALSE	pp	8146 (pp) 11170	2
6593	0.25	pp	8146 (pp) 11055	FALSE	pp	8146 (pp) 11055	1
6594	0.25	pp	8146 (pp) 10690	FALSE	pp	8146 (pp) 10690	1
6595	0.25	pp	8146 (pp) 10489	FALSE	pp	8146 (pp) 10489	1
6596	0.25	pp	8146 (pp) 10465	FALSE	pp	8146 (pp) 10465	2
6597	0.25	pp	8146 (pp) 10142	FALSE	pp	8146 (pp) 10142	2
6598	0.25	pp	8146 (pp) 10029	FALSE	pp	8146 (pp) 10029	1
6599	0.25	pp	5074 (pp) 9626	FALSE	pp	5074 (pp) 9626	1
6600	0.25	pp	5074 (pp) 9383	FALSE	pp	5074 (pp) 9383	1
6601	0.25	pp	5074 (pp) 9264	FALSE	pp	5074 (pp) 9264	3
6602	0.25	pp	5074 (pp) 8927	FALSE	pp	5074 (pp) 8927	2
6603	0.25	pp	5074 (pp) 8841	FALSE	pp	5074 (pp) 8841	1
6604	0.25	pp	5074 (pp) 8760	FALSE	pp	5074 (pp) 8760	1
6605	0.25	pp	5074 (pp) 8160	FALSE	pp	5074 (pp) 8160	1
6606	0.25	pp	5074 (pp) 8146	FALSE	pp	5074 (pp) 8146	2
6607	0.25	pp	5074 (pp) 7970	FALSE	pp	5074 (pp) 7970	1
6608	0.25	pp	5074 (pp) 7796	FALSE	pp	5074 (pp) 7796	1
6609	0.25	pp	5074 (pp) 7619	FALSE	pp	5074 (pp) 7619	2
6610	0.25	pp	5074 (pp) 7434	FALSE	pp	5074 (pp) 7434	1
6611	0.25	pp	5074 (pp) 6845	FALSE	pp	5074 (pp) 6845	1
6612	0.25	pp	5074 (pp) 6652	FALSE	pp	5074 (pp) 6652	3
6613	0.25	pp	5074 (pp) 6176	FALSE	pp	5074 (pp) 6176	1
6614	0.25	pp	5074 (pp) 6045	FALSE	pp	5074 (pp) 6045	1
6615	0.25	pp	5074 (pp) 5673	FALSE	pp	5074 (pp) 5673	1
6616	0.25	pp	5074 (pp) 5276	FALSE	pp	5074 (pp) 5276	3
6617	0.25	pp	5074 (pp) 14837	FALSE	pp	5074 (pp) 14837	2
6618	0.25	pp	5074 (pp) 14198	FALSE	pp	5074 (pp) 14198	3
6619	0.25	pp	5074 (pp) 13642	FALSE	pp	5074 (pp) 13642	2
6620	0.25	pp	5074 (pp) 13312	FALSE	pp	5074 (pp) 13312	3
6621	0.25	pp	5074 (pp) 12759	FALSE	pp	5074 (pp) 12759	2
6622	0.25	pp	5074 (pp) 12626	FALSE	pp	5074 (pp) 12626	2
6623	0.25	pp	5074 (pp) 11371	FALSE	pp	5074 (pp) 11371	1
6624	0.25	pp	5074 (pp) 11341	FALSE	pp	5074 (pp) 11341	3
6625	0.25	pp	5074 (pp) 11170	FALSE	pp	5074 (pp) 11170	3
6626	0.25	pp	5074 (pp) 10690	FALSE	pp	5074 (pp) 10690	2
6627	0.25	pp	5074 (pp) 10465	FALSE	pp	5074 (pp) 10465	3
6628	0.25	pp	5074 (pp) 10369	FALSE	pp	5074 (pp) 10369	1
6629	0.25	pp	5074 (pp) 10142	FALSE	pp	5074 (pp) 10142	2
6630	0.25	pp	5074 (pp) 10029	FALSE	pp	5074 (pp) 10029	1
6631	0.25	pp	4572 (pp) 6652	FALSE	pp	4572 (pp) 6652	1
6632	0.25	pp	4572 (pp) 5673	FALSE	pp	4572 (pp) 5673	1
6633	0.25	pp	4572 (pp) 4714	FALSE	pp	4572 (pp) 4714	1
6634	0.25	pp	4174 (pp) 9383	FALSE	pp	4174 (pp) 9383	1
6635	0.25	pp	4174 (pp) 9264	FALSE	pp	4174 (pp) 9264	1
6636	0.25	pp	4174 (pp) 8927	FALSE	pp	4174 (pp) 8927	1
6637	0.25	pp	4174 (pp) 8146	FALSE	pp	4174 (pp) 8146	1
6638	0.25	pp	4174 (pp) 6652	FALSE	pp	4174 (pp) 6652	2
6639	0.25	pp	4174 (pp) 6045	FALSE	pp	4174 (pp) 6045	1
6640	0.25	pp	4174 (pp) 5673	FALSE	pp	4174 (pp) 5673	2
6641	0.25	pp	4174 (pp) 5276	FALSE	pp	4174 (pp) 5276	1
6642	0.25	pp	4174 (pp) 5074	FALSE	pp	4174 (pp) 5074	1
6643	0.25	pp	4174 (pp) 4819	FALSE	pp	4174 (pp) 4819	1
6644	0.25	pp	4174 (pp) 4714	FALSE	pp	4174 (pp) 4714	1
6645	0.25	pp	4174 (pp) 4572	FALSE	pp	4174 (pp) 4572	1
6646	0.25	pp	4174 (pp) 14198	FALSE	pp	4174 (pp) 14198	1
6647	0.25	pp	4174 (pp) 13312	FALSE	pp	4174 (pp) 13312	1
6648	0.25	pp	4174 (pp) 12759	FALSE	pp	4174 (pp) 12759	1
6649	0.25	pp	4174 (pp) 11341	FALSE	pp	4174 (pp) 11341	1
6650	0.25	pp	4174 (pp) 11170	FALSE	pp	4174 (pp) 11170	1
6651	0.25	pp	4174 (pp) 10465	FALSE	pp	4174 (pp) 10465	1
6652	0.25	pp	4174 (pp) 10142	FALSE	pp	4174 (pp) 10142	1
6653	0.25	pp	5935 (pp) 9626	FALSE	pp	5935 (pp) 9626	1
6654	0.25	pp	5935 (pp) 9383	FALSE	pp	5935 (pp) 9383	1
6655	0.25	pp	5935 (pp) 9264	FALSE	pp	5935 (pp) 9264	1
6656	0.25	pp	5935 (pp) 8841	FALSE	pp	5935 (pp) 8841	1
6657	0.25	pp	5935 (pp) 8028	FALSE	pp	5935 (pp) 8028	1
6658	0.25	pp	5935 (pp) 7970	FALSE	pp	5935 (pp) 7970	1
6659	0.25	pp	5935 (pp) 7619	FALSE	pp	5935 (pp) 7619	2
6660	0.25	pp	5935 (pp) 7434	FALSE	pp	5935 (pp) 7434	1
6661	0.25	pp	5935 (pp) 7052	FALSE	pp	5935 (pp) 7052	1
6662	0.25	pp	5935 (pp) 6845	FALSE	pp	5935 (pp) 6845	2
6663	0.25	pp	5935 (pp) 6652	FALSE	pp	5935 (pp) 6652	2
6664	0.25	pp	5935 (pp) 6086	FALSE	pp	5935 (pp) 6086	1
6665	0.25	pp	5935 (pp) 6045	FALSE	pp	5935 (pp) 6045	1
6666	0.25	pp	5935 (pp) 14919	FALSE	pp	5935 (pp) 14919	1
6667	0.25	pp	5935 (pp) 14837	FALSE	pp	5935 (pp) 14837	1
6668	0.25	pp	5935 (pp) 13936	FALSE	pp	5935 (pp) 13936	1
6669	0.25	pp	5935 (pp) 13580	FALSE	pp	5935 (pp) 13580	1
6670	0.25	pp	5935 (pp) 12759	FALSE	pp	5935 (pp) 12759	1
6671	0.25	pp	5935 (pp) 12461	FALSE	pp	5935 (pp) 12461	1
6672	0.25	pp	5935 (pp) 11170	FALSE	pp	5935 (pp) 11170	1
6673	0.25	pp	5935 (pp) 10690	FALSE	pp	5935 (pp) 10690	1
6674	0.25	pp	5935 (pp) 10465	FALSE	pp	5935 (pp) 10465	1
6675	0.25	pp	5935 (pp) 10029	FALSE	pp	5935 (pp) 10029	1
6676	0.25	pp	8927 (pp) 9978	FALSE	pp	8927 (pp) 9978	2
6677	0.25	pp	8927 (pp) 9578	FALSE	pp	8927 (pp) 9578	1
6678	0.25	pp	8927 (pp) 9383	FALSE	pp	8927 (pp) 9383	1
6679	0.25	pp	8927 (pp) 9264	FALSE	pp	8927 (pp) 9264	2
6680	0.25	pp	8927 (pp) 14837	FALSE	pp	8927 (pp) 14837	1
6681	0.25	pp	8927 (pp) 14198	FALSE	pp	8927 (pp) 14198	3
6682	0.25	pp	8927 (pp) 13873	FALSE	pp	8927 (pp) 13873	1
6683	0.25	pp	8927 (pp) 13772	FALSE	pp	8927 (pp) 13772	1
6684	0.25	pp	8927 (pp) 13642	FALSE	pp	8927 (pp) 13642	1
6685	0.25	pp	8927 (pp) 13312	FALSE	pp	8927 (pp) 13312	4
6686	0.25	pp	8927 (pp) 13073	FALSE	pp	8927 (pp) 13073	1
6687	0.25	pp	8927 (pp) 12759	FALSE	pp	8927 (pp) 12759	2
6688	0.25	pp	8927 (pp) 12626	FALSE	pp	8927 (pp) 12626	3
6689	0.25	pp	8927 (pp) 11880	FALSE	pp	8927 (pp) 11880	1
6690	0.25	pp	8927 (pp) 11821	FALSE	pp	8927 (pp) 11821	1
6691	0.25	pp	8927 (pp) 11377	FALSE	pp	8927 (pp) 11377	1
6692	0.25	pp	8927 (pp) 11371	FALSE	pp	8927 (pp) 11371	3
6693	0.25	pp	8927 (pp) 11341	FALSE	pp	8927 (pp) 11341	3
6694	0.25	pp	8927 (pp) 11170	FALSE	pp	8927 (pp) 11170	2
6695	0.25	pp	8927 (pp) 11055	FALSE	pp	8927 (pp) 11055	1
6696	0.25	pp	8927 (pp) 10690	FALSE	pp	8927 (pp) 10690	1
6697	0.25	pp	8927 (pp) 10489	FALSE	pp	8927 (pp) 10489	1
6698	0.25	pp	8927 (pp) 10465	FALSE	pp	8927 (pp) 10465	2
6699	0.25	pp	8927 (pp) 10369	FALSE	pp	8927 (pp) 10369	1
6700	0.25	pp	8927 (pp) 10142	FALSE	pp	8927 (pp) 10142	1
6701	0.25	pp	8694 (pp) 9978	FALSE	pp	8694 (pp) 9978	1
6702	0.25	pp	8694 (pp) 9763	FALSE	pp	8694 (pp) 9763	1
6703	0.25	pp	8694 (pp) 8927	FALSE	pp	8694 (pp) 8927	1
6704	0.25	pp	8694 (pp) 14977	FALSE	pp	8694 (pp) 14977	1
6705	0.25	pp	8694 (pp) 14919	FALSE	pp	8694 (pp) 14919	1
6706	0.25	pp	8694 (pp) 14198	FALSE	pp	8694 (pp) 14198	1
6707	0.25	pp	8694 (pp) 13936	FALSE	pp	8694 (pp) 13936	2
6708	0.25	pp	8694 (pp) 13873	FALSE	pp	8694 (pp) 13873	1
6709	0.25	pp	8694 (pp) 13772	FALSE	pp	8694 (pp) 13772	1
6710	0.25	pp	8694 (pp) 13312	FALSE	pp	8694 (pp) 13312	1
6711	0.25	pp	8694 (pp) 13073	FALSE	pp	8694 (pp) 13073	1
6712	0.25	pp	8694 (pp) 12759	FALSE	pp	8694 (pp) 12759	1
6713	0.25	pp	8694 (pp) 12626	FALSE	pp	8694 (pp) 12626	2
6714	0.25	pp	8694 (pp) 11880	FALSE	pp	8694 (pp) 11880	1
6715	0.25	pp	8694 (pp) 11821	FALSE	pp	8694 (pp) 11821	1
6716	0.25	pp	8694 (pp) 11675	FALSE	pp	8694 (pp) 11675	1
6717	0.25	pp	8694 (pp) 11371	FALSE	pp	8694 (pp) 11371	1
6718	0.25	pp	8694 (pp) 11341	FALSE	pp	8694 (pp) 11341	1
6719	0.25	pp	7023 (pp) 9978	FALSE	pp	7023 (pp) 9978	1
6720	0.25	pp	7023 (pp) 8927	FALSE	pp	7023 (pp) 8927	1
6721	0.25	pp	7023 (pp) 8694	FALSE	pp	7023 (pp) 8694	1
6722	0.25	pp	7023 (pp) 8201	FALSE	pp	7023 (pp) 8201	1
6723	0.25	pp	7023 (pp) 14198	FALSE	pp	7023 (pp) 14198	1
6724	0.25	pp	7023 (pp) 13873	FALSE	pp	7023 (pp) 13873	1
6725	0.25	pp	7023 (pp) 13772	FALSE	pp	7023 (pp) 13772	1
6726	0.25	pp	7023 (pp) 13312	FALSE	pp	7023 (pp) 13312	1
6727	0.25	pp	7023 (pp) 13073	FALSE	pp	7023 (pp) 13073	1
6728	0.25	pp	7023 (pp) 12626	FALSE	pp	7023 (pp) 12626	1
6729	0.25	pp	7023 (pp) 11880	FALSE	pp	7023 (pp) 11880	1
6730	0.25	pp	7023 (pp) 11821	FALSE	pp	7023 (pp) 11821	1
6731	0.25	pp	7023 (pp) 11371	FALSE	pp	7023 (pp) 11371	1
6732	0.25	pp	7023 (pp) 11341	FALSE	pp	7023 (pp) 11341	1
6733	0.25	pp	6749 (pp) 9978	FALSE	pp	6749 (pp) 9978	1
6734	0.25	pp	6749 (pp) 8927	FALSE	pp	6749 (pp) 8927	1
6735	0.25	pp	6749 (pp) 8694	FALSE	pp	6749 (pp) 8694	1
6736	0.25	pp	6749 (pp) 8201	FALSE	pp	6749 (pp) 8201	1
6737	0.25	pp	6749 (pp) 7023	FALSE	pp	6749 (pp) 7023	1
6738	0.25	pp	6749 (pp) 14198	FALSE	pp	6749 (pp) 14198	1
6739	0.25	pp	6749 (pp) 13873	FALSE	pp	6749 (pp) 13873	1
6740	0.25	pp	6749 (pp) 13772	FALSE	pp	6749 (pp) 13772	1
6741	0.25	pp	6749 (pp) 13312	FALSE	pp	6749 (pp) 13312	1
6742	0.25	pp	6749 (pp) 13073	FALSE	pp	6749 (pp) 13073	1
6743	0.25	pp	6749 (pp) 12626	FALSE	pp	6749 (pp) 12626	1
6744	0.25	pp	6749 (pp) 11880	FALSE	pp	6749 (pp) 11880	1
6745	0.25	pp	6749 (pp) 11821	FALSE	pp	6749 (pp) 11821	1
6746	0.25	pp	6749 (pp) 11371	FALSE	pp	6749 (pp) 11371	1
6747	0.25	pp	6749 (pp) 11341	FALSE	pp	6749 (pp) 11341	1
6748	0.25	pp	3713 (pp) 9978	FALSE	pp	3713 (pp) 9978	1
6749	0.25	pp	3713 (pp) 8927	FALSE	pp	3713 (pp) 8927	1
6750	0.25	pp	3713 (pp) 8694	FALSE	pp	3713 (pp) 8694	1
6751	0.25	pp	3713 (pp) 8201	FALSE	pp	3713 (pp) 8201	1
6752	0.25	pp	3713 (pp) 7023	FALSE	pp	3713 (pp) 7023	1
6753	0.25	pp	3713 (pp) 6749	FALSE	pp	3713 (pp) 6749	1
6754	0.25	pp	3713 (pp) 6086	FALSE	pp	3713 (pp) 6086	1
6755	0.25	pp	3713 (pp) 4714	FALSE	pp	3713 (pp) 4714	1
6756	0.25	pp	3713 (pp) 14198	FALSE	pp	3713 (pp) 14198	1
6757	0.25	pp	3713 (pp) 13873	FALSE	pp	3713 (pp) 13873	1
6758	0.25	pp	3713 (pp) 13772	FALSE	pp	3713 (pp) 13772	1
6759	0.25	pp	3713 (pp) 13312	FALSE	pp	3713 (pp) 13312	1
6760	0.25	pp	3713 (pp) 13073	FALSE	pp	3713 (pp) 13073	1
6761	0.25	pp	3713 (pp) 12626	FALSE	pp	3713 (pp) 12626	1
6762	0.25	pp	3713 (pp) 11880	FALSE	pp	3713 (pp) 11880	1
6763	0.25	pp	3713 (pp) 11821	FALSE	pp	3713 (pp) 11821	1
6764	0.25	pp	3713 (pp) 11371	FALSE	pp	3713 (pp) 11371	1
6765	0.25	pp	3713 (pp) 11341	FALSE	pp	3713 (pp) 11341	1
6766	0.25	pp	6200 (pp) 14964	FALSE	pp	6200 (pp) 14964	1
6767	0.25	pp	6200 (pp) 14823	FALSE	pp	6200 (pp) 14823	1
6768	0.25	pp	6200 (pp) 13649	FALSE	pp	6200 (pp) 13649	1
6769	0.25	pp	6200 (pp) 13642	FALSE	pp	6200 (pp) 13642	1
6770	0.25	pp	6200 (pp) 13150	FALSE	pp	6200 (pp) 13150	1
6771	0.25	pp	6200 (pp) 12612	FALSE	pp	6200 (pp) 12612	1
6772	0.25	pp	6200 (pp) 12446	FALSE	pp	6200 (pp) 12446	1
6773	0.25	pp	6200 (pp) 10142	FALSE	pp	6200 (pp) 10142	1
6774	0.25	pp	5673 (pp) 9383	FALSE	pp	5673 (pp) 9383	1
6775	0.25	pp	5673 (pp) 9264	FALSE	pp	5673 (pp) 9264	1
6776	0.25	pp	5673 (pp) 8927	FALSE	pp	5673 (pp) 8927	1
6777	0.25	pp	5673 (pp) 8146	FALSE	pp	5673 (pp) 8146	1
6778	0.25	pp	5673 (pp) 6652	FALSE	pp	5673 (pp) 6652	2
6779	0.25	pp	5673 (pp) 6200	FALSE	pp	5673 (pp) 6200	1
6780	0.25	pp	5673 (pp) 6045	FALSE	pp	5673 (pp) 6045	1
6781	0.25	pp	5673 (pp) 14964	FALSE	pp	5673 (pp) 14964	1
6782	0.25	pp	5673 (pp) 14823	FALSE	pp	5673 (pp) 14823	1
6783	0.25	pp	5673 (pp) 14198	FALSE	pp	5673 (pp) 14198	1
6784	0.25	pp	5673 (pp) 13649	FALSE	pp	5673 (pp) 13649	1
6785	0.25	pp	5673 (pp) 13642	FALSE	pp	5673 (pp) 13642	1
6786	0.25	pp	5673 (pp) 13312	FALSE	pp	5673 (pp) 13312	1
6787	0.25	pp	5673 (pp) 13150	FALSE	pp	5673 (pp) 13150	1
6788	0.25	pp	5673 (pp) 12759	FALSE	pp	5673 (pp) 12759	1
6789	0.25	pp	5673 (pp) 12612	FALSE	pp	5673 (pp) 12612	1
6790	0.25	pp	5673 (pp) 12446	FALSE	pp	5673 (pp) 12446	1
6791	0.25	pp	5673 (pp) 11341	FALSE	pp	5673 (pp) 11341	1
6792	0.25	pp	5673 (pp) 11170	FALSE	pp	5673 (pp) 11170	1
6793	0.25	pp	5673 (pp) 10465	FALSE	pp	5673 (pp) 10465	1
6794	0.25	pp	5673 (pp) 10142	FALSE	pp	5673 (pp) 10142	2
6795	0.25	pp	4997 (pp) 6200	FALSE	pp	4997 (pp) 6200	1
6796	0.25	pp	4997 (pp) 5673	FALSE	pp	4997 (pp) 5673	1
6797	0.25	pp	4997 (pp) 14964	FALSE	pp	4997 (pp) 14964	1
6798	0.25	pp	4997 (pp) 14823	FALSE	pp	4997 (pp) 14823	1
6799	0.25	pp	4997 (pp) 13649	FALSE	pp	4997 (pp) 13649	1
6800	0.25	pp	4997 (pp) 13642	FALSE	pp	4997 (pp) 13642	1
6801	0.25	pp	4997 (pp) 13150	FALSE	pp	4997 (pp) 13150	1
6802	0.25	pp	4997 (pp) 12612	FALSE	pp	4997 (pp) 12612	1
6803	0.25	pp	4997 (pp) 12446	FALSE	pp	4997 (pp) 12446	1
6804	0.25	pp	4997 (pp) 10142	FALSE	pp	4997 (pp) 10142	1
6805	0.25	pp	3695 (pp) 6200	FALSE	pp	3695 (pp) 6200	1
6806	0.25	pp	3695 (pp) 5673	FALSE	pp	3695 (pp) 5673	1
6807	0.25	pp	3695 (pp) 4997	FALSE	pp	3695 (pp) 4997	1
6808	0.25	pp	3695 (pp) 4714	FALSE	pp	3695 (pp) 4714	1
6809	0.25	pp	3695 (pp) 14964	FALSE	pp	3695 (pp) 14964	1
6810	0.25	pp	3695 (pp) 14823	FALSE	pp	3695 (pp) 14823	1
6811	0.25	pp	3695 (pp) 13649	FALSE	pp	3695 (pp) 13649	1
6812	0.25	pp	3695 (pp) 13642	FALSE	pp	3695 (pp) 13642	1
6813	0.25	pp	3695 (pp) 13150	FALSE	pp	3695 (pp) 13150	1
6814	0.25	pp	3695 (pp) 12612	FALSE	pp	3695 (pp) 12612	1
6815	0.25	pp	3695 (pp) 12446	FALSE	pp	3695 (pp) 12446	1
6816	0.25	pp	3695 (pp) 10142	FALSE	pp	3695 (pp) 10142	1
6817	0.25	pp	9498 (pp) 14964	FALSE	pp	9498 (pp) 14964	1
6818	0.25	pp	9498 (pp) 13473	FALSE	pp	9498 (pp) 13473	1
6819	0.25	pp	9498 (pp) 12403	FALSE	pp	9498 (pp) 12403	1
6820	0.25	pp	9498 (pp) 11875	FALSE	pp	9498 (pp) 11875	1
6821	0.25	pp	9208 (pp) 9498	FALSE	pp	9208 (pp) 9498	1
6822	0.25	pp	9208 (pp) 14964	FALSE	pp	9208 (pp) 14964	1
6823	0.25	pp	9208 (pp) 13473	FALSE	pp	9208 (pp) 13473	1
6824	0.25	pp	9208 (pp) 12403	FALSE	pp	9208 (pp) 12403	1
6825	0.25	pp	9208 (pp) 11875	FALSE	pp	9208 (pp) 11875	1
6826	0.25	pp	5276 (pp) 9498	FALSE	pp	5276 (pp) 9498	1
6827	0.25	pp	5276 (pp) 9383	FALSE	pp	5276 (pp) 9383	2
6828	0.25	pp	5276 (pp) 9264	FALSE	pp	5276 (pp) 9264	5
6829	0.25	pp	5276 (pp) 9208	FALSE	pp	5276 (pp) 9208	1
6830	0.25	pp	5276 (pp) 8927	FALSE	pp	5276 (pp) 8927	2
6831	0.25	pp	5276 (pp) 8760	FALSE	pp	5276 (pp) 8760	1
6832	0.25	pp	5276 (pp) 8294	FALSE	pp	5276 (pp) 8294	1
6833	0.25	pp	5276 (pp) 8201	FALSE	pp	5276 (pp) 8201	1
6834	0.25	pp	5276 (pp) 8146	FALSE	pp	5276 (pp) 8146	2
6835	0.25	pp	5276 (pp) 7796	FALSE	pp	5276 (pp) 7796	1
6836	0.25	pp	5276 (pp) 7619	FALSE	pp	5276 (pp) 7619	4
6837	0.25	pp	5276 (pp) 7167	FALSE	pp	5276 (pp) 7167	1
6838	0.25	pp	5276 (pp) 6652	FALSE	pp	5276 (pp) 6652	5
6839	0.25	pp	5276 (pp) 6045	FALSE	pp	5276 (pp) 6045	2
6840	0.25	pp	5276 (pp) 5673	FALSE	pp	5276 (pp) 5673	1
6841	0.25	pp	5276 (pp) 5418	FALSE	pp	5276 (pp) 5418	1
6842	0.25	pp	5276 (pp) 14964	FALSE	pp	5276 (pp) 14964	1
6843	0.25	pp	5276 (pp) 14837	FALSE	pp	5276 (pp) 14837	4
6844	0.25	pp	5276 (pp) 14198	FALSE	pp	5276 (pp) 14198	4
6845	0.25	pp	5276 (pp) 13911	FALSE	pp	5276 (pp) 13911	1
6846	0.25	pp	5276 (pp) 13642	FALSE	pp	5276 (pp) 13642	2
6847	0.25	pp	5276 (pp) 13473	FALSE	pp	5276 (pp) 13473	1
6848	0.25	pp	5276 (pp) 13312	FALSE	pp	5276 (pp) 13312	4
6849	0.25	pp	5276 (pp) 13073	FALSE	pp	5276 (pp) 13073	1
6850	0.25	pp	5276 (pp) 12759	FALSE	pp	5276 (pp) 12759	4
6851	0.25	pp	5276 (pp) 12626	FALSE	pp	5276 (pp) 12626	2
6852	0.25	pp	5276 (pp) 12403	FALSE	pp	5276 (pp) 12403	1
6853	0.25	pp	5276 (pp) 11875	FALSE	pp	5276 (pp) 11875	1
6854	0.25	pp	5276 (pp) 11371	FALSE	pp	5276 (pp) 11371	1
6855	0.25	pp	5276 (pp) 11341	FALSE	pp	5276 (pp) 11341	4
6856	0.25	pp	5276 (pp) 11170	FALSE	pp	5276 (pp) 11170	5
6857	0.25	pp	5276 (pp) 10690	FALSE	pp	5276 (pp) 10690	3
6858	0.25	pp	5276 (pp) 10465	FALSE	pp	5276 (pp) 10465	5
6859	0.25	pp	5276 (pp) 10369	FALSE	pp	5276 (pp) 10369	1
6860	0.25	pp	5276 (pp) 10142	FALSE	pp	5276 (pp) 10142	2
6861	0.25	pp	5276 (pp) 10029	FALSE	pp	5276 (pp) 10029	2
6862	0.25	pp	3578 (pp) 9498	FALSE	pp	3578 (pp) 9498	1
6863	0.25	pp	3578 (pp) 9208	FALSE	pp	3578 (pp) 9208	1
6864	0.25	pp	3578 (pp) 5276	FALSE	pp	3578 (pp) 5276	1
6865	0.25	pp	3578 (pp) 14964	FALSE	pp	3578 (pp) 14964	1
6866	0.25	pp	3578 (pp) 13473	FALSE	pp	3578 (pp) 13473	1
6867	0.25	pp	3578 (pp) 12403	FALSE	pp	3578 (pp) 12403	1
6868	0.25	pp	3578 (pp) 11875	FALSE	pp	3578 (pp) 11875	1
6869	0.25	pp	6778 (pp) 7393	FALSE	pp	6778 (pp) 7393	1
6870	0.25	pp	4757 (pp) 7393	FALSE	pp	4757 (pp) 7393	1
6871	0.25	pp	4757 (pp) 6778	FALSE	pp	4757 (pp) 6778	1
6872	0.25	pp	4757 (pp) 5885	FALSE	pp	4757 (pp) 5885	1
6873	0.25	pp	3634 (pp) 7393	FALSE	pp	3634 (pp) 7393	1
6874	0.25	pp	3634 (pp) 6778	FALSE	pp	3634 (pp) 6778	1
6875	0.25	pp	3634 (pp) 5885	FALSE	pp	3634 (pp) 5885	1
6876	0.25	pp	3634 (pp) 4757	FALSE	pp	3634 (pp) 4757	1
6877	0.25	pp	3471 (pp) 7393	FALSE	pp	3471 (pp) 7393	1
6878	0.25	pp	3471 (pp) 6778	FALSE	pp	3471 (pp) 6778	1
6879	0.25	pp	3471 (pp) 5885	FALSE	pp	3471 (pp) 5885	1
6880	0.25	pp	3471 (pp) 4757	FALSE	pp	3471 (pp) 4757	1
6881	0.25	pp	3471 (pp) 3634	FALSE	pp	3471 (pp) 3634	1
6882	0.25	pp	7195 (pp) 8038	FALSE	pp	7195 (pp) 8038	1
6883	0.25	pp	7195 (pp) 7588	FALSE	pp	7195 (pp) 7588	1
6884	0.25	pp	7195 (pp) 12543	FALSE	pp	7195 (pp) 12543	1
6885	0.25	pp	5885 (pp) 8038	FALSE	pp	5885 (pp) 8038	1
6886	0.25	pp	5885 (pp) 7588	FALSE	pp	5885 (pp) 7588	1
6887	0.25	pp	5885 (pp) 7393	FALSE	pp	5885 (pp) 7393	1
6888	0.25	pp	5885 (pp) 7195	FALSE	pp	5885 (pp) 7195	1
6889	0.25	pp	5885 (pp) 6778	FALSE	pp	5885 (pp) 6778	1
6890	0.25	pp	5885 (pp) 12543	FALSE	pp	5885 (pp) 12543	1
6891	0.25	pp	4589 (pp) 8038	FALSE	pp	4589 (pp) 8038	1
6892	0.25	pp	4589 (pp) 7588	FALSE	pp	4589 (pp) 7588	1
6893	0.25	pp	4589 (pp) 7195	FALSE	pp	4589 (pp) 7195	1
6894	0.25	pp	4589 (pp) 5885	FALSE	pp	4589 (pp) 5885	1
6895	0.25	pp	4589 (pp) 12543	FALSE	pp	4589 (pp) 12543	1
6896	0.25	pp	3391 (pp) 8038	FALSE	pp	3391 (pp) 8038	1
6897	0.25	pp	3391 (pp) 7588	FALSE	pp	3391 (pp) 7588	1
6898	0.25	pp	3391 (pp) 7195	FALSE	pp	3391 (pp) 7195	1
6899	0.25	pp	3391 (pp) 5885	FALSE	pp	3391 (pp) 5885	1
6900	0.25	pp	3391 (pp) 4589	FALSE	pp	3391 (pp) 4589	1
6901	0.25	pp	3391 (pp) 12543	FALSE	pp	3391 (pp) 12543	1
6902	0.25	pp	9978 (pp) 14198	FALSE	pp	9978 (pp) 14198	1
6903	0.25	pp	9978 (pp) 13873	FALSE	pp	9978 (pp) 13873	1
6904	0.25	pp	9978 (pp) 13772	FALSE	pp	9978 (pp) 13772	1
6905	0.25	pp	9978 (pp) 13312	FALSE	pp	9978 (pp) 13312	3
6906	0.25	pp	9978 (pp) 13073	FALSE	pp	9978 (pp) 13073	1
6907	0.25	pp	9978 (pp) 12759	FALSE	pp	9978 (pp) 12759	1
6908	0.25	pp	9978 (pp) 12626	FALSE	pp	9978 (pp) 12626	2
6909	0.25	pp	9978 (pp) 11880	FALSE	pp	9978 (pp) 11880	2
6910	0.25	pp	9978 (pp) 11821	FALSE	pp	9978 (pp) 11821	2
6911	0.25	pp	9978 (pp) 11377	FALSE	pp	9978 (pp) 11377	1
6912	0.25	pp	9978 (pp) 11371	FALSE	pp	9978 (pp) 11371	2
6913	0.25	pp	9978 (pp) 11341	FALSE	pp	9978 (pp) 11341	1
6914	0.25	pp	9978 (pp) 11055	FALSE	pp	9978 (pp) 11055	1
6915	0.25	pp	9978 (pp) 10574	FALSE	pp	9978 (pp) 10574	1
6916	0.25	pp	9978 (pp) 10489	FALSE	pp	9978 (pp) 10489	1
6917	0.25	pp	9753 (pp) 9978	FALSE	pp	9753 (pp) 9978	1
6918	0.25	pp	9753 (pp) 13312	FALSE	pp	9753 (pp) 13312	1
6919	0.25	pp	9753 (pp) 12759	FALSE	pp	9753 (pp) 12759	1
6920	0.25	pp	9753 (pp) 11880	FALSE	pp	9753 (pp) 11880	1
6921	0.25	pp	9753 (pp) 11821	FALSE	pp	9753 (pp) 11821	1
6922	0.25	pp	9753 (pp) 10574	FALSE	pp	9753 (pp) 10574	1
6923	0.25	pp	8991 (pp) 9978	FALSE	pp	8991 (pp) 9978	1
6924	0.25	pp	8991 (pp) 9753	FALSE	pp	8991 (pp) 9753	1
6925	0.25	pp	8991 (pp) 13312	FALSE	pp	8991 (pp) 13312	1
6926	0.25	pp	8991 (pp) 12759	FALSE	pp	8991 (pp) 12759	1
6927	0.25	pp	8991 (pp) 11880	FALSE	pp	8991 (pp) 11880	1
6928	0.25	pp	8991 (pp) 11821	FALSE	pp	8991 (pp) 11821	1
6929	0.25	pp	8991 (pp) 10574	FALSE	pp	8991 (pp) 10574	1
6930	0.25	pp	8201 (pp) 9978	FALSE	pp	8201 (pp) 9978	2
6931	0.25	pp	8201 (pp) 9753	FALSE	pp	8201 (pp) 9753	1
6932	0.25	pp	8201 (pp) 9264	FALSE	pp	8201 (pp) 9264	1
6933	0.25	pp	8201 (pp) 8991	FALSE	pp	8201 (pp) 8991	1
6934	0.25	pp	8201 (pp) 8927	FALSE	pp	8201 (pp) 8927	1
6935	0.25	pp	8201 (pp) 8694	FALSE	pp	8201 (pp) 8694	1
6936	0.25	pp	8201 (pp) 8656	FALSE	pp	8201 (pp) 8656	1
6937	0.25	pp	8201 (pp) 8294	FALSE	pp	8201 (pp) 8294	1
6938	0.25	pp	8201 (pp) 14837	FALSE	pp	8201 (pp) 14837	1
6939	0.25	pp	8201 (pp) 14198	FALSE	pp	8201 (pp) 14198	2
6940	0.25	pp	8201 (pp) 13911	FALSE	pp	8201 (pp) 13911	1
6941	0.25	pp	8201 (pp) 13873	FALSE	pp	8201 (pp) 13873	1
6942	0.25	pp	8201 (pp) 13772	FALSE	pp	8201 (pp) 13772	1
6943	0.25	pp	8201 (pp) 13312	FALSE	pp	8201 (pp) 13312	2
6944	0.25	pp	8201 (pp) 13073	FALSE	pp	8201 (pp) 13073	2
6945	0.25	pp	8201 (pp) 12759	FALSE	pp	8201 (pp) 12759	2
6946	0.25	pp	8201 (pp) 12626	FALSE	pp	8201 (pp) 12626	1
6947	0.25	pp	8201 (pp) 11880	FALSE	pp	8201 (pp) 11880	2
6948	0.25	pp	8201 (pp) 11821	FALSE	pp	8201 (pp) 11821	2
6949	0.25	pp	8201 (pp) 11371	FALSE	pp	8201 (pp) 11371	1
6950	0.25	pp	8201 (pp) 11341	FALSE	pp	8201 (pp) 11341	2
6951	0.25	pp	8201 (pp) 11170	FALSE	pp	8201 (pp) 11170	1
6952	0.25	pp	8201 (pp) 10574	FALSE	pp	8201 (pp) 10574	1
6953	0.25	pp	8201 (pp) 10465	FALSE	pp	8201 (pp) 10465	1
6954	0.25	pp	7214 (pp) 9978	FALSE	pp	7214 (pp) 9978	1
6955	0.25	pp	7214 (pp) 9753	FALSE	pp	7214 (pp) 9753	1
6956	0.25	pp	7214 (pp) 8991	FALSE	pp	7214 (pp) 8991	1
6957	0.25	pp	7214 (pp) 8656	FALSE	pp	7214 (pp) 8656	1
6958	0.25	pp	7214 (pp) 8201	FALSE	pp	7214 (pp) 8201	1
6959	0.25	pp	7214 (pp) 13312	FALSE	pp	7214 (pp) 13312	1
6960	0.25	pp	7214 (pp) 12759	FALSE	pp	7214 (pp) 12759	1
6961	0.25	pp	7214 (pp) 11880	FALSE	pp	7214 (pp) 11880	1
6962	0.25	pp	7214 (pp) 11821	FALSE	pp	7214 (pp) 11821	1
6963	0.25	pp	7214 (pp) 10574	FALSE	pp	7214 (pp) 10574	1
6964	0.25	pp	7085 (pp) 9978	FALSE	pp	7085 (pp) 9978	2
6965	0.25	pp	7085 (pp) 9753	FALSE	pp	7085 (pp) 9753	1
6966	0.25	pp	7085 (pp) 9578	FALSE	pp	7085 (pp) 9578	1
6967	0.25	pp	7085 (pp) 8991	FALSE	pp	7085 (pp) 8991	1
6968	0.25	pp	7085 (pp) 8927	FALSE	pp	7085 (pp) 8927	1
6969	0.25	pp	7085 (pp) 8656	FALSE	pp	7085 (pp) 8656	1
6970	0.25	pp	7085 (pp) 8201	FALSE	pp	7085 (pp) 8201	1
6971	0.25	pp	7085 (pp) 8146	FALSE	pp	7085 (pp) 8146	1
6972	0.25	pp	7085 (pp) 7619	FALSE	pp	7085 (pp) 7619	1
6973	0.25	pp	7085 (pp) 7214	FALSE	pp	7085 (pp) 7214	1
6974	0.25	pp	7085 (pp) 13312	FALSE	pp	7085 (pp) 13312	2
6975	0.25	pp	7085 (pp) 12759	FALSE	pp	7085 (pp) 12759	1
6976	0.25	pp	7085 (pp) 12626	FALSE	pp	7085 (pp) 12626	1
6977	0.25	pp	7085 (pp) 11880	FALSE	pp	7085 (pp) 11880	1
6978	0.25	pp	7085 (pp) 11821	FALSE	pp	7085 (pp) 11821	1
6979	0.25	pp	7085 (pp) 11377	FALSE	pp	7085 (pp) 11377	1
6980	0.25	pp	7085 (pp) 11371	FALSE	pp	7085 (pp) 11371	1
6981	0.25	pp	7085 (pp) 11055	FALSE	pp	7085 (pp) 11055	1
6982	0.25	pp	7085 (pp) 10574	FALSE	pp	7085 (pp) 10574	1
6983	0.25	pp	7085 (pp) 10489	FALSE	pp	7085 (pp) 10489	1
6984	0.25	pp	6652 (pp) 9978	FALSE	pp	6652 (pp) 9978	2
6985	0.25	pp	6652 (pp) 9753	FALSE	pp	6652 (pp) 9753	1
6986	0.25	pp	6652 (pp) 9626	FALSE	pp	6652 (pp) 9626	1
6987	0.25	pp	6652 (pp) 9578	FALSE	pp	6652 (pp) 9578	1
6988	0.25	pp	6652 (pp) 9383	FALSE	pp	6652 (pp) 9383	3
6989	0.25	pp	6652 (pp) 9264	FALSE	pp	6652 (pp) 9264	6
6990	0.25	pp	6652 (pp) 8991	FALSE	pp	6652 (pp) 8991	1
6991	0.25	pp	6652 (pp) 8927	FALSE	pp	6652 (pp) 8927	3
6992	0.25	pp	6652 (pp) 8841	FALSE	pp	6652 (pp) 8841	1
6993	0.25	pp	6652 (pp) 8760	FALSE	pp	6652 (pp) 8760	1
6994	0.25	pp	6652 (pp) 8656	FALSE	pp	6652 (pp) 8656	1
6995	0.25	pp	6652 (pp) 8294	FALSE	pp	6652 (pp) 8294	1
6996	0.25	pp	6652 (pp) 8201	FALSE	pp	6652 (pp) 8201	2
6997	0.25	pp	6652 (pp) 8146	FALSE	pp	6652 (pp) 8146	3
6998	0.25	pp	6652 (pp) 8028	FALSE	pp	6652 (pp) 8028	1
6999	0.25	pp	6652 (pp) 7970	FALSE	pp	6652 (pp) 7970	1
7000	0.25	pp	6652 (pp) 7796	FALSE	pp	6652 (pp) 7796	1
7001	0.25	pp	6652 (pp) 7619	FALSE	pp	6652 (pp) 7619	8
7002	0.25	pp	6652 (pp) 7434	FALSE	pp	6652 (pp) 7434	1
7003	0.25	pp	6652 (pp) 7214	FALSE	pp	6652 (pp) 7214	1
7004	0.25	pp	6652 (pp) 7167	FALSE	pp	6652 (pp) 7167	1
7005	0.25	pp	6652 (pp) 7085	FALSE	pp	6652 (pp) 7085	2
7006	0.25	pp	6652 (pp) 6845	FALSE	pp	6652 (pp) 6845	3
7007	0.25	pp	6652 (pp) 14837	FALSE	pp	6652 (pp) 14837	5
7008	0.25	pp	6652 (pp) 14198	FALSE	pp	6652 (pp) 14198	4
7009	0.25	pp	6652 (pp) 13911	FALSE	pp	6652 (pp) 13911	1
7010	0.25	pp	6652 (pp) 13642	FALSE	pp	6652 (pp) 13642	2
7011	0.25	pp	6652 (pp) 13312	FALSE	pp	6652 (pp) 13312	6
7012	0.25	pp	6652 (pp) 13073	FALSE	pp	6652 (pp) 13073	1
7013	0.25	pp	6652 (pp) 12759	FALSE	pp	6652 (pp) 12759	6
7014	0.25	pp	6652 (pp) 12626	FALSE	pp	6652 (pp) 12626	3
7015	0.25	pp	6652 (pp) 12461	FALSE	pp	6652 (pp) 12461	1
7016	0.25	pp	6652 (pp) 11880	FALSE	pp	6652 (pp) 11880	1
7017	0.25	pp	6652 (pp) 11821	FALSE	pp	6652 (pp) 11821	1
7018	0.25	pp	6652 (pp) 11377	FALSE	pp	6652 (pp) 11377	1
7019	0.25	pp	6652 (pp) 11371	FALSE	pp	6652 (pp) 11371	2
7020	0.25	pp	6652 (pp) 11341	FALSE	pp	6652 (pp) 11341	4
7021	0.25	pp	6652 (pp) 11170	FALSE	pp	6652 (pp) 11170	6
7022	0.25	pp	6652 (pp) 11055	FALSE	pp	6652 (pp) 11055	1
7023	0.25	pp	6652 (pp) 10690	FALSE	pp	6652 (pp) 10690	4
7024	0.25	pp	6652 (pp) 10574	FALSE	pp	6652 (pp) 10574	1
7025	0.25	pp	6652 (pp) 10489	FALSE	pp	6652 (pp) 10489	1
7026	0.25	pp	6652 (pp) 10465	FALSE	pp	6652 (pp) 10465	7
7027	0.25	pp	6652 (pp) 10369	FALSE	pp	6652 (pp) 10369	1
7028	0.25	pp	6652 (pp) 10142	FALSE	pp	6652 (pp) 10142	2
7029	0.25	pp	6652 (pp) 10029	FALSE	pp	6652 (pp) 10029	3
7030	0.25	pp	5104 (pp) 9978	FALSE	pp	5104 (pp) 9978	1
7031	0.25	pp	5104 (pp) 9753	FALSE	pp	5104 (pp) 9753	1
7032	0.25	pp	5104 (pp) 8991	FALSE	pp	5104 (pp) 8991	1
7033	0.25	pp	5104 (pp) 8656	FALSE	pp	5104 (pp) 8656	1
7034	0.25	pp	5104 (pp) 8201	FALSE	pp	5104 (pp) 8201	1
7035	0.25	pp	5104 (pp) 7214	FALSE	pp	5104 (pp) 7214	1
7036	0.25	pp	5104 (pp) 7085	FALSE	pp	5104 (pp) 7085	1
7037	0.25	pp	5104 (pp) 6845	FALSE	pp	5104 (pp) 6845	1
7038	0.25	pp	5104 (pp) 6652	FALSE	pp	5104 (pp) 6652	1
7039	0.25	pp	5104 (pp) 13312	FALSE	pp	5104 (pp) 13312	1
7040	0.25	pp	5104 (pp) 12759	FALSE	pp	5104 (pp) 12759	1
7041	0.25	pp	5104 (pp) 11880	FALSE	pp	5104 (pp) 11880	1
7042	0.25	pp	5104 (pp) 11821	FALSE	pp	5104 (pp) 11821	1
7043	0.25	pp	5104 (pp) 10574	FALSE	pp	5104 (pp) 10574	1
7044	0.25	pp	4976 (pp) 9978	FALSE	pp	4976 (pp) 9978	1
7045	0.25	pp	4976 (pp) 9753	FALSE	pp	4976 (pp) 9753	1
7046	0.25	pp	4976 (pp) 9383	FALSE	pp	4976 (pp) 9383	1
7047	0.25	pp	4976 (pp) 9264	FALSE	pp	4976 (pp) 9264	1
7048	0.25	pp	4976 (pp) 8991	FALSE	pp	4976 (pp) 8991	1
7049	0.25	pp	4976 (pp) 8656	FALSE	pp	4976 (pp) 8656	1
7050	0.25	pp	4976 (pp) 8201	FALSE	pp	4976 (pp) 8201	1
7051	0.25	pp	4976 (pp) 7619	FALSE	pp	4976 (pp) 7619	1
7052	0.25	pp	4976 (pp) 7214	FALSE	pp	4976 (pp) 7214	1
7053	0.25	pp	4976 (pp) 7085	FALSE	pp	4976 (pp) 7085	1
7054	0.25	pp	4976 (pp) 6845	FALSE	pp	4976 (pp) 6845	1
7055	0.25	pp	4976 (pp) 6652	FALSE	pp	4976 (pp) 6652	2
7056	0.25	pp	4976 (pp) 6045	FALSE	pp	4976 (pp) 6045	1
7057	0.25	pp	4976 (pp) 5276	FALSE	pp	4976 (pp) 5276	1
7058	0.25	pp	4976 (pp) 5104	FALSE	pp	4976 (pp) 5104	1
7059	0.25	pp	4976 (pp) 14837	FALSE	pp	4976 (pp) 14837	1
7060	0.25	pp	4976 (pp) 13312	FALSE	pp	4976 (pp) 13312	2
7061	0.25	pp	4976 (pp) 12759	FALSE	pp	4976 (pp) 12759	2
7062	0.25	pp	4976 (pp) 11880	FALSE	pp	4976 (pp) 11880	1
7063	0.25	pp	4976 (pp) 11821	FALSE	pp	4976 (pp) 11821	1
7064	0.25	pp	4976 (pp) 11170	FALSE	pp	4976 (pp) 11170	1
7065	0.25	pp	4976 (pp) 10690	FALSE	pp	4976 (pp) 10690	1
7066	0.25	pp	4976 (pp) 10574	FALSE	pp	4976 (pp) 10574	1
7067	0.25	pp	4976 (pp) 10465	FALSE	pp	4976 (pp) 10465	1
7068	0.25	pp	4976 (pp) 10029	FALSE	pp	4976 (pp) 10029	1
7069	0.25	pp	4714 (pp) 9978	FALSE	pp	4714 (pp) 9978	2
7070	0.25	pp	4714 (pp) 9753	FALSE	pp	4714 (pp) 9753	1
7071	0.25	pp	4714 (pp) 9264	FALSE	pp	4714 (pp) 9264	1
7072	0.25	pp	4714 (pp) 8991	FALSE	pp	4714 (pp) 8991	1
7073	0.25	pp	4714 (pp) 8927	FALSE	pp	4714 (pp) 8927	2
7074	0.25	pp	4714 (pp) 8760	FALSE	pp	4714 (pp) 8760	1
7075	0.25	pp	4714 (pp) 8694	FALSE	pp	4714 (pp) 8694	1
7076	0.25	pp	4714 (pp) 8656	FALSE	pp	4714 (pp) 8656	1
7077	0.25	pp	4714 (pp) 8201	FALSE	pp	4714 (pp) 8201	2
7078	0.25	pp	4714 (pp) 7796	FALSE	pp	4714 (pp) 7796	1
7079	0.25	pp	4714 (pp) 7619	FALSE	pp	4714 (pp) 7619	1
7080	0.25	pp	4714 (pp) 7214	FALSE	pp	4714 (pp) 7214	1
7081	0.25	pp	4714 (pp) 7085	FALSE	pp	4714 (pp) 7085	1
7082	0.25	pp	4714 (pp) 7023	FALSE	pp	4714 (pp) 7023	1
7083	0.25	pp	4714 (pp) 6845	FALSE	pp	4714 (pp) 6845	1
7084	0.25	pp	4714 (pp) 6749	FALSE	pp	4714 (pp) 6749	1
7085	0.25	pp	4714 (pp) 6652	FALSE	pp	4714 (pp) 6652	3
7086	0.25	pp	4714 (pp) 6200	FALSE	pp	4714 (pp) 6200	1
7087	0.25	pp	4714 (pp) 6086	FALSE	pp	4714 (pp) 6086	1
7088	0.25	pp	4714 (pp) 5673	FALSE	pp	4714 (pp) 5673	2
7089	0.25	pp	4714 (pp) 5276	FALSE	pp	4714 (pp) 5276	1
7090	0.25	pp	4714 (pp) 5104	FALSE	pp	4714 (pp) 5104	1
7091	0.25	pp	4714 (pp) 5074	FALSE	pp	4714 (pp) 5074	1
7092	0.25	pp	4714 (pp) 4997	FALSE	pp	4714 (pp) 4997	1
7093	0.25	pp	4714 (pp) 4976	FALSE	pp	4714 (pp) 4976	1
7094	0.25	pp	4714 (pp) 4823	FALSE	pp	4714 (pp) 4823	1
7095	0.25	pp	4714 (pp) 14964	FALSE	pp	4714 (pp) 14964	1
7096	0.25	pp	4714 (pp) 14837	FALSE	pp	4714 (pp) 14837	1
7097	0.25	pp	4714 (pp) 14823	FALSE	pp	4714 (pp) 14823	1
7098	0.25	pp	4714 (pp) 14198	FALSE	pp	4714 (pp) 14198	2
7099	0.25	pp	4714 (pp) 13873	FALSE	pp	4714 (pp) 13873	1
7100	0.25	pp	4714 (pp) 13772	FALSE	pp	4714 (pp) 13772	1
7101	0.25	pp	4714 (pp) 13649	FALSE	pp	4714 (pp) 13649	1
7102	0.25	pp	4714 (pp) 13642	FALSE	pp	4714 (pp) 13642	2
7103	0.25	pp	4714 (pp) 13312	FALSE	pp	4714 (pp) 13312	3
7104	0.25	pp	4714 (pp) 13150	FALSE	pp	4714 (pp) 13150	1
7105	0.25	pp	4714 (pp) 13073	FALSE	pp	4714 (pp) 13073	1
7106	0.25	pp	4714 (pp) 12759	FALSE	pp	4714 (pp) 12759	2
7107	0.25	pp	4714 (pp) 12626	FALSE	pp	4714 (pp) 12626	2
7108	0.25	pp	4714 (pp) 12612	FALSE	pp	4714 (pp) 12612	1
7109	0.25	pp	4714 (pp) 12446	FALSE	pp	4714 (pp) 12446	1
7110	0.25	pp	4714 (pp) 11880	FALSE	pp	4714 (pp) 11880	2
7111	0.25	pp	4714 (pp) 11821	FALSE	pp	4714 (pp) 11821	2
7112	0.25	pp	4714 (pp) 11371	FALSE	pp	4714 (pp) 11371	2
7113	0.25	pp	4714 (pp) 11341	FALSE	pp	4714 (pp) 11341	2
7114	0.25	pp	4714 (pp) 11170	FALSE	pp	4714 (pp) 11170	1
7115	0.25	pp	4714 (pp) 10690	FALSE	pp	4714 (pp) 10690	1
7116	0.25	pp	4714 (pp) 10574	FALSE	pp	4714 (pp) 10574	1
7117	0.25	pp	4714 (pp) 10465	FALSE	pp	4714 (pp) 10465	1
7118	0.25	pp	4714 (pp) 10369	FALSE	pp	4714 (pp) 10369	1
7119	0.25	pp	4714 (pp) 10142	FALSE	pp	4714 (pp) 10142	1
7120	0.25	pp	4046 (pp) 9978	FALSE	pp	4046 (pp) 9978	1
7121	0.25	pp	4046 (pp) 9753	FALSE	pp	4046 (pp) 9753	1
7122	0.25	pp	4046 (pp) 8991	FALSE	pp	4046 (pp) 8991	1
7123	0.25	pp	4046 (pp) 8656	FALSE	pp	4046 (pp) 8656	1
7124	0.25	pp	4046 (pp) 8201	FALSE	pp	4046 (pp) 8201	1
7125	0.25	pp	4046 (pp) 7214	FALSE	pp	4046 (pp) 7214	1
7126	0.25	pp	4046 (pp) 7085	FALSE	pp	4046 (pp) 7085	1
7127	0.25	pp	4046 (pp) 6845	FALSE	pp	4046 (pp) 6845	1
7128	0.25	pp	4046 (pp) 6652	FALSE	pp	4046 (pp) 6652	1
7129	0.25	pp	4046 (pp) 5104	FALSE	pp	4046 (pp) 5104	1
7130	0.25	pp	4046 (pp) 4976	FALSE	pp	4046 (pp) 4976	1
7131	0.25	pp	4046 (pp) 4714	FALSE	pp	4046 (pp) 4714	1
7132	0.25	pp	4046 (pp) 13312	FALSE	pp	4046 (pp) 13312	1
7133	0.25	pp	4046 (pp) 12759	FALSE	pp	4046 (pp) 12759	1
7134	0.25	pp	4046 (pp) 11880	FALSE	pp	4046 (pp) 11880	1
7135	0.25	pp	4046 (pp) 11821	FALSE	pp	4046 (pp) 11821	1
7136	0.25	pp	4046 (pp) 10574	FALSE	pp	4046 (pp) 10574	1
7137	0.25	pp	9191 (pp) 13936	FALSE	pp	9191 (pp) 13936	1
7138	0.25	pp	7759 (pp) 9191	FALSE	pp	7759 (pp) 9191	1
7139	0.25	pp	7759 (pp) 8734	FALSE	pp	7759 (pp) 8734	1
7140	0.25	pp	7759 (pp) 8694	FALSE	pp	7759 (pp) 8694	1
7141	0.25	pp	7759 (pp) 8432	FALSE	pp	7759 (pp) 8432	1
7142	0.25	pp	7759 (pp) 14977	FALSE	pp	7759 (pp) 14977	1
7143	0.25	pp	7759 (pp) 14919	FALSE	pp	7759 (pp) 14919	1
7144	0.25	pp	7759 (pp) 13936	FALSE	pp	7759 (pp) 13936	2
7145	0.25	pp	4825 (pp) 9191	FALSE	pp	4825 (pp) 9191	1
7146	0.25	pp	4825 (pp) 8734	FALSE	pp	4825 (pp) 8734	1
7147	0.25	pp	4825 (pp) 7759	FALSE	pp	4825 (pp) 7759	1
7148	0.25	pp	4825 (pp) 7052	FALSE	pp	4825 (pp) 7052	1
7149	0.25	pp	4825 (pp) 6086	FALSE	pp	4825 (pp) 6086	1
7150	0.25	pp	4825 (pp) 13936	FALSE	pp	4825 (pp) 13936	1
7151	0.25	pp	4153 (pp) 9191	FALSE	pp	4153 (pp) 9191	1
7152	0.25	pp	4153 (pp) 8734	FALSE	pp	4153 (pp) 8734	1
7153	0.25	pp	4153 (pp) 7759	FALSE	pp	4153 (pp) 7759	1
7154	0.25	pp	4153 (pp) 7052	FALSE	pp	4153 (pp) 7052	1
7155	0.25	pp	4153 (pp) 6086	FALSE	pp	4153 (pp) 6086	1
7156	0.25	pp	4153 (pp) 4825	FALSE	pp	4153 (pp) 4825	1
7157	0.25	pp	4153 (pp) 13936	FALSE	pp	4153 (pp) 13936	1
7158	0.25	pp	3209 (pp) 9191	FALSE	pp	3209 (pp) 9191	1
7159	0.25	pp	3209 (pp) 8734	FALSE	pp	3209 (pp) 8734	1
7160	0.25	pp	3209 (pp) 7759	FALSE	pp	3209 (pp) 7759	1
7161	0.25	pp	3209 (pp) 7052	FALSE	pp	3209 (pp) 7052	1
7162	0.25	pp	3209 (pp) 6086	FALSE	pp	3209 (pp) 6086	1
7163	0.25	pp	3209 (pp) 4825	FALSE	pp	3209 (pp) 4825	1
7164	0.25	pp	3209 (pp) 4153	FALSE	pp	3209 (pp) 4153	1
7165	0.25	pp	3209 (pp) 13936	FALSE	pp	3209 (pp) 13936	1
7166	0.25	pp	3109 (pp) 9191	FALSE	pp	3109 (pp) 9191	1
7167	0.25	pp	3109 (pp) 8734	FALSE	pp	3109 (pp) 8734	1
7168	0.25	pp	3109 (pp) 7759	FALSE	pp	3109 (pp) 7759	1
7169	0.25	pp	3109 (pp) 7052	FALSE	pp	3109 (pp) 7052	1
7170	0.25	pp	3109 (pp) 6086	FALSE	pp	3109 (pp) 6086	1
7171	0.25	pp	3109 (pp) 4825	FALSE	pp	3109 (pp) 4825	1
7172	0.25	pp	3109 (pp) 4153	FALSE	pp	3109 (pp) 4153	1
7173	0.25	pp	3109 (pp) 3209	FALSE	pp	3109 (pp) 3209	1
7174	0.25	pp	3109 (pp) 13936	FALSE	pp	3109 (pp) 13936	1
7175	0.25	pp	9264 (pp) 9626	FALSE	pp	9264 (pp) 9626	1
7176	0.25	pp	9264 (pp) 9383	FALSE	pp	9264 (pp) 9383	3
7177	0.25	pp	9264 (pp) 14837	FALSE	pp	9264 (pp) 14837	5
7178	0.25	pp	9264 (pp) 14198	FALSE	pp	9264 (pp) 14198	4
7179	0.25	pp	9264 (pp) 13911	FALSE	pp	9264 (pp) 13911	1
7180	0.25	pp	9264 (pp) 13642	FALSE	pp	9264 (pp) 13642	2
7181	0.25	pp	9264 (pp) 13312	FALSE	pp	9264 (pp) 13312	4
7182	0.25	pp	9264 (pp) 13073	FALSE	pp	9264 (pp) 13073	1
7183	0.25	pp	9264 (pp) 12759	FALSE	pp	9264 (pp) 12759	5
7184	0.25	pp	9264 (pp) 12626	FALSE	pp	9264 (pp) 12626	2
7185	0.25	pp	9264 (pp) 12461	FALSE	pp	9264 (pp) 12461	1
7186	0.25	pp	9264 (pp) 11371	FALSE	pp	9264 (pp) 11371	1
7187	0.25	pp	9264 (pp) 11341	FALSE	pp	9264 (pp) 11341	4
7188	0.25	pp	9264 (pp) 11170	FALSE	pp	9264 (pp) 11170	6
7189	0.25	pp	9264 (pp) 10690	FALSE	pp	9264 (pp) 10690	4
7190	0.25	pp	9264 (pp) 10465	FALSE	pp	9264 (pp) 10465	6
7191	0.25	pp	9264 (pp) 10369	FALSE	pp	9264 (pp) 10369	1
7192	0.25	pp	9264 (pp) 10142	FALSE	pp	9264 (pp) 10142	2
7193	0.25	pp	9264 (pp) 10029	FALSE	pp	9264 (pp) 10029	3
7194	0.25	pp	8841 (pp) 9626	FALSE	pp	8841 (pp) 9626	2
7195	0.25	pp	8841 (pp) 9383	FALSE	pp	8841 (pp) 9383	1
7196	0.25	pp	8841 (pp) 9264	FALSE	pp	8841 (pp) 9264	2
7197	0.25	pp	8841 (pp) 14837	FALSE	pp	8841 (pp) 14837	1
7198	0.25	pp	8841 (pp) 12759	FALSE	pp	8841 (pp) 12759	1
7199	0.25	pp	8841 (pp) 12461	FALSE	pp	8841 (pp) 12461	1
7200	0.25	pp	8841 (pp) 11170	FALSE	pp	8841 (pp) 11170	1
7201	0.25	pp	8841 (pp) 10690	FALSE	pp	8841 (pp) 10690	1
7202	0.25	pp	8841 (pp) 10465	FALSE	pp	8841 (pp) 10465	1
7203	0.25	pp	8841 (pp) 10029	FALSE	pp	8841 (pp) 10029	1
7204	0.25	pp	6176 (pp) 9626	FALSE	pp	6176 (pp) 9626	1
7205	0.25	pp	6176 (pp) 9264	FALSE	pp	6176 (pp) 9264	1
7206	0.25	pp	6176 (pp) 8841	FALSE	pp	6176 (pp) 8841	2
7207	0.25	pp	6176 (pp) 8160	FALSE	pp	6176 (pp) 8160	1
7208	0.25	pp	6176 (pp) 7970	FALSE	pp	6176 (pp) 7970	1
7209	0.25	pp	6176 (pp) 7434	FALSE	pp	6176 (pp) 7434	1
7210	0.25	pp	6176 (pp) 6845	FALSE	pp	6176 (pp) 6845	1
7211	0.25	pp	6045 (pp) 9626	FALSE	pp	6045 (pp) 9626	1
7212	0.25	pp	6045 (pp) 9383	FALSE	pp	6045 (pp) 9383	3
7213	0.25	pp	6045 (pp) 9264	FALSE	pp	6045 (pp) 9264	4
7214	0.25	pp	6045 (pp) 8927	FALSE	pp	6045 (pp) 8927	1
7215	0.25	pp	6045 (pp) 8841	FALSE	pp	6045 (pp) 8841	2
7216	0.25	pp	6045 (pp) 8146	FALSE	pp	6045 (pp) 8146	1
7217	0.25	pp	6045 (pp) 8028	FALSE	pp	6045 (pp) 8028	1
7218	0.25	pp	6045 (pp) 7970	FALSE	pp	6045 (pp) 7970	1
7219	0.25	pp	6045 (pp) 7619	FALSE	pp	6045 (pp) 7619	2
7220	0.25	pp	6045 (pp) 7434	FALSE	pp	6045 (pp) 7434	1
7221	0.25	pp	6045 (pp) 6845	FALSE	pp	6045 (pp) 6845	1
7222	0.25	pp	6045 (pp) 6652	FALSE	pp	6045 (pp) 6652	3
7223	0.25	pp	6045 (pp) 6176	FALSE	pp	6045 (pp) 6176	1
7224	0.25	pp	6045 (pp) 14837	FALSE	pp	6045 (pp) 14837	2
7225	0.25	pp	6045 (pp) 14198	FALSE	pp	6045 (pp) 14198	1
7226	0.25	pp	6045 (pp) 13312	FALSE	pp	6045 (pp) 13312	2
7227	0.25	pp	6045 (pp) 12759	FALSE	pp	6045 (pp) 12759	3
7228	0.25	pp	6045 (pp) 12461	FALSE	pp	6045 (pp) 12461	1
7229	0.25	pp	6045 (pp) 11341	FALSE	pp	6045 (pp) 11341	1
7230	0.25	pp	6045 (pp) 11170	FALSE	pp	6045 (pp) 11170	3
7231	0.25	pp	6045 (pp) 10690	FALSE	pp	6045 (pp) 10690	2
7232	0.25	pp	6045 (pp) 10465	FALSE	pp	6045 (pp) 10465	3
7233	0.25	pp	6045 (pp) 10142	FALSE	pp	6045 (pp) 10142	1
7234	0.25	pp	6045 (pp) 10029	FALSE	pp	6045 (pp) 10029	2
7235	0.25	pp	4819 (pp) 9626	FALSE	pp	4819 (pp) 9626	1
7236	0.25	pp	4819 (pp) 9383	FALSE	pp	4819 (pp) 9383	3
7237	0.25	pp	4819 (pp) 9264	FALSE	pp	4819 (pp) 9264	4
7238	0.25	pp	4819 (pp) 8927	FALSE	pp	4819 (pp) 8927	1
7239	0.25	pp	4819 (pp) 8841	FALSE	pp	4819 (pp) 8841	2
7240	0.25	pp	4819 (pp) 8146	FALSE	pp	4819 (pp) 8146	1
7241	0.25	pp	4819 (pp) 8028	FALSE	pp	4819 (pp) 8028	1
7242	0.25	pp	4819 (pp) 7970	FALSE	pp	4819 (pp) 7970	1
7243	0.25	pp	4819 (pp) 7619	FALSE	pp	4819 (pp) 7619	2
7244	0.25	pp	4819 (pp) 7434	FALSE	pp	4819 (pp) 7434	1
7245	0.25	pp	4819 (pp) 6845	FALSE	pp	4819 (pp) 6845	1
7246	0.25	pp	4819 (pp) 6652	FALSE	pp	4819 (pp) 6652	3
7247	0.25	pp	4819 (pp) 6176	FALSE	pp	4819 (pp) 6176	1
7248	0.25	pp	4819 (pp) 6045	FALSE	pp	4819 (pp) 6045	4
7249	0.25	pp	4819 (pp) 5935	FALSE	pp	4819 (pp) 5935	1
7250	0.25	pp	4819 (pp) 5673	FALSE	pp	4819 (pp) 5673	1
7251	0.25	pp	4819 (pp) 5276	FALSE	pp	4819 (pp) 5276	2
7252	0.25	pp	4819 (pp) 5074	FALSE	pp	4819 (pp) 5074	1
7253	0.25	pp	4819 (pp) 4976	FALSE	pp	4819 (pp) 4976	1
7254	0.25	pp	4819 (pp) 4823	FALSE	pp	4819 (pp) 4823	1
7255	0.25	pp	4819 (pp) 14837	FALSE	pp	4819 (pp) 14837	2
7256	0.25	pp	4819 (pp) 14198	FALSE	pp	4819 (pp) 14198	1
7257	0.25	pp	4819 (pp) 13312	FALSE	pp	4819 (pp) 13312	2
7258	0.25	pp	4819 (pp) 12759	FALSE	pp	4819 (pp) 12759	3
7259	0.25	pp	4819 (pp) 12461	FALSE	pp	4819 (pp) 12461	1
7260	0.25	pp	4819 (pp) 11341	FALSE	pp	4819 (pp) 11341	1
7261	0.25	pp	4819 (pp) 11170	FALSE	pp	4819 (pp) 11170	3
7262	0.25	pp	4819 (pp) 10690	FALSE	pp	4819 (pp) 10690	2
7263	0.25	pp	4819 (pp) 10465	FALSE	pp	4819 (pp) 10465	3
7264	0.25	pp	4819 (pp) 10142	FALSE	pp	4819 (pp) 10142	1
7265	0.25	pp	4819 (pp) 10029	FALSE	pp	4819 (pp) 10029	2
7266	0.25	pp	3140 (pp) 9978	FALSE	pp	3140 (pp) 9978	1
7267	0.25	pp	3140 (pp) 9753	FALSE	pp	3140 (pp) 9753	1
7268	0.25	pp	3140 (pp) 9264	FALSE	pp	3140 (pp) 9264	1
7269	0.25	pp	3140 (pp) 8991	FALSE	pp	3140 (pp) 8991	1
7270	0.25	pp	3140 (pp) 8841	FALSE	pp	3140 (pp) 8841	1
7271	0.25	pp	3140 (pp) 8656	FALSE	pp	3140 (pp) 8656	1
7272	0.25	pp	3140 (pp) 8201	FALSE	pp	3140 (pp) 8201	1
7273	0.25	pp	3140 (pp) 7214	FALSE	pp	3140 (pp) 7214	1
7274	0.25	pp	3140 (pp) 7085	FALSE	pp	3140 (pp) 7085	1
7275	0.25	pp	3140 (pp) 6845	FALSE	pp	3140 (pp) 6845	1
7276	0.25	pp	3140 (pp) 6652	FALSE	pp	3140 (pp) 6652	1
7277	0.25	pp	3140 (pp) 6176	FALSE	pp	3140 (pp) 6176	1
7278	0.25	pp	3140 (pp) 6045	FALSE	pp	3140 (pp) 6045	1
7279	0.25	pp	3140 (pp) 5104	FALSE	pp	3140 (pp) 5104	1
7280	0.25	pp	3140 (pp) 4976	FALSE	pp	3140 (pp) 4976	1
7281	0.25	pp	3140 (pp) 4819	FALSE	pp	3140 (pp) 4819	1
7282	0.25	pp	3140 (pp) 4714	FALSE	pp	3140 (pp) 4714	1
7283	0.25	pp	3140 (pp) 4046	FALSE	pp	3140 (pp) 4046	1
7284	0.25	pp	3140 (pp) 3684	FALSE	pp	3140 (pp) 3684	1
7285	0.25	pp	3140 (pp) 13312	FALSE	pp	3140 (pp) 13312	1
7286	0.25	pp	3140 (pp) 12759	FALSE	pp	3140 (pp) 12759	1
7287	0.25	pp	3140 (pp) 11880	FALSE	pp	3140 (pp) 11880	1
7288	0.25	pp	3140 (pp) 11821	FALSE	pp	3140 (pp) 11821	1
7289	0.25	pp	3140 (pp) 10574	FALSE	pp	3140 (pp) 10574	1
7290	0.25	pp	2570 (pp) 9264	FALSE	pp	2570 (pp) 9264	1
7291	0.25	pp	2570 (pp) 8841	FALSE	pp	2570 (pp) 8841	1
7292	0.25	pp	2570 (pp) 6176	FALSE	pp	2570 (pp) 6176	1
7293	0.25	pp	2570 (pp) 6045	FALSE	pp	2570 (pp) 6045	1
7294	0.25	pp	2570 (pp) 4819	FALSE	pp	2570 (pp) 4819	1
7295	0.25	pp	2570 (pp) 3684	FALSE	pp	2570 (pp) 3684	1
7296	0.25	pp	2570 (pp) 3140	FALSE	pp	2570 (pp) 3140	1
7297	0.25	pp	8656 (pp) 9978	FALSE	pp	8656 (pp) 9978	1
7298	0.25	pp	8656 (pp) 9753	FALSE	pp	8656 (pp) 9753	1
7299	0.25	pp	8656 (pp) 8991	FALSE	pp	8656 (pp) 8991	1
7300	0.25	pp	8656 (pp) 13936	FALSE	pp	8656 (pp) 13936	1
7301	0.25	pp	8656 (pp) 13312	FALSE	pp	8656 (pp) 13312	1
7302	0.25	pp	8656 (pp) 12759	FALSE	pp	8656 (pp) 12759	1
7303	0.25	pp	8656 (pp) 12626	FALSE	pp	8656 (pp) 12626	1
7304	0.25	pp	8656 (pp) 11880	FALSE	pp	8656 (pp) 11880	1
7305	0.25	pp	8656 (pp) 11821	FALSE	pp	8656 (pp) 11821	1
7306	0.25	pp	8656 (pp) 10574	FALSE	pp	8656 (pp) 10574	1
7307	0.25	pp	8160 (pp) 9626	FALSE	pp	8160 (pp) 9626	1
7308	0.25	pp	8160 (pp) 8841	FALSE	pp	8160 (pp) 8841	1
7309	0.25	pp	8160 (pp) 8656	FALSE	pp	8160 (pp) 8656	1
7310	0.25	pp	8160 (pp) 13936	FALSE	pp	8160 (pp) 13936	1
7311	0.25	pp	8160 (pp) 12626	FALSE	pp	8160 (pp) 12626	1
7312	0.25	pp	6086 (pp) 9978	FALSE	pp	6086 (pp) 9978	1
7313	0.25	pp	6086 (pp) 9191	FALSE	pp	6086 (pp) 9191	1
7314	0.25	pp	6086 (pp) 8927	FALSE	pp	6086 (pp) 8927	1
7315	0.25	pp	6086 (pp) 8734	FALSE	pp	6086 (pp) 8734	1
7316	0.25	pp	6086 (pp) 8694	FALSE	pp	6086 (pp) 8694	1
7317	0.25	pp	6086 (pp) 8656	FALSE	pp	6086 (pp) 8656	1
7318	0.25	pp	6086 (pp) 8201	FALSE	pp	6086 (pp) 8201	1
7319	0.25	pp	6086 (pp) 8160	FALSE	pp	6086 (pp) 8160	1
7320	0.25	pp	6086 (pp) 8038	FALSE	pp	6086 (pp) 8038	1
7321	0.25	pp	6086 (pp) 7759	FALSE	pp	6086 (pp) 7759	1
7322	0.25	pp	6086 (pp) 7052	FALSE	pp	6086 (pp) 7052	2
7323	0.25	pp	6086 (pp) 7023	FALSE	pp	6086 (pp) 7023	1
7324	0.25	pp	6086 (pp) 6749	FALSE	pp	6086 (pp) 6749	1
7325	0.25	pp	6086 (pp) 14919	FALSE	pp	6086 (pp) 14919	1
7326	0.25	pp	6086 (pp) 14198	FALSE	pp	6086 (pp) 14198	1
7327	0.25	pp	6086 (pp) 13936	FALSE	pp	6086 (pp) 13936	3
7328	0.25	pp	6086 (pp) 13873	FALSE	pp	6086 (pp) 13873	1
7329	0.25	pp	6086 (pp) 13772	FALSE	pp	6086 (pp) 13772	1
7330	0.25	pp	6086 (pp) 13580	FALSE	pp	6086 (pp) 13580	1
7331	0.25	pp	6086 (pp) 13312	FALSE	pp	6086 (pp) 13312	1
7332	0.25	pp	6086 (pp) 13073	FALSE	pp	6086 (pp) 13073	1
7333	0.25	pp	6086 (pp) 12626	FALSE	pp	6086 (pp) 12626	2
7334	0.25	pp	6086 (pp) 11880	FALSE	pp	6086 (pp) 11880	1
7335	0.25	pp	6086 (pp) 11821	FALSE	pp	6086 (pp) 11821	1
7336	0.25	pp	6086 (pp) 11371	FALSE	pp	6086 (pp) 11371	1
7337	0.25	pp	6086 (pp) 11341	FALSE	pp	6086 (pp) 11341	1
7338	0.25	pp	2367 (pp) 8656	FALSE	pp	2367 (pp) 8656	1
7339	0.25	pp	2367 (pp) 8160	FALSE	pp	2367 (pp) 8160	1
7340	0.25	pp	2367 (pp) 8038	FALSE	pp	2367 (pp) 8038	1
7341	0.25	pp	2367 (pp) 6086	FALSE	pp	2367 (pp) 6086	1
7342	0.25	pp	2367 (pp) 4083	FALSE	pp	2367 (pp) 4083	1
7343	0.25	pp	2367 (pp) 13936	FALSE	pp	2367 (pp) 13936	1
7344	0.25	pp	2367 (pp) 12626	FALSE	pp	2367 (pp) 12626	1
7345	0.25	pp	2345 (pp) 5807	FALSE	pp	2345 (pp) 5807	1
7346	0.25	pp	2324 (pp) 5807	FALSE	pp	2324 (pp) 5807	1
7347	0.25	pp	2324 (pp) 2345	FALSE	pp	2324 (pp) 2345	1
7348	0.25	pp	9982 (pp) 14919	FALSE	pp	9982 (pp) 14919	1
7349	0.25	pp	9982 (pp) 14174	FALSE	pp	9982 (pp) 14174	1
7350	0.25	pp	9982 (pp) 13732	FALSE	pp	9982 (pp) 13732	1
7351	0.25	pp	9982 (pp) 13580	FALSE	pp	9982 (pp) 13580	1
7352	0.25	pp	9982 (pp) 13508	FALSE	pp	9982 (pp) 13508	1
7353	0.25	pp	9982 (pp) 13171	FALSE	pp	9982 (pp) 13171	1
7354	0.25	pp	9982 (pp) 12280	FALSE	pp	9982 (pp) 12280	1
7355	0.25	pp	9982 (pp) 12008	FALSE	pp	9982 (pp) 12008	1
7356	0.25	pp	9982 (pp) 10065	FALSE	pp	9982 (pp) 10065	1
7357	0.25	pp	9934 (pp) 9982	FALSE	pp	9934 (pp) 9982	1
7358	0.25	pp	9934 (pp) 14919	FALSE	pp	9934 (pp) 14919	1
7359	0.25	pp	9934 (pp) 14174	FALSE	pp	9934 (pp) 14174	1
7360	0.25	pp	9934 (pp) 13732	FALSE	pp	9934 (pp) 13732	1
7361	0.25	pp	9934 (pp) 13580	FALSE	pp	9934 (pp) 13580	1
7362	0.25	pp	9934 (pp) 13508	FALSE	pp	9934 (pp) 13508	1
7363	0.25	pp	9934 (pp) 13171	FALSE	pp	9934 (pp) 13171	1
7364	0.25	pp	9934 (pp) 12280	FALSE	pp	9934 (pp) 12280	1
7365	0.25	pp	9934 (pp) 12008	FALSE	pp	9934 (pp) 12008	1
7366	0.25	pp	9934 (pp) 10065	FALSE	pp	9934 (pp) 10065	1
7367	0.25	pp	9626 (pp) 9982	FALSE	pp	9626 (pp) 9982	1
7368	0.25	pp	9626 (pp) 9934	FALSE	pp	9626 (pp) 9934	1
7369	0.25	pp	9626 (pp) 14919	FALSE	pp	9626 (pp) 14919	1
7370	0.25	pp	9626 (pp) 14837	FALSE	pp	9626 (pp) 14837	1
7371	0.25	pp	9626 (pp) 14174	FALSE	pp	9626 (pp) 14174	1
7372	0.25	pp	9626 (pp) 13732	FALSE	pp	9626 (pp) 13732	1
7373	0.25	pp	9626 (pp) 13580	FALSE	pp	9626 (pp) 13580	1
7374	0.25	pp	9626 (pp) 13508	FALSE	pp	9626 (pp) 13508	1
7375	0.25	pp	9626 (pp) 13171	FALSE	pp	9626 (pp) 13171	1
7376	0.25	pp	9626 (pp) 12759	FALSE	pp	9626 (pp) 12759	1
7377	0.25	pp	9626 (pp) 12461	FALSE	pp	9626 (pp) 12461	1
7378	0.25	pp	9626 (pp) 12280	FALSE	pp	9626 (pp) 12280	1
7379	0.25	pp	9626 (pp) 12008	FALSE	pp	9626 (pp) 12008	1
7380	0.25	pp	9626 (pp) 11170	FALSE	pp	9626 (pp) 11170	1
7381	0.25	pp	9626 (pp) 10690	FALSE	pp	9626 (pp) 10690	1
7382	0.25	pp	9626 (pp) 10465	FALSE	pp	9626 (pp) 10465	1
7383	0.25	pp	9626 (pp) 10065	FALSE	pp	9626 (pp) 10065	1
7384	0.25	pp	9626 (pp) 10029	FALSE	pp	9626 (pp) 10029	1
7385	0.25	pp	8734 (pp) 9982	FALSE	pp	8734 (pp) 9982	1
7386	0.25	pp	8734 (pp) 9934	FALSE	pp	8734 (pp) 9934	1
7387	0.25	pp	8734 (pp) 9626	FALSE	pp	8734 (pp) 9626	1
7388	0.25	pp	8734 (pp) 9191	FALSE	pp	8734 (pp) 9191	1
7389	0.25	pp	8734 (pp) 14919	FALSE	pp	8734 (pp) 14919	1
7390	0.25	pp	8734 (pp) 14174	FALSE	pp	8734 (pp) 14174	1
7391	0.25	pp	8734 (pp) 13936	FALSE	pp	8734 (pp) 13936	1
7392	0.25	pp	8734 (pp) 13732	FALSE	pp	8734 (pp) 13732	1
7393	0.25	pp	8734 (pp) 13580	FALSE	pp	8734 (pp) 13580	1
7394	0.25	pp	8734 (pp) 13508	FALSE	pp	8734 (pp) 13508	1
7395	0.25	pp	8734 (pp) 13171	FALSE	pp	8734 (pp) 13171	1
7396	0.25	pp	8734 (pp) 12280	FALSE	pp	8734 (pp) 12280	1
7397	0.25	pp	8734 (pp) 12008	FALSE	pp	8734 (pp) 12008	1
7398	0.25	pp	8734 (pp) 10065	FALSE	pp	8734 (pp) 10065	1
7399	0.25	pp	8432 (pp) 9982	FALSE	pp	8432 (pp) 9982	1
7400	0.25	pp	8432 (pp) 9934	FALSE	pp	8432 (pp) 9934	1
7401	0.25	pp	8432 (pp) 9626	FALSE	pp	8432 (pp) 9626	1
7402	0.25	pp	8432 (pp) 8734	FALSE	pp	8432 (pp) 8734	1
7403	0.25	pp	8432 (pp) 8694	FALSE	pp	8432 (pp) 8694	1
7404	0.25	pp	8432 (pp) 14977	FALSE	pp	8432 (pp) 14977	1
7405	0.25	pp	8432 (pp) 14919	FALSE	pp	8432 (pp) 14919	2
7406	0.25	pp	8432 (pp) 14174	FALSE	pp	8432 (pp) 14174	1
7407	0.25	pp	8432 (pp) 13936	FALSE	pp	8432 (pp) 13936	1
7408	0.25	pp	8432 (pp) 13732	FALSE	pp	8432 (pp) 13732	1
7409	0.25	pp	8432 (pp) 13580	FALSE	pp	8432 (pp) 13580	1
7410	0.25	pp	8432 (pp) 13508	FALSE	pp	8432 (pp) 13508	1
7411	0.25	pp	8432 (pp) 13171	FALSE	pp	8432 (pp) 13171	1
7412	0.25	pp	8432 (pp) 12280	FALSE	pp	8432 (pp) 12280	1
7413	0.25	pp	8432 (pp) 12008	FALSE	pp	8432 (pp) 12008	1
7414	0.25	pp	8432 (pp) 10065	FALSE	pp	8432 (pp) 10065	1
7415	0.25	pp	8090 (pp) 9982	FALSE	pp	8090 (pp) 9982	1
7416	0.25	pp	8090 (pp) 9934	FALSE	pp	8090 (pp) 9934	1
7417	0.25	pp	8090 (pp) 9626	FALSE	pp	8090 (pp) 9626	1
7418	0.25	pp	8090 (pp) 8734	FALSE	pp	8090 (pp) 8734	1
7419	0.25	pp	8090 (pp) 8432	FALSE	pp	8090 (pp) 8432	1
7420	0.25	pp	8090 (pp) 14919	FALSE	pp	8090 (pp) 14919	1
7421	0.25	pp	8090 (pp) 14174	FALSE	pp	8090 (pp) 14174	1
7422	0.25	pp	8090 (pp) 13732	FALSE	pp	8090 (pp) 13732	1
7423	0.25	pp	8090 (pp) 13580	FALSE	pp	8090 (pp) 13580	1
7424	0.25	pp	8090 (pp) 13508	FALSE	pp	8090 (pp) 13508	1
7425	0.25	pp	8090 (pp) 13171	FALSE	pp	8090 (pp) 13171	1
7426	0.25	pp	8090 (pp) 12280	FALSE	pp	8090 (pp) 12280	1
7427	0.25	pp	8090 (pp) 12008	FALSE	pp	8090 (pp) 12008	1
7428	0.25	pp	8090 (pp) 10065	FALSE	pp	8090 (pp) 10065	1
7429	0.25	pp	8038 (pp) 9982	FALSE	pp	8038 (pp) 9982	1
7430	0.25	pp	8038 (pp) 9934	FALSE	pp	8038 (pp) 9934	1
7431	0.25	pp	8038 (pp) 9626	FALSE	pp	8038 (pp) 9626	1
7432	0.25	pp	8038 (pp) 8734	FALSE	pp	8038 (pp) 8734	1
7433	0.25	pp	8038 (pp) 8656	FALSE	pp	8038 (pp) 8656	1
7434	0.25	pp	8038 (pp) 8432	FALSE	pp	8038 (pp) 8432	1
7435	0.25	pp	8038 (pp) 8160	FALSE	pp	8038 (pp) 8160	1
7436	0.25	pp	8038 (pp) 8090	FALSE	pp	8038 (pp) 8090	1
7437	0.25	pp	8038 (pp) 14919	FALSE	pp	8038 (pp) 14919	1
7438	0.25	pp	8038 (pp) 14174	FALSE	pp	8038 (pp) 14174	1
7439	0.25	pp	8038 (pp) 13936	FALSE	pp	8038 (pp) 13936	1
7440	0.25	pp	8038 (pp) 13732	FALSE	pp	8038 (pp) 13732	1
7441	0.25	pp	8038 (pp) 13580	FALSE	pp	8038 (pp) 13580	1
7442	0.25	pp	8038 (pp) 13508	FALSE	pp	8038 (pp) 13508	1
7443	0.25	pp	8038 (pp) 13171	FALSE	pp	8038 (pp) 13171	1
7444	0.25	pp	8038 (pp) 12626	FALSE	pp	8038 (pp) 12626	1
7445	0.25	pp	8038 (pp) 12543	FALSE	pp	8038 (pp) 12543	1
7446	0.25	pp	8038 (pp) 12280	FALSE	pp	8038 (pp) 12280	1
7447	0.25	pp	8038 (pp) 12008	FALSE	pp	8038 (pp) 12008	1
7448	0.25	pp	8038 (pp) 10065	FALSE	pp	8038 (pp) 10065	1
7449	0.25	pp	7945 (pp) 9982	FALSE	pp	7945 (pp) 9982	1
7450	0.25	pp	7945 (pp) 9934	FALSE	pp	7945 (pp) 9934	1
7451	0.25	pp	7945 (pp) 9626	FALSE	pp	7945 (pp) 9626	1
7452	0.25	pp	7945 (pp) 8734	FALSE	pp	7945 (pp) 8734	1
7453	0.25	pp	7945 (pp) 8432	FALSE	pp	7945 (pp) 8432	1
7454	0.25	pp	7945 (pp) 8090	FALSE	pp	7945 (pp) 8090	1
7455	0.25	pp	7945 (pp) 8038	FALSE	pp	7945 (pp) 8038	1
7456	0.25	pp	7945 (pp) 14919	FALSE	pp	7945 (pp) 14919	1
7457	0.25	pp	7945 (pp) 14174	FALSE	pp	7945 (pp) 14174	1
7458	0.25	pp	7945 (pp) 13732	FALSE	pp	7945 (pp) 13732	1
7459	0.25	pp	7945 (pp) 13580	FALSE	pp	7945 (pp) 13580	1
7460	0.25	pp	7945 (pp) 13508	FALSE	pp	7945 (pp) 13508	1
7461	0.25	pp	7945 (pp) 13171	FALSE	pp	7945 (pp) 13171	1
7462	0.25	pp	7945 (pp) 12280	FALSE	pp	7945 (pp) 12280	1
7463	0.25	pp	7945 (pp) 12008	FALSE	pp	7945 (pp) 12008	1
7464	0.25	pp	7945 (pp) 10065	FALSE	pp	7945 (pp) 10065	1
7465	0.25	pp	7588 (pp) 9982	FALSE	pp	7588 (pp) 9982	1
7466	0.25	pp	7588 (pp) 9934	FALSE	pp	7588 (pp) 9934	1
7467	0.25	pp	7588 (pp) 9626	FALSE	pp	7588 (pp) 9626	1
7468	0.25	pp	7588 (pp) 8734	FALSE	pp	7588 (pp) 8734	1
7469	0.25	pp	7588 (pp) 8432	FALSE	pp	7588 (pp) 8432	1
7470	0.25	pp	7588 (pp) 8090	FALSE	pp	7588 (pp) 8090	1
7471	0.25	pp	7588 (pp) 8038	FALSE	pp	7588 (pp) 8038	2
7472	0.25	pp	7588 (pp) 7945	FALSE	pp	7588 (pp) 7945	1
7473	0.25	pp	7588 (pp) 14919	FALSE	pp	7588 (pp) 14919	1
7474	0.25	pp	7588 (pp) 14174	FALSE	pp	7588 (pp) 14174	1
7475	0.25	pp	7588 (pp) 13732	FALSE	pp	7588 (pp) 13732	1
7476	0.25	pp	7588 (pp) 13580	FALSE	pp	7588 (pp) 13580	1
7477	0.25	pp	7588 (pp) 13508	FALSE	pp	7588 (pp) 13508	1
7478	0.25	pp	7588 (pp) 13171	FALSE	pp	7588 (pp) 13171	1
7479	0.25	pp	7588 (pp) 12543	FALSE	pp	7588 (pp) 12543	1
7480	0.25	pp	7588 (pp) 12280	FALSE	pp	7588 (pp) 12280	1
7481	0.25	pp	7588 (pp) 12008	FALSE	pp	7588 (pp) 12008	1
7482	0.25	pp	7588 (pp) 10065	FALSE	pp	7588 (pp) 10065	1
7483	0.25	pp	7258 (pp) 9982	FALSE	pp	7258 (pp) 9982	1
7484	0.25	pp	7258 (pp) 9934	FALSE	pp	7258 (pp) 9934	1
7485	0.25	pp	7258 (pp) 9626	FALSE	pp	7258 (pp) 9626	1
7486	0.25	pp	7258 (pp) 8734	FALSE	pp	7258 (pp) 8734	1
7487	0.25	pp	7258 (pp) 8432	FALSE	pp	7258 (pp) 8432	1
7488	0.25	pp	7258 (pp) 8090	FALSE	pp	7258 (pp) 8090	1
7489	0.25	pp	7258 (pp) 8038	FALSE	pp	7258 (pp) 8038	1
7490	0.25	pp	7258 (pp) 7945	FALSE	pp	7258 (pp) 7945	1
7491	0.25	pp	7258 (pp) 7588	FALSE	pp	7258 (pp) 7588	1
7492	0.25	pp	7258 (pp) 14919	FALSE	pp	7258 (pp) 14919	1
7493	0.25	pp	7258 (pp) 14174	FALSE	pp	7258 (pp) 14174	1
7494	0.25	pp	7258 (pp) 13732	FALSE	pp	7258 (pp) 13732	1
7495	0.25	pp	7258 (pp) 13580	FALSE	pp	7258 (pp) 13580	1
7496	0.25	pp	7258 (pp) 13508	FALSE	pp	7258 (pp) 13508	1
7497	0.25	pp	7258 (pp) 13171	FALSE	pp	7258 (pp) 13171	1
7498	0.25	pp	7258 (pp) 12280	FALSE	pp	7258 (pp) 12280	1
7499	0.25	pp	7258 (pp) 12008	FALSE	pp	7258 (pp) 12008	1
7500	0.25	pp	7258 (pp) 10065	FALSE	pp	7258 (pp) 10065	1
7501	0.25	pp	7052 (pp) 9982	FALSE	pp	7052 (pp) 9982	1
7502	0.25	pp	7052 (pp) 9934	FALSE	pp	7052 (pp) 9934	1
7503	0.25	pp	7052 (pp) 9626	FALSE	pp	7052 (pp) 9626	1
7504	0.25	pp	7052 (pp) 9191	FALSE	pp	7052 (pp) 9191	1
7505	0.25	pp	7052 (pp) 8734	FALSE	pp	7052 (pp) 8734	2
7506	0.25	pp	7052 (pp) 8694	FALSE	pp	7052 (pp) 8694	1
7507	0.25	pp	7052 (pp) 8432	FALSE	pp	7052 (pp) 8432	2
7508	0.25	pp	7052 (pp) 8090	FALSE	pp	7052 (pp) 8090	1
7509	0.25	pp	7052 (pp) 8038	FALSE	pp	7052 (pp) 8038	1
7510	0.25	pp	7052 (pp) 7945	FALSE	pp	7052 (pp) 7945	1
7511	0.25	pp	7052 (pp) 7759	FALSE	pp	7052 (pp) 7759	2
7512	0.25	pp	7052 (pp) 7588	FALSE	pp	7052 (pp) 7588	1
7513	0.25	pp	7052 (pp) 7258	FALSE	pp	7052 (pp) 7258	1
7514	0.25	pp	7052 (pp) 7207	FALSE	pp	7052 (pp) 7207	1
7515	0.25	pp	7052 (pp) 14977	FALSE	pp	7052 (pp) 14977	1
7516	0.25	pp	7052 (pp) 14919	FALSE	pp	7052 (pp) 14919	3
7517	0.25	pp	7052 (pp) 14174	FALSE	pp	7052 (pp) 14174	1
7518	0.25	pp	7052 (pp) 13936	FALSE	pp	7052 (pp) 13936	3
7519	0.25	pp	7052 (pp) 13732	FALSE	pp	7052 (pp) 13732	1
7520	0.25	pp	7052 (pp) 13580	FALSE	pp	7052 (pp) 13580	2
7521	0.25	pp	7052 (pp) 13508	FALSE	pp	7052 (pp) 13508	1
7522	0.25	pp	7052 (pp) 13171	FALSE	pp	7052 (pp) 13171	1
7523	0.25	pp	7052 (pp) 12280	FALSE	pp	7052 (pp) 12280	1
7524	0.25	pp	7052 (pp) 12008	FALSE	pp	7052 (pp) 12008	1
7525	0.25	pp	7052 (pp) 10065	FALSE	pp	7052 (pp) 10065	1
7526	0.25	pp	6845 (pp) 9982	FALSE	pp	6845 (pp) 9982	1
7527	0.25	pp	6845 (pp) 9978	FALSE	pp	6845 (pp) 9978	1
7528	0.25	pp	6845 (pp) 9934	FALSE	pp	6845 (pp) 9934	1
7529	0.25	pp	6845 (pp) 9753	FALSE	pp	6845 (pp) 9753	1
7530	0.25	pp	6845 (pp) 9626	FALSE	pp	6845 (pp) 9626	3
7531	0.25	pp	6845 (pp) 9383	FALSE	pp	6845 (pp) 9383	1
7532	0.25	pp	6845 (pp) 9264	FALSE	pp	6845 (pp) 9264	1
7533	0.25	pp	6845 (pp) 8991	FALSE	pp	6845 (pp) 8991	1
7534	0.25	pp	6845 (pp) 8841	FALSE	pp	6845 (pp) 8841	2
7535	0.25	pp	6845 (pp) 8734	FALSE	pp	6845 (pp) 8734	1
7536	0.25	pp	6845 (pp) 8656	FALSE	pp	6845 (pp) 8656	1
7537	0.25	pp	6845 (pp) 8432	FALSE	pp	6845 (pp) 8432	1
7538	0.25	pp	6845 (pp) 8201	FALSE	pp	6845 (pp) 8201	1
7539	0.25	pp	6845 (pp) 8160	FALSE	pp	6845 (pp) 8160	1
7540	0.25	pp	6845 (pp) 8090	FALSE	pp	6845 (pp) 8090	1
7541	0.25	pp	6845 (pp) 8038	FALSE	pp	6845 (pp) 8038	1
7542	0.25	pp	6845 (pp) 8028	FALSE	pp	6845 (pp) 8028	1
7543	0.25	pp	6845 (pp) 7970	FALSE	pp	6845 (pp) 7970	2
7544	0.25	pp	6845 (pp) 7945	FALSE	pp	6845 (pp) 7945	1
7545	0.25	pp	6845 (pp) 7619	FALSE	pp	6845 (pp) 7619	2
7546	0.25	pp	6845 (pp) 7588	FALSE	pp	6845 (pp) 7588	1
7547	0.25	pp	6845 (pp) 7434	FALSE	pp	6845 (pp) 7434	2
7548	0.25	pp	6845 (pp) 7258	FALSE	pp	6845 (pp) 7258	1
7549	0.25	pp	6845 (pp) 7214	FALSE	pp	6845 (pp) 7214	1
7550	0.25	pp	6845 (pp) 7085	FALSE	pp	6845 (pp) 7085	1
7551	0.25	pp	6845 (pp) 7052	FALSE	pp	6845 (pp) 7052	1
7552	0.25	pp	6845 (pp) 14919	FALSE	pp	6845 (pp) 14919	1
7553	0.25	pp	6845 (pp) 14837	FALSE	pp	6845 (pp) 14837	1
7554	0.25	pp	6845 (pp) 14174	FALSE	pp	6845 (pp) 14174	1
7555	0.25	pp	6845 (pp) 13732	FALSE	pp	6845 (pp) 13732	1
7556	0.25	pp	6845 (pp) 13580	FALSE	pp	6845 (pp) 13580	1
7557	0.25	pp	6845 (pp) 13508	FALSE	pp	6845 (pp) 13508	1
7558	0.25	pp	6845 (pp) 13312	FALSE	pp	6845 (pp) 13312	1
7559	0.25	pp	6845 (pp) 13171	FALSE	pp	6845 (pp) 13171	1
7560	0.25	pp	6845 (pp) 12759	FALSE	pp	6845 (pp) 12759	2
7561	0.25	pp	6845 (pp) 12461	FALSE	pp	6845 (pp) 12461	1
7562	0.25	pp	6845 (pp) 12280	FALSE	pp	6845 (pp) 12280	1
7563	0.25	pp	6845 (pp) 12008	FALSE	pp	6845 (pp) 12008	1
7564	0.25	pp	6845 (pp) 11880	FALSE	pp	6845 (pp) 11880	1
7565	0.25	pp	6845 (pp) 11821	FALSE	pp	6845 (pp) 11821	1
7566	0.25	pp	6845 (pp) 11170	FALSE	pp	6845 (pp) 11170	1
7567	0.25	pp	6845 (pp) 10690	FALSE	pp	6845 (pp) 10690	1
7568	0.25	pp	6845 (pp) 10574	FALSE	pp	6845 (pp) 10574	1
7569	0.25	pp	6845 (pp) 10465	FALSE	pp	6845 (pp) 10465	1
7570	0.25	pp	6845 (pp) 10065	FALSE	pp	6845 (pp) 10065	1
7571	0.25	pp	6845 (pp) 10029	FALSE	pp	6845 (pp) 10029	1
7572	0.25	pp	4083 (pp) 9982	FALSE	pp	4083 (pp) 9982	1
7573	0.25	pp	4083 (pp) 9934	FALSE	pp	4083 (pp) 9934	1
7574	0.25	pp	4083 (pp) 9626	FALSE	pp	4083 (pp) 9626	1
7575	0.25	pp	4083 (pp) 8734	FALSE	pp	4083 (pp) 8734	1
7576	0.25	pp	4083 (pp) 8656	FALSE	pp	4083 (pp) 8656	1
7577	0.25	pp	4083 (pp) 8432	FALSE	pp	4083 (pp) 8432	1
7578	0.25	pp	4083 (pp) 8160	FALSE	pp	4083 (pp) 8160	1
7579	0.25	pp	4083 (pp) 8090	FALSE	pp	4083 (pp) 8090	1
7580	0.25	pp	4083 (pp) 8038	FALSE	pp	4083 (pp) 8038	2
7581	0.25	pp	4083 (pp) 7945	FALSE	pp	4083 (pp) 7945	1
7582	0.25	pp	4083 (pp) 7588	FALSE	pp	4083 (pp) 7588	1
7583	0.25	pp	4083 (pp) 7258	FALSE	pp	4083 (pp) 7258	1
7584	0.25	pp	4083 (pp) 7052	FALSE	pp	4083 (pp) 7052	2
7585	0.25	pp	4083 (pp) 6845	FALSE	pp	4083 (pp) 6845	1
7586	0.25	pp	4083 (pp) 6086	FALSE	pp	4083 (pp) 6086	2
7587	0.25	pp	4083 (pp) 5935	FALSE	pp	4083 (pp) 5935	1
7588	0.25	pp	4083 (pp) 14919	FALSE	pp	4083 (pp) 14919	2
7589	0.25	pp	4083 (pp) 14174	FALSE	pp	4083 (pp) 14174	1
7590	0.25	pp	4083 (pp) 13936	FALSE	pp	4083 (pp) 13936	2
7591	0.25	pp	4083 (pp) 13732	FALSE	pp	4083 (pp) 13732	1
7592	0.25	pp	4083 (pp) 13580	FALSE	pp	4083 (pp) 13580	2
7593	0.25	pp	4083 (pp) 13508	FALSE	pp	4083 (pp) 13508	1
7594	0.25	pp	4083 (pp) 13171	FALSE	pp	4083 (pp) 13171	1
7595	0.25	pp	4083 (pp) 12626	FALSE	pp	4083 (pp) 12626	1
7596	0.25	pp	4083 (pp) 12280	FALSE	pp	4083 (pp) 12280	1
7597	0.25	pp	4083 (pp) 12008	FALSE	pp	4083 (pp) 12008	1
7598	0.25	pp	4083 (pp) 10065	FALSE	pp	4083 (pp) 10065	1
7599	0.25	pp	1931 (pp) 9982	FALSE	pp	1931 (pp) 9982	1
7600	0.25	pp	1931 (pp) 9934	FALSE	pp	1931 (pp) 9934	1
7601	0.25	pp	1931 (pp) 9626	FALSE	pp	1931 (pp) 9626	1
7602	0.25	pp	1931 (pp) 8734	FALSE	pp	1931 (pp) 8734	1
7603	0.25	pp	1931 (pp) 8432	FALSE	pp	1931 (pp) 8432	1
7604	0.25	pp	1931 (pp) 8090	FALSE	pp	1931 (pp) 8090	1
7605	0.25	pp	1931 (pp) 8038	FALSE	pp	1931 (pp) 8038	1
7606	0.25	pp	1931 (pp) 7945	FALSE	pp	1931 (pp) 7945	1
7607	0.25	pp	1931 (pp) 7588	FALSE	pp	1931 (pp) 7588	1
7608	0.25	pp	1931 (pp) 7258	FALSE	pp	1931 (pp) 7258	1
7609	0.25	pp	1931 (pp) 7052	FALSE	pp	1931 (pp) 7052	1
7610	0.25	pp	1931 (pp) 6845	FALSE	pp	1931 (pp) 6845	1
7611	0.25	pp	1931 (pp) 4083	FALSE	pp	1931 (pp) 4083	1
7612	0.25	pp	1931 (pp) 14919	FALSE	pp	1931 (pp) 14919	1
7613	0.25	pp	1931 (pp) 14174	FALSE	pp	1931 (pp) 14174	1
7614	0.25	pp	1931 (pp) 13732	FALSE	pp	1931 (pp) 13732	1
7615	0.25	pp	1931 (pp) 13580	FALSE	pp	1931 (pp) 13580	1
7616	0.25	pp	1931 (pp) 13508	FALSE	pp	1931 (pp) 13508	1
7617	0.25	pp	1931 (pp) 13171	FALSE	pp	1931 (pp) 13171	1
7618	0.25	pp	1931 (pp) 12280	FALSE	pp	1931 (pp) 12280	1
7619	0.25	pp	1931 (pp) 12008	FALSE	pp	1931 (pp) 12008	1
7620	0.25	pp	1931 (pp) 10065	FALSE	pp	1931 (pp) 10065	1
7621	0.25	pp	302 (pp) 700	FALSE	pp	302 (pp) 700	1
7622	0.25	pp	302 (pp) 5874	FALSE	pp	302 (pp) 5874	1
7623	0.25	pp	302 (pp) 2096	FALSE	pp	302 (pp) 2096	1
7624	0.25	pp	2356 (pp) 3132	FALSE	pp	2356 (pp) 3132	1
7625	0.25	pp	2096 (pp) 5874	FALSE	pp	2096 (pp) 5874	1
7626	0.25	pp	2096 (pp) 3132	FALSE	pp	2096 (pp) 3132	1
7627	0.25	pp	2096 (pp) 2356	FALSE	pp	2096 (pp) 2356	1
7628	0.25	pp	185 (pp) 3132	FALSE	pp	185 (pp) 3132	1
7629	0.25	pp	185 (pp) 2356	FALSE	pp	185 (pp) 2356	1
7630	0.25	pp	185 (pp) 2096	FALSE	pp	185 (pp) 2096	1
7631	0.25	pp	4359 (pp) 5994	FALSE	pp	4359 (pp) 5994	1
7632	0.25	pp	4218 (pp) 5994	FALSE	pp	4218 (pp) 5994	1
7633	0.25	pp	4218 (pp) 4359	FALSE	pp	4218 (pp) 4359	1
7634	0.25	pp	2800 (pp) 5994	FALSE	pp	2800 (pp) 5994	1
7635	0.25	pp	2800 (pp) 4359	FALSE	pp	2800 (pp) 4359	1
7636	0.25	pp	2800 (pp) 4218	FALSE	pp	2800 (pp) 4218	1
7637	0.25	pp	2800 (pp) 3684	FALSE	pp	2800 (pp) 3684	1
7638	0.25	pp	1610 (pp) 5994	FALSE	pp	1610 (pp) 5994	1
7639	0.25	pp	1610 (pp) 4359	FALSE	pp	1610 (pp) 4359	1
7640	0.25	pp	1610 (pp) 4218	FALSE	pp	1610 (pp) 4218	1
7641	0.25	pp	1610 (pp) 3684	FALSE	pp	1610 (pp) 3684	1
7642	0.25	pp	1610 (pp) 2800	FALSE	pp	1610 (pp) 2800	1
7643	0.25	pp	1507 (pp) 5994	FALSE	pp	1507 (pp) 5994	1
7644	0.25	pp	1507 (pp) 4359	FALSE	pp	1507 (pp) 4359	1
7645	0.25	pp	1507 (pp) 4218	FALSE	pp	1507 (pp) 4218	1
7646	0.25	pp	1507 (pp) 3684	FALSE	pp	1507 (pp) 3684	1
7647	0.25	pp	1507 (pp) 2800	FALSE	pp	1507 (pp) 2800	1
7648	0.25	pp	1507 (pp) 1610	FALSE	pp	1507 (pp) 1610	1
7649	0.25	pp	700 (pp) 8888	FALSE	pp	700 (pp) 8888	1
7650	0.25	pp	700 (pp) 789	FALSE	pp	700 (pp) 789	1
7651	0.25	pp	700 (pp) 7331	FALSE	pp	700 (pp) 7331	1
7652	0.25	pp	700 (pp) 6580	FALSE	pp	700 (pp) 6580	1
7653	0.25	pp	700 (pp) 5874	FALSE	pp	700 (pp) 5874	1
7654	0.25	pp	700 (pp) 3617	FALSE	pp	700 (pp) 3617	1
7655	0.25	pp	700 (pp) 3132	FALSE	pp	700 (pp) 3132	1
7656	0.25	pp	700 (pp) 3086	FALSE	pp	700 (pp) 3086	1
7657	0.25	pp	700 (pp) 2968	FALSE	pp	700 (pp) 2968	1
7658	0.25	pp	700 (pp) 2096	FALSE	pp	700 (pp) 2096	1
7659	0.25	pp	700 (pp) 1738	FALSE	pp	700 (pp) 1738	1
7660	0.25	pp	700 (pp) 1320	FALSE	pp	700 (pp) 1320	1
7661	0.25	pp	700 (pp) 1132	FALSE	pp	700 (pp) 1132	1
7662	0.25	pp	423 (pp) 8888	FALSE	pp	423 (pp) 8888	1
7663	0.25	pp	423 (pp) 7331	FALSE	pp	423 (pp) 7331	1
7664	0.25	pp	423 (pp) 700	FALSE	pp	423 (pp) 700	1
7665	0.25	pp	423 (pp) 6580	FALSE	pp	423 (pp) 6580	1
7666	0.25	pp	423 (pp) 3617	FALSE	pp	423 (pp) 3617	1
7667	0.25	pp	423 (pp) 3132	FALSE	pp	423 (pp) 3132	1
7668	0.25	pp	423 (pp) 3086	FALSE	pp	423 (pp) 3086	1
7669	0.25	pp	423 (pp) 1738	FALSE	pp	423 (pp) 1738	1
7670	0.25	pp	423 (pp) 1320	FALSE	pp	423 (pp) 1320	1
7671	0.25	pp	423 (pp) 1132	FALSE	pp	423 (pp) 1132	1
7672	0.25	pp	189 (pp) 8888	FALSE	pp	189 (pp) 8888	1
7673	0.25	pp	189 (pp) 7331	FALSE	pp	189 (pp) 7331	1
7674	0.25	pp	189 (pp) 700	FALSE	pp	189 (pp) 700	2
7675	0.25	pp	189 (pp) 6580	FALSE	pp	189 (pp) 6580	1
7676	0.25	pp	189 (pp) 5874	FALSE	pp	189 (pp) 5874	1
7677	0.25	pp	189 (pp) 423	FALSE	pp	189 (pp) 423	1
7678	0.25	pp	189 (pp) 3617	FALSE	pp	189 (pp) 3617	1
7679	0.25	pp	189 (pp) 3132	FALSE	pp	189 (pp) 3132	1
7680	0.25	pp	189 (pp) 3086	FALSE	pp	189 (pp) 3086	1
7681	0.25	pp	189 (pp) 302	FALSE	pp	189 (pp) 302	1
7682	0.25	pp	189 (pp) 2096	FALSE	pp	189 (pp) 2096	1
7683	0.25	pp	189 (pp) 1738	FALSE	pp	189 (pp) 1738	1
7684	0.25	pp	189 (pp) 1320	FALSE	pp	189 (pp) 1320	1
7685	0.25	pp	189 (pp) 1132	FALSE	pp	189 (pp) 1132	1
7686	0.25	pp	126 (pp) 8888	FALSE	pp	126 (pp) 8888	1
7687	0.25	pp	126 (pp) 7331	FALSE	pp	126 (pp) 7331	1
7688	0.25	pp	126 (pp) 700	FALSE	pp	126 (pp) 700	1
7689	0.25	pp	126 (pp) 6580	FALSE	pp	126 (pp) 6580	1
7690	0.25	pp	126 (pp) 423	FALSE	pp	126 (pp) 423	1
7691	0.25	pp	126 (pp) 3617	FALSE	pp	126 (pp) 3617	1
7692	0.25	pp	126 (pp) 3132	FALSE	pp	126 (pp) 3132	1
7693	0.25	pp	126 (pp) 3086	FALSE	pp	126 (pp) 3086	1
7694	0.25	pp	126 (pp) 189	FALSE	pp	126 (pp) 189	1
7695	0.25	pp	126 (pp) 1738	FALSE	pp	126 (pp) 1738	1
7696	0.25	pp	126 (pp) 1320	FALSE	pp	126 (pp) 1320	1
7697	0.25	pp	126 (pp) 1132	FALSE	pp	126 (pp) 1132	1
7698	0.25	pp	13473 (pp) 14964	FALSE	pp	13473 (pp) 14964	1
7699	0.25	pp	12403 (pp) 14964	FALSE	pp	12403 (pp) 14964	1
7700	0.25	pp	12403 (pp) 13473	FALSE	pp	12403 (pp) 13473	1
7701	0.25	pp	11875 (pp) 14964	FALSE	pp	11875 (pp) 14964	1
7702	0.25	pp	11875 (pp) 13473	FALSE	pp	11875 (pp) 13473	1
7703	0.25	pp	11875 (pp) 12403	FALSE	pp	11875 (pp) 12403	1
7704	0.25	pp	13936 (pp) 14977	FALSE	pp	13936 (pp) 14977	1
7705	0.25	pp	13936 (pp) 14919	FALSE	pp	13936 (pp) 14919	2
7706	0.25	pp	11675 (pp) 13936	FALSE	pp	11675 (pp) 13936	1
7707	0.25	pp	11675 (pp) 12759	FALSE	pp	11675 (pp) 12759	1
7708	0.25	pp	11675 (pp) 12626	FALSE	pp	11675 (pp) 12626	1
7709	0.25	pp	6096 (pp) 8888	FALSE	pp	6096 (pp) 8888	1
7710	0.25	pp	6096 (pp) 12461	FALSE	pp	6096 (pp) 12461	1
7711	0.25	pp	3981 (pp) 8888	FALSE	pp	3981 (pp) 8888	1
7712	0.25	pp	3981 (pp) 6096	FALSE	pp	3981 (pp) 6096	1
7713	0.25	pp	3981 (pp) 12461	FALSE	pp	3981 (pp) 12461	1
7714	0.25	pp	3878 (pp) 8888	FALSE	pp	3878 (pp) 8888	1
7715	0.25	pp	3878 (pp) 6096	FALSE	pp	3878 (pp) 6096	1
7716	0.25	pp	3878 (pp) 3981	FALSE	pp	3878 (pp) 3981	1
7717	0.25	pp	3878 (pp) 12461	FALSE	pp	3878 (pp) 12461	1
7718	0.25	pp	3684 (pp) 9264	FALSE	pp	3684 (pp) 9264	1
7719	0.25	pp	3684 (pp) 8888	FALSE	pp	3684 (pp) 8888	1
7720	0.25	pp	3684 (pp) 8841	FALSE	pp	3684 (pp) 8841	1
7721	0.25	pp	3684 (pp) 6176	FALSE	pp	3684 (pp) 6176	1
7722	0.25	pp	3684 (pp) 6096	FALSE	pp	3684 (pp) 6096	1
7723	0.25	pp	3684 (pp) 6045	FALSE	pp	3684 (pp) 6045	1
7724	0.25	pp	3684 (pp) 5994	FALSE	pp	3684 (pp) 5994	1
7725	0.25	pp	3684 (pp) 4819	FALSE	pp	3684 (pp) 4819	1
7726	0.25	pp	3684 (pp) 4359	FALSE	pp	3684 (pp) 4359	1
7727	0.25	pp	3684 (pp) 4218	FALSE	pp	3684 (pp) 4218	1
7728	0.25	pp	3684 (pp) 3981	FALSE	pp	3684 (pp) 3981	1
7729	0.25	pp	3684 (pp) 3878	FALSE	pp	3684 (pp) 3878	1
7730	0.25	pp	3684 (pp) 12461	FALSE	pp	3684 (pp) 12461	1
7731	0.25	pp	2835 (pp) 8888	FALSE	pp	2835 (pp) 8888	1
7732	0.25	pp	2835 (pp) 6096	FALSE	pp	2835 (pp) 6096	1
7733	0.25	pp	2835 (pp) 3981	FALSE	pp	2835 (pp) 3981	1
7734	0.25	pp	2835 (pp) 3878	FALSE	pp	2835 (pp) 3878	1
7735	0.25	pp	2835 (pp) 3684	FALSE	pp	2835 (pp) 3684	1
7736	0.25	pp	2835 (pp) 12461	FALSE	pp	2835 (pp) 12461	1
7737	0.25	pp	2698 (pp) 8888	FALSE	pp	2698 (pp) 8888	1
7738	0.25	pp	2698 (pp) 6096	FALSE	pp	2698 (pp) 6096	1
7739	0.25	pp	2698 (pp) 3981	FALSE	pp	2698 (pp) 3981	1
7740	0.25	pp	2698 (pp) 3878	FALSE	pp	2698 (pp) 3878	1
7741	0.25	pp	2698 (pp) 3684	FALSE	pp	2698 (pp) 3684	1
7742	0.25	pp	2698 (pp) 2835	FALSE	pp	2698 (pp) 2835	1
7743	0.25	pp	2698 (pp) 12461	FALSE	pp	2698 (pp) 12461	1
7744	0.25	pp	2341 (pp) 8888	FALSE	pp	2341 (pp) 8888	1
7745	0.25	pp	2341 (pp) 6096	FALSE	pp	2341 (pp) 6096	1
7746	0.25	pp	2341 (pp) 3981	FALSE	pp	2341 (pp) 3981	1
7747	0.25	pp	2341 (pp) 3878	FALSE	pp	2341 (pp) 3878	1
7748	0.25	pp	2341 (pp) 3684	FALSE	pp	2341 (pp) 3684	1
7749	0.25	pp	2341 (pp) 2835	FALSE	pp	2341 (pp) 2835	1
7750	0.25	pp	2341 (pp) 2698	FALSE	pp	2341 (pp) 2698	1
7751	0.25	pp	2341 (pp) 12461	FALSE	pp	2341 (pp) 12461	1
7752	0.25	pp	2166 (pp) 8888	FALSE	pp	2166 (pp) 8888	1
7753	0.25	pp	2166 (pp) 6096	FALSE	pp	2166 (pp) 6096	1
7754	0.25	pp	2166 (pp) 3981	FALSE	pp	2166 (pp) 3981	1
7755	0.25	pp	2166 (pp) 3878	FALSE	pp	2166 (pp) 3878	1
7756	0.25	pp	2166 (pp) 3684	FALSE	pp	2166 (pp) 3684	1
7757	0.25	pp	2166 (pp) 2835	FALSE	pp	2166 (pp) 2835	1
7758	0.25	pp	2166 (pp) 2698	FALSE	pp	2166 (pp) 2698	1
7759	0.25	pp	2166 (pp) 2341	FALSE	pp	2166 (pp) 2341	1
7760	0.25	pp	2166 (pp) 12461	FALSE	pp	2166 (pp) 12461	1
7761	0.25	pp	1149 (pp) 8888	FALSE	pp	1149 (pp) 8888	1
7762	0.25	pp	1149 (pp) 6096	FALSE	pp	1149 (pp) 6096	1
7763	0.25	pp	1149 (pp) 3981	FALSE	pp	1149 (pp) 3981	1
7764	0.25	pp	1149 (pp) 3878	FALSE	pp	1149 (pp) 3878	1
7765	0.25	pp	1149 (pp) 3684	FALSE	pp	1149 (pp) 3684	1
7766	0.25	pp	1149 (pp) 2835	FALSE	pp	1149 (pp) 2835	1
7767	0.25	pp	1149 (pp) 2698	FALSE	pp	1149 (pp) 2698	1
7768	0.25	pp	1149 (pp) 2341	FALSE	pp	1149 (pp) 2341	1
7769	0.25	pp	1149 (pp) 2166	FALSE	pp	1149 (pp) 2166	1
7770	0.25	pp	1149 (pp) 12461	FALSE	pp	1149 (pp) 12461	1
7771	0.25	pp	13873 (pp) 14198	FALSE	pp	13873 (pp) 14198	1
7772	0.25	pp	13772 (pp) 14198	FALSE	pp	13772 (pp) 14198	1
7773	0.25	pp	13772 (pp) 13873	FALSE	pp	13772 (pp) 13873	1
7774	0.25	pp	8888 (pp) 12461	FALSE	pp	8888 (pp) 12461	1
7775	0.25	pp	7331 (pp) 8888	FALSE	pp	7331 (pp) 8888	1
7776	0.25	pp	6580 (pp) 8888	FALSE	pp	6580 (pp) 8888	1
7777	0.25	pp	6580 (pp) 7331	FALSE	pp	6580 (pp) 7331	1
7778	0.25	pp	3617 (pp) 8888	FALSE	pp	3617 (pp) 8888	1
7779	0.25	pp	3617 (pp) 7331	FALSE	pp	3617 (pp) 7331	1
7780	0.25	pp	3617 (pp) 6580	FALSE	pp	3617 (pp) 6580	1
7781	0.25	pp	3132 (pp) 8888	FALSE	pp	3132 (pp) 8888	1
7782	0.25	pp	3132 (pp) 7331	FALSE	pp	3132 (pp) 7331	1
7783	0.25	pp	3132 (pp) 6580	FALSE	pp	3132 (pp) 6580	1
7784	0.25	pp	3132 (pp) 3617	FALSE	pp	3132 (pp) 3617	1
7785	0.25	pp	3086 (pp) 8888	FALSE	pp	3086 (pp) 8888	1
7786	0.25	pp	3086 (pp) 7331	FALSE	pp	3086 (pp) 7331	1
7787	0.25	pp	3086 (pp) 6580	FALSE	pp	3086 (pp) 6580	1
7788	0.25	pp	3086 (pp) 3617	FALSE	pp	3086 (pp) 3617	1
7789	0.25	pp	3086 (pp) 3132	FALSE	pp	3086 (pp) 3132	1
7790	0.25	pp	1738 (pp) 8888	FALSE	pp	1738 (pp) 8888	1
7791	0.25	pp	1738 (pp) 7331	FALSE	pp	1738 (pp) 7331	1
7792	0.25	pp	1738 (pp) 6580	FALSE	pp	1738 (pp) 6580	1
7793	0.25	pp	1738 (pp) 3617	FALSE	pp	1738 (pp) 3617	1
7794	0.25	pp	1738 (pp) 3132	FALSE	pp	1738 (pp) 3132	1
7795	0.25	pp	1738 (pp) 3086	FALSE	pp	1738 (pp) 3086	1
7796	0.25	pp	1320 (pp) 8888	FALSE	pp	1320 (pp) 8888	1
7797	0.25	pp	1320 (pp) 7331	FALSE	pp	1320 (pp) 7331	1
7798	0.25	pp	1320 (pp) 6580	FALSE	pp	1320 (pp) 6580	1
7799	0.25	pp	1320 (pp) 3617	FALSE	pp	1320 (pp) 3617	1
7800	0.25	pp	1320 (pp) 3132	FALSE	pp	1320 (pp) 3132	1
7801	0.25	pp	1320 (pp) 3086	FALSE	pp	1320 (pp) 3086	1
7802	0.25	pp	1320 (pp) 1738	FALSE	pp	1320 (pp) 1738	1
7803	0.25	pp	1132 (pp) 8888	FALSE	pp	1132 (pp) 8888	1
7804	0.25	pp	1132 (pp) 7331	FALSE	pp	1132 (pp) 7331	1
7805	0.25	pp	1132 (pp) 6580	FALSE	pp	1132 (pp) 6580	1
7806	0.25	pp	1132 (pp) 3617	FALSE	pp	1132 (pp) 3617	1
7807	0.25	pp	1132 (pp) 3132	FALSE	pp	1132 (pp) 3132	1
7808	0.25	pp	1132 (pp) 3086	FALSE	pp	1132 (pp) 3086	1
7809	0.25	pp	1132 (pp) 1738	FALSE	pp	1132 (pp) 1738	1
7810	0.25	pp	1132 (pp) 1320	FALSE	pp	1132 (pp) 1320	1
7811	0.25	pp	11880 (pp) 14198	FALSE	pp	11880 (pp) 14198	1
7812	0.25	pp	11880 (pp) 13873	FALSE	pp	11880 (pp) 13873	1
7813	0.25	pp	11880 (pp) 13772	FALSE	pp	11880 (pp) 13772	1
7814	0.25	pp	11880 (pp) 13312	FALSE	pp	11880 (pp) 13312	2
7815	0.25	pp	11880 (pp) 13073	FALSE	pp	11880 (pp) 13073	1
7816	0.25	pp	11880 (pp) 12759	FALSE	pp	11880 (pp) 12759	1
7817	0.25	pp	11880 (pp) 12626	FALSE	pp	11880 (pp) 12626	1
7818	0.25	pp	11821 (pp) 14198	FALSE	pp	11821 (pp) 14198	1
7819	0.25	pp	11821 (pp) 13873	FALSE	pp	11821 (pp) 13873	1
7820	0.25	pp	11821 (pp) 13772	FALSE	pp	11821 (pp) 13772	1
7821	0.25	pp	11821 (pp) 13312	FALSE	pp	11821 (pp) 13312	2
7822	0.25	pp	11821 (pp) 13073	FALSE	pp	11821 (pp) 13073	1
7823	0.25	pp	11821 (pp) 12759	FALSE	pp	11821 (pp) 12759	1
7824	0.25	pp	11821 (pp) 12626	FALSE	pp	11821 (pp) 12626	1
7825	0.25	pp	11821 (pp) 11880	FALSE	pp	11821 (pp) 11880	2
7826	0.25	pp	10574 (pp) 13312	FALSE	pp	10574 (pp) 13312	1
7827	0.25	pp	10574 (pp) 12759	FALSE	pp	10574 (pp) 12759	1
7828	0.25	pp	10574 (pp) 11880	FALSE	pp	10574 (pp) 11880	1
7829	0.25	pp	10574 (pp) 11821	FALSE	pp	10574 (pp) 11821	1
7830	0.25	pp	11377 (pp) 13312	FALSE	pp	11377 (pp) 13312	1
7831	0.25	pp	11377 (pp) 12626	FALSE	pp	11377 (pp) 12626	1
7832	0.25	pp	11055 (pp) 13312	FALSE	pp	11055 (pp) 13312	1
7833	0.25	pp	11055 (pp) 12626	FALSE	pp	11055 (pp) 12626	1
7834	0.25	pp	11055 (pp) 11377	FALSE	pp	11055 (pp) 11377	1
7835	0.25	pp	11055 (pp) 11371	FALSE	pp	11055 (pp) 11371	1
7836	0.25	pp	10489 (pp) 13312	FALSE	pp	10489 (pp) 13312	1
7837	0.25	pp	10489 (pp) 12626	FALSE	pp	10489 (pp) 12626	1
7838	0.25	pp	10489 (pp) 11377	FALSE	pp	10489 (pp) 11377	1
7839	0.25	pp	10489 (pp) 11371	FALSE	pp	10489 (pp) 11371	1
7840	0.25	pp	10489 (pp) 11055	FALSE	pp	10489 (pp) 11055	1
7841	0.25	pp	13911 (pp) 14837	FALSE	pp	13911 (pp) 14837	1
7842	0.25	pp	13911 (pp) 14198	FALSE	pp	13911 (pp) 14198	1
7843	0.25	pp	13073 (pp) 14837	FALSE	pp	13073 (pp) 14837	1
7844	0.25	pp	13073 (pp) 14198	FALSE	pp	13073 (pp) 14198	2
7845	0.25	pp	13073 (pp) 13911	FALSE	pp	13073 (pp) 13911	2
7846	0.25	pp	13073 (pp) 13873	FALSE	pp	13073 (pp) 13873	1
7847	0.25	pp	13073 (pp) 13772	FALSE	pp	13073 (pp) 13772	1
7848	0.25	pp	13073 (pp) 13312	FALSE	pp	13073 (pp) 13312	1
7849	0.25	pp	11371 (pp) 14837	FALSE	pp	11371 (pp) 14837	1
7850	0.25	pp	11371 (pp) 14198	FALSE	pp	11371 (pp) 14198	2
7851	0.25	pp	11371 (pp) 13873	FALSE	pp	11371 (pp) 13873	1
7852	0.25	pp	11371 (pp) 13772	FALSE	pp	11371 (pp) 13772	1
7853	0.25	pp	11371 (pp) 13642	FALSE	pp	11371 (pp) 13642	1
7854	0.25	pp	11371 (pp) 13312	FALSE	pp	11371 (pp) 13312	3
7855	0.25	pp	11371 (pp) 13073	FALSE	pp	11371 (pp) 13073	1
7856	0.25	pp	11371 (pp) 12759	FALSE	pp	11371 (pp) 12759	1
7857	0.25	pp	11371 (pp) 12626	FALSE	pp	11371 (pp) 12626	3
7858	0.25	pp	11371 (pp) 11880	FALSE	pp	11371 (pp) 11880	1
7859	0.25	pp	11371 (pp) 11821	FALSE	pp	11371 (pp) 11821	1
7860	0.25	pp	11371 (pp) 11377	FALSE	pp	11371 (pp) 11377	1
7861	0.25	pp	10369 (pp) 14837	FALSE	pp	10369 (pp) 14837	1
7862	0.25	pp	10369 (pp) 14198	FALSE	pp	10369 (pp) 14198	1
7863	0.25	pp	10369 (pp) 13642	FALSE	pp	10369 (pp) 13642	1
7864	0.25	pp	10369 (pp) 13312	FALSE	pp	10369 (pp) 13312	1
7865	0.25	pp	10369 (pp) 12759	FALSE	pp	10369 (pp) 12759	1
7866	0.25	pp	10369 (pp) 12626	FALSE	pp	10369 (pp) 12626	1
7867	0.25	pp	10369 (pp) 11371	FALSE	pp	10369 (pp) 11371	1
7868	0.25	pp	10369 (pp) 11341	FALSE	pp	10369 (pp) 11341	1
7869	0.25	pp	10369 (pp) 11170	FALSE	pp	10369 (pp) 11170	1
7870	0.25	pp	10369 (pp) 10690	FALSE	pp	10369 (pp) 10690	1
7871	0.25	pp	10369 (pp) 10465	FALSE	pp	10369 (pp) 10465	1
7872	0.25	pp	12102 (pp) 13887	FALSE	pp	12102 (pp) 13887	1
7873	0.25	pp	10213 (pp) 13887	FALSE	pp	10213 (pp) 13887	1
7874	0.25	pp	10213 (pp) 12102	FALSE	pp	10213 (pp) 12102	1
7875	0.25	pp	14823 (pp) 14964	FALSE	pp	14823 (pp) 14964	1
7876	0.25	pp	13649 (pp) 14964	FALSE	pp	13649 (pp) 14964	1
7877	0.25	pp	13649 (pp) 14823	FALSE	pp	13649 (pp) 14823	1
7878	0.25	pp	13150 (pp) 14964	FALSE	pp	13150 (pp) 14964	1
7879	0.25	pp	13150 (pp) 14823	FALSE	pp	13150 (pp) 14823	1
7880	0.25	pp	13150 (pp) 13649	FALSE	pp	13150 (pp) 13649	1
7881	0.25	pp	13150 (pp) 13642	FALSE	pp	13150 (pp) 13642	1
7882	0.25	pp	12612 (pp) 14964	FALSE	pp	12612 (pp) 14964	1
7883	0.25	pp	12612 (pp) 14823	FALSE	pp	12612 (pp) 14823	1
7884	0.25	pp	12612 (pp) 13649	FALSE	pp	12612 (pp) 13649	1
7885	0.25	pp	12612 (pp) 13642	FALSE	pp	12612 (pp) 13642	1
7886	0.25	pp	12612 (pp) 13150	FALSE	pp	12612 (pp) 13150	1
7887	0.25	pp	12446 (pp) 14964	FALSE	pp	12446 (pp) 14964	1
7888	0.25	pp	12446 (pp) 14823	FALSE	pp	12446 (pp) 14823	1
7889	0.25	pp	12446 (pp) 13649	FALSE	pp	12446 (pp) 13649	1
7890	0.25	pp	12446 (pp) 13642	FALSE	pp	12446 (pp) 13642	1
7891	0.25	pp	12446 (pp) 13150	FALSE	pp	12446 (pp) 13150	1
7892	0.25	pp	12446 (pp) 12612	FALSE	pp	12446 (pp) 12612	1
7893	0.25	pp	14919 (pp) 14977	FALSE	pp	14919 (pp) 14977	1
7894	0.25	pp	14174 (pp) 14919	FALSE	pp	14174 (pp) 14919	1
7895	0.25	pp	13732 (pp) 14919	FALSE	pp	13732 (pp) 14919	1
7896	0.25	pp	13732 (pp) 14174	FALSE	pp	13732 (pp) 14174	1
7897	0.25	pp	13580 (pp) 14919	FALSE	pp	13580 (pp) 14919	2
7898	0.25	pp	13580 (pp) 14174	FALSE	pp	13580 (pp) 14174	1
7899	0.25	pp	13580 (pp) 13936	FALSE	pp	13580 (pp) 13936	1
7900	0.25	pp	13580 (pp) 13732	FALSE	pp	13580 (pp) 13732	1
7901	0.25	pp	13508 (pp) 14919	FALSE	pp	13508 (pp) 14919	1
7902	0.25	pp	13508 (pp) 14174	FALSE	pp	13508 (pp) 14174	1
7903	0.25	pp	13508 (pp) 13732	FALSE	pp	13508 (pp) 13732	1
7904	0.25	pp	13508 (pp) 13580	FALSE	pp	13508 (pp) 13580	1
7905	0.25	pp	13171 (pp) 14919	FALSE	pp	13171 (pp) 14919	1
7906	0.25	pp	13171 (pp) 14174	FALSE	pp	13171 (pp) 14174	1
7907	0.25	pp	13171 (pp) 13732	FALSE	pp	13171 (pp) 13732	1
7908	0.25	pp	13171 (pp) 13580	FALSE	pp	13171 (pp) 13580	1
7909	0.25	pp	13171 (pp) 13508	FALSE	pp	13171 (pp) 13508	1
7910	0.25	pp	12280 (pp) 14919	FALSE	pp	12280 (pp) 14919	1
7911	0.25	pp	12280 (pp) 14174	FALSE	pp	12280 (pp) 14174	1
7912	0.25	pp	12280 (pp) 13732	FALSE	pp	12280 (pp) 13732	1
7913	0.25	pp	12280 (pp) 13580	FALSE	pp	12280 (pp) 13580	1
7914	0.25	pp	12280 (pp) 13508	FALSE	pp	12280 (pp) 13508	1
7915	0.25	pp	12280 (pp) 13171	FALSE	pp	12280 (pp) 13171	1
7916	0.25	pp	12008 (pp) 14919	FALSE	pp	12008 (pp) 14919	1
7917	0.25	pp	12008 (pp) 14174	FALSE	pp	12008 (pp) 14174	1
7918	0.25	pp	12008 (pp) 13732	FALSE	pp	12008 (pp) 13732	1
7919	0.25	pp	12008 (pp) 13580	FALSE	pp	12008 (pp) 13580	1
7920	0.25	pp	12008 (pp) 13508	FALSE	pp	12008 (pp) 13508	1
7921	0.25	pp	12008 (pp) 13171	FALSE	pp	12008 (pp) 13171	1
7922	0.25	pp	12008 (pp) 12280	FALSE	pp	12008 (pp) 12280	1
7923	0.25	pp	10065 (pp) 14919	FALSE	pp	10065 (pp) 14919	1
7924	0.25	pp	10065 (pp) 14174	FALSE	pp	10065 (pp) 14174	1
7925	0.25	pp	10065 (pp) 13732	FALSE	pp	10065 (pp) 13732	1
7926	0.25	pp	10065 (pp) 13580	FALSE	pp	10065 (pp) 13580	1
7927	0.25	pp	10065 (pp) 13508	FALSE	pp	10065 (pp) 13508	1
7928	0.25	pp	10065 (pp) 13171	FALSE	pp	10065 (pp) 13171	1
7929	0.25	pp	10065 (pp) 12280	FALSE	pp	10065 (pp) 12280	1
7930	0.25	pp	10065 (pp) 12008	FALSE	pp	10065 (pp) 12008	1
7931	0.25	pp	14198 (pp) 14837	FALSE	pp	14198 (pp) 14837	3
7932	0.25	pp	13642 (pp) 14964	FALSE	pp	13642 (pp) 14964	1
7933	0.25	pp	13642 (pp) 14837	FALSE	pp	13642 (pp) 14837	2
7934	0.25	pp	13642 (pp) 14823	FALSE	pp	13642 (pp) 14823	1
7935	0.25	pp	13642 (pp) 14198	FALSE	pp	13642 (pp) 14198	2
7936	0.25	pp	13642 (pp) 13649	FALSE	pp	13642 (pp) 13649	1
7937	0.25	pp	13312 (pp) 14837	FALSE	pp	13312 (pp) 14837	3
7938	0.25	pp	13312 (pp) 14198	FALSE	pp	13312 (pp) 14198	4
7939	0.25	pp	13312 (pp) 13873	FALSE	pp	13312 (pp) 13873	1
7940	0.25	pp	13312 (pp) 13772	FALSE	pp	13312 (pp) 13772	1
7941	0.25	pp	13312 (pp) 13642	FALSE	pp	13312 (pp) 13642	2
7942	0.25	pp	12759 (pp) 14837	FALSE	pp	12759 (pp) 14837	4
7943	0.25	pp	12759 (pp) 14198	FALSE	pp	12759 (pp) 14198	3
7944	0.25	pp	12759 (pp) 13936	FALSE	pp	12759 (pp) 13936	1
7945	0.25	pp	12759 (pp) 13911	FALSE	pp	12759 (pp) 13911	1
7946	0.25	pp	12759 (pp) 13642	FALSE	pp	12759 (pp) 13642	1
7947	0.25	pp	12759 (pp) 13312	FALSE	pp	12759 (pp) 13312	4
7948	0.25	pp	12759 (pp) 13073	FALSE	pp	12759 (pp) 13073	1
7949	0.25	pp	12626 (pp) 14837	FALSE	pp	12626 (pp) 14837	2
7950	0.25	pp	12626 (pp) 14198	FALSE	pp	12626 (pp) 14198	3
7951	0.25	pp	12626 (pp) 13936	FALSE	pp	12626 (pp) 13936	2
7952	0.25	pp	12626 (pp) 13873	FALSE	pp	12626 (pp) 13873	1
7953	0.25	pp	12626 (pp) 13772	FALSE	pp	12626 (pp) 13772	1
7954	0.25	pp	12626 (pp) 13642	FALSE	pp	12626 (pp) 13642	2
7955	0.25	pp	12626 (pp) 13312	FALSE	pp	12626 (pp) 13312	4
7956	0.25	pp	12626 (pp) 13073	FALSE	pp	12626 (pp) 13073	1
7957	0.25	pp	12626 (pp) 12759	FALSE	pp	12626 (pp) 12759	2
7958	0.25	pp	12461 (pp) 14837	FALSE	pp	12461 (pp) 14837	1
7959	0.25	pp	12461 (pp) 12759	FALSE	pp	12461 (pp) 12759	1
7960	0.25	pp	11341 (pp) 14837	FALSE	pp	11341 (pp) 14837	3
7961	0.25	pp	11341 (pp) 14198	FALSE	pp	11341 (pp) 14198	5
7962	0.25	pp	11341 (pp) 13911	FALSE	pp	11341 (pp) 13911	1
7963	0.25	pp	11341 (pp) 13873	FALSE	pp	11341 (pp) 13873	1
7964	0.25	pp	11341 (pp) 13772	FALSE	pp	11341 (pp) 13772	1
7965	0.25	pp	11341 (pp) 13642	FALSE	pp	11341 (pp) 13642	2
7966	0.25	pp	11341 (pp) 13312	FALSE	pp	11341 (pp) 13312	4
7967	0.25	pp	11341 (pp) 13073	FALSE	pp	11341 (pp) 13073	2
7968	0.25	pp	11341 (pp) 12759	FALSE	pp	11341 (pp) 12759	3
7969	0.25	pp	11341 (pp) 12626	FALSE	pp	11341 (pp) 12626	3
7970	0.25	pp	11341 (pp) 11880	FALSE	pp	11341 (pp) 11880	1
7971	0.25	pp	11341 (pp) 11821	FALSE	pp	11341 (pp) 11821	1
7972	0.25	pp	11341 (pp) 11371	FALSE	pp	11341 (pp) 11371	2
7973	0.25	pp	11170 (pp) 14837	FALSE	pp	11170 (pp) 14837	5
7974	0.25	pp	11170 (pp) 14198	FALSE	pp	11170 (pp) 14198	4
7975	0.25	pp	11170 (pp) 13911	FALSE	pp	11170 (pp) 13911	1
7976	0.25	pp	11170 (pp) 13642	FALSE	pp	11170 (pp) 13642	2
7977	0.25	pp	11170 (pp) 13312	FALSE	pp	11170 (pp) 13312	4
7978	0.25	pp	11170 (pp) 13073	FALSE	pp	11170 (pp) 13073	1
7979	0.25	pp	11170 (pp) 12759	FALSE	pp	11170 (pp) 12759	5
7980	0.25	pp	11170 (pp) 12626	FALSE	pp	11170 (pp) 12626	2
7981	0.25	pp	11170 (pp) 12461	FALSE	pp	11170 (pp) 12461	1
7982	0.25	pp	11170 (pp) 11371	FALSE	pp	11170 (pp) 11371	1
7983	0.25	pp	11170 (pp) 11341	FALSE	pp	11170 (pp) 11341	4
7984	0.25	pp	10690 (pp) 14837	FALSE	pp	10690 (pp) 14837	4
7985	0.25	pp	10690 (pp) 14198	FALSE	pp	10690 (pp) 14198	2
7986	0.25	pp	10690 (pp) 13642	FALSE	pp	10690 (pp) 13642	2
7987	0.25	pp	10690 (pp) 13312	FALSE	pp	10690 (pp) 13312	3
7988	0.25	pp	10690 (pp) 12759	FALSE	pp	10690 (pp) 12759	3
7989	0.25	pp	10690 (pp) 12626	FALSE	pp	10690 (pp) 12626	2
7990	0.25	pp	10690 (pp) 12461	FALSE	pp	10690 (pp) 12461	1
7991	0.25	pp	10690 (pp) 11371	FALSE	pp	10690 (pp) 11371	1
7992	0.25	pp	10690 (pp) 11341	FALSE	pp	10690 (pp) 11341	2
7993	0.25	pp	10690 (pp) 11170	FALSE	pp	10690 (pp) 11170	4
7994	0.25	pp	10465 (pp) 14837	FALSE	pp	10465 (pp) 14837	5
7995	0.25	pp	10465 (pp) 14198	FALSE	pp	10465 (pp) 14198	4
7996	0.25	pp	10465 (pp) 13911	FALSE	pp	10465 (pp) 13911	1
7997	0.25	pp	10465 (pp) 13642	FALSE	pp	10465 (pp) 13642	2
7998	0.25	pp	10465 (pp) 13312	FALSE	pp	10465 (pp) 13312	4
7999	0.25	pp	10465 (pp) 13073	FALSE	pp	10465 (pp) 13073	1
8000	0.25	pp	10465 (pp) 12759	FALSE	pp	10465 (pp) 12759	5
8001	0.25	pp	10465 (pp) 12626	FALSE	pp	10465 (pp) 12626	2
8002	0.25	pp	10465 (pp) 12461	FALSE	pp	10465 (pp) 12461	1
8003	0.25	pp	10465 (pp) 11371	FALSE	pp	10465 (pp) 11371	1
8004	0.25	pp	10465 (pp) 11341	FALSE	pp	10465 (pp) 11341	4
8005	0.25	pp	10465 (pp) 11170	FALSE	pp	10465 (pp) 11170	6
8006	0.25	pp	10465 (pp) 10690	FALSE	pp	10465 (pp) 10690	4
8007	0.25	pp	10142 (pp) 14964	FALSE	pp	10142 (pp) 14964	1
8008	0.25	pp	10142 (pp) 14837	FALSE	pp	10142 (pp) 14837	1
8009	0.25	pp	10142 (pp) 14823	FALSE	pp	10142 (pp) 14823	1
8010	0.25	pp	10142 (pp) 14198	FALSE	pp	10142 (pp) 14198	2
8011	0.25	pp	10142 (pp) 13649	FALSE	pp	10142 (pp) 13649	1
8012	0.25	pp	10142 (pp) 13642	FALSE	pp	10142 (pp) 13642	2
8013	0.25	pp	10142 (pp) 13312	FALSE	pp	10142 (pp) 13312	2
8014	0.25	pp	10142 (pp) 13150	FALSE	pp	10142 (pp) 13150	1
8015	0.25	pp	10142 (pp) 12759	FALSE	pp	10142 (pp) 12759	1
8016	0.25	pp	10142 (pp) 12626	FALSE	pp	10142 (pp) 12626	1
8017	0.25	pp	10142 (pp) 12612	FALSE	pp	10142 (pp) 12612	1
8018	0.25	pp	10142 (pp) 12446	FALSE	pp	10142 (pp) 12446	1
8019	0.25	pp	10142 (pp) 11341	FALSE	pp	10142 (pp) 11341	2
8020	0.25	pp	10142 (pp) 11170	FALSE	pp	10142 (pp) 11170	2
8021	0.25	pp	10142 (pp) 10690	FALSE	pp	10142 (pp) 10690	1
8022	0.25	pp	10142 (pp) 10465	FALSE	pp	10142 (pp) 10465	2
8023	0.25	pp	10029 (pp) 14837	FALSE	pp	10029 (pp) 14837	3
8024	0.25	pp	10029 (pp) 14198	FALSE	pp	10029 (pp) 14198	1
8025	0.25	pp	10029 (pp) 13642	FALSE	pp	10029 (pp) 13642	1
8026	0.25	pp	10029 (pp) 13312	FALSE	pp	10029 (pp) 13312	2
8027	0.25	pp	10029 (pp) 12759	FALSE	pp	10029 (pp) 12759	2
8028	0.25	pp	10029 (pp) 12626	FALSE	pp	10029 (pp) 12626	1
8029	0.25	pp	10029 (pp) 12461	FALSE	pp	10029 (pp) 12461	1
8030	0.25	pp	10029 (pp) 11341	FALSE	pp	10029 (pp) 11341	1
8031	0.25	pp	10029 (pp) 11170	FALSE	pp	10029 (pp) 11170	3
8032	0.25	pp	10029 (pp) 10690	FALSE	pp	10029 (pp) 10690	3
8033	0.25	pp	10029 (pp) 10465	FALSE	pp	10029 (pp) 10465	3
8034	0.25	pp	10029 (pp) 10142	FALSE	pp	10029 (pp) 10142	1

## Sheet: Nodule
SUID	activityRatio	interaction	name	selected	shared interaction	shared name	Weight
8350	0.25	pp	851 (pp) 9994	FALSE	pp	851 (pp) 9994	1
8351	0.25	pp	851 (pp) 8342	FALSE	pp	851 (pp) 8342	1
8352	0.25	pp	851 (pp) 7798	FALSE	pp	851 (pp) 7798	1
8353	0.25	pp	851 (pp) 6435	FALSE	pp	851 (pp) 6435	1
8354	0.25	pp	851 (pp) 5793	FALSE	pp	851 (pp) 5793	1
8355	0.25	pp	851 (pp) 5766	FALSE	pp	851 (pp) 5766	1
8356	0.25	pp	851 (pp) 5525	FALSE	pp	851 (pp) 5525	1
8357	0.25	pp	851 (pp) 1504	FALSE	pp	851 (pp) 1504	1
8358	0.25	pp	851 (pp) 12198	FALSE	pp	851 (pp) 12198	1
8359	0.25	pp	851 (pp) 11282	FALSE	pp	851 (pp) 11282	1
8360	0.25	pp	851 (pp) 10726	FALSE	pp	851 (pp) 10726	1
8361	0.25	pp	851 (pp) 10517	FALSE	pp	851 (pp) 10517	1
8362	0.25	pp	802 (pp) 9831	FALSE	pp	802 (pp) 9831	1
8363	0.25	pp	802 (pp) 7722	FALSE	pp	802 (pp) 7722	1
8364	0.25	pp	802 (pp) 7267	FALSE	pp	802 (pp) 7267	1
8365	0.25	pp	802 (pp) 6922	FALSE	pp	802 (pp) 6922	1
8366	0.25	pp	802 (pp) 6916	FALSE	pp	802 (pp) 6916	1
8367	0.25	pp	802 (pp) 5766	FALSE	pp	802 (pp) 5766	1
8368	0.25	pp	802 (pp) 5525	FALSE	pp	802 (pp) 5525	1
8369	0.25	pp	802 (pp) 4644	FALSE	pp	802 (pp) 4644	1
8370	0.25	pp	802 (pp) 3006	FALSE	pp	802 (pp) 3006	1
8371	0.25	pp	802 (pp) 2999	FALSE	pp	802 (pp) 2999	1
8372	0.25	pp	802 (pp) 2608	FALSE	pp	802 (pp) 2608	1
8373	0.25	pp	802 (pp) 2150	FALSE	pp	802 (pp) 2150	1
8374	0.25	pp	802 (pp) 1343	FALSE	pp	802 (pp) 1343	1
8375	0.25	pp	802 (pp) 1300	FALSE	pp	802 (pp) 1300	1
8376	0.25	pp	802 (pp) 12683	FALSE	pp	802 (pp) 12683	1
8377	0.25	pp	802 (pp) 12057	FALSE	pp	802 (pp) 12057	1
8378	0.25	pp	802 (pp) 10726	FALSE	pp	802 (pp) 10726	1
8379	0.25	pp	802 (pp) 10159	FALSE	pp	802 (pp) 10159	1
8380	0.25	pp	8218 (pp) 9269	FALSE	pp	8218 (pp) 9269	1
8381	0.25	pp	8218 (pp) 11447	FALSE	pp	8218 (pp) 11447	1
8382	0.25	pp	8218 (pp) 11147	FALSE	pp	8218 (pp) 11147	1
8383	0.25	pp	8218 (pp) 10517	FALSE	pp	8218 (pp) 10517	1
8384	0.25	pp	8218 (pp) 10179	FALSE	pp	8218 (pp) 10179	1
8385	0.25	pp	8218 (pp) 10156	FALSE	pp	8218 (pp) 10156	1
8386	0.25	pp	718 (pp) 9588	FALSE	pp	718 (pp) 9588	1
8387	0.25	pp	718 (pp) 7798	FALSE	pp	718 (pp) 7798	1
8388	0.25	pp	718 (pp) 6369	FALSE	pp	718 (pp) 6369	1
8389	0.25	pp	718 (pp) 6005	FALSE	pp	718 (pp) 6005	1
8390	0.25	pp	718 (pp) 5766	FALSE	pp	718 (pp) 5766	1
8391	0.25	pp	718 (pp) 2530	FALSE	pp	718 (pp) 2530	1
8392	0.25	pp	718 (pp) 2495	FALSE	pp	718 (pp) 2495	1
8393	0.25	pp	718 (pp) 2296	FALSE	pp	718 (pp) 2296	1
8394	0.25	pp	718 (pp) 1429	FALSE	pp	718 (pp) 1429	1
8395	0.25	pp	718 (pp) 1378	FALSE	pp	718 (pp) 1378	1
8396	0.25	pp	718 (pp) 10156	FALSE	pp	718 (pp) 10156	1
8397	0.25	pp	7042 (pp) 9682	FALSE	pp	7042 (pp) 9682	1
8398	0.25	pp	7042 (pp) 8935	FALSE	pp	7042 (pp) 8935	1
8399	0.25	pp	7042 (pp) 7071	FALSE	pp	7042 (pp) 7071	1
8400	0.25	pp	7042 (pp) 14707	FALSE	pp	7042 (pp) 14707	1
8401	0.25	pp	7042 (pp) 14635	FALSE	pp	7042 (pp) 14635	1
8402	0.25	pp	7042 (pp) 13326	FALSE	pp	7042 (pp) 13326	1
8403	0.25	pp	7042 (pp) 11081	FALSE	pp	7042 (pp) 11081	1
8404	0.25	pp	7042 (pp) 10682	FALSE	pp	7042 (pp) 10682	1
8405	0.25	pp	6703 (pp) 9808	FALSE	pp	6703 (pp) 9808	1
8406	0.25	pp	6703 (pp) 7846	FALSE	pp	6703 (pp) 7846	1
8407	0.25	pp	8377 (pp) 8401	FALSE	pp	8377 (pp) 8401	1
8408	0.25	pp	8377 (pp) 14707	FALSE	pp	8377 (pp) 14707	1
8409	0.25	pp	8377 (pp) 13555	FALSE	pp	8377 (pp) 13555	1
8410	0.25	pp	8377 (pp) 13549	FALSE	pp	8377 (pp) 13549	1
8411	0.25	pp	8377 (pp) 13326	FALSE	pp	8377 (pp) 13326	1
8412	0.25	pp	8377 (pp) 13238	FALSE	pp	8377 (pp) 13238	1
8413	0.25	pp	8377 (pp) 12202	FALSE	pp	8377 (pp) 12202	1
8414	0.25	pp	8377 (pp) 11794	FALSE	pp	8377 (pp) 11794	1
8415	0.25	pp	8377 (pp) 11154	FALSE	pp	8377 (pp) 11154	1
8416	0.25	pp	8377 (pp) 10682	FALSE	pp	8377 (pp) 10682	1
8417	0.25	pp	8377 (pp) 10523	FALSE	pp	8377 (pp) 10523	1
8418	0.25	pp	7356 (pp) 8401	FALSE	pp	7356 (pp) 8401	1
8419	0.25	pp	7356 (pp) 8377	FALSE	pp	7356 (pp) 8377	1
8420	0.25	pp	7356 (pp) 7846	FALSE	pp	7356 (pp) 7846	1
8421	0.25	pp	7356 (pp) 14707	FALSE	pp	7356 (pp) 14707	1
8422	0.25	pp	7356 (pp) 13555	FALSE	pp	7356 (pp) 13555	1
8423	0.25	pp	7356 (pp) 13549	FALSE	pp	7356 (pp) 13549	1
8424	0.25	pp	7356 (pp) 13326	FALSE	pp	7356 (pp) 13326	1
8425	0.25	pp	7356 (pp) 13238	FALSE	pp	7356 (pp) 13238	1
8426	0.25	pp	7356 (pp) 12202	FALSE	pp	7356 (pp) 12202	1
8427	0.25	pp	7356 (pp) 11794	FALSE	pp	7356 (pp) 11794	1
8428	0.25	pp	7356 (pp) 11154	FALSE	pp	7356 (pp) 11154	1
8429	0.25	pp	7356 (pp) 10682	FALSE	pp	7356 (pp) 10682	1
8430	0.25	pp	7356 (pp) 10523	FALSE	pp	7356 (pp) 10523	1
8431	0.25	pp	6826 (pp) 8401	FALSE	pp	6826 (pp) 8401	1
8432	0.25	pp	6826 (pp) 8377	FALSE	pp	6826 (pp) 8377	1
8433	0.25	pp	6826 (pp) 7846	FALSE	pp	6826 (pp) 7846	1
8434	0.25	pp	6826 (pp) 7356	FALSE	pp	6826 (pp) 7356	1
8435	0.25	pp	6826 (pp) 7244	FALSE	pp	6826 (pp) 7244	1
8436	0.25	pp	6826 (pp) 7071	FALSE	pp	6826 (pp) 7071	1
8437	0.25	pp	6826 (pp) 6916	FALSE	pp	6826 (pp) 6916	1
8438	0.25	pp	6826 (pp) 14707	FALSE	pp	6826 (pp) 14707	1
8439	0.25	pp	6826 (pp) 13555	FALSE	pp	6826 (pp) 13555	1
8440	0.25	pp	6826 (pp) 13549	FALSE	pp	6826 (pp) 13549	1
8441	0.25	pp	6826 (pp) 13326	FALSE	pp	6826 (pp) 13326	1
8442	0.25	pp	6826 (pp) 13238	FALSE	pp	6826 (pp) 13238	1
8443	0.25	pp	6826 (pp) 12202	FALSE	pp	6826 (pp) 12202	1
8444	0.25	pp	6826 (pp) 11794	FALSE	pp	6826 (pp) 11794	1
8445	0.25	pp	6826 (pp) 11154	FALSE	pp	6826 (pp) 11154	1
8446	0.25	pp	6826 (pp) 10682	FALSE	pp	6826 (pp) 10682	1
8447	0.25	pp	6826 (pp) 10523	FALSE	pp	6826 (pp) 10523	1
8448	0.25	pp	723 (pp) 9808	FALSE	pp	723 (pp) 9808	1
8449	0.25	pp	723 (pp) 9588	FALSE	pp	723 (pp) 9588	1
8450	0.25	pp	723 (pp) 9269	FALSE	pp	723 (pp) 9269	1
8451	0.25	pp	723 (pp) 7722	FALSE	pp	723 (pp) 7722	1
8452	0.25	pp	723 (pp) 5766	FALSE	pp	723 (pp) 5766	1
8453	0.25	pp	723 (pp) 14719	FALSE	pp	723 (pp) 14719	1
8454	0.25	pp	723 (pp) 11282	FALSE	pp	723 (pp) 11282	1
8455	0.25	pp	723 (pp) 10517	FALSE	pp	723 (pp) 10517	1
8456	0.25	pp	723 (pp) 10156	FALSE	pp	723 (pp) 10156	1
8457	0.25	pp	542 (pp) 9808	FALSE	pp	542 (pp) 9808	1
8458	0.25	pp	542 (pp) 9588	FALSE	pp	542 (pp) 9588	1
8459	0.25	pp	542 (pp) 9269	FALSE	pp	542 (pp) 9269	1
8460	0.25	pp	542 (pp) 7722	FALSE	pp	542 (pp) 7722	1
8461	0.25	pp	542 (pp) 723	FALSE	pp	542 (pp) 723	1
8462	0.25	pp	542 (pp) 5766	FALSE	pp	542 (pp) 5766	1
8463	0.25	pp	542 (pp) 14719	FALSE	pp	542 (pp) 14719	1
8464	0.25	pp	542 (pp) 11282	FALSE	pp	542 (pp) 11282	1
8465	0.25	pp	542 (pp) 10517	FALSE	pp	542 (pp) 10517	1
8466	0.25	pp	542 (pp) 10156	FALSE	pp	542 (pp) 10156	1
8467	0.25	pp	9682 (pp) 14793	FALSE	pp	9682 (pp) 14793	1
8468	0.25	pp	9682 (pp) 14737	FALSE	pp	9682 (pp) 14737	1
8469	0.25	pp	9682 (pp) 14719	FALSE	pp	9682 (pp) 14719	1
8470	0.25	pp	9682 (pp) 14707	FALSE	pp	9682 (pp) 14707	2
8471	0.25	pp	9682 (pp) 14635	FALSE	pp	9682 (pp) 14635	2
8472	0.25	pp	9682 (pp) 13660	FALSE	pp	9682 (pp) 13660	1
8473	0.25	pp	9682 (pp) 13555	FALSE	pp	9682 (pp) 13555	1
8474	0.25	pp	9682 (pp) 13326	FALSE	pp	9682 (pp) 13326	2
8475	0.25	pp	9682 (pp) 12202	FALSE	pp	9682 (pp) 12202	1
8476	0.25	pp	9682 (pp) 11081	FALSE	pp	9682 (pp) 11081	1
8477	0.25	pp	9682 (pp) 10682	FALSE	pp	9682 (pp) 10682	2
8478	0.25	pp	9682 (pp) 10635	FALSE	pp	9682 (pp) 10635	1
8479	0.25	pp	8935 (pp) 9682	FALSE	pp	8935 (pp) 9682	2
8480	0.25	pp	8935 (pp) 14793	FALSE	pp	8935 (pp) 14793	1
8481	0.25	pp	8935 (pp) 14737	FALSE	pp	8935 (pp) 14737	1
8482	0.25	pp	8935 (pp) 14719	FALSE	pp	8935 (pp) 14719	1
8483	0.25	pp	8935 (pp) 14707	FALSE	pp	8935 (pp) 14707	2
8484	0.25	pp	8935 (pp) 14635	FALSE	pp	8935 (pp) 14635	2
8485	0.25	pp	8935 (pp) 13660	FALSE	pp	8935 (pp) 13660	1
8486	0.25	pp	8935 (pp) 13555	FALSE	pp	8935 (pp) 13555	1
8487	0.25	pp	8935 (pp) 13326	FALSE	pp	8935 (pp) 13326	2
8488	0.25	pp	8935 (pp) 12202	FALSE	pp	8935 (pp) 12202	1
8489	0.25	pp	8935 (pp) 11081	FALSE	pp	8935 (pp) 11081	1
8490	0.25	pp	8935 (pp) 10682	FALSE	pp	8935 (pp) 10682	2
8491	0.25	pp	8935 (pp) 10635	FALSE	pp	8935 (pp) 10635	1
8492	0.25	pp	7974 (pp) 9682	FALSE	pp	7974 (pp) 9682	1
8493	0.25	pp	7974 (pp) 8935	FALSE	pp	7974 (pp) 8935	1
8494	0.25	pp	7974 (pp) 14793	FALSE	pp	7974 (pp) 14793	1
8495	0.25	pp	7974 (pp) 14737	FALSE	pp	7974 (pp) 14737	1
8496	0.25	pp	7974 (pp) 14719	FALSE	pp	7974 (pp) 14719	1
8497	0.25	pp	7974 (pp) 14707	FALSE	pp	7974 (pp) 14707	1
8498	0.25	pp	7974 (pp) 14635	FALSE	pp	7974 (pp) 14635	1
8499	0.25	pp	7974 (pp) 13660	FALSE	pp	7974 (pp) 13660	1
8500	0.25	pp	7974 (pp) 13555	FALSE	pp	7974 (pp) 13555	1
8501	0.25	pp	7974 (pp) 13326	FALSE	pp	7974 (pp) 13326	1
8502	0.25	pp	7974 (pp) 12202	FALSE	pp	7974 (pp) 12202	1
8503	0.25	pp	7974 (pp) 10682	FALSE	pp	7974 (pp) 10682	1
8504	0.25	pp	7974 (pp) 10635	FALSE	pp	7974 (pp) 10635	1
8505	0.25	pp	6442 (pp) 8342	FALSE	pp	6442 (pp) 8342	1
8506	0.25	pp	6442 (pp) 11757	FALSE	pp	6442 (pp) 11757	1
8507	0.25	pp	6442 (pp) 11513	FALSE	pp	6442 (pp) 11513	1
8508	0.25	pp	6442 (pp) 10630	FALSE	pp	6442 (pp) 10630	1
8509	0.25	pp	6442 (pp) 10349	FALSE	pp	6442 (pp) 10349	1
8510	0.25	pp	5961 (pp) 8342	FALSE	pp	5961 (pp) 8342	1
8511	0.25	pp	5961 (pp) 6442	FALSE	pp	5961 (pp) 6442	1
8512	0.25	pp	5961 (pp) 6369	FALSE	pp	5961 (pp) 6369	1
8513	0.25	pp	5961 (pp) 11757	FALSE	pp	5961 (pp) 11757	1
8514	0.25	pp	5961 (pp) 11513	FALSE	pp	5961 (pp) 11513	1
8515	0.25	pp	5961 (pp) 10630	FALSE	pp	5961 (pp) 10630	1
8516	0.25	pp	5961 (pp) 10349	FALSE	pp	5961 (pp) 10349	1
8517	0.25	pp	4971 (pp) 8342	FALSE	pp	4971 (pp) 8342	1
8518	0.25	pp	4971 (pp) 6442	FALSE	pp	4971 (pp) 6442	1
8519	0.25	pp	4971 (pp) 6369	FALSE	pp	4971 (pp) 6369	1
8520	0.25	pp	4971 (pp) 5961	FALSE	pp	4971 (pp) 5961	1
8521	0.25	pp	4971 (pp) 5793	FALSE	pp	4971 (pp) 5793	1
8522	0.25	pp	4971 (pp) 11757	FALSE	pp	4971 (pp) 11757	1
8523	0.25	pp	4971 (pp) 11513	FALSE	pp	4971 (pp) 11513	1
8524	0.25	pp	4971 (pp) 10630	FALSE	pp	4971 (pp) 10630	1
8525	0.25	pp	4971 (pp) 10349	FALSE	pp	4971 (pp) 10349	1
8526	0.25	pp	4881 (pp) 8342	FALSE	pp	4881 (pp) 8342	1
8527	0.25	pp	4881 (pp) 6442	FALSE	pp	4881 (pp) 6442	1
8528	0.25	pp	4881 (pp) 6369	FALSE	pp	4881 (pp) 6369	1
8529	0.25	pp	4881 (pp) 5961	FALSE	pp	4881 (pp) 5961	1
8530	0.25	pp	4881 (pp) 5793	FALSE	pp	4881 (pp) 5793	1
8531	0.25	pp	4881 (pp) 4971	FALSE	pp	4881 (pp) 4971	1
8532	0.25	pp	4881 (pp) 11757	FALSE	pp	4881 (pp) 11757	1
8533	0.25	pp	4881 (pp) 11513	FALSE	pp	4881 (pp) 11513	1
8534	0.25	pp	4881 (pp) 10630	FALSE	pp	4881 (pp) 10630	1
8535	0.25	pp	4881 (pp) 10349	FALSE	pp	4881 (pp) 10349	1
8536	0.25	pp	5563 (pp) 9831	FALSE	pp	5563 (pp) 9831	1
8537	0.25	pp	9808 (pp) 9916	FALSE	pp	9808 (pp) 9916	3
8538	0.25	pp	9808 (pp) 9819	FALSE	pp	9808 (pp) 9819	3
8539	0.25	pp	9808 (pp) 14890	FALSE	pp	9808 (pp) 14890	1
8540	0.25	pp	9808 (pp) 14793	FALSE	pp	9808 (pp) 14793	2
8541	0.25	pp	9808 (pp) 14719	FALSE	pp	9808 (pp) 14719	3
8542	0.25	pp	9808 (pp) 14707	FALSE	pp	9808 (pp) 14707	1
8543	0.25	pp	9808 (pp) 14685	FALSE	pp	9808 (pp) 14685	1
8544	0.25	pp	9808 (pp) 14675	FALSE	pp	9808 (pp) 14675	3
8545	0.25	pp	9808 (pp) 14635	FALSE	pp	9808 (pp) 14635	1
8546	0.25	pp	9808 (pp) 14524	FALSE	pp	9808 (pp) 14524	1
8547	0.25	pp	9808 (pp) 13828	FALSE	pp	9808 (pp) 13828	2
8548	0.25	pp	9808 (pp) 13555	FALSE	pp	9808 (pp) 13555	2
8549	0.25	pp	9808 (pp) 13549	FALSE	pp	9808 (pp) 13549	2
8550	0.25	pp	9808 (pp) 13326	FALSE	pp	9808 (pp) 13326	3
8551	0.25	pp	9808 (pp) 13238	FALSE	pp	9808 (pp) 13238	1
8552	0.25	pp	9808 (pp) 13232	FALSE	pp	9808 (pp) 13232	1
8553	0.25	pp	9808 (pp) 12753	FALSE	pp	9808 (pp) 12753	2
8554	0.25	pp	9808 (pp) 12510	FALSE	pp	9808 (pp) 12510	2
8555	0.25	pp	9808 (pp) 12502	FALSE	pp	9808 (pp) 12502	1
8556	0.25	pp	9808 (pp) 12429	FALSE	pp	9808 (pp) 12429	1
8557	0.25	pp	9808 (pp) 12090	FALSE	pp	9808 (pp) 12090	1
8558	0.25	pp	9808 (pp) 12057	FALSE	pp	9808 (pp) 12057	1
8559	0.25	pp	9808 (pp) 11971	FALSE	pp	9808 (pp) 11971	1
8560	0.25	pp	9808 (pp) 11579	FALSE	pp	9808 (pp) 11579	1
8561	0.25	pp	9808 (pp) 11447	FALSE	pp	9808 (pp) 11447	1
8562	0.25	pp	9808 (pp) 11362	FALSE	pp	9808 (pp) 11362	1
8563	0.25	pp	9808 (pp) 11333	FALSE	pp	9808 (pp) 11333	2
8564	0.25	pp	9808 (pp) 11282	FALSE	pp	9808 (pp) 11282	1
8565	0.25	pp	9808 (pp) 11154	FALSE	pp	9808 (pp) 11154	1
8566	0.25	pp	9808 (pp) 11147	FALSE	pp	9808 (pp) 11147	2
8567	0.25	pp	9808 (pp) 10682	FALSE	pp	9808 (pp) 10682	2
8568	0.25	pp	9808 (pp) 10517	FALSE	pp	9808 (pp) 10517	3
8569	0.25	pp	9808 (pp) 10466	FALSE	pp	9808 (pp) 10466	1
8570	0.25	pp	9808 (pp) 10179	FALSE	pp	9808 (pp) 10179	1
8571	0.25	pp	9808 (pp) 10156	FALSE	pp	9808 (pp) 10156	4
8572	0.25	pp	9808 (pp) 10109	FALSE	pp	9808 (pp) 10109	1
8573	0.25	pp	9665 (pp) 9916	FALSE	pp	9665 (pp) 9916	1
8574	0.25	pp	9665 (pp) 9819	FALSE	pp	9665 (pp) 9819	1
8575	0.25	pp	9665 (pp) 9808	FALSE	pp	9665 (pp) 9808	1
8576	0.25	pp	9665 (pp) 14793	FALSE	pp	9665 (pp) 14793	1
8577	0.25	pp	9665 (pp) 14719	FALSE	pp	9665 (pp) 14719	1
8578	0.25	pp	9665 (pp) 14707	FALSE	pp	9665 (pp) 14707	1
8579	0.25	pp	9665 (pp) 14685	FALSE	pp	9665 (pp) 14685	1
8580	0.25	pp	9665 (pp) 14675	FALSE	pp	9665 (pp) 14675	1
8581	0.25	pp	9665 (pp) 14635	FALSE	pp	9665 (pp) 14635	1
8582	0.25	pp	9665 (pp) 13828	FALSE	pp	9665 (pp) 13828	1
8583	0.25	pp	9665 (pp) 13555	FALSE	pp	9665 (pp) 13555	1
8584	0.25	pp	9665 (pp) 13326	FALSE	pp	9665 (pp) 13326	1
8585	0.25	pp	9665 (pp) 12510	FALSE	pp	9665 (pp) 12510	1
8586	0.25	pp	9665 (pp) 12090	FALSE	pp	9665 (pp) 12090	1
8587	0.25	pp	9665 (pp) 11971	FALSE	pp	9665 (pp) 11971	1
8588	0.25	pp	9665 (pp) 11579	FALSE	pp	9665 (pp) 11579	1
8589	0.25	pp	9665 (pp) 11362	FALSE	pp	9665 (pp) 11362	1
8590	0.25	pp	9665 (pp) 11333	FALSE	pp	9665 (pp) 11333	1
8591	0.25	pp	9665 (pp) 11147	FALSE	pp	9665 (pp) 11147	1
8592	0.25	pp	9665 (pp) 10682	FALSE	pp	9665 (pp) 10682	1
8593	0.25	pp	9665 (pp) 10156	FALSE	pp	9665 (pp) 10156	1
8594	0.25	pp	9089 (pp) 9916	FALSE	pp	9089 (pp) 9916	2
8595	0.25	pp	9089 (pp) 9819	FALSE	pp	9089 (pp) 9819	2
8596	0.25	pp	9089 (pp) 9808	FALSE	pp	9089 (pp) 9808	2
8597	0.25	pp	9089 (pp) 9665	FALSE	pp	9089 (pp) 9665	1
8598	0.25	pp	9089 (pp) 9286	FALSE	pp	9089 (pp) 9286	1
8599	0.25	pp	9089 (pp) 9269	FALSE	pp	9089 (pp) 9269	1
8600	0.25	pp	9089 (pp) 9184	FALSE	pp	9089 (pp) 9184	2
8601	0.25	pp	9089 (pp) 14890	FALSE	pp	9089 (pp) 14890	1
8602	0.25	pp	9089 (pp) 14793	FALSE	pp	9089 (pp) 14793	1
8603	0.25	pp	9089 (pp) 14719	FALSE	pp	9089 (pp) 14719	1
8604	0.25	pp	9089 (pp) 14707	FALSE	pp	9089 (pp) 14707	1
8605	0.25	pp	9089 (pp) 14685	FALSE	pp	9089 (pp) 14685	1
8606	0.25	pp	9089 (pp) 14675	FALSE	pp	9089 (pp) 14675	2
8607	0.25	pp	9089 (pp) 14635	FALSE	pp	9089 (pp) 14635	1
8608	0.25	pp	9089 (pp) 13828	FALSE	pp	9089 (pp) 13828	1
8609	0.25	pp	9089 (pp) 13555	FALSE	pp	9089 (pp) 13555	1
8610	0.25	pp	9089 (pp) 13549	FALSE	pp	9089 (pp) 13549	1
8611	0.25	pp	9089 (pp) 13326	FALSE	pp	9089 (pp) 13326	2
8612	0.25	pp	9089 (pp) 13232	FALSE	pp	9089 (pp) 13232	1
8613	0.25	pp	9089 (pp) 12753	FALSE	pp	9089 (pp) 12753	1
8614	0.25	pp	9089 (pp) 12510	FALSE	pp	9089 (pp) 12510	2
8615	0.25	pp	9089 (pp) 12502	FALSE	pp	9089 (pp) 12502	1
8616	0.25	pp	9089 (pp) 12429	FALSE	pp	9089 (pp) 12429	1
8617	0.25	pp	9089 (pp) 12090	FALSE	pp	9089 (pp) 12090	1
8618	0.25	pp	9089 (pp) 11971	FALSE	pp	9089 (pp) 11971	1
8619	0.25	pp	9089 (pp) 11579	FALSE	pp	9089 (pp) 11579	1
8620	0.25	pp	9089 (pp) 11447	FALSE	pp	9089 (pp) 11447	1
8621	0.25	pp	9089 (pp) 11362	FALSE	pp	9089 (pp) 11362	1
8622	0.25	pp	9089 (pp) 11333	FALSE	pp	9089 (pp) 11333	2
8623	0.25	pp	9089 (pp) 11147	FALSE	pp	9089 (pp) 11147	2
8624	0.25	pp	9089 (pp) 10682	FALSE	pp	9089 (pp) 10682	1
8625	0.25	pp	9089 (pp) 10517	FALSE	pp	9089 (pp) 10517	1
8626	0.25	pp	9089 (pp) 10466	FALSE	pp	9089 (pp) 10466	1
8627	0.25	pp	9089 (pp) 10179	FALSE	pp	9089 (pp) 10179	1
8628	0.25	pp	9089 (pp) 10156	FALSE	pp	9089 (pp) 10156	2
8629	0.25	pp	9089 (pp) 10109	FALSE	pp	9089 (pp) 10109	1
8630	0.25	pp	8913 (pp) 9916	FALSE	pp	8913 (pp) 9916	1
8631	0.25	pp	8913 (pp) 9819	FALSE	pp	8913 (pp) 9819	1
8632	0.25	pp	8913 (pp) 9808	FALSE	pp	8913 (pp) 9808	1
8633	0.25	pp	8913 (pp) 9269	FALSE	pp	8913 (pp) 9269	1
8634	0.25	pp	8913 (pp) 9184	FALSE	pp	8913 (pp) 9184	1
8635	0.25	pp	8913 (pp) 9089	FALSE	pp	8913 (pp) 9089	1
8636	0.25	pp	8913 (pp) 14890	FALSE	pp	8913 (pp) 14890	1
8637	0.25	pp	8913 (pp) 14675	FALSE	pp	8913 (pp) 14675	1
8638	0.25	pp	8913 (pp) 13549	FALSE	pp	8913 (pp) 13549	1
8639	0.25	pp	8913 (pp) 13326	FALSE	pp	8913 (pp) 13326	1
8640	0.25	pp	8913 (pp) 13232	FALSE	pp	8913 (pp) 13232	1
8641	0.25	pp	8913 (pp) 12753	FALSE	pp	8913 (pp) 12753	1
8642	0.25	pp	8913 (pp) 12510	FALSE	pp	8913 (pp) 12510	1
8643	0.25	pp	8913 (pp) 12502	FALSE	pp	8913 (pp) 12502	1
8644	0.25	pp	8913 (pp) 12429	FALSE	pp	8913 (pp) 12429	1
8645	0.25	pp	8913 (pp) 11447	FALSE	pp	8913 (pp) 11447	1
8646	0.25	pp	8913 (pp) 11333	FALSE	pp	8913 (pp) 11333	1
8647	0.25	pp	8913 (pp) 11147	FALSE	pp	8913 (pp) 11147	1
8648	0.25	pp	8913 (pp) 10517	FALSE	pp	8913 (pp) 10517	1
8649	0.25	pp	8913 (pp) 10466	FALSE	pp	8913 (pp) 10466	1
8650	0.25	pp	8913 (pp) 10179	FALSE	pp	8913 (pp) 10179	1
8651	0.25	pp	8913 (pp) 10156	FALSE	pp	8913 (pp) 10156	1
8652	0.25	pp	8913 (pp) 10109	FALSE	pp	8913 (pp) 10109	1
8653	0.25	pp	8845 (pp) 9916	FALSE	pp	8845 (pp) 9916	3
8654	0.25	pp	8845 (pp) 9819	FALSE	pp	8845 (pp) 9819	3
8655	0.25	pp	8845 (pp) 9808	FALSE	pp	8845 (pp) 9808	3
8656	0.25	pp	8845 (pp) 9665	FALSE	pp	8845 (pp) 9665	1
8657	0.25	pp	8845 (pp) 9286	FALSE	pp	8845 (pp) 9286	1
8658	0.25	pp	8845 (pp) 9269	FALSE	pp	8845 (pp) 9269	1
8659	0.25	pp	8845 (pp) 9184	FALSE	pp	8845 (pp) 9184	3
8660	0.25	pp	8845 (pp) 9089	FALSE	pp	8845 (pp) 9089	2
8661	0.25	pp	8845 (pp) 8913	FALSE	pp	8845 (pp) 8913	1
8662	0.25	pp	8845 (pp) 14890	FALSE	pp	8845 (pp) 14890	1
8663	0.25	pp	8845 (pp) 14793	FALSE	pp	8845 (pp) 14793	2
8664	0.25	pp	8845 (pp) 14719	FALSE	pp	8845 (pp) 14719	2
8665	0.25	pp	8845 (pp) 14707	FALSE	pp	8845 (pp) 14707	1
8666	0.25	pp	8845 (pp) 14685	FALSE	pp	8845 (pp) 14685	1
8667	0.25	pp	8845 (pp) 14675	FALSE	pp	8845 (pp) 14675	3
8668	0.25	pp	8845 (pp) 14635	FALSE	pp	8845 (pp) 14635	1
8669	0.25	pp	8845 (pp) 14524	FALSE	pp	8845 (pp) 14524	1
8670	0.25	pp	8845 (pp) 13828	FALSE	pp	8845 (pp) 13828	2
8671	0.25	pp	8845 (pp) 13555	FALSE	pp	8845 (pp) 13555	2
8672	0.25	pp	8845 (pp) 13549	FALSE	pp	8845 (pp) 13549	2
8673	0.25	pp	8845 (pp) 13326	FALSE	pp	8845 (pp) 13326	3
8674	0.25	pp	8845 (pp) 13238	FALSE	pp	8845 (pp) 13238	1
8675	0.25	pp	8845 (pp) 13232	FALSE	pp	8845 (pp) 13232	1
8676	0.25	pp	8845 (pp) 12753	FALSE	pp	8845 (pp) 12753	2
8677	0.25	pp	8845 (pp) 12510	FALSE	pp	8845 (pp) 12510	2
8678	0.25	pp	8845 (pp) 12502	FALSE	pp	8845 (pp) 12502	1
8679	0.25	pp	8845 (pp) 12429	FALSE	pp	8845 (pp) 12429	1
8680	0.25	pp	8845 (pp) 12090	FALSE	pp	8845 (pp) 12090	1
8681	0.25	pp	8845 (pp) 12057	FALSE	pp	8845 (pp) 12057	1
8682	0.25	pp	8845 (pp) 11971	FALSE	pp	8845 (pp) 11971	1
8683	0.25	pp	8845 (pp) 11579	FALSE	pp	8845 (pp) 11579	1
8684	0.25	pp	8845 (pp) 11447	FALSE	pp	8845 (pp) 11447	1
8685	0.25	pp	8845 (pp) 11362	FALSE	pp	8845 (pp) 11362	1
8686	0.25	pp	8845 (pp) 11333	FALSE	pp	8845 (pp) 11333	2
8687	0.25	pp	8845 (pp) 11154	FALSE	pp	8845 (pp) 11154	1
8688	0.25	pp	8845 (pp) 11147	FALSE	pp	8845 (pp) 11147	2
8689	0.25	pp	8845 (pp) 10682	FALSE	pp	8845 (pp) 10682	2
8690	0.25	pp	8845 (pp) 10517	FALSE	pp	8845 (pp) 10517	2
8691	0.25	pp	8845 (pp) 10466	FALSE	pp	8845 (pp) 10466	1
8692	0.25	pp	8845 (pp) 10179	FALSE	pp	8845 (pp) 10179	1
8693	0.25	pp	8845 (pp) 10156	FALSE	pp	8845 (pp) 10156	3
8694	0.25	pp	8845 (pp) 10109	FALSE	pp	8845 (pp) 10109	1
8695	0.25	pp	8548 (pp) 9916	FALSE	pp	8548 (pp) 9916	1
8696	0.25	pp	8548 (pp) 9819	FALSE	pp	8548 (pp) 9819	1
8697	0.25	pp	8548 (pp) 9808	FALSE	pp	8548 (pp) 9808	1
8698	0.25	pp	8548 (pp) 9269	FALSE	pp	8548 (pp) 9269	1
8699	0.25	pp	8548 (pp) 9184	FALSE	pp	8548 (pp) 9184	1
8700	0.25	pp	8548 (pp) 9089	FALSE	pp	8548 (pp) 9089	1
8701	0.25	pp	8548 (pp) 8913	FALSE	pp	8548 (pp) 8913	1
8702	0.25	pp	8548 (pp) 8845	FALSE	pp	8548 (pp) 8845	1
8703	0.25	pp	8548 (pp) 8685	FALSE	pp	8548 (pp) 8685	1
8704	0.25	pp	8548 (pp) 14890	FALSE	pp	8548 (pp) 14890	1
8705	0.25	pp	8548 (pp) 14675	FALSE	pp	8548 (pp) 14675	2
8706	0.25	pp	8548 (pp) 13549	FALSE	pp	8548 (pp) 13549	2
8707	0.25	pp	8548 (pp) 13326	FALSE	pp	8548 (pp) 13326	1
8708	0.25	pp	8548 (pp) 13232	FALSE	pp	8548 (pp) 13232	1
8709	0.25	pp	8548 (pp) 12753	FALSE	pp	8548 (pp) 12753	1
8710	0.25	pp	8548 (pp) 12510	FALSE	pp	8548 (pp) 12510	1
8711	0.25	pp	8548 (pp) 12502	FALSE	pp	8548 (pp) 12502	1
8712	0.25	pp	8548 (pp) 12429	FALSE	pp	8548 (pp) 12429	1
8713	0.25	pp	8548 (pp) 11447	FALSE	pp	8548 (pp) 11447	1
8714	0.25	pp	8548 (pp) 11333	FALSE	pp	8548 (pp) 11333	1
8715	0.25	pp	8548 (pp) 11282	FALSE	pp	8548 (pp) 11282	1
8716	0.25	pp	8548 (pp) 11154	FALSE	pp	8548 (pp) 11154	1
8717	0.25	pp	8548 (pp) 11147	FALSE	pp	8548 (pp) 11147	3
8718	0.25	pp	8548 (pp) 10517	FALSE	pp	8548 (pp) 10517	2
8719	0.25	pp	8548 (pp) 10466	FALSE	pp	8548 (pp) 10466	1
8720	0.25	pp	8548 (pp) 10179	FALSE	pp	8548 (pp) 10179	1
8721	0.25	pp	8548 (pp) 10156	FALSE	pp	8548 (pp) 10156	1
8722	0.25	pp	8548 (pp) 10109	FALSE	pp	8548 (pp) 10109	1
8723	0.25	pp	8156 (pp) 9916	FALSE	pp	8156 (pp) 9916	2
8724	0.25	pp	8156 (pp) 9819	FALSE	pp	8156 (pp) 9819	2
8725	0.25	pp	8156 (pp) 9808	FALSE	pp	8156 (pp) 9808	2
8726	0.25	pp	8156 (pp) 9665	FALSE	pp	8156 (pp) 9665	1
8727	0.25	pp	8156 (pp) 9286	FALSE	pp	8156 (pp) 9286	1
8728	0.25	pp	8156 (pp) 9269	FALSE	pp	8156 (pp) 9269	1
8729	0.25	pp	8156 (pp) 9184	FALSE	pp	8156 (pp) 9184	2
8730	0.25	pp	8156 (pp) 9089	FALSE	pp	8156 (pp) 9089	2
8731	0.25	pp	8156 (pp) 8913	FALSE	pp	8156 (pp) 8913	1
8732	0.25	pp	8156 (pp) 8845	FALSE	pp	8156 (pp) 8845	2
8733	0.25	pp	8156 (pp) 8685	FALSE	pp	8156 (pp) 8685	1
8734	0.25	pp	8156 (pp) 8548	FALSE	pp	8156 (pp) 8548	1
8735	0.25	pp	8156 (pp) 8401	FALSE	pp	8156 (pp) 8401	2
8736	0.25	pp	8156 (pp) 14890	FALSE	pp	8156 (pp) 14890	1
8737	0.25	pp	8156 (pp) 14793	FALSE	pp	8156 (pp) 14793	1
8738	0.25	pp	8156 (pp) 14719	FALSE	pp	8156 (pp) 14719	1
8739	0.25	pp	8156 (pp) 14707	FALSE	pp	8156 (pp) 14707	1
8740	0.25	pp	8156 (pp) 14685	FALSE	pp	8156 (pp) 14685	1
8741	0.25	pp	8156 (pp) 14675	FALSE	pp	8156 (pp) 14675	2
8742	0.25	pp	8156 (pp) 14635	FALSE	pp	8156 (pp) 14635	1
8743	0.25	pp	8156 (pp) 13828	FALSE	pp	8156 (pp) 13828	1
8744	0.25	pp	8156 (pp) 13555	FALSE	pp	8156 (pp) 13555	1
8745	0.25	pp	8156 (pp) 13549	FALSE	pp	8156 (pp) 13549	1
8746	0.25	pp	8156 (pp) 13326	FALSE	pp	8156 (pp) 13326	2
8747	0.25	pp	8156 (pp) 13232	FALSE	pp	8156 (pp) 13232	1
8748	0.25	pp	8156 (pp) 12753	FALSE	pp	8156 (pp) 12753	1
8749	0.25	pp	8156 (pp) 12510	FALSE	pp	8156 (pp) 12510	2
8750	0.25	pp	8156 (pp) 12502	FALSE	pp	8156 (pp) 12502	1
8751	0.25	pp	8156 (pp) 12429	FALSE	pp	8156 (pp) 12429	1
8752	0.25	pp	8156 (pp) 12090	FALSE	pp	8156 (pp) 12090	1
8753	0.25	pp	8156 (pp) 11971	FALSE	pp	8156 (pp) 11971	1
8754	0.25	pp	8156 (pp) 11579	FALSE	pp	8156 (pp) 11579	1
8755	0.25	pp	8156 (pp) 11447	FALSE	pp	8156 (pp) 11447	1
8756	0.25	pp	8156 (pp) 11362	FALSE	pp	8156 (pp) 11362	1
8757	0.25	pp	8156 (pp) 11333	FALSE	pp	8156 (pp) 11333	2
8758	0.25	pp	8156 (pp) 11147	FALSE	pp	8156 (pp) 11147	2
8759	0.25	pp	8156 (pp) 10682	FALSE	pp	8156 (pp) 10682	1
8760	0.25	pp	8156 (pp) 10517	FALSE	pp	8156 (pp) 10517	1
8761	0.25	pp	8156 (pp) 10466	FALSE	pp	8156 (pp) 10466	1
8762	0.25	pp	8156 (pp) 10179	FALSE	pp	8156 (pp) 10179	1
8763	0.25	pp	8156 (pp) 10156	FALSE	pp	8156 (pp) 10156	2
8764	0.25	pp	8156 (pp) 10109	FALSE	pp	8156 (pp) 10109	1
8765	0.25	pp	7944 (pp) 9916	FALSE	pp	7944 (pp) 9916	1
8766	0.25	pp	7944 (pp) 9819	FALSE	pp	7944 (pp) 9819	1
8767	0.25	pp	7944 (pp) 9808	FALSE	pp	7944 (pp) 9808	1
8768	0.25	pp	7944 (pp) 9269	FALSE	pp	7944 (pp) 9269	1
8769	0.25	pp	7944 (pp) 9184	FALSE	pp	7944 (pp) 9184	1
8770	0.25	pp	7944 (pp) 9089	FALSE	pp	7944 (pp) 9089	1
8771	0.25	pp	7944 (pp) 8913	FALSE	pp	7944 (pp) 8913	1
8772	0.25	pp	7944 (pp) 8845	FALSE	pp	7944 (pp) 8845	1
8773	0.25	pp	7944 (pp) 8685	FALSE	pp	7944 (pp) 8685	1
8774	0.25	pp	7944 (pp) 8548	FALSE	pp	7944 (pp) 8548	1
8775	0.25	pp	7944 (pp) 8401	FALSE	pp	7944 (pp) 8401	1
8776	0.25	pp	7944 (pp) 8156	FALSE	pp	7944 (pp) 8156	1
8777	0.25	pp	7944 (pp) 7949	FALSE	pp	7944 (pp) 7949	1
8778	0.25	pp	7944 (pp) 14890	FALSE	pp	7944 (pp) 14890	1
8779	0.25	pp	7944 (pp) 14675	FALSE	pp	7944 (pp) 14675	1
8780	0.25	pp	7944 (pp) 13549	FALSE	pp	7944 (pp) 13549	1
8781	0.25	pp	7944 (pp) 13326	FALSE	pp	7944 (pp) 13326	1
8782	0.25	pp	7944 (pp) 13232	FALSE	pp	7944 (pp) 13232	1
8783	0.25	pp	7944 (pp) 12753	FALSE	pp	7944 (pp) 12753	1
8784	0.25	pp	7944 (pp) 12510	FALSE	pp	7944 (pp) 12510	1
8785	0.25	pp	7944 (pp) 12502	FALSE	pp	7944 (pp) 12502	1
8786	0.25	pp	7944 (pp) 12429	FALSE	pp	7944 (pp) 12429	1
8787	0.25	pp	7944 (pp) 11447	FALSE	pp	7944 (pp) 11447	1
8788	0.25	pp	7944 (pp) 11333	FALSE	pp	7944 (pp) 11333	1
8789	0.25	pp	7944 (pp) 11147	FALSE	pp	7944 (pp) 11147	1
8790	0.25	pp	7944 (pp) 10517	FALSE	pp	7944 (pp) 10517	1
8791	0.25	pp	7944 (pp) 10466	FALSE	pp	7944 (pp) 10466	1
8792	0.25	pp	7944 (pp) 10179	FALSE	pp	7944 (pp) 10179	1
8793	0.25	pp	7944 (pp) 10156	FALSE	pp	7944 (pp) 10156	1
8794	0.25	pp	7944 (pp) 10109	FALSE	pp	7944 (pp) 10109	1
8795	0.25	pp	7607 (pp) 9916	FALSE	pp	7607 (pp) 9916	1
8796	0.25	pp	7607 (pp) 9819	FALSE	pp	7607 (pp) 9819	1
8797	0.25	pp	7607 (pp) 9808	FALSE	pp	7607 (pp) 9808	1
8798	0.25	pp	7607 (pp) 9269	FALSE	pp	7607 (pp) 9269	1
8799	0.25	pp	7607 (pp) 9184	FALSE	pp	7607 (pp) 9184	1
8800	0.25	pp	7607 (pp) 9089	FALSE	pp	7607 (pp) 9089	1
8801	0.25	pp	7607 (pp) 8913	FALSE	pp	7607 (pp) 8913	1
8802	0.25	pp	7607 (pp) 8845	FALSE	pp	7607 (pp) 8845	1
8803	0.25	pp	7607 (pp) 8685	FALSE	pp	7607 (pp) 8685	1
8804	0.25	pp	7607 (pp) 8548	FALSE	pp	7607 (pp) 8548	1
8805	0.25	pp	7607 (pp) 8401	FALSE	pp	7607 (pp) 8401	1
8806	0.25	pp	7607 (pp) 8156	FALSE	pp	7607 (pp) 8156	1
8807	0.25	pp	7607 (pp) 7949	FALSE	pp	7607 (pp) 7949	1
8808	0.25	pp	7607 (pp) 7944	FALSE	pp	7607 (pp) 7944	1
8809	0.25	pp	7607 (pp) 7815	FALSE	pp	7607 (pp) 7815	1
8810	0.25	pp	7607 (pp) 7722	FALSE	pp	7607 (pp) 7722	1
8811	0.25	pp	7607 (pp) 14890	FALSE	pp	7607 (pp) 14890	1
8812	0.25	pp	7607 (pp) 14675	FALSE	pp	7607 (pp) 14675	1
8813	0.25	pp	7607 (pp) 13549	FALSE	pp	7607 (pp) 13549	1
8814	0.25	pp	7607 (pp) 13326	FALSE	pp	7607 (pp) 13326	1
8815	0.25	pp	7607 (pp) 13232	FALSE	pp	7607 (pp) 13232	1
8816	0.25	pp	7607 (pp) 12753	FALSE	pp	7607 (pp) 12753	1
8817	0.25	pp	7607 (pp) 12510	FALSE	pp	7607 (pp) 12510	1
8818	0.25	pp	7607 (pp) 12502	FALSE	pp	7607 (pp) 12502	1
8819	0.25	pp	7607 (pp) 12429	FALSE	pp	7607 (pp) 12429	1
8820	0.25	pp	7607 (pp) 11447	FALSE	pp	7607 (pp) 11447	1
8821	0.25	pp	7607 (pp) 11333	FALSE	pp	7607 (pp) 11333	1
8822	0.25	pp	7607 (pp) 11147	FALSE	pp	7607 (pp) 11147	1
8823	0.25	pp	7607 (pp) 10517	FALSE	pp	7607 (pp) 10517	1
8824	0.25	pp	7607 (pp) 10466	FALSE	pp	7607 (pp) 10466	1
8825	0.25	pp	7607 (pp) 10179	FALSE	pp	7607 (pp) 10179	1
8826	0.25	pp	7607 (pp) 10156	FALSE	pp	7607 (pp) 10156	1
8827	0.25	pp	7607 (pp) 10109	FALSE	pp	7607 (pp) 10109	1
8828	0.25	pp	7330 (pp) 9916	FALSE	pp	7330 (pp) 9916	1
8829	0.25	pp	7330 (pp) 9819	FALSE	pp	7330 (pp) 9819	1
8830	0.25	pp	7330 (pp) 9808	FALSE	pp	7330 (pp) 9808	1
8831	0.25	pp	7330 (pp) 9269	FALSE	pp	7330 (pp) 9269	1
8832	0.25	pp	7330 (pp) 9184	FALSE	pp	7330 (pp) 9184	1
8833	0.25	pp	7330 (pp) 9089	FALSE	pp	7330 (pp) 9089	1
8834	0.25	pp	7330 (pp) 8913	FALSE	pp	7330 (pp) 8913	1
8835	0.25	pp	7330 (pp) 8845	FALSE	pp	7330 (pp) 8845	1
8836	0.25	pp	7330 (pp) 8685	FALSE	pp	7330 (pp) 8685	1
8837	0.25	pp	7330 (pp) 8548	FALSE	pp	7330 (pp) 8548	1
8838	0.25	pp	7330 (pp) 8401	FALSE	pp	7330 (pp) 8401	1
8839	0.25	pp	7330 (pp) 8156	FALSE	pp	7330 (pp) 8156	1
8840	0.25	pp	7330 (pp) 7949	FALSE	pp	7330 (pp) 7949	1
8841	0.25	pp	7330 (pp) 7944	FALSE	pp	7330 (pp) 7944	1
8842	0.25	pp	7330 (pp) 7815	FALSE	pp	7330 (pp) 7815	1
8843	0.25	pp	7330 (pp) 7722	FALSE	pp	7330 (pp) 7722	1
8844	0.25	pp	7330 (pp) 7607	FALSE	pp	7330 (pp) 7607	1
8845	0.25	pp	7330 (pp) 7536	FALSE	pp	7330 (pp) 7536	1
8846	0.25	pp	7330 (pp) 14890	FALSE	pp	7330 (pp) 14890	1
8847	0.25	pp	7330 (pp) 14675	FALSE	pp	7330 (pp) 14675	1
8848	0.25	pp	7330 (pp) 13549	FALSE	pp	7330 (pp) 13549	1
8849	0.25	pp	7330 (pp) 13326	FALSE	pp	7330 (pp) 13326	1
8850	0.25	pp	7330 (pp) 13232	FALSE	pp	7330 (pp) 13232	1
8851	0.25	pp	7330 (pp) 12753	FALSE	pp	7330 (pp) 12753	1
8852	0.25	pp	7330 (pp) 12510	FALSE	pp	7330 (pp) 12510	1
8853	0.25	pp	7330 (pp) 12502	FALSE	pp	7330 (pp) 12502	1
8854	0.25	pp	7330 (pp) 12429	FALSE	pp	7330 (pp) 12429	1
8855	0.25	pp	7330 (pp) 11447	FALSE	pp	7330 (pp) 11447	1
8856	0.25	pp	7330 (pp) 11333	FALSE	pp	7330 (pp) 11333	1
8857	0.25	pp	7330 (pp) 11147	FALSE	pp	7330 (pp) 11147	1
8858	0.25	pp	7330 (pp) 10517	FALSE	pp	7330 (pp) 10517	1
8859	0.25	pp	7330 (pp) 10466	FALSE	pp	7330 (pp) 10466	1
8860	0.25	pp	7330 (pp) 10179	FALSE	pp	7330 (pp) 10179	1
8861	0.25	pp	7330 (pp) 10156	FALSE	pp	7330 (pp) 10156	1
8862	0.25	pp	7330 (pp) 10109	FALSE	pp	7330 (pp) 10109	1
8863	0.25	pp	6561 (pp) 9916	FALSE	pp	6561 (pp) 9916	1
8864	0.25	pp	6561 (pp) 9819	FALSE	pp	6561 (pp) 9819	1
8865	0.25	pp	6561 (pp) 9808	FALSE	pp	6561 (pp) 9808	2
8866	0.25	pp	6561 (pp) 9665	FALSE	pp	6561 (pp) 9665	1
8867	0.25	pp	6561 (pp) 9286	FALSE	pp	6561 (pp) 9286	1
8868	0.25	pp	6561 (pp) 9184	FALSE	pp	6561 (pp) 9184	1
8869	0.25	pp	6561 (pp) 9089	FALSE	pp	6561 (pp) 9089	1
8870	0.25	pp	6561 (pp) 8845	FALSE	pp	6561 (pp) 8845	1
8871	0.25	pp	6561 (pp) 8401	FALSE	pp	6561 (pp) 8401	1
8872	0.25	pp	6561 (pp) 8156	FALSE	pp	6561 (pp) 8156	1
8873	0.25	pp	6561 (pp) 7953	FALSE	pp	6561 (pp) 7953	1
8874	0.25	pp	6561 (pp) 7846	FALSE	pp	6561 (pp) 7846	1
8875	0.25	pp	6561 (pp) 7815	FALSE	pp	6561 (pp) 7815	1
8876	0.25	pp	6561 (pp) 6703	FALSE	pp	6561 (pp) 6703	2
8877	0.25	pp	6561 (pp) 14793	FALSE	pp	6561 (pp) 14793	1
8878	0.25	pp	6561 (pp) 14719	FALSE	pp	6561 (pp) 14719	1
8879	0.25	pp	6561 (pp) 14707	FALSE	pp	6561 (pp) 14707	1
8880	0.25	pp	6561 (pp) 14685	FALSE	pp	6561 (pp) 14685	1
8881	0.25	pp	6561 (pp) 14675	FALSE	pp	6561 (pp) 14675	1
8882	0.25	pp	6561 (pp) 14635	FALSE	pp	6561 (pp) 14635	1
8883	0.25	pp	6561 (pp) 13828	FALSE	pp	6561 (pp) 13828	1
8884	0.25	pp	6561 (pp) 13555	FALSE	pp	6561 (pp) 13555	1
8885	0.25	pp	6561 (pp) 13326	FALSE	pp	6561 (pp) 13326	1
8886	0.25	pp	6561 (pp) 12510	FALSE	pp	6561 (pp) 12510	1
8887	0.25	pp	6561 (pp) 12090	FALSE	pp	6561 (pp) 12090	1
8888	0.25	pp	6561 (pp) 11971	FALSE	pp	6561 (pp) 11971	1
8889	0.25	pp	6561 (pp) 11579	FALSE	pp	6561 (pp) 11579	1
8890	0.25	pp	6561 (pp) 11362	FALSE	pp	6561 (pp) 11362	1
8891	0.25	pp	6561 (pp) 11333	FALSE	pp	6561 (pp) 11333	1
8892	0.25	pp	6561 (pp) 11147	FALSE	pp	6561 (pp) 11147	1
8893	0.25	pp	6561 (pp) 10682	FALSE	pp	6561 (pp) 10682	1
8894	0.25	pp	6561 (pp) 10156	FALSE	pp	6561 (pp) 10156	1
8895	0.25	pp	6203 (pp) 9916	FALSE	pp	6203 (pp) 9916	1
8896	0.25	pp	6203 (pp) 9819	FALSE	pp	6203 (pp) 9819	1
8897	0.25	pp	6203 (pp) 9808	FALSE	pp	6203 (pp) 9808	1
8898	0.25	pp	6203 (pp) 9665	FALSE	pp	6203 (pp) 9665	1
8899	0.25	pp	6203 (pp) 9286	FALSE	pp	6203 (pp) 9286	1
8900	0.25	pp	6203 (pp) 9184	FALSE	pp	6203 (pp) 9184	1
8901	0.25	pp	6203 (pp) 9089	FALSE	pp	6203 (pp) 9089	1
8902	0.25	pp	6203 (pp) 8845	FALSE	pp	6203 (pp) 8845	1
8903	0.25	pp	6203 (pp) 8401	FALSE	pp	6203 (pp) 8401	1
8904	0.25	pp	6203 (pp) 8156	FALSE	pp	6203 (pp) 8156	1
8905	0.25	pp	6203 (pp) 7953	FALSE	pp	6203 (pp) 7953	1
8906	0.25	pp	6203 (pp) 7815	FALSE	pp	6203 (pp) 7815	1
8907	0.25	pp	6203 (pp) 6561	FALSE	pp	6203 (pp) 6561	1
8908	0.25	pp	6203 (pp) 6491	FALSE	pp	6203 (pp) 6491	1
8909	0.25	pp	6203 (pp) 14793	FALSE	pp	6203 (pp) 14793	1
8910	0.25	pp	6203 (pp) 14719	FALSE	pp	6203 (pp) 14719	1
8911	0.25	pp	6203 (pp) 14707	FALSE	pp	6203 (pp) 14707	1
8912	0.25	pp	6203 (pp) 14685	FALSE	pp	6203 (pp) 14685	1
8913	0.25	pp	6203 (pp) 14675	FALSE	pp	6203 (pp) 14675	1
8914	0.25	pp	6203 (pp) 14635	FALSE	pp	6203 (pp) 14635	1
8915	0.25	pp	6203 (pp) 13828	FALSE	pp	6203 (pp) 13828	1
8916	0.25	pp	6203 (pp) 13555	FALSE	pp	6203 (pp) 13555	1
8917	0.25	pp	6203 (pp) 13326	FALSE	pp	6203 (pp) 13326	1
8918	0.25	pp	6203 (pp) 12510	FALSE	pp	6203 (pp) 12510	1
8919	0.25	pp	6203 (pp) 12090	FALSE	pp	6203 (pp) 12090	1
8920	0.25	pp	6203 (pp) 11971	FALSE	pp	6203 (pp) 11971	1
8921	0.25	pp	6203 (pp) 11579	FALSE	pp	6203 (pp) 11579	1
8922	0.25	pp	6203 (pp) 11362	FALSE	pp	6203 (pp) 11362	1
8923	0.25	pp	6203 (pp) 11333	FALSE	pp	6203 (pp) 11333	1
8924	0.25	pp	6203 (pp) 11147	FALSE	pp	6203 (pp) 11147	1
8925	0.25	pp	6203 (pp) 10682	FALSE	pp	6203 (pp) 10682	1
8926	0.25	pp	6203 (pp) 10156	FALSE	pp	6203 (pp) 10156	1
8927	0.25	pp	6055 (pp) 9916	FALSE	pp	6055 (pp) 9916	1
8928	0.25	pp	6055 (pp) 9819	FALSE	pp	6055 (pp) 9819	1
8929	0.25	pp	6055 (pp) 9808	FALSE	pp	6055 (pp) 9808	1
8930	0.25	pp	6055 (pp) 9269	FALSE	pp	6055 (pp) 9269	1
8931	0.25	pp	6055 (pp) 9184	FALSE	pp	6055 (pp) 9184	1
8932	0.25	pp	6055 (pp) 9089	FALSE	pp	6055 (pp) 9089	1
8933	0.25	pp	6055 (pp) 8913	FALSE	pp	6055 (pp) 8913	1
8934	0.25	pp	6055 (pp) 8845	FALSE	pp	6055 (pp) 8845	1
8935	0.25	pp	6055 (pp) 8685	FALSE	pp	6055 (pp) 8685	1
8936	0.25	pp	6055 (pp) 8548	FALSE	pp	6055 (pp) 8548	1
8937	0.25	pp	6055 (pp) 8401	FALSE	pp	6055 (pp) 8401	1
8938	0.25	pp	6055 (pp) 8156	FALSE	pp	6055 (pp) 8156	1
8939	0.25	pp	6055 (pp) 7949	FALSE	pp	6055 (pp) 7949	1
8940	0.25	pp	6055 (pp) 7944	FALSE	pp	6055 (pp) 7944	1
8941	0.25	pp	6055 (pp) 7815	FALSE	pp	6055 (pp) 7815	1
8942	0.25	pp	6055 (pp) 7722	FALSE	pp	6055 (pp) 7722	1
8943	0.25	pp	6055 (pp) 7607	FALSE	pp	6055 (pp) 7607	1
8944	0.25	pp	6055 (pp) 7536	FALSE	pp	6055 (pp) 7536	1
8945	0.25	pp	6055 (pp) 7330	FALSE	pp	6055 (pp) 7330	1
8946	0.25	pp	6055 (pp) 7267	FALSE	pp	6055 (pp) 7267	1
8947	0.25	pp	6055 (pp) 7244	FALSE	pp	6055 (pp) 7244	1
8948	0.25	pp	6055 (pp) 6916	FALSE	pp	6055 (pp) 6916	1
8949	0.25	pp	6055 (pp) 14890	FALSE	pp	6055 (pp) 14890	1
8950	0.25	pp	6055 (pp) 14675	FALSE	pp	6055 (pp) 14675	1
8951	0.25	pp	6055 (pp) 13549	FALSE	pp	6055 (pp) 13549	1
8952	0.25	pp	6055 (pp) 13326	FALSE	pp	6055 (pp) 13326	1
8953	0.25	pp	6055 (pp) 13232	FALSE	pp	6055 (pp) 13232	1
8954	0.25	pp	6055 (pp) 12753	FALSE	pp	6055 (pp) 12753	1
8955	0.25	pp	6055 (pp) 12510	FALSE	pp	6055 (pp) 12510	1
8956	0.25	pp	6055 (pp) 12502	FALSE	pp	6055 (pp) 12502	1
8957	0.25	pp	6055 (pp) 12429	FALSE	pp	6055 (pp) 12429	1
8958	0.25	pp	6055 (pp) 11447	FALSE	pp	6055 (pp) 11447	1
8959	0.25	pp	6055 (pp) 11333	FALSE	pp	6055 (pp) 11333	1
8960	0.25	pp	6055 (pp) 11147	FALSE	pp	6055 (pp) 11147	1
8961	0.25	pp	6055 (pp) 10517	FALSE	pp	6055 (pp) 10517	1
8962	0.25	pp	6055 (pp) 10466	FALSE	pp	6055 (pp) 10466	1
8963	0.25	pp	6055 (pp) 10179	FALSE	pp	6055 (pp) 10179	1
8964	0.25	pp	6055 (pp) 10156	FALSE	pp	6055 (pp) 10156	1
8965	0.25	pp	6055 (pp) 10109	FALSE	pp	6055 (pp) 10109	1
8966	0.25	pp	5340 (pp) 9916	FALSE	pp	5340 (pp) 9916	1
8967	0.25	pp	5340 (pp) 9819	FALSE	pp	5340 (pp) 9819	1
8968	0.25	pp	5340 (pp) 9808	FALSE	pp	5340 (pp) 9808	1
8969	0.25	pp	5340 (pp) 9269	FALSE	pp	5340 (pp) 9269	1
8970	0.25	pp	5340 (pp) 9184	FALSE	pp	5340 (pp) 9184	1
8971	0.25	pp	5340 (pp) 9089	FALSE	pp	5340 (pp) 9089	1
8972	0.25	pp	5340 (pp) 8913	FALSE	pp	5340 (pp) 8913	1
8973	0.25	pp	5340 (pp) 8845	FALSE	pp	5340 (pp) 8845	1
8974	0.25	pp	5340 (pp) 8685	FALSE	pp	5340 (pp) 8685	1
8975	0.25	pp	5340 (pp) 8548	FALSE	pp	5340 (pp) 8548	1
8976	0.25	pp	5340 (pp) 8401	FALSE	pp	5340 (pp) 8401	1
8977	0.25	pp	5340 (pp) 8156	FALSE	pp	5340 (pp) 8156	1
8978	0.25	pp	5340 (pp) 7949	FALSE	pp	5340 (pp) 7949	1
8979	0.25	pp	5340 (pp) 7944	FALSE	pp	5340 (pp) 7944	1
8980	0.25	pp	5340 (pp) 7815	FALSE	pp	5340 (pp) 7815	1
8981	0.25	pp	5340 (pp) 7722	FALSE	pp	5340 (pp) 7722	1
8982	0.25	pp	5340 (pp) 7607	FALSE	pp	5340 (pp) 7607	1
8983	0.25	pp	5340 (pp) 7536	FALSE	pp	5340 (pp) 7536	1
8984	0.25	pp	5340 (pp) 7330	FALSE	pp	5340 (pp) 7330	1
8985	0.25	pp	5340 (pp) 7267	FALSE	pp	5340 (pp) 7267	1
8986	0.25	pp	5340 (pp) 7244	FALSE	pp	5340 (pp) 7244	1
8987	0.25	pp	5340 (pp) 6916	FALSE	pp	5340 (pp) 6916	1
8988	0.25	pp	5340 (pp) 6055	FALSE	pp	5340 (pp) 6055	1
8989	0.25	pp	5340 (pp) 14890	FALSE	pp	5340 (pp) 14890	1
8990	0.25	pp	5340 (pp) 14675	FALSE	pp	5340 (pp) 14675	1
8991	0.25	pp	5340 (pp) 13549	FALSE	pp	5340 (pp) 13549	1
8992	0.25	pp	5340 (pp) 13326	FALSE	pp	5340 (pp) 13326	1
8993	0.25	pp	5340 (pp) 13232	FALSE	pp	5340 (pp) 13232	1
8994	0.25	pp	5340 (pp) 12753	FALSE	pp	5340 (pp) 12753	1
8995	0.25	pp	5340 (pp) 12510	FALSE	pp	5340 (pp) 12510	1
8996	0.25	pp	5340 (pp) 12502	FALSE	pp	5340 (pp) 12502	1
8997	0.25	pp	5340 (pp) 12429	FALSE	pp	5340 (pp) 12429	1
8998	0.25	pp	5340 (pp) 11447	FALSE	pp	5340 (pp) 11447	1
8999	0.25	pp	5340 (pp) 11333	FALSE	pp	5340 (pp) 11333	1
9000	0.25	pp	5340 (pp) 11147	FALSE	pp	5340 (pp) 11147	1
9001	0.25	pp	5340 (pp) 10517	FALSE	pp	5340 (pp) 10517	1
9002	0.25	pp	5340 (pp) 10466	FALSE	pp	5340 (pp) 10466	1
9003	0.25	pp	5340 (pp) 10179	FALSE	pp	5340 (pp) 10179	1
9004	0.25	pp	5340 (pp) 10156	FALSE	pp	5340 (pp) 10156	1
9005	0.25	pp	5340 (pp) 10109	FALSE	pp	5340 (pp) 10109	1
9006	0.25	pp	5026 (pp) 9916	FALSE	pp	5026 (pp) 9916	1
9007	0.25	pp	5026 (pp) 9819	FALSE	pp	5026 (pp) 9819	1
9008	0.25	pp	5026 (pp) 9808	FALSE	pp	5026 (pp) 9808	1
9009	0.25	pp	5026 (pp) 9286	FALSE	pp	5026 (pp) 9286	1
9010	0.25	pp	5026 (pp) 9184	FALSE	pp	5026 (pp) 9184	1
9011	0.25	pp	5026 (pp) 9089	FALSE	pp	5026 (pp) 9089	1
9012	0.25	pp	5026 (pp) 8845	FALSE	pp	5026 (pp) 8845	1
9013	0.25	pp	5026 (pp) 8401	FALSE	pp	5026 (pp) 8401	1
9014	0.25	pp	5026 (pp) 8156	FALSE	pp	5026 (pp) 8156	1
9015	0.25	pp	5026 (pp) 7953	FALSE	pp	5026 (pp) 7953	1
9016	0.25	pp	5026 (pp) 7815	FALSE	pp	5026 (pp) 7815	1
9017	0.25	pp	5026 (pp) 6561	FALSE	pp	5026 (pp) 6561	1
9018	0.25	pp	5026 (pp) 6491	FALSE	pp	5026 (pp) 6491	1
9019	0.25	pp	5026 (pp) 6203	FALSE	pp	5026 (pp) 6203	1
9020	0.25	pp	5026 (pp) 5166	FALSE	pp	5026 (pp) 5166	1
9021	0.25	pp	5026 (pp) 14793	FALSE	pp	5026 (pp) 14793	1
9022	0.25	pp	5026 (pp) 14719	FALSE	pp	5026 (pp) 14719	1
9023	0.25	pp	5026 (pp) 14707	FALSE	pp	5026 (pp) 14707	1
9024	0.25	pp	5026 (pp) 14685	FALSE	pp	5026 (pp) 14685	1
9025	0.25	pp	5026 (pp) 14675	FALSE	pp	5026 (pp) 14675	1
9026	0.25	pp	5026 (pp) 14635	FALSE	pp	5026 (pp) 14635	1
9027	0.25	pp	5026 (pp) 13828	FALSE	pp	5026 (pp) 13828	1
9028	0.25	pp	5026 (pp) 13555	FALSE	pp	5026 (pp) 13555	1
9029	0.25	pp	5026 (pp) 13326	FALSE	pp	5026 (pp) 13326	1
9030	0.25	pp	5026 (pp) 12510	FALSE	pp	5026 (pp) 12510	1
9031	0.25	pp	5026 (pp) 11971	FALSE	pp	5026 (pp) 11971	1
9032	0.25	pp	5026 (pp) 11579	FALSE	pp	5026 (pp) 11579	1
9033	0.25	pp	5026 (pp) 11362	FALSE	pp	5026 (pp) 11362	1
9034	0.25	pp	5026 (pp) 11333	FALSE	pp	5026 (pp) 11333	1
9035	0.25	pp	5026 (pp) 11147	FALSE	pp	5026 (pp) 11147	1
9036	0.25	pp	5026 (pp) 10682	FALSE	pp	5026 (pp) 10682	1
9037	0.25	pp	5026 (pp) 10156	FALSE	pp	5026 (pp) 10156	1
9038	0.25	pp	4534 (pp) 9916	FALSE	pp	4534 (pp) 9916	1
9039	0.25	pp	4534 (pp) 9819	FALSE	pp	4534 (pp) 9819	1
9040	0.25	pp	4534 (pp) 9808	FALSE	pp	4534 (pp) 9808	1
9041	0.25	pp	4534 (pp) 9665	FALSE	pp	4534 (pp) 9665	1
9042	0.25	pp	4534 (pp) 9286	FALSE	pp	4534 (pp) 9286	1
9043	0.25	pp	4534 (pp) 9184	FALSE	pp	4534 (pp) 9184	1
9044	0.25	pp	4534 (pp) 9089	FALSE	pp	4534 (pp) 9089	1
9045	0.25	pp	4534 (pp) 8845	FALSE	pp	4534 (pp) 8845	1
9046	0.25	pp	4534 (pp) 8401	FALSE	pp	4534 (pp) 8401	1
9047	0.25	pp	4534 (pp) 8156	FALSE	pp	4534 (pp) 8156	1
9048	0.25	pp	4534 (pp) 7953	FALSE	pp	4534 (pp) 7953	1
9049	0.25	pp	4534 (pp) 7815	FALSE	pp	4534 (pp) 7815	1
9050	0.25	pp	4534 (pp) 6561	FALSE	pp	4534 (pp) 6561	1
9051	0.25	pp	4534 (pp) 6491	FALSE	pp	4534 (pp) 6491	1
9052	0.25	pp	4534 (pp) 6203	FALSE	pp	4534 (pp) 6203	1
9053	0.25	pp	4534 (pp) 5166	FALSE	pp	4534 (pp) 5166	1
9054	0.25	pp	4534 (pp) 5026	FALSE	pp	4534 (pp) 5026	1
9055	0.25	pp	4534 (pp) 14793	FALSE	pp	4534 (pp) 14793	1
9056	0.25	pp	4534 (pp) 14719	FALSE	pp	4534 (pp) 14719	1
9057	0.25	pp	4534 (pp) 14707	FALSE	pp	4534 (pp) 14707	1
9058	0.25	pp	4534 (pp) 14685	FALSE	pp	4534 (pp) 14685	1
9059	0.25	pp	4534 (pp) 14675	FALSE	pp	4534 (pp) 14675	1
9060	0.25	pp	4534 (pp) 14635	FALSE	pp	4534 (pp) 14635	1
9061	0.25	pp	4534 (pp) 13828	FALSE	pp	4534 (pp) 13828	1
9062	0.25	pp	4534 (pp) 13555	FALSE	pp	4534 (pp) 13555	1
9063	0.25	pp	4534 (pp) 13326	FALSE	pp	4534 (pp) 13326	1
9064	0.25	pp	4534 (pp) 12510	FALSE	pp	4534 (pp) 12510	1
9065	0.25	pp	4534 (pp) 12090	FALSE	pp	4534 (pp) 12090	1
9066	0.25	pp	4534 (pp) 11971	FALSE	pp	4534 (pp) 11971	1
9067	0.25	pp	4534 (pp) 11579	FALSE	pp	4534 (pp) 11579	1
9068	0.25	pp	4534 (pp) 11362	FALSE	pp	4534 (pp) 11362	1
9069	0.25	pp	4534 (pp) 11333	FALSE	pp	4534 (pp) 11333	1
9070	0.25	pp	4534 (pp) 11147	FALSE	pp	4534 (pp) 11147	1
9071	0.25	pp	4534 (pp) 10682	FALSE	pp	4534 (pp) 10682	1
9072	0.25	pp	4534 (pp) 10156	FALSE	pp	4534 (pp) 10156	1
9073	0.25	pp	3656 (pp) 9916	FALSE	pp	3656 (pp) 9916	1
9074	0.25	pp	3656 (pp) 9819	FALSE	pp	3656 (pp) 9819	1
9075	0.25	pp	3656 (pp) 9808	FALSE	pp	3656 (pp) 9808	1
9076	0.25	pp	3656 (pp) 9269	FALSE	pp	3656 (pp) 9269	1
9077	0.25	pp	3656 (pp) 9184	FALSE	pp	3656 (pp) 9184	1
9078	0.25	pp	3656 (pp) 9089	FALSE	pp	3656 (pp) 9089	1
9079	0.25	pp	3656 (pp) 8913	FALSE	pp	3656 (pp) 8913	1
9080	0.25	pp	3656 (pp) 8845	FALSE	pp	3656 (pp) 8845	1
9081	0.25	pp	3656 (pp) 8685	FALSE	pp	3656 (pp) 8685	1
9082	0.25	pp	3656 (pp) 8548	FALSE	pp	3656 (pp) 8548	1
9083	0.25	pp	3656 (pp) 8401	FALSE	pp	3656 (pp) 8401	1
9084	0.25	pp	3656 (pp) 7949	FALSE	pp	3656 (pp) 7949	1
9085	0.25	pp	3656 (pp) 7815	FALSE	pp	3656 (pp) 7815	1
9086	0.25	pp	3656 (pp) 7722	FALSE	pp	3656 (pp) 7722	1
9087	0.25	pp	3656 (pp) 7607	FALSE	pp	3656 (pp) 7607	1
9088	0.25	pp	3656 (pp) 7536	FALSE	pp	3656 (pp) 7536	1
9089	0.25	pp	3656 (pp) 7330	FALSE	pp	3656 (pp) 7330	1
9090	0.25	pp	3656 (pp) 7267	FALSE	pp	3656 (pp) 7267	1
9091	0.25	pp	3656 (pp) 7244	FALSE	pp	3656 (pp) 7244	1
9092	0.25	pp	3656 (pp) 6916	FALSE	pp	3656 (pp) 6916	1
9093	0.25	pp	3656 (pp) 6055	FALSE	pp	3656 (pp) 6055	1
9094	0.25	pp	3656 (pp) 5340	FALSE	pp	3656 (pp) 5340	1
9095	0.25	pp	3656 (pp) 5166	FALSE	pp	3656 (pp) 5166	1
9096	0.25	pp	3656 (pp) 4644	FALSE	pp	3656 (pp) 4644	1
9097	0.25	pp	3656 (pp) 14890	FALSE	pp	3656 (pp) 14890	1
9098	0.25	pp	3656 (pp) 14675	FALSE	pp	3656 (pp) 14675	1
9099	0.25	pp	3656 (pp) 13549	FALSE	pp	3656 (pp) 13549	1
9100	0.25	pp	3656 (pp) 13326	FALSE	pp	3656 (pp) 13326	1
9101	0.25	pp	3656 (pp) 13232	FALSE	pp	3656 (pp) 13232	1
9102	0.25	pp	3656 (pp) 12753	FALSE	pp	3656 (pp) 12753	1
9103	0.25	pp	3656 (pp) 12510	FALSE	pp	3656 (pp) 12510	1
9104	0.25	pp	3656 (pp) 12502	FALSE	pp	3656 (pp) 12502	1
9105	0.25	pp	3656 (pp) 12429	FALSE	pp	3656 (pp) 12429	1
9106	0.25	pp	3656 (pp) 11447	FALSE	pp	3656 (pp) 11447	1
9107	0.25	pp	3656 (pp) 11333	FALSE	pp	3656 (pp) 11333	1
9108	0.25	pp	3656 (pp) 11147	FALSE	pp	3656 (pp) 11147	1
9109	0.25	pp	3656 (pp) 10517	FALSE	pp	3656 (pp) 10517	1
9110	0.25	pp	3656 (pp) 10466	FALSE	pp	3656 (pp) 10466	1
9111	0.25	pp	3656 (pp) 10179	FALSE	pp	3656 (pp) 10179	1
9112	0.25	pp	3656 (pp) 10156	FALSE	pp	3656 (pp) 10156	1
9113	0.25	pp	3656 (pp) 10109	FALSE	pp	3656 (pp) 10109	1
9114	0.25	pp	2969 (pp) 9916	FALSE	pp	2969 (pp) 9916	2
9115	0.25	pp	2969 (pp) 9819	FALSE	pp	2969 (pp) 9819	2
9116	0.25	pp	2969 (pp) 9808	FALSE	pp	2969 (pp) 9808	2
9117	0.25	pp	2969 (pp) 9665	FALSE	pp	2969 (pp) 9665	1
9118	0.25	pp	2969 (pp) 9286	FALSE	pp	2969 (pp) 9286	1
9119	0.25	pp	2969 (pp) 9269	FALSE	pp	2969 (pp) 9269	1
9120	0.25	pp	2969 (pp) 9184	FALSE	pp	2969 (pp) 9184	2
9121	0.25	pp	2969 (pp) 9089	FALSE	pp	2969 (pp) 9089	2
9122	0.25	pp	2969 (pp) 8913	FALSE	pp	2969 (pp) 8913	1
9123	0.25	pp	2969 (pp) 8845	FALSE	pp	2969 (pp) 8845	2
9124	0.25	pp	2969 (pp) 8685	FALSE	pp	2969 (pp) 8685	1
9125	0.25	pp	2969 (pp) 8548	FALSE	pp	2969 (pp) 8548	1
9126	0.25	pp	2969 (pp) 8401	FALSE	pp	2969 (pp) 8401	2
9127	0.25	pp	2969 (pp) 8156	FALSE	pp	2969 (pp) 8156	2
9128	0.25	pp	2969 (pp) 7953	FALSE	pp	2969 (pp) 7953	1
9129	0.25	pp	2969 (pp) 7949	FALSE	pp	2969 (pp) 7949	1
9130	0.25	pp	2969 (pp) 7944	FALSE	pp	2969 (pp) 7944	1
9131	0.25	pp	2969 (pp) 7815	FALSE	pp	2969 (pp) 7815	3
9132	0.25	pp	2969 (pp) 7722	FALSE	pp	2969 (pp) 7722	1
9133	0.25	pp	2969 (pp) 7607	FALSE	pp	2969 (pp) 7607	1
9134	0.25	pp	2969 (pp) 7536	FALSE	pp	2969 (pp) 7536	1
9135	0.25	pp	2969 (pp) 7330	FALSE	pp	2969 (pp) 7330	1
9136	0.25	pp	2969 (pp) 7267	FALSE	pp	2969 (pp) 7267	1
9137	0.25	pp	2969 (pp) 7244	FALSE	pp	2969 (pp) 7244	1
9138	0.25	pp	2969 (pp) 6916	FALSE	pp	2969 (pp) 6916	1
9139	0.25	pp	2969 (pp) 6561	FALSE	pp	2969 (pp) 6561	1
9140	0.25	pp	2969 (pp) 6491	FALSE	pp	2969 (pp) 6491	1
9141	0.25	pp	2969 (pp) 6203	FALSE	pp	2969 (pp) 6203	1
9142	0.25	pp	2969 (pp) 6055	FALSE	pp	2969 (pp) 6055	1
9143	0.25	pp	2969 (pp) 5340	FALSE	pp	2969 (pp) 5340	1
9144	0.25	pp	2969 (pp) 5166	FALSE	pp	2969 (pp) 5166	2
9145	0.25	pp	2969 (pp) 5026	FALSE	pp	2969 (pp) 5026	1
9146	0.25	pp	2969 (pp) 4644	FALSE	pp	2969 (pp) 4644	1
9147	0.25	pp	2969 (pp) 4534	FALSE	pp	2969 (pp) 4534	1
9148	0.25	pp	2969 (pp) 4116	FALSE	pp	2969 (pp) 4116	1
9149	0.25	pp	2969 (pp) 3656	FALSE	pp	2969 (pp) 3656	1
9150	0.25	pp	2969 (pp) 14890	FALSE	pp	2969 (pp) 14890	1
9151	0.25	pp	2969 (pp) 14793	FALSE	pp	2969 (pp) 14793	1
9152	0.25	pp	2969 (pp) 14719	FALSE	pp	2969 (pp) 14719	1
9153	0.25	pp	2969 (pp) 14707	FALSE	pp	2969 (pp) 14707	1
9154	0.25	pp	2969 (pp) 14685	FALSE	pp	2969 (pp) 14685	1
9155	0.25	pp	2969 (pp) 14675	FALSE	pp	2969 (pp) 14675	2
9156	0.25	pp	2969 (pp) 14635	FALSE	pp	2969 (pp) 14635	1
9157	0.25	pp	2969 (pp) 13828	FALSE	pp	2969 (pp) 13828	1
9158	0.25	pp	2969 (pp) 13555	FALSE	pp	2969 (pp) 13555	1
9159	0.25	pp	2969 (pp) 13549	FALSE	pp	2969 (pp) 13549	1
9160	0.25	pp	2969 (pp) 13326	FALSE	pp	2969 (pp) 13326	2
9161	0.25	pp	2969 (pp) 13232	FALSE	pp	2969 (pp) 13232	1
9162	0.25	pp	2969 (pp) 12753	FALSE	pp	2969 (pp) 12753	1
9163	0.25	pp	2969 (pp) 12510	FALSE	pp	2969 (pp) 12510	2
9164	0.25	pp	2969 (pp) 12502	FALSE	pp	2969 (pp) 12502	1
9165	0.25	pp	2969 (pp) 12429	FALSE	pp	2969 (pp) 12429	1
9166	0.25	pp	2969 (pp) 12090	FALSE	pp	2969 (pp) 12090	1
9167	0.25	pp	2969 (pp) 11971	FALSE	pp	2969 (pp) 11971	1
9168	0.25	pp	2969 (pp) 11579	FALSE	pp	2969 (pp) 11579	1
9169	0.25	pp	2969 (pp) 11447	FALSE	pp	2969 (pp) 11447	2
9170	0.25	pp	2969 (pp) 11362	FALSE	pp	2969 (pp) 11362	1
9171	0.25	pp	2969 (pp) 11333	FALSE	pp	2969 (pp) 11333	2
9172	0.25	pp	2969 (pp) 11147	FALSE	pp	2969 (pp) 11147	2
9173	0.25	pp	2969 (pp) 10682	FALSE	pp	2969 (pp) 10682	1
9174	0.25	pp	2969 (pp) 10517	FALSE	pp	2969 (pp) 10517	1
9175	0.25	pp	2969 (pp) 10466	FALSE	pp	2969 (pp) 10466	2
9176	0.25	pp	2969 (pp) 10179	FALSE	pp	2969 (pp) 10179	1
9177	0.25	pp	2969 (pp) 10156	FALSE	pp	2969 (pp) 10156	3
9178	0.25	pp	2969 (pp) 10109	FALSE	pp	2969 (pp) 10109	1
9179	0.25	pp	2831 (pp) 9588	FALSE	pp	2831 (pp) 9588	1
9180	0.25	pp	2831 (pp) 7267	FALSE	pp	2831 (pp) 7267	1
9181	0.25	pp	2831 (pp) 11301	FALSE	pp	2831 (pp) 11301	1
9182	0.25	pp	2831 (pp) 11282	FALSE	pp	2831 (pp) 11282	1
9183	0.25	pp	2831 (pp) 10726	FALSE	pp	2831 (pp) 10726	1
9184	0.25	pp	9916 (pp) 14890	FALSE	pp	9916 (pp) 14890	1
9185	0.25	pp	9916 (pp) 14793	FALSE	pp	9916 (pp) 14793	3
9186	0.25	pp	9916 (pp) 14719	FALSE	pp	9916 (pp) 14719	3
9187	0.25	pp	9916 (pp) 14718	FALSE	pp	9916 (pp) 14718	1
9188	0.25	pp	9916 (pp) 14707	FALSE	pp	9916 (pp) 14707	1
9189	0.25	pp	9916 (pp) 14685	FALSE	pp	9916 (pp) 14685	1
9190	0.25	pp	9916 (pp) 14675	FALSE	pp	9916 (pp) 14675	4
9191	0.25	pp	9916 (pp) 14635	FALSE	pp	9916 (pp) 14635	2
9192	0.25	pp	9916 (pp) 14524	FALSE	pp	9916 (pp) 14524	2
9193	0.25	pp	9916 (pp) 13828	FALSE	pp	9916 (pp) 13828	3
9194	0.25	pp	9916 (pp) 13555	FALSE	pp	9916 (pp) 13555	3
9195	0.25	pp	9916 (pp) 13549	FALSE	pp	9916 (pp) 13549	3
9196	0.25	pp	9916 (pp) 13326	FALSE	pp	9916 (pp) 13326	4
9197	0.25	pp	9916 (pp) 13238	FALSE	pp	9916 (pp) 13238	1
9198	0.25	pp	9916 (pp) 13232	FALSE	pp	9916 (pp) 13232	1
9199	0.25	pp	9916 (pp) 12884	FALSE	pp	9916 (pp) 12884	1
9200	0.25	pp	9916 (pp) 12753	FALSE	pp	9916 (pp) 12753	3
9201	0.25	pp	9916 (pp) 12510	FALSE	pp	9916 (pp) 12510	3
9202	0.25	pp	9916 (pp) 12502	FALSE	pp	9916 (pp) 12502	1
9203	0.25	pp	9916 (pp) 12429	FALSE	pp	9916 (pp) 12429	1
9204	0.25	pp	9916 (pp) 12090	FALSE	pp	9916 (pp) 12090	1
9205	0.25	pp	9916 (pp) 12057	FALSE	pp	9916 (pp) 12057	2
9206	0.25	pp	9916 (pp) 12032	FALSE	pp	9916 (pp) 12032	1
9207	0.25	pp	9916 (pp) 11971	FALSE	pp	9916 (pp) 11971	2
9208	0.25	pp	9916 (pp) 11794	FALSE	pp	9916 (pp) 11794	1
9209	0.25	pp	9916 (pp) 11579	FALSE	pp	9916 (pp) 11579	1
9210	0.25	pp	9916 (pp) 11447	FALSE	pp	9916 (pp) 11447	1
9211	0.25	pp	9916 (pp) 11362	FALSE	pp	9916 (pp) 11362	2
9212	0.25	pp	9916 (pp) 11333	FALSE	pp	9916 (pp) 11333	3
9213	0.25	pp	9916 (pp) 11154	FALSE	pp	9916 (pp) 11154	2
9214	0.25	pp	9916 (pp) 11147	FALSE	pp	9916 (pp) 11147	3
9215	0.25	pp	9916 (pp) 11096	FALSE	pp	9916 (pp) 11096	1
9216	0.25	pp	9916 (pp) 10682	FALSE	pp	9916 (pp) 10682	3
9217	0.25	pp	9916 (pp) 10517	FALSE	pp	9916 (pp) 10517	3
9218	0.25	pp	9916 (pp) 10466	FALSE	pp	9916 (pp) 10466	2
9219	0.25	pp	9916 (pp) 10179	FALSE	pp	9916 (pp) 10179	1
9220	0.25	pp	9916 (pp) 10156	FALSE	pp	9916 (pp) 10156	3
9221	0.25	pp	9916 (pp) 10109	FALSE	pp	9916 (pp) 10109	1
9222	0.25	pp	9819 (pp) 9916	FALSE	pp	9819 (pp) 9916	4
9223	0.25	pp	9819 (pp) 14890	FALSE	pp	9819 (pp) 14890	1
9224	0.25	pp	9819 (pp) 14793	FALSE	pp	9819 (pp) 14793	3
9225	0.25	pp	9819 (pp) 14719	FALSE	pp	9819 (pp) 14719	3
9226	0.25	pp	9819 (pp) 14718	FALSE	pp	9819 (pp) 14718	1
9227	0.25	pp	9819 (pp) 14707	FALSE	pp	9819 (pp) 14707	1
9228	0.25	pp	9819 (pp) 14685	FALSE	pp	9819 (pp) 14685	1
9229	0.25	pp	9819 (pp) 14675	FALSE	pp	9819 (pp) 14675	4
9230	0.25	pp	9819 (pp) 14635	FALSE	pp	9819 (pp) 14635	2
9231	0.25	pp	9819 (pp) 14524	FALSE	pp	9819 (pp) 14524	2
9232	0.25	pp	9819 (pp) 13828	FALSE	pp	9819 (pp) 13828	3
9233	0.25	pp	9819 (pp) 13555	FALSE	pp	9819 (pp) 13555	3
9234	0.25	pp	9819 (pp) 13549	FALSE	pp	9819 (pp) 13549	3
9235	0.25	pp	9819 (pp) 13326	FALSE	pp	9819 (pp) 13326	4
9236	0.25	pp	9819 (pp) 13238	FALSE	pp	9819 (pp) 13238	1
9237	0.25	pp	9819 (pp) 13232	FALSE	pp	9819 (pp) 13232	1
9238	0.25	pp	9819 (pp) 12884	FALSE	pp	9819 (pp) 12884	1
9239	0.25	pp	9819 (pp) 12753	FALSE	pp	9819 (pp) 12753	3
9240	0.25	pp	9819 (pp) 12510	FALSE	pp	9819 (pp) 12510	3
9241	0.25	pp	9819 (pp) 12502	FALSE	pp	9819 (pp) 12502	1
9242	0.25	pp	9819 (pp) 12429	FALSE	pp	9819 (pp) 12429	1
9243	0.25	pp	9819 (pp) 12090	FALSE	pp	9819 (pp) 12090	1
9244	0.25	pp	9819 (pp) 12057	FALSE	pp	9819 (pp) 12057	2
9245	0.25	pp	9819 (pp) 12032	FALSE	pp	9819 (pp) 12032	1
9246	0.25	pp	9819 (pp) 11971	FALSE	pp	9819 (pp) 11971	2
9247	0.25	pp	9819 (pp) 11794	FALSE	pp	9819 (pp) 11794	1
9248	0.25	pp	9819 (pp) 11579	FALSE	pp	9819 (pp) 11579	1
9249	0.25	pp	9819 (pp) 11447	FALSE	pp	9819 (pp) 11447	1
9250	0.25	pp	9819 (pp) 11362	FALSE	pp	9819 (pp) 11362	2
9251	0.25	pp	9819 (pp) 11333	FALSE	pp	9819 (pp) 11333	3
9252	0.25	pp	9819 (pp) 11154	FALSE	pp	9819 (pp) 11154	2
9253	0.25	pp	9819 (pp) 11147	FALSE	pp	9819 (pp) 11147	3
9254	0.25	pp	9819 (pp) 11096	FALSE	pp	9819 (pp) 11096	1
9255	0.25	pp	9819 (pp) 10682	FALSE	pp	9819 (pp) 10682	3
9256	0.25	pp	9819 (pp) 10517	FALSE	pp	9819 (pp) 10517	3
9257	0.25	pp	9819 (pp) 10466	FALSE	pp	9819 (pp) 10466	2
9258	0.25	pp	9819 (pp) 10179	FALSE	pp	9819 (pp) 10179	1
9259	0.25	pp	9819 (pp) 10156	FALSE	pp	9819 (pp) 10156	3
9260	0.25	pp	9819 (pp) 10109	FALSE	pp	9819 (pp) 10109	1
9261	0.25	pp	9286 (pp) 9916	FALSE	pp	9286 (pp) 9916	2
9262	0.25	pp	9286 (pp) 9819	FALSE	pp	9286 (pp) 9819	2
9263	0.25	pp	9286 (pp) 9808	FALSE	pp	9286 (pp) 9808	1
9264	0.25	pp	9286 (pp) 9665	FALSE	pp	9286 (pp) 9665	1
9265	0.25	pp	9286 (pp) 14793	FALSE	pp	9286 (pp) 14793	2
9266	0.25	pp	9286 (pp) 14719	FALSE	pp	9286 (pp) 14719	2
9267	0.25	pp	9286 (pp) 14718	FALSE	pp	9286 (pp) 14718	1
9268	0.25	pp	9286 (pp) 14707	FALSE	pp	9286 (pp) 14707	1
9269	0.25	pp	9286 (pp) 14685	FALSE	pp	9286 (pp) 14685	1
9270	0.25	pp	9286 (pp) 14675	FALSE	pp	9286 (pp) 14675	2
9271	0.25	pp	9286 (pp) 14635	FALSE	pp	9286 (pp) 14635	2
9272	0.25	pp	9286 (pp) 14524	FALSE	pp	9286 (pp) 14524	1
9273	0.25	pp	9286 (pp) 13828	FALSE	pp	9286 (pp) 13828	2
9274	0.25	pp	9286 (pp) 13555	FALSE	pp	9286 (pp) 13555	2
9275	0.25	pp	9286 (pp) 13549	FALSE	pp	9286 (pp) 13549	1
9276	0.25	pp	9286 (pp) 13326	FALSE	pp	9286 (pp) 13326	2
9277	0.25	pp	9286 (pp) 12884	FALSE	pp	9286 (pp) 12884	1
9278	0.25	pp	9286 (pp) 12753	FALSE	pp	9286 (pp) 12753	1
9279	0.25	pp	9286 (pp) 12510	FALSE	pp	9286 (pp) 12510	2
9280	0.25	pp	9286 (pp) 12090	FALSE	pp	9286 (pp) 12090	1
9281	0.25	pp	9286 (pp) 12057	FALSE	pp	9286 (pp) 12057	1
9282	0.25	pp	9286 (pp) 12032	FALSE	pp	9286 (pp) 12032	1
9283	0.25	pp	9286 (pp) 11971	FALSE	pp	9286 (pp) 11971	2
9284	0.25	pp	9286 (pp) 11794	FALSE	pp	9286 (pp) 11794	1
9285	0.25	pp	9286 (pp) 11579	FALSE	pp	9286 (pp) 11579	1
9286	0.25	pp	9286 (pp) 11362	FALSE	pp	9286 (pp) 11362	2
9287	0.25	pp	9286 (pp) 11333	FALSE	pp	9286 (pp) 11333	2
9288	0.25	pp	9286 (pp) 11154	FALSE	pp	9286 (pp) 11154	1
9289	0.25	pp	9286 (pp) 11147	FALSE	pp	9286 (pp) 11147	2
9290	0.25	pp	9286 (pp) 11096	FALSE	pp	9286 (pp) 11096	1
9291	0.25	pp	9286 (pp) 10682	FALSE	pp	9286 (pp) 10682	2
9292	0.25	pp	9286 (pp) 10517	FALSE	pp	9286 (pp) 10517	1
9293	0.25	pp	9286 (pp) 10466	FALSE	pp	9286 (pp) 10466	1
9294	0.25	pp	9286 (pp) 10156	FALSE	pp	9286 (pp) 10156	1
9295	0.25	pp	9184 (pp) 9916	FALSE	pp	9184 (pp) 9916	4
9296	0.25	pp	9184 (pp) 9819	FALSE	pp	9184 (pp) 9819	4
9297	0.25	pp	9184 (pp) 9808	FALSE	pp	9184 (pp) 9808	3
9298	0.25	pp	9184 (pp) 9665	FALSE	pp	9184 (pp) 9665	1
9299	0.25	pp	9184 (pp) 9286	FALSE	pp	9184 (pp) 9286	2
9300	0.25	pp	9184 (pp) 9269	FALSE	pp	9184 (pp) 9269	2
9301	0.25	pp	9184 (pp) 14890	FALSE	pp	9184 (pp) 14890	1
9302	0.25	pp	9184 (pp) 14793	FALSE	pp	9184 (pp) 14793	3
9303	0.25	pp	9184 (pp) 14719	FALSE	pp	9184 (pp) 14719	3
9304	0.25	pp	9184 (pp) 14718	FALSE	pp	9184 (pp) 14718	1
9305	0.25	pp	9184 (pp) 14707	FALSE	pp	9184 (pp) 14707	1
9306	0.25	pp	9184 (pp) 14685	FALSE	pp	9184 (pp) 14685	1
9307	0.25	pp	9184 (pp) 14675	FALSE	pp	9184 (pp) 14675	4
9308	0.25	pp	9184 (pp) 14635	FALSE	pp	9184 (pp) 14635	2
9309	0.25	pp	9184 (pp) 14524	FALSE	pp	9184 (pp) 14524	2
9310	0.25	pp	9184 (pp) 13828	FALSE	pp	9184 (pp) 13828	3
9311	0.25	pp	9184 (pp) 13555	FALSE	pp	9184 (pp) 13555	3
9312	0.25	pp	9184 (pp) 13549	FALSE	pp	9184 (pp) 13549	3
9313	0.25	pp	9184 (pp) 13326	FALSE	pp	9184 (pp) 13326	4
9314	0.25	pp	9184 (pp) 13238	FALSE	pp	9184 (pp) 13238	1
9315	0.25	pp	9184 (pp) 13232	FALSE	pp	9184 (pp) 13232	1
9316	0.25	pp	9184 (pp) 12884	FALSE	pp	9184 (pp) 12884	1
9317	0.25	pp	9184 (pp) 12753	FALSE	pp	9184 (pp) 12753	3
9318	0.25	pp	9184 (pp) 12510	FALSE	pp	9184 (pp) 12510	3
9319	0.25	pp	9184 (pp) 12502	FALSE	pp	9184 (pp) 12502	1
9320	0.25	pp	9184 (pp) 12429	FALSE	pp	9184 (pp) 12429	1
9321	0.25	pp	9184 (pp) 12090	FALSE	pp	9184 (pp) 12090	1
9322	0.25	pp	9184 (pp) 12057	FALSE	pp	9184 (pp) 12057	2
9323	0.25	pp	9184 (pp) 12032	FALSE	pp	9184 (pp) 12032	1
9324	0.25	pp	9184 (pp) 11971	FALSE	pp	9184 (pp) 11971	2
9325	0.25	pp	9184 (pp) 11794	FALSE	pp	9184 (pp) 11794	1
9326	0.25	pp	9184 (pp) 11579	FALSE	pp	9184 (pp) 11579	1
9327	0.25	pp	9184 (pp) 11447	FALSE	pp	9184 (pp) 11447	1
9328	0.25	pp	9184 (pp) 11362	FALSE	pp	9184 (pp) 11362	2
9329	0.25	pp	9184 (pp) 11333	FALSE	pp	9184 (pp) 11333	3
9330	0.25	pp	9184 (pp) 11154	FALSE	pp	9184 (pp) 11154	2
9331	0.25	pp	9184 (pp) 11147	FALSE	pp	9184 (pp) 11147	3
9332	0.25	pp	9184 (pp) 11096	FALSE	pp	9184 (pp) 11096	1
9333	0.25	pp	9184 (pp) 10682	FALSE	pp	9184 (pp) 10682	3
9334	0.25	pp	9184 (pp) 10517	FALSE	pp	9184 (pp) 10517	3
9335	0.25	pp	9184 (pp) 10466	FALSE	pp	9184 (pp) 10466	2
9336	0.25	pp	9184 (pp) 10179	FALSE	pp	9184 (pp) 10179	1
9337	0.25	pp	9184 (pp) 10156	FALSE	pp	9184 (pp) 10156	3
9338	0.25	pp	9184 (pp) 10109	FALSE	pp	9184 (pp) 10109	1
9339	0.25	pp	8685 (pp) 9916	FALSE	pp	8685 (pp) 9916	2
9340	0.25	pp	8685 (pp) 9819	FALSE	pp	8685 (pp) 9819	2
9341	0.25	pp	8685 (pp) 9808	FALSE	pp	8685 (pp) 9808	1
9342	0.25	pp	8685 (pp) 9286	FALSE	pp	8685 (pp) 9286	1
9343	0.25	pp	8685 (pp) 9269	FALSE	pp	8685 (pp) 9269	2
9344	0.25	pp	8685 (pp) 9184	FALSE	pp	8685 (pp) 9184	2
9345	0.25	pp	8685 (pp) 9089	FALSE	pp	8685 (pp) 9089	1
9346	0.25	pp	8685 (pp) 8913	FALSE	pp	8685 (pp) 8913	1
9347	0.25	pp	8685 (pp) 8845	FALSE	pp	8685 (pp) 8845	1
9348	0.25	pp	8685 (pp) 14890	FALSE	pp	8685 (pp) 14890	1
9349	0.25	pp	8685 (pp) 14793	FALSE	pp	8685 (pp) 14793	1
9350	0.25	pp	8685 (pp) 14719	FALSE	pp	8685 (pp) 14719	1
9351	0.25	pp	8685 (pp) 14718	FALSE	pp	8685 (pp) 14718	1
9352	0.25	pp	8685 (pp) 14675	FALSE	pp	8685 (pp) 14675	2
9353	0.25	pp	8685 (pp) 14635	FALSE	pp	8685 (pp) 14635	1
9354	0.25	pp	8685 (pp) 14524	FALSE	pp	8685 (pp) 14524	1
9355	0.25	pp	8685 (pp) 13828	FALSE	pp	8685 (pp) 13828	1
9356	0.25	pp	8685 (pp) 13555	FALSE	pp	8685 (pp) 13555	1
9357	0.25	pp	8685 (pp) 13549	FALSE	pp	8685 (pp) 13549	2
9358	0.25	pp	8685 (pp) 13326	FALSE	pp	8685 (pp) 13326	2
9359	0.25	pp	8685 (pp) 13232	FALSE	pp	8685 (pp) 13232	1
9360	0.25	pp	8685 (pp) 12884	FALSE	pp	8685 (pp) 12884	1
9361	0.25	pp	8685 (pp) 12753	FALSE	pp	8685 (pp) 12753	2
9362	0.25	pp	8685 (pp) 12510	FALSE	pp	8685 (pp) 12510	2
9363	0.25	pp	8685 (pp) 12502	FALSE	pp	8685 (pp) 12502	1
9364	0.25	pp	8685 (pp) 12429	FALSE	pp	8685 (pp) 12429	1
9365	0.25	pp	8685 (pp) 12057	FALSE	pp	8685 (pp) 12057	1
9366	0.25	pp	8685 (pp) 12032	FALSE	pp	8685 (pp) 12032	1
9367	0.25	pp	8685 (pp) 11971	FALSE	pp	8685 (pp) 11971	1
9368	0.25	pp	8685 (pp) 11794	FALSE	pp	8685 (pp) 11794	1
9369	0.25	pp	8685 (pp) 11447	FALSE	pp	8685 (pp) 11447	1
9370	0.25	pp	8685 (pp) 11362	FALSE	pp	8685 (pp) 11362	1
9371	0.25	pp	8685 (pp) 11333	FALSE	pp	8685 (pp) 11333	2
9372	0.25	pp	8685 (pp) 11154	FALSE	pp	8685 (pp) 11154	1
9373	0.25	pp	8685 (pp) 11147	FALSE	pp	8685 (pp) 11147	2
9374	0.25	pp	8685 (pp) 11096	FALSE	pp	8685 (pp) 11096	1
9375	0.25	pp	8685 (pp) 10682	FALSE	pp	8685 (pp) 10682	1
9376	0.25	pp	8685 (pp) 10517	FALSE	pp	8685 (pp) 10517	2
9377	0.25	pp	8685 (pp) 10466	FALSE	pp	8685 (pp) 10466	2
9378	0.25	pp	8685 (pp) 10179	FALSE	pp	8685 (pp) 10179	1
9379	0.25	pp	8685 (pp) 10156	FALSE	pp	8685 (pp) 10156	1
9380	0.25	pp	8685 (pp) 10109	FALSE	pp	8685 (pp) 10109	1
9381	0.25	pp	8401 (pp) 9916	FALSE	pp	8401 (pp) 9916	4
9382	0.25	pp	8401 (pp) 9819	FALSE	pp	8401 (pp) 9819	4
9383	0.25	pp	8401 (pp) 9808	FALSE	pp	8401 (pp) 9808	3
9384	0.25	pp	8401 (pp) 9665	FALSE	pp	8401 (pp) 9665	1
9385	0.25	pp	8401 (pp) 9286	FALSE	pp	8401 (pp) 9286	2
9386	0.25	pp	8401 (pp) 9269	FALSE	pp	8401 (pp) 9269	2
9387	0.25	pp	8401 (pp) 9184	FALSE	pp	8401 (pp) 9184	4
9388	0.25	pp	8401 (pp) 9089	FALSE	pp	8401 (pp) 9089	2
9389	0.25	pp	8401 (pp) 8913	FALSE	pp	8401 (pp) 8913	1
9390	0.25	pp	8401 (pp) 8845	FALSE	pp	8401 (pp) 8845	3
9391	0.25	pp	8401 (pp) 8685	FALSE	pp	8401 (pp) 8685	2
9392	0.25	pp	8401 (pp) 8548	FALSE	pp	8401 (pp) 8548	2
9393	0.25	pp	8401 (pp) 14890	FALSE	pp	8401 (pp) 14890	1
9394	0.25	pp	8401 (pp) 14793	FALSE	pp	8401 (pp) 14793	3
9395	0.25	pp	8401 (pp) 14719	FALSE	pp	8401 (pp) 14719	3
9396	0.25	pp	8401 (pp) 14718	FALSE	pp	8401 (pp) 14718	1
9397	0.25	pp	8401 (pp) 14707	FALSE	pp	8401 (pp) 14707	2
9398	0.25	pp	8401 (pp) 14685	FALSE	pp	8401 (pp) 14685	1
9399	0.25	pp	8401 (pp) 14675	FALSE	pp	8401 (pp) 14675	5
9400	0.25	pp	8401 (pp) 14635	FALSE	pp	8401 (pp) 14635	2
9401	0.25	pp	8401 (pp) 14524	FALSE	pp	8401 (pp) 14524	2
9402	0.25	pp	8401 (pp) 13828	FALSE	pp	8401 (pp) 13828	3
9403	0.25	pp	8401 (pp) 13555	FALSE	pp	8401 (pp) 13555	4
9404	0.25	pp	8401 (pp) 13549	FALSE	pp	8401 (pp) 13549	5
9405	0.25	pp	8401 (pp) 13326	FALSE	pp	8401 (pp) 13326	5
9406	0.25	pp	8401 (pp) 13238	FALSE	pp	8401 (pp) 13238	2
9407	0.25	pp	8401 (pp) 13232	FALSE	pp	8401 (pp) 13232	1
9408	0.25	pp	8401 (pp) 12884	FALSE	pp	8401 (pp) 12884	1
9409	0.25	pp	8401 (pp) 12753	FALSE	pp	8401 (pp) 12753	3
9410	0.25	pp	8401 (pp) 12510	FALSE	pp	8401 (pp) 12510	3
9411	0.25	pp	8401 (pp) 12502	FALSE	pp	8401 (pp) 12502	1
9412	0.25	pp	8401 (pp) 12429	FALSE	pp	8401 (pp) 12429	1
9413	0.25	pp	8401 (pp) 12202	FALSE	pp	8401 (pp) 12202	1
9414	0.25	pp	8401 (pp) 12090	FALSE	pp	8401 (pp) 12090	1
9415	0.25	pp	8401 (pp) 12057	FALSE	pp	8401 (pp) 12057	2
9416	0.25	pp	8401 (pp) 12032	FALSE	pp	8401 (pp) 12032	1
9417	0.25	pp	8401 (pp) 11971	FALSE	pp	8401 (pp) 11971	2
9418	0.25	pp	8401 (pp) 11794	FALSE	pp	8401 (pp) 11794	2
9419	0.25	pp	8401 (pp) 11579	FALSE	pp	8401 (pp) 11579	1
9420	0.25	pp	8401 (pp) 11447	FALSE	pp	8401 (pp) 11447	1
9421	0.25	pp	8401 (pp) 11362	FALSE	pp	8401 (pp) 11362	2
9422	0.25	pp	8401 (pp) 11333	FALSE	pp	8401 (pp) 11333	3
9423	0.25	pp	8401 (pp) 11154	FALSE	pp	8401 (pp) 11154	4
9424	0.25	pp	8401 (pp) 11147	FALSE	pp	8401 (pp) 11147	4
9425	0.25	pp	8401 (pp) 11096	FALSE	pp	8401 (pp) 11096	1
9426	0.25	pp	8401 (pp) 10682	FALSE	pp	8401 (pp) 10682	4
9427	0.25	pp	8401 (pp) 10523	FALSE	pp	8401 (pp) 10523	1
9428	0.25	pp	8401 (pp) 10517	FALSE	pp	8401 (pp) 10517	3
9429	0.25	pp	8401 (pp) 10466	FALSE	pp	8401 (pp) 10466	2
9430	0.25	pp	8401 (pp) 10179	FALSE	pp	8401 (pp) 10179	1
9431	0.25	pp	8401 (pp) 10156	FALSE	pp	8401 (pp) 10156	3
9432	0.25	pp	8401 (pp) 10109	FALSE	pp	8401 (pp) 10109	1
9433	0.25	pp	7953 (pp) 9916	FALSE	pp	7953 (pp) 9916	2
9434	0.25	pp	7953 (pp) 9819	FALSE	pp	7953 (pp) 9819	2
9435	0.25	pp	7953 (pp) 9808	FALSE	pp	7953 (pp) 9808	1
9436	0.25	pp	7953 (pp) 9665	FALSE	pp	7953 (pp) 9665	1
9437	0.25	pp	7953 (pp) 9286	FALSE	pp	7953 (pp) 9286	2
9438	0.25	pp	7953 (pp) 9269	FALSE	pp	7953 (pp) 9269	1
9439	0.25	pp	7953 (pp) 9184	FALSE	pp	7953 (pp) 9184	2
9440	0.25	pp	7953 (pp) 9089	FALSE	pp	7953 (pp) 9089	1
9441	0.25	pp	7953 (pp) 8845	FALSE	pp	7953 (pp) 8845	1
9442	0.25	pp	7953 (pp) 8685	FALSE	pp	7953 (pp) 8685	1
9443	0.25	pp	7953 (pp) 8401	FALSE	pp	7953 (pp) 8401	2
9444	0.25	pp	7953 (pp) 8156	FALSE	pp	7953 (pp) 8156	1
9445	0.25	pp	7953 (pp) 14793	FALSE	pp	7953 (pp) 14793	2
9446	0.25	pp	7953 (pp) 14719	FALSE	pp	7953 (pp) 14719	2
9447	0.25	pp	7953 (pp) 14718	FALSE	pp	7953 (pp) 14718	1
9448	0.25	pp	7953 (pp) 14707	FALSE	pp	7953 (pp) 14707	1
9449	0.25	pp	7953 (pp) 14685	FALSE	pp	7953 (pp) 14685	1
9450	0.25	pp	7953 (pp) 14675	FALSE	pp	7953 (pp) 14675	2
9451	0.25	pp	7953 (pp) 14635	FALSE	pp	7953 (pp) 14635	2
9452	0.25	pp	7953 (pp) 14524	FALSE	pp	7953 (pp) 14524	1
9453	0.25	pp	7953 (pp) 13828	FALSE	pp	7953 (pp) 13828	2
9454	0.25	pp	7953 (pp) 13555	FALSE	pp	7953 (pp) 13555	2
9455	0.25	pp	7953 (pp) 13549	FALSE	pp	7953 (pp) 13549	1
9456	0.25	pp	7953 (pp) 13326	FALSE	pp	7953 (pp) 13326	2
9457	0.25	pp	7953 (pp) 12884	FALSE	pp	7953 (pp) 12884	1
9458	0.25	pp	7953 (pp) 12753	FALSE	pp	7953 (pp) 12753	1
9459	0.25	pp	7953 (pp) 12510	FALSE	pp	7953 (pp) 12510	2
9460	0.25	pp	7953 (pp) 12090	FALSE	pp	7953 (pp) 12090	1
9461	0.25	pp	7953 (pp) 12057	FALSE	pp	7953 (pp) 12057	1
9462	0.25	pp	7953 (pp) 12032	FALSE	pp	7953 (pp) 12032	1
9463	0.25	pp	7953 (pp) 11971	FALSE	pp	7953 (pp) 11971	2
9464	0.25	pp	7953 (pp) 11794	FALSE	pp	7953 (pp) 11794	1
9465	0.25	pp	7953 (pp) 11579	FALSE	pp	7953 (pp) 11579	1
9466	0.25	pp	7953 (pp) 11362	FALSE	pp	7953 (pp) 11362	2
9467	0.25	pp	7953 (pp) 11333	FALSE	pp	7953 (pp) 11333	2
9468	0.25	pp	7953 (pp) 11154	FALSE	pp	7953 (pp) 11154	1
9469	0.25	pp	7953 (pp) 11147	FALSE	pp	7953 (pp) 11147	2
9470	0.25	pp	7953 (pp) 11096	FALSE	pp	7953 (pp) 11096	1
9471	0.25	pp	7953 (pp) 10682	FALSE	pp	7953 (pp) 10682	2
9472	0.25	pp	7953 (pp) 10517	FALSE	pp	7953 (pp) 10517	1
9473	0.25	pp	7953 (pp) 10466	FALSE	pp	7953 (pp) 10466	1
9474	0.25	pp	7953 (pp) 10156	FALSE	pp	7953 (pp) 10156	1
9475	0.25	pp	7949 (pp) 9916	FALSE	pp	7949 (pp) 9916	2
9476	0.25	pp	7949 (pp) 9819	FALSE	pp	7949 (pp) 9819	2
9477	0.25	pp	7949 (pp) 9808	FALSE	pp	7949 (pp) 9808	1
9478	0.25	pp	7949 (pp) 9286	FALSE	pp	7949 (pp) 9286	1
9479	0.25	pp	7949 (pp) 9269	FALSE	pp	7949 (pp) 9269	2
9480	0.25	pp	7949 (pp) 9184	FALSE	pp	7949 (pp) 9184	2
9481	0.25	pp	7949 (pp) 9089	FALSE	pp	7949 (pp) 9089	1
9482	0.25	pp	7949 (pp) 8913	FALSE	pp	7949 (pp) 8913	1
9483	0.25	pp	7949 (pp) 8845	FALSE	pp	7949 (pp) 8845	1
9484	0.25	pp	7949 (pp) 8685	FALSE	pp	7949 (pp) 8685	2
9485	0.25	pp	7949 (pp) 8548	FALSE	pp	7949 (pp) 8548	2
9486	0.25	pp	7949 (pp) 8401	FALSE	pp	7949 (pp) 8401	3
9487	0.25	pp	7949 (pp) 8156	FALSE	pp	7949 (pp) 8156	1
9488	0.25	pp	7949 (pp) 7953	FALSE	pp	7949 (pp) 7953	1
9489	0.25	pp	7949 (pp) 14890	FALSE	pp	7949 (pp) 14890	1
9490	0.25	pp	7949 (pp) 14793	FALSE	pp	7949 (pp) 14793	1
9491	0.25	pp	7949 (pp) 14719	FALSE	pp	7949 (pp) 14719	1
9492	0.25	pp	7949 (pp) 14718	FALSE	pp	7949 (pp) 14718	1
9493	0.25	pp	7949 (pp) 14675	FALSE	pp	7949 (pp) 14675	3
9494	0.25	pp	7949 (pp) 14635	FALSE	pp	7949 (pp) 14635	1
9495	0.25	pp	7949 (pp) 14524	FALSE	pp	7949 (pp) 14524	1
9496	0.25	pp	7949 (pp) 13828	FALSE	pp	7949 (pp) 13828	1
9497	0.25	pp	7949 (pp) 13555	FALSE	pp	7949 (pp) 13555	1
9498	0.25	pp	7949 (pp) 13549	FALSE	pp	7949 (pp) 13549	3
9499	0.25	pp	7949 (pp) 13326	FALSE	pp	7949 (pp) 13326	2
9500	0.25	pp	7949 (pp) 13232	FALSE	pp	7949 (pp) 13232	1
9501	0.25	pp	7949 (pp) 12884	FALSE	pp	7949 (pp) 12884	1
9502	0.25	pp	7949 (pp) 12753	FALSE	pp	7949 (pp) 12753	2
9503	0.25	pp	7949 (pp) 12510	FALSE	pp	7949 (pp) 12510	2
9504	0.25	pp	7949 (pp) 12502	FALSE	pp	7949 (pp) 12502	1
9505	0.25	pp	7949 (pp) 12429	FALSE	pp	7949 (pp) 12429	1
9506	0.25	pp	7949 (pp) 12057	FALSE	pp	7949 (pp) 12057	1
9507	0.25	pp	7949 (pp) 12032	FALSE	pp	7949 (pp) 12032	1
9508	0.25	pp	7949 (pp) 11971	FALSE	pp	7949 (pp) 11971	1
9509	0.25	pp	7949 (pp) 11794	FALSE	pp	7949 (pp) 11794	1
9510	0.25	pp	7949 (pp) 11447	FALSE	pp	7949 (pp) 11447	1
9511	0.25	pp	7949 (pp) 11362	FALSE	pp	7949 (pp) 11362	1
9512	0.25	pp	7949 (pp) 11333	FALSE	pp	7949 (pp) 11333	2
9513	0.25	pp	7949 (pp) 11154	FALSE	pp	7949 (pp) 11154	2
9514	0.25	pp	7949 (pp) 11147	FALSE	pp	7949 (pp) 11147	3
9515	0.25	pp	7949 (pp) 11096	FALSE	pp	7949 (pp) 11096	1
9516	0.25	pp	7949 (pp) 10682	FALSE	pp	7949 (pp) 10682	1
9517	0.25	pp	7949 (pp) 10517	FALSE	pp	7949 (pp) 10517	2
9518	0.25	pp	7949 (pp) 10466	FALSE	pp	7949 (pp) 10466	2
9519	0.25	pp	7949 (pp) 10179	FALSE	pp	7949 (pp) 10179	1
9520	0.25	pp	7949 (pp) 10156	FALSE	pp	7949 (pp) 10156	1
9521	0.25	pp	7949 (pp) 10109	FALSE	pp	7949 (pp) 10109	1
9522	0.25	pp	7846 (pp) 9916	FALSE	pp	7846 (pp) 9916	1
9523	0.25	pp	7846 (pp) 9819	FALSE	pp	7846 (pp) 9819	1
9524	0.25	pp	7846 (pp) 9682	FALSE	pp	7846 (pp) 9682	1
9525	0.25	pp	7846 (pp) 9286	FALSE	pp	7846 (pp) 9286	1
9526	0.25	pp	7846 (pp) 9269	FALSE	pp	7846 (pp) 9269	1
9527	0.25	pp	7846 (pp) 9184	FALSE	pp	7846 (pp) 9184	1
9528	0.25	pp	7846 (pp) 8935	FALSE	pp	7846 (pp) 8935	1
9529	0.25	pp	7846 (pp) 8685	FALSE	pp	7846 (pp) 8685	1
9530	0.25	pp	7846 (pp) 8548	FALSE	pp	7846 (pp) 8548	1
9531	0.25	pp	7846 (pp) 8401	FALSE	pp	7846 (pp) 8401	3
9532	0.25	pp	7846 (pp) 8377	FALSE	pp	7846 (pp) 8377	1
9533	0.25	pp	7846 (pp) 7974	FALSE	pp	7846 (pp) 7974	1
9534	0.25	pp	7846 (pp) 7953	FALSE	pp	7846 (pp) 7953	1
9535	0.25	pp	7846 (pp) 7949	FALSE	pp	7846 (pp) 7949	2
9536	0.25	pp	7846 (pp) 14793	FALSE	pp	7846 (pp) 14793	2
9537	0.25	pp	7846 (pp) 14737	FALSE	pp	7846 (pp) 14737	1
9538	0.25	pp	7846 (pp) 14719	FALSE	pp	7846 (pp) 14719	2
9539	0.25	pp	7846 (pp) 14718	FALSE	pp	7846 (pp) 14718	1
9540	0.25	pp	7846 (pp) 14707	FALSE	pp	7846 (pp) 14707	2
9541	0.25	pp	7846 (pp) 14675	FALSE	pp	7846 (pp) 14675	2
9542	0.25	pp	7846 (pp) 14635	FALSE	pp	7846 (pp) 14635	2
9543	0.25	pp	7846 (pp) 14524	FALSE	pp	7846 (pp) 14524	1
9544	0.25	pp	7846 (pp) 13828	FALSE	pp	7846 (pp) 13828	1
9545	0.25	pp	7846 (pp) 13660	FALSE	pp	7846 (pp) 13660	1
9546	0.25	pp	7846 (pp) 13555	FALSE	pp	7846 (pp) 13555	3
9547	0.25	pp	7846 (pp) 13549	FALSE	pp	7846 (pp) 13549	3
9548	0.25	pp	7846 (pp) 13326	FALSE	pp	7846 (pp) 13326	3
9549	0.25	pp	7846 (pp) 13238	FALSE	pp	7846 (pp) 13238	1
9550	0.25	pp	7846 (pp) 12884	FALSE	pp	7846 (pp) 12884	1
9551	0.25	pp	7846 (pp) 12753	FALSE	pp	7846 (pp) 12753	1
9552	0.25	pp	7846 (pp) 12510	FALSE	pp	7846 (pp) 12510	1
9553	0.25	pp	7846 (pp) 12202	FALSE	pp	7846 (pp) 12202	2
9554	0.25	pp	7846 (pp) 12057	FALSE	pp	7846 (pp) 12057	1
9555	0.25	pp	7846 (pp) 12032	FALSE	pp	7846 (pp) 12032	1
9556	0.25	pp	7846 (pp) 11971	FALSE	pp	7846 (pp) 11971	1
9557	0.25	pp	7846 (pp) 11794	FALSE	pp	7846 (pp) 11794	2
9558	0.25	pp	7846 (pp) 11362	FALSE	pp	7846 (pp) 11362	1
9559	0.25	pp	7846 (pp) 11333	FALSE	pp	7846 (pp) 11333	1
9560	0.25	pp	7846 (pp) 11154	FALSE	pp	7846 (pp) 11154	3
9561	0.25	pp	7846 (pp) 11147	FALSE	pp	7846 (pp) 11147	2
9562	0.25	pp	7846 (pp) 11096	FALSE	pp	7846 (pp) 11096	1
9563	0.25	pp	7846 (pp) 10682	FALSE	pp	7846 (pp) 10682	3
9564	0.25	pp	7846 (pp) 10635	FALSE	pp	7846 (pp) 10635	1
9565	0.25	pp	7846 (pp) 10523	FALSE	pp	7846 (pp) 10523	1
9566	0.25	pp	7846 (pp) 10517	FALSE	pp	7846 (pp) 10517	1
9567	0.25	pp	7846 (pp) 10466	FALSE	pp	7846 (pp) 10466	1
9568	0.25	pp	7536 (pp) 9916	FALSE	pp	7536 (pp) 9916	2
9569	0.25	pp	7536 (pp) 9819	FALSE	pp	7536 (pp) 9819	2
9570	0.25	pp	7536 (pp) 9808	FALSE	pp	7536 (pp) 9808	1
9571	0.25	pp	7536 (pp) 9286	FALSE	pp	7536 (pp) 9286	1
9572	0.25	pp	7536 (pp) 9269	FALSE	pp	7536 (pp) 9269	2
9573	0.25	pp	7536 (pp) 9184	FALSE	pp	7536 (pp) 9184	2
9574	0.25	pp	7536 (pp) 9089	FALSE	pp	7536 (pp) 9089	1
9575	0.25	pp	7536 (pp) 8913	FALSE	pp	7536 (pp) 8913	1
9576	0.25	pp	7536 (pp) 8845	FALSE	pp	7536 (pp) 8845	1
9577	0.25	pp	7536 (pp) 8685	FALSE	pp	7536 (pp) 8685	2
9578	0.25	pp	7536 (pp) 8548	FALSE	pp	7536 (pp) 8548	1
9579	0.25	pp	7536 (pp) 8401	FALSE	pp	7536 (pp) 8401	2
9580	0.25	pp	7536 (pp) 8156	FALSE	pp	7536 (pp) 8156	1
9581	0.25	pp	7536 (pp) 7953	FALSE	pp	7536 (pp) 7953	1
9582	0.25	pp	7536 (pp) 7949	FALSE	pp	7536 (pp) 7949	2
9583	0.25	pp	7536 (pp) 7944	FALSE	pp	7536 (pp) 7944	1
9584	0.25	pp	7536 (pp) 7846	FALSE	pp	7536 (pp) 7846	1
9585	0.25	pp	7536 (pp) 7815	FALSE	pp	7536 (pp) 7815	2
9586	0.25	pp	7536 (pp) 7722	FALSE	pp	7536 (pp) 7722	1
9587	0.25	pp	7536 (pp) 7607	FALSE	pp	7536 (pp) 7607	1
9588	0.25	pp	7536 (pp) 14890	FALSE	pp	7536 (pp) 14890	1
9589	0.25	pp	7536 (pp) 14793	FALSE	pp	7536 (pp) 14793	1
9590	0.25	pp	7536 (pp) 14719	FALSE	pp	7536 (pp) 14719	1
9591	0.25	pp	7536 (pp) 14718	FALSE	pp	7536 (pp) 14718	1
9592	0.25	pp	7536 (pp) 14675	FALSE	pp	7536 (pp) 14675	2
9593	0.25	pp	7536 (pp) 14635	FALSE	pp	7536 (pp) 14635	1
9594	0.25	pp	7536 (pp) 14524	FALSE	pp	7536 (pp) 14524	1
9595	0.25	pp	7536 (pp) 13828	FALSE	pp	7536 (pp) 13828	1
9596	0.25	pp	7536 (pp) 13555	FALSE	pp	7536 (pp) 13555	1
9597	0.25	pp	7536 (pp) 13549	FALSE	pp	7536 (pp) 13549	2
9598	0.25	pp	7536 (pp) 13326	FALSE	pp	7536 (pp) 13326	2
9599	0.25	pp	7536 (pp) 13232	FALSE	pp	7536 (pp) 13232	1
9600	0.25	pp	7536 (pp) 12884	FALSE	pp	7536 (pp) 12884	1
9601	0.25	pp	7536 (pp) 12753	FALSE	pp	7536 (pp) 12753	2
9602	0.25	pp	7536 (pp) 12510	FALSE	pp	7536 (pp) 12510	2
9603	0.25	pp	7536 (pp) 12502	FALSE	pp	7536 (pp) 12502	1
9604	0.25	pp	7536 (pp) 12429	FALSE	pp	7536 (pp) 12429	1
9605	0.25	pp	7536 (pp) 12057	FALSE	pp	7536 (pp) 12057	1
9606	0.25	pp	7536 (pp) 12032	FALSE	pp	7536 (pp) 12032	1
9607	0.25	pp	7536 (pp) 11971	FALSE	pp	7536 (pp) 11971	1
9608	0.25	pp	7536 (pp) 11794	FALSE	pp	7536 (pp) 11794	1
9609	0.25	pp	7536 (pp) 11447	FALSE	pp	7536 (pp) 11447	1
9610	0.25	pp	7536 (pp) 11362	FALSE	pp	7536 (pp) 11362	1
9611	0.25	pp	7536 (pp) 11333	FALSE	pp	7536 (pp) 11333	2
9612	0.25	pp	7536 (pp) 11154	FALSE	pp	7536 (pp) 11154	1
9613	0.25	pp	7536 (pp) 11147	FALSE	pp	7536 (pp) 11147	2
9614	0.25	pp	7536 (pp) 11096	FALSE	pp	7536 (pp) 11096	1
9615	0.25	pp	7536 (pp) 10682	FALSE	pp	7536 (pp) 10682	1
9616	0.25	pp	7536 (pp) 10517	FALSE	pp	7536 (pp) 10517	2
9617	0.25	pp	7536 (pp) 10466	FALSE	pp	7536 (pp) 10466	2
9618	0.25	pp	7536 (pp) 10179	FALSE	pp	7536 (pp) 10179	1
9619	0.25	pp	7536 (pp) 10156	FALSE	pp	7536 (pp) 10156	1
9620	0.25	pp	7536 (pp) 10109	FALSE	pp	7536 (pp) 10109	1
9621	0.25	pp	7410 (pp) 9916	FALSE	pp	7410 (pp) 9916	1
9622	0.25	pp	7410 (pp) 9819	FALSE	pp	7410 (pp) 9819	1
9623	0.25	pp	7410 (pp) 9286	FALSE	pp	7410 (pp) 9286	1
9624	0.25	pp	7410 (pp) 9269	FALSE	pp	7410 (pp) 9269	1
9625	0.25	pp	7410 (pp) 9184	FALSE	pp	7410 (pp) 9184	1
9626	0.25	pp	7410 (pp) 8685	FALSE	pp	7410 (pp) 8685	1
9627	0.25	pp	7410 (pp) 8401	FALSE	pp	7410 (pp) 8401	1
9628	0.25	pp	7410 (pp) 7953	FALSE	pp	7410 (pp) 7953	1
9629	0.25	pp	7410 (pp) 7949	FALSE	pp	7410 (pp) 7949	1
9630	0.25	pp	7410 (pp) 7846	FALSE	pp	7410 (pp) 7846	1
9631	0.25	pp	7410 (pp) 7815	FALSE	pp	7410 (pp) 7815	1
9632	0.25	pp	7410 (pp) 7536	FALSE	pp	7410 (pp) 7536	1
9633	0.25	pp	7410 (pp) 14793	FALSE	pp	7410 (pp) 14793	1
9634	0.25	pp	7410 (pp) 14719	FALSE	pp	7410 (pp) 14719	1
9635	0.25	pp	7410 (pp) 14718	FALSE	pp	7410 (pp) 14718	1
9636	0.25	pp	7410 (pp) 14675	FALSE	pp	7410 (pp) 14675	1
9637	0.25	pp	7410 (pp) 14635	FALSE	pp	7410 (pp) 14635	1
9638	0.25	pp	7410 (pp) 14524	FALSE	pp	7410 (pp) 14524	1
9639	0.25	pp	7410 (pp) 13828	FALSE	pp	7410 (pp) 13828	1
9640	0.25	pp	7410 (pp) 13555	FALSE	pp	7410 (pp) 13555	1
9641	0.25	pp	7410 (pp) 13549	FALSE	pp	7410 (pp) 13549	1
9642	0.25	pp	7410 (pp) 13326	FALSE	pp	7410 (pp) 13326	1
9643	0.25	pp	7410 (pp) 12884	FALSE	pp	7410 (pp) 12884	1
9644	0.25	pp	7410 (pp) 12753	FALSE	pp	7410 (pp) 12753	1
9645	0.25	pp	7410 (pp) 12510	FALSE	pp	7410 (pp) 12510	1
9646	0.25	pp	7410 (pp) 12057	FALSE	pp	7410 (pp) 12057	1
9647	0.25	pp	7410 (pp) 12032	FALSE	pp	7410 (pp) 12032	1
9648	0.25	pp	7410 (pp) 11971	FALSE	pp	7410 (pp) 11971	1
9649	0.25	pp	7410 (pp) 11794	FALSE	pp	7410 (pp) 11794	1
9650	0.25	pp	7410 (pp) 11362	FALSE	pp	7410 (pp) 11362	1
9651	0.25	pp	7410 (pp) 11333	FALSE	pp	7410 (pp) 11333	1
9652	0.25	pp	7410 (pp) 11154	FALSE	pp	7410 (pp) 11154	1
9653	0.25	pp	7410 (pp) 11147	FALSE	pp	7410 (pp) 11147	1
9654	0.25	pp	7410 (pp) 11096	FALSE	pp	7410 (pp) 11096	1
9655	0.25	pp	7410 (pp) 10682	FALSE	pp	7410 (pp) 10682	1
9656	0.25	pp	7410 (pp) 10517	FALSE	pp	7410 (pp) 10517	1
9657	0.25	pp	7410 (pp) 10466	FALSE	pp	7410 (pp) 10466	1
9658	0.25	pp	7244 (pp) 9916	FALSE	pp	7244 (pp) 9916	3
9659	0.25	pp	7244 (pp) 9819	FALSE	pp	7244 (pp) 9819	3
9660	0.25	pp	7244 (pp) 9808	FALSE	pp	7244 (pp) 9808	2
9661	0.25	pp	7244 (pp) 9286	FALSE	pp	7244 (pp) 9286	1
9662	0.25	pp	7244 (pp) 9269	FALSE	pp	7244 (pp) 9269	2
9663	0.25	pp	7244 (pp) 9184	FALSE	pp	7244 (pp) 9184	3
9664	0.25	pp	7244 (pp) 9089	FALSE	pp	7244 (pp) 9089	1
9665	0.25	pp	7244 (pp) 8913	FALSE	pp	7244 (pp) 8913	1
9666	0.25	pp	7244 (pp) 8845	FALSE	pp	7244 (pp) 8845	2
9667	0.25	pp	7244 (pp) 8685	FALSE	pp	7244 (pp) 8685	2
9668	0.25	pp	7244 (pp) 8548	FALSE	pp	7244 (pp) 8548	1
9669	0.25	pp	7244 (pp) 8401	FALSE	pp	7244 (pp) 8401	4
9670	0.25	pp	7244 (pp) 8377	FALSE	pp	7244 (pp) 8377	1
9671	0.25	pp	7244 (pp) 8156	FALSE	pp	7244 (pp) 8156	1
9672	0.25	pp	7244 (pp) 7953	FALSE	pp	7244 (pp) 7953	1
9673	0.25	pp	7244 (pp) 7949	FALSE	pp	7244 (pp) 7949	2
9674	0.25	pp	7244 (pp) 7944	FALSE	pp	7244 (pp) 7944	1
9675	0.25	pp	7244 (pp) 7846	FALSE	pp	7244 (pp) 7846	2
9676	0.25	pp	7244 (pp) 7815	FALSE	pp	7244 (pp) 7815	3
9677	0.25	pp	7244 (pp) 7722	FALSE	pp	7244 (pp) 7722	1
9678	0.25	pp	7244 (pp) 7607	FALSE	pp	7244 (pp) 7607	1
9679	0.25	pp	7244 (pp) 7536	FALSE	pp	7244 (pp) 7536	2
9680	0.25	pp	7244 (pp) 7410	FALSE	pp	7244 (pp) 7410	1
9681	0.25	pp	7244 (pp) 7356	FALSE	pp	7244 (pp) 7356	1
9682	0.25	pp	7244 (pp) 7330	FALSE	pp	7244 (pp) 7330	1
9683	0.25	pp	7244 (pp) 7267	FALSE	pp	7244 (pp) 7267	2
9684	0.25	pp	7244 (pp) 14890	FALSE	pp	7244 (pp) 14890	1
9685	0.25	pp	7244 (pp) 14793	FALSE	pp	7244 (pp) 14793	2
9686	0.25	pp	7244 (pp) 14719	FALSE	pp	7244 (pp) 14719	2
9687	0.25	pp	7244 (pp) 14718	FALSE	pp	7244 (pp) 14718	1
9688	0.25	pp	7244 (pp) 14707	FALSE	pp	7244 (pp) 14707	1
9689	0.25	pp	7244 (pp) 14675	FALSE	pp	7244 (pp) 14675	3
9690	0.25	pp	7244 (pp) 14635	FALSE	pp	7244 (pp) 14635	1
9691	0.25	pp	7244 (pp) 14524	FALSE	pp	7244 (pp) 14524	2
9692	0.25	pp	7244 (pp) 13828	FALSE	pp	7244 (pp) 13828	2
9693	0.25	pp	7244 (pp) 13555	FALSE	pp	7244 (pp) 13555	3
9694	0.25	pp	7244 (pp) 13549	FALSE	pp	7244 (pp) 13549	4
9695	0.25	pp	7244 (pp) 13326	FALSE	pp	7244 (pp) 13326	4
9696	0.25	pp	7244 (pp) 13238	FALSE	pp	7244 (pp) 13238	2
9697	0.25	pp	7244 (pp) 13232	FALSE	pp	7244 (pp) 13232	1
9698	0.25	pp	7244 (pp) 12884	FALSE	pp	7244 (pp) 12884	1
9699	0.25	pp	7244 (pp) 12753	FALSE	pp	7244 (pp) 12753	3
9700	0.25	pp	7244 (pp) 12510	FALSE	pp	7244 (pp) 12510	2
9701	0.25	pp	7244 (pp) 12502	FALSE	pp	7244 (pp) 12502	1
9702	0.25	pp	7244 (pp) 12429	FALSE	pp	7244 (pp) 12429	1
9703	0.25	pp	7244 (pp) 12202	FALSE	pp	7244 (pp) 12202	1
9704	0.25	pp	7244 (pp) 12057	FALSE	pp	7244 (pp) 12057	2
9705	0.25	pp	7244 (pp) 12032	FALSE	pp	7244 (pp) 12032	1
9706	0.25	pp	7244 (pp) 11971	FALSE	pp	7244 (pp) 11971	1
9707	0.25	pp	7244 (pp) 11794	FALSE	pp	7244 (pp) 11794	2
9708	0.25	pp	7244 (pp) 11447	FALSE	pp	7244 (pp) 11447	1
9709	0.25	pp	7244 (pp) 11362	FALSE	pp	7244 (pp) 11362	1
9710	0.25	pp	7244 (pp) 11333	FALSE	pp	7244 (pp) 11333	2
9711	0.25	pp	7244 (pp) 11154	FALSE	pp	7244 (pp) 11154	3
9712	0.25	pp	7244 (pp) 11147	FALSE	pp	7244 (pp) 11147	2
9713	0.25	pp	7244 (pp) 11096	FALSE	pp	7244 (pp) 11096	1
9714	0.25	pp	7244 (pp) 10682	FALSE	pp	7244 (pp) 10682	3
9715	0.25	pp	7244 (pp) 10523	FALSE	pp	7244 (pp) 10523	1
9716	0.25	pp	7244 (pp) 10517	FALSE	pp	7244 (pp) 10517	3
9717	0.25	pp	7244 (pp) 10466	FALSE	pp	7244 (pp) 10466	2
9718	0.25	pp	7244 (pp) 10179	FALSE	pp	7244 (pp) 10179	1
9719	0.25	pp	7244 (pp) 10156	FALSE	pp	7244 (pp) 10156	2
9720	0.25	pp	7244 (pp) 10109	FALSE	pp	7244 (pp) 10109	1
9721	0.25	pp	7071 (pp) 9916	FALSE	pp	7071 (pp) 9916	1
9722	0.25	pp	7071 (pp) 9819	FALSE	pp	7071 (pp) 9819	1
9723	0.25	pp	7071 (pp) 9682	FALSE	pp	7071 (pp) 9682	2
9724	0.25	pp	7071 (pp) 9286	FALSE	pp	7071 (pp) 9286	1
9725	0.25	pp	7071 (pp) 9269	FALSE	pp	7071 (pp) 9269	1
9726	0.25	pp	7071 (pp) 9184	FALSE	pp	7071 (pp) 9184	1
9727	0.25	pp	7071 (pp) 8935	FALSE	pp	7071 (pp) 8935	2
9728	0.25	pp	7071 (pp) 8685	FALSE	pp	7071 (pp) 8685	1
9729	0.25	pp	7071 (pp) 8401	FALSE	pp	7071 (pp) 8401	2
9730	0.25	pp	7071 (pp) 8377	FALSE	pp	7071 (pp) 8377	1
9731	0.25	pp	7071 (pp) 7974	FALSE	pp	7071 (pp) 7974	1
9732	0.25	pp	7071 (pp) 7953	FALSE	pp	7071 (pp) 7953	1
9733	0.25	pp	7071 (pp) 7949	FALSE	pp	7071 (pp) 7949	1
9734	0.25	pp	7071 (pp) 7846	FALSE	pp	7071 (pp) 7846	3
9735	0.25	pp	7071 (pp) 7815	FALSE	pp	7071 (pp) 7815	2
9736	0.25	pp	7071 (pp) 7536	FALSE	pp	7071 (pp) 7536	1
9737	0.25	pp	7071 (pp) 7410	FALSE	pp	7071 (pp) 7410	1
9738	0.25	pp	7071 (pp) 7356	FALSE	pp	7071 (pp) 7356	1
9739	0.25	pp	7071 (pp) 7267	FALSE	pp	7071 (pp) 7267	1
9740	0.25	pp	7071 (pp) 7244	FALSE	pp	7071 (pp) 7244	2
9741	0.25	pp	7071 (pp) 14793	FALSE	pp	7071 (pp) 14793	2
9742	0.25	pp	7071 (pp) 14737	FALSE	pp	7071 (pp) 14737	1
9743	0.25	pp	7071 (pp) 14719	FALSE	pp	7071 (pp) 14719	2
9744	0.25	pp	7071 (pp) 14718	FALSE	pp	7071 (pp) 14718	1
9745	0.25	pp	7071 (pp) 14707	FALSE	pp	7071 (pp) 14707	3
9746	0.25	pp	7071 (pp) 14675	FALSE	pp	7071 (pp) 14675	1
9747	0.25	pp	7071 (pp) 14635	FALSE	pp	7071 (pp) 14635	3
9748	0.25	pp	7071 (pp) 14524	FALSE	pp	7071 (pp) 14524	1
9749	0.25	pp	7071 (pp) 13828	FALSE	pp	7071 (pp) 13828	1
9750	0.25	pp	7071 (pp) 13660	FALSE	pp	7071 (pp) 13660	1
9751	0.25	pp	7071 (pp) 13555	FALSE	pp	7071 (pp) 13555	3
9752	0.25	pp	7071 (pp) 13549	FALSE	pp	7071 (pp) 13549	2
9753	0.25	pp	7071 (pp) 13326	FALSE	pp	7071 (pp) 13326	4
9754	0.25	pp	7071 (pp) 13238	FALSE	pp	7071 (pp) 13238	1
9755	0.25	pp	7071 (pp) 12884	FALSE	pp	7071 (pp) 12884	1
9756	0.25	pp	7071 (pp) 12753	FALSE	pp	7071 (pp) 12753	1
9757	0.25	pp	7071 (pp) 12510	FALSE	pp	7071 (pp) 12510	1
9758	0.25	pp	7071 (pp) 12202	FALSE	pp	7071 (pp) 12202	2
9759	0.25	pp	7071 (pp) 12057	FALSE	pp	7071 (pp) 12057	1
9760	0.25	pp	7071 (pp) 12032	FALSE	pp	7071 (pp) 12032	1
9761	0.25	pp	7071 (pp) 11971	FALSE	pp	7071 (pp) 11971	1
9762	0.25	pp	7071 (pp) 11794	FALSE	pp	7071 (pp) 11794	2
9763	0.25	pp	7071 (pp) 11362	FALSE	pp	7071 (pp) 11362	1
9764	0.25	pp	7071 (pp) 11333	FALSE	pp	7071 (pp) 11333	1
9765	0.25	pp	7071 (pp) 11154	FALSE	pp	7071 (pp) 11154	2
9766	0.25	pp	7071 (pp) 11147	FALSE	pp	7071 (pp) 11147	1
9767	0.25	pp	7071 (pp) 11096	FALSE	pp	7071 (pp) 11096	1
9768	0.25	pp	7071 (pp) 11081	FALSE	pp	7071 (pp) 11081	1
9769	0.25	pp	7071 (pp) 10682	FALSE	pp	7071 (pp) 10682	4
9770	0.25	pp	7071 (pp) 10635	FALSE	pp	7071 (pp) 10635	1
9771	0.25	pp	7071 (pp) 10523	FALSE	pp	7071 (pp) 10523	1
9772	0.25	pp	7071 (pp) 10517	FALSE	pp	7071 (pp) 10517	1
9773	0.25	pp	7071 (pp) 10466	FALSE	pp	7071 (pp) 10466	1
9774	0.25	pp	6491 (pp) 9916	FALSE	pp	6491 (pp) 9916	3
9775	0.25	pp	6491 (pp) 9819	FALSE	pp	6491 (pp) 9819	3
9776	0.25	pp	6491 (pp) 9808	FALSE	pp	6491 (pp) 9808	2
9777	0.25	pp	6491 (pp) 9682	FALSE	pp	6491 (pp) 9682	1
9778	0.25	pp	6491 (pp) 9665	FALSE	pp	6491 (pp) 9665	1
9779	0.25	pp	6491 (pp) 9286	FALSE	pp	6491 (pp) 9286	2
9780	0.25	pp	6491 (pp) 9269	FALSE	pp	6491 (pp) 9269	1
9781	0.25	pp	6491 (pp) 9184	FALSE	pp	6491 (pp) 9184	3
9782	0.25	pp	6491 (pp) 9089	FALSE	pp	6491 (pp) 9089	1
9783	0.25	pp	6491 (pp) 8935	FALSE	pp	6491 (pp) 8935	1
9784	0.25	pp	6491 (pp) 8845	FALSE	pp	6491 (pp) 8845	2
9785	0.25	pp	6491 (pp) 8685	FALSE	pp	6491 (pp) 8685	1
9786	0.25	pp	6491 (pp) 8401	FALSE	pp	6491 (pp) 8401	3
9787	0.25	pp	6491 (pp) 8156	FALSE	pp	6491 (pp) 8156	1
9788	0.25	pp	6491 (pp) 7974	FALSE	pp	6491 (pp) 7974	1
9789	0.25	pp	6491 (pp) 7953	FALSE	pp	6491 (pp) 7953	2
9790	0.25	pp	6491 (pp) 7949	FALSE	pp	6491 (pp) 7949	1
9791	0.25	pp	6491 (pp) 7846	FALSE	pp	6491 (pp) 7846	2
9792	0.25	pp	6491 (pp) 7815	FALSE	pp	6491 (pp) 7815	4
9793	0.25	pp	6491 (pp) 7536	FALSE	pp	6491 (pp) 7536	1
9794	0.25	pp	6491 (pp) 7410	FALSE	pp	6491 (pp) 7410	1
9795	0.25	pp	6491 (pp) 7267	FALSE	pp	6491 (pp) 7267	1
9796	0.25	pp	6491 (pp) 7244	FALSE	pp	6491 (pp) 7244	2
9797	0.25	pp	6491 (pp) 7071	FALSE	pp	6491 (pp) 7071	2
9798	0.25	pp	6491 (pp) 6916	FALSE	pp	6491 (pp) 6916	1
9799	0.25	pp	6491 (pp) 6561	FALSE	pp	6491 (pp) 6561	1
9800	0.25	pp	6491 (pp) 14793	FALSE	pp	6491 (pp) 14793	4
9801	0.25	pp	6491 (pp) 14737	FALSE	pp	6491 (pp) 14737	1
9802	0.25	pp	6491 (pp) 14719	FALSE	pp	6491 (pp) 14719	4
9803	0.25	pp	6491 (pp) 14718	FALSE	pp	6491 (pp) 14718	1
9804	0.25	pp	6491 (pp) 14707	FALSE	pp	6491 (pp) 14707	2
9805	0.25	pp	6491 (pp) 14685	FALSE	pp	6491 (pp) 14685	1
9806	0.25	pp	6491 (pp) 14675	FALSE	pp	6491 (pp) 14675	3
9807	0.25	pp	6491 (pp) 14635	FALSE	pp	6491 (pp) 14635	3
9808	0.25	pp	6491 (pp) 14524	FALSE	pp	6491 (pp) 14524	2
9809	0.25	pp	6491 (pp) 13828	FALSE	pp	6491 (pp) 13828	3
9810	0.25	pp	6491 (pp) 13660	FALSE	pp	6491 (pp) 13660	1
9811	0.25	pp	6491 (pp) 13555	FALSE	pp	6491 (pp) 13555	4
9812	0.25	pp	6491 (pp) 13549	FALSE	pp	6491 (pp) 13549	2
9813	0.25	pp	6491 (pp) 13326	FALSE	pp	6491 (pp) 13326	4
9814	0.25	pp	6491 (pp) 13238	FALSE	pp	6491 (pp) 13238	1
9815	0.25	pp	6491 (pp) 12884	FALSE	pp	6491 (pp) 12884	1
9816	0.25	pp	6491 (pp) 12753	FALSE	pp	6491 (pp) 12753	2
9817	0.25	pp	6491 (pp) 12510	FALSE	pp	6491 (pp) 12510	2
9818	0.25	pp	6491 (pp) 12202	FALSE	pp	6491 (pp) 12202	1
9819	0.25	pp	6491 (pp) 12090	FALSE	pp	6491 (pp) 12090	1
9820	0.25	pp	6491 (pp) 12057	FALSE	pp	6491 (pp) 12057	2
9821	0.25	pp	6491 (pp) 12032	FALSE	pp	6491 (pp) 12032	1
9822	0.25	pp	6491 (pp) 11971	FALSE	pp	6491 (pp) 11971	2
9823	0.25	pp	6491 (pp) 11794	FALSE	pp	6491 (pp) 11794	1
9824	0.25	pp	6491 (pp) 11579	FALSE	pp	6491 (pp) 11579	1
9825	0.25	pp	6491 (pp) 11362	FALSE	pp	6491 (pp) 11362	2
9826	0.25	pp	6491 (pp) 11333	FALSE	pp	6491 (pp) 11333	2
9827	0.25	pp	6491 (pp) 11154	FALSE	pp	6491 (pp) 11154	2
9828	0.25	pp	6491 (pp) 11147	FALSE	pp	6491 (pp) 11147	2
9829	0.25	pp	6491 (pp) 11096	FALSE	pp	6491 (pp) 11096	1
9830	0.25	pp	6491 (pp) 10682	FALSE	pp	6491 (pp) 10682	4
9831	0.25	pp	6491 (pp) 10635	FALSE	pp	6491 (pp) 10635	1
9832	0.25	pp	6491 (pp) 10517	FALSE	pp	6491 (pp) 10517	2
9833	0.25	pp	6491 (pp) 10466	FALSE	pp	6491 (pp) 10466	1
9834	0.25	pp	6491 (pp) 10156	FALSE	pp	6491 (pp) 10156	2
9835	0.25	pp	5875 (pp) 9916	FALSE	pp	5875 (pp) 9916	1
9836	0.25	pp	5875 (pp) 9819	FALSE	pp	5875 (pp) 9819	1
9837	0.25	pp	5875 (pp) 9286	FALSE	pp	5875 (pp) 9286	1
9838	0.25	pp	5875 (pp) 9269	FALSE	pp	5875 (pp) 9269	1
9839	0.25	pp	5875 (pp) 9184	FALSE	pp	5875 (pp) 9184	1
9840	0.25	pp	5875 (pp) 8685	FALSE	pp	5875 (pp) 8685	1
9841	0.25	pp	5875 (pp) 8401	FALSE	pp	5875 (pp) 8401	2
9842	0.25	pp	5875 (pp) 8377	FALSE	pp	5875 (pp) 8377	1
9843	0.25	pp	5875 (pp) 7953	FALSE	pp	5875 (pp) 7953	1
9844	0.25	pp	5875 (pp) 7949	FALSE	pp	5875 (pp) 7949	1
9845	0.25	pp	5875 (pp) 7846	FALSE	pp	5875 (pp) 7846	2
9846	0.25	pp	5875 (pp) 7815	FALSE	pp	5875 (pp) 7815	1
9847	0.25	pp	5875 (pp) 7536	FALSE	pp	5875 (pp) 7536	1
9848	0.25	pp	5875 (pp) 7410	FALSE	pp	5875 (pp) 7410	1
9849	0.25	pp	5875 (pp) 7356	FALSE	pp	5875 (pp) 7356	1
9850	0.25	pp	5875 (pp) 7267	FALSE	pp	5875 (pp) 7267	1
9851	0.25	pp	5875 (pp) 7244	FALSE	pp	5875 (pp) 7244	2
9852	0.25	pp	5875 (pp) 7071	FALSE	pp	5875 (pp) 7071	2
9853	0.25	pp	5875 (pp) 6916	FALSE	pp	5875 (pp) 6916	2
9854	0.25	pp	5875 (pp) 6826	FALSE	pp	5875 (pp) 6826	1
9855	0.25	pp	5875 (pp) 6491	FALSE	pp	5875 (pp) 6491	1
9856	0.25	pp	5875 (pp) 14793	FALSE	pp	5875 (pp) 14793	1
9857	0.25	pp	5875 (pp) 14719	FALSE	pp	5875 (pp) 14719	1
9858	0.25	pp	5875 (pp) 14718	FALSE	pp	5875 (pp) 14718	1
9859	0.25	pp	5875 (pp) 14707	FALSE	pp	5875 (pp) 14707	1
9860	0.25	pp	5875 (pp) 14675	FALSE	pp	5875 (pp) 14675	1
9861	0.25	pp	5875 (pp) 14635	FALSE	pp	5875 (pp) 14635	1
9862	0.25	pp	5875 (pp) 14524	FALSE	pp	5875 (pp) 14524	1
9863	0.25	pp	5875 (pp) 13828	FALSE	pp	5875 (pp) 13828	1
9864	0.25	pp	5875 (pp) 13555	FALSE	pp	5875 (pp) 13555	2
9865	0.25	pp	5875 (pp) 13549	FALSE	pp	5875 (pp) 13549	2
9866	0.25	pp	5875 (pp) 13326	FALSE	pp	5875 (pp) 13326	2
9867	0.25	pp	5875 (pp) 13238	FALSE	pp	5875 (pp) 13238	1
9868	0.25	pp	5875 (pp) 12884	FALSE	pp	5875 (pp) 12884	1
9869	0.25	pp	5875 (pp) 12753	FALSE	pp	5875 (pp) 12753	1
9870	0.25	pp	5875 (pp) 12510	FALSE	pp	5875 (pp) 12510	1
9871	0.25	pp	5875 (pp) 12202	FALSE	pp	5875 (pp) 12202	1
9872	0.25	pp	5875 (pp) 12057	FALSE	pp	5875 (pp) 12057	1
9873	0.25	pp	5875 (pp) 12032	FALSE	pp	5875 (pp) 12032	1
9874	0.25	pp	5875 (pp) 11971	FALSE	pp	5875 (pp) 11971	1
9875	0.25	pp	5875 (pp) 11794	FALSE	pp	5875 (pp) 11794	2
9876	0.25	pp	5875 (pp) 11362	FALSE	pp	5875 (pp) 11362	1
9877	0.25	pp	5875 (pp) 11333	FALSE	pp	5875 (pp) 11333	1
9878	0.25	pp	5875 (pp) 11154	FALSE	pp	5875 (pp) 11154	2
9879	0.25	pp	5875 (pp) 11147	FALSE	pp	5875 (pp) 11147	1
9880	0.25	pp	5875 (pp) 11096	FALSE	pp	5875 (pp) 11096	1
9881	0.25	pp	5875 (pp) 10682	FALSE	pp	5875 (pp) 10682	2
9882	0.25	pp	5875 (pp) 10523	FALSE	pp	5875 (pp) 10523	1
9883	0.25	pp	5875 (pp) 10517	FALSE	pp	5875 (pp) 10517	1
9884	0.25	pp	5875 (pp) 10466	FALSE	pp	5875 (pp) 10466	1
9885	0.25	pp	5311 (pp) 9916	FALSE	pp	5311 (pp) 9916	1
9886	0.25	pp	5311 (pp) 9819	FALSE	pp	5311 (pp) 9819	1
9887	0.25	pp	5311 (pp) 9286	FALSE	pp	5311 (pp) 9286	1
9888	0.25	pp	5311 (pp) 9269	FALSE	pp	5311 (pp) 9269	1
9889	0.25	pp	5311 (pp) 9184	FALSE	pp	5311 (pp) 9184	1
9890	0.25	pp	5311 (pp) 8685	FALSE	pp	5311 (pp) 8685	1
9891	0.25	pp	5311 (pp) 8401	FALSE	pp	5311 (pp) 8401	1
9892	0.25	pp	5311 (pp) 7953	FALSE	pp	5311 (pp) 7953	1
9893	0.25	pp	5311 (pp) 7949	FALSE	pp	5311 (pp) 7949	1
9894	0.25	pp	5311 (pp) 7846	FALSE	pp	5311 (pp) 7846	1
9895	0.25	pp	5311 (pp) 7815	FALSE	pp	5311 (pp) 7815	1
9896	0.25	pp	5311 (pp) 7536	FALSE	pp	5311 (pp) 7536	1
9897	0.25	pp	5311 (pp) 7267	FALSE	pp	5311 (pp) 7267	1
9898	0.25	pp	5311 (pp) 7244	FALSE	pp	5311 (pp) 7244	1
9899	0.25	pp	5311 (pp) 7071	FALSE	pp	5311 (pp) 7071	1
9900	0.25	pp	5311 (pp) 6916	FALSE	pp	5311 (pp) 6916	1
9901	0.25	pp	5311 (pp) 5875	FALSE	pp	5311 (pp) 5875	1
9902	0.25	pp	5311 (pp) 14793	FALSE	pp	5311 (pp) 14793	1
9903	0.25	pp	5311 (pp) 14719	FALSE	pp	5311 (pp) 14719	1
9904	0.25	pp	5311 (pp) 14718	FALSE	pp	5311 (pp) 14718	1
9905	0.25	pp	5311 (pp) 14675	FALSE	pp	5311 (pp) 14675	1
9906	0.25	pp	5311 (pp) 14635	FALSE	pp	5311 (pp) 14635	1
9907	0.25	pp	5311 (pp) 14524	FALSE	pp	5311 (pp) 14524	1
9908	0.25	pp	5311 (pp) 13828	FALSE	pp	5311 (pp) 13828	1
9909	0.25	pp	5311 (pp) 13555	FALSE	pp	5311 (pp) 13555	1
9910	0.25	pp	5311 (pp) 13549	FALSE	pp	5311 (pp) 13549	1
9911	0.25	pp	5311 (pp) 13326	FALSE	pp	5311 (pp) 13326	1
9912	0.25	pp	5311 (pp) 12884	FALSE	pp	5311 (pp) 12884	1
9913	0.25	pp	5311 (pp) 12753	FALSE	pp	5311 (pp) 12753	1
9914	0.25	pp	5311 (pp) 12510	FALSE	pp	5311 (pp) 12510	1
9915	0.25	pp	5311 (pp) 12057	FALSE	pp	5311 (pp) 12057	1
9916	0.25	pp	5311 (pp) 12032	FALSE	pp	5311 (pp) 12032	1
9917	0.25	pp	5311 (pp) 11971	FALSE	pp	5311 (pp) 11971	1
9918	0.25	pp	5311 (pp) 11794	FALSE	pp	5311 (pp) 11794	1
9919	0.25	pp	5311 (pp) 11362	FALSE	pp	5311 (pp) 11362	1
9920	0.25	pp	5311 (pp) 11333	FALSE	pp	5311 (pp) 11333	1
9921	0.25	pp	5311 (pp) 11154	FALSE	pp	5311 (pp) 11154	1
9922	0.25	pp	5311 (pp) 11147	FALSE	pp	5311 (pp) 11147	1
9923	0.25	pp	5311 (pp) 11096	FALSE	pp	5311 (pp) 11096	1
9924	0.25	pp	5311 (pp) 10682	FALSE	pp	5311 (pp) 10682	1
9925	0.25	pp	5311 (pp) 10517	FALSE	pp	5311 (pp) 10517	1
9926	0.25	pp	5311 (pp) 10466	FALSE	pp	5311 (pp) 10466	1
9927	0.25	pp	5166 (pp) 9916	FALSE	pp	5166 (pp) 9916	4
9928	0.25	pp	5166 (pp) 9819	FALSE	pp	5166 (pp) 9819	4
9929	0.25	pp	5166 (pp) 9808	FALSE	pp	5166 (pp) 9808	3
9930	0.25	pp	5166 (pp) 9682	FALSE	pp	5166 (pp) 9682	1
9931	0.25	pp	5166 (pp) 9665	FALSE	pp	5166 (pp) 9665	1
9932	0.25	pp	5166 (pp) 9286	FALSE	pp	5166 (pp) 9286	2
9933	0.25	pp	5166 (pp) 9269	FALSE	pp	5166 (pp) 9269	2
9934	0.25	pp	5166 (pp) 9184	FALSE	pp	5166 (pp) 9184	4
9935	0.25	pp	5166 (pp) 9089	FALSE	pp	5166 (pp) 9089	2
9936	0.25	pp	5166 (pp) 8935	FALSE	pp	5166 (pp) 8935	1
9937	0.25	pp	5166 (pp) 8913	FALSE	pp	5166 (pp) 8913	1
9938	0.25	pp	5166 (pp) 8845	FALSE	pp	5166 (pp) 8845	3
9939	0.25	pp	5166 (pp) 8685	FALSE	pp	5166 (pp) 8685	2
9940	0.25	pp	5166 (pp) 8548	FALSE	pp	5166 (pp) 8548	1
9941	0.25	pp	5166 (pp) 8401	FALSE	pp	5166 (pp) 8401	4
9942	0.25	pp	5166 (pp) 8156	FALSE	pp	5166 (pp) 8156	2
9943	0.25	pp	5166 (pp) 7974	FALSE	pp	5166 (pp) 7974	1
9944	0.25	pp	5166 (pp) 7953	FALSE	pp	5166 (pp) 7953	2
9945	0.25	pp	5166 (pp) 7949	FALSE	pp	5166 (pp) 7949	2
9946	0.25	pp	5166 (pp) 7944	FALSE	pp	5166 (pp) 7944	1
9947	0.25	pp	5166 (pp) 7846	FALSE	pp	5166 (pp) 7846	2
9948	0.25	pp	5166 (pp) 7815	FALSE	pp	5166 (pp) 7815	5
9949	0.25	pp	5166 (pp) 7722	FALSE	pp	5166 (pp) 7722	1
9950	0.25	pp	5166 (pp) 7607	FALSE	pp	5166 (pp) 7607	1
9951	0.25	pp	5166 (pp) 7536	FALSE	pp	5166 (pp) 7536	2
9952	0.25	pp	5166 (pp) 7410	FALSE	pp	5166 (pp) 7410	1
9953	0.25	pp	5166 (pp) 7330	FALSE	pp	5166 (pp) 7330	1
9954	0.25	pp	5166 (pp) 7267	FALSE	pp	5166 (pp) 7267	2
9955	0.25	pp	5166 (pp) 7244	FALSE	pp	5166 (pp) 7244	3
9956	0.25	pp	5166 (pp) 7071	FALSE	pp	5166 (pp) 7071	2
9957	0.25	pp	5166 (pp) 6916	FALSE	pp	5166 (pp) 6916	2
9958	0.25	pp	5166 (pp) 6561	FALSE	pp	5166 (pp) 6561	1
9959	0.25	pp	5166 (pp) 6491	FALSE	pp	5166 (pp) 6491	4
9960	0.25	pp	5166 (pp) 6203	FALSE	pp	5166 (pp) 6203	1
9961	0.25	pp	5166 (pp) 6055	FALSE	pp	5166 (pp) 6055	1
9962	0.25	pp	5166 (pp) 5875	FALSE	pp	5166 (pp) 5875	1
9963	0.25	pp	5166 (pp) 5340	FALSE	pp	5166 (pp) 5340	1
9964	0.25	pp	5166 (pp) 5311	FALSE	pp	5166 (pp) 5311	1
9965	0.25	pp	5166 (pp) 14890	FALSE	pp	5166 (pp) 14890	1
9966	0.25	pp	5166 (pp) 14793	FALSE	pp	5166 (pp) 14793	4
9967	0.25	pp	5166 (pp) 14737	FALSE	pp	5166 (pp) 14737	1
9968	0.25	pp	5166 (pp) 14719	FALSE	pp	5166 (pp) 14719	4
9969	0.25	pp	5166 (pp) 14718	FALSE	pp	5166 (pp) 14718	1
9970	0.25	pp	5166 (pp) 14707	FALSE	pp	5166 (pp) 14707	2
9971	0.25	pp	5166 (pp) 14685	FALSE	pp	5166 (pp) 14685	1
9972	0.25	pp	5166 (pp) 14675	FALSE	pp	5166 (pp) 14675	4
9973	0.25	pp	5166 (pp) 14635	FALSE	pp	5166 (pp) 14635	3
9974	0.25	pp	5166 (pp) 14524	FALSE	pp	5166 (pp) 14524	2
9975	0.25	pp	5166 (pp) 13828	FALSE	pp	5166 (pp) 13828	3
9976	0.25	pp	5166 (pp) 13660	FALSE	pp	5166 (pp) 13660	1
9977	0.25	pp	5166 (pp) 13555	FALSE	pp	5166 (pp) 13555	4
9978	0.25	pp	5166 (pp) 13549	FALSE	pp	5166 (pp) 13549	3
9979	0.25	pp	5166 (pp) 13326	FALSE	pp	5166 (pp) 13326	5
9980	0.25	pp	5166 (pp) 13238	FALSE	pp	5166 (pp) 13238	1
9981	0.25	pp	5166 (pp) 13232	FALSE	pp	5166 (pp) 13232	1
9982	0.25	pp	5166 (pp) 12884	FALSE	pp	5166 (pp) 12884	1
9983	0.25	pp	5166 (pp) 12753	FALSE	pp	5166 (pp) 12753	3
9984	0.25	pp	5166 (pp) 12510	FALSE	pp	5166 (pp) 12510	3
9985	0.25	pp	5166 (pp) 12502	FALSE	pp	5166 (pp) 12502	1
9986	0.25	pp	5166 (pp) 12429	FALSE	pp	5166 (pp) 12429	1
9987	0.25	pp	5166 (pp) 12202	FALSE	pp	5166 (pp) 12202	1
9988	0.25	pp	5166 (pp) 12090	FALSE	pp	5166 (pp) 12090	1
9989	0.25	pp	5166 (pp) 12057	FALSE	pp	5166 (pp) 12057	2
9990	0.25	pp	5166 (pp) 12032	FALSE	pp	5166 (pp) 12032	1
9991	0.25	pp	5166 (pp) 11971	FALSE	pp	5166 (pp) 11971	2
9992	0.25	pp	5166 (pp) 11794	FALSE	pp	5166 (pp) 11794	1
9993	0.25	pp	5166 (pp) 11579	FALSE	pp	5166 (pp) 11579	1
9994	0.25	pp	5166 (pp) 11447	FALSE	pp	5166 (pp) 11447	1
9995	0.25	pp	5166 (pp) 11362	FALSE	pp	5166 (pp) 11362	2
9996	0.25	pp	5166 (pp) 11333	FALSE	pp	5166 (pp) 11333	3
9997	0.25	pp	5166 (pp) 11154	FALSE	pp	5166 (pp) 11154	2
9998	0.25	pp	5166 (pp) 11147	FALSE	pp	5166 (pp) 11147	3
9999	0.25	pp	5166 (pp) 11096	FALSE	pp	5166 (pp) 11096	1
10000	0.25	pp	5166 (pp) 10682	FALSE	pp	5166 (pp) 10682	4
10001	0.25	pp	5166 (pp) 10635	FALSE	pp	5166 (pp) 10635	1
10002	0.25	pp	5166 (pp) 10517	FALSE	pp	5166 (pp) 10517	3
10003	0.25	pp	5166 (pp) 10466	FALSE	pp	5166 (pp) 10466	2
10004	0.25	pp	5166 (pp) 10179	FALSE	pp	5166 (pp) 10179	1
10005	0.25	pp	5166 (pp) 10156	FALSE	pp	5166 (pp) 10156	3
10006	0.25	pp	5166 (pp) 10109	FALSE	pp	5166 (pp) 10109	1
10007	0.25	pp	4547 (pp) 9916	FALSE	pp	4547 (pp) 9916	1
10008	0.25	pp	4547 (pp) 9819	FALSE	pp	4547 (pp) 9819	1
10009	0.25	pp	4547 (pp) 9286	FALSE	pp	4547 (pp) 9286	1
10010	0.25	pp	4547 (pp) 9269	FALSE	pp	4547 (pp) 9269	1
10011	0.25	pp	4547 (pp) 9184	FALSE	pp	4547 (pp) 9184	1
10012	0.25	pp	4547 (pp) 8685	FALSE	pp	4547 (pp) 8685	1
10013	0.25	pp	4547 (pp) 8401	FALSE	pp	4547 (pp) 8401	1
10014	0.25	pp	4547 (pp) 7953	FALSE	pp	4547 (pp) 7953	1
10015	0.25	pp	4547 (pp) 7949	FALSE	pp	4547 (pp) 7949	1
10016	0.25	pp	4547 (pp) 7846	FALSE	pp	4547 (pp) 7846	1
10017	0.25	pp	4547 (pp) 7815	FALSE	pp	4547 (pp) 7815	1
10018	0.25	pp	4547 (pp) 7536	FALSE	pp	4547 (pp) 7536	1
10019	0.25	pp	4547 (pp) 7410	FALSE	pp	4547 (pp) 7410	1
10020	0.25	pp	4547 (pp) 7267	FALSE	pp	4547 (pp) 7267	1
10021	0.25	pp	4547 (pp) 7244	FALSE	pp	4547 (pp) 7244	1
10022	0.25	pp	4547 (pp) 7071	FALSE	pp	4547 (pp) 7071	1
10023	0.25	pp	4547 (pp) 6916	FALSE	pp	4547 (pp) 6916	1
10024	0.25	pp	4547 (pp) 6491	FALSE	pp	4547 (pp) 6491	1
10025	0.25	pp	4547 (pp) 5875	FALSE	pp	4547 (pp) 5875	1
10026	0.25	pp	4547 (pp) 5311	FALSE	pp	4547 (pp) 5311	1
10027	0.25	pp	4547 (pp) 5166	FALSE	pp	4547 (pp) 5166	1
10028	0.25	pp	4547 (pp) 4644	FALSE	pp	4547 (pp) 4644	1
10029	0.25	pp	4547 (pp) 14793	FALSE	pp	4547 (pp) 14793	1
10030	0.25	pp	4547 (pp) 14719	FALSE	pp	4547 (pp) 14719	1
10031	0.25	pp	4547 (pp) 14718	FALSE	pp	4547 (pp) 14718	1
10032	0.25	pp	4547 (pp) 14675	FALSE	pp	4547 (pp) 14675	1
10033	0.25	pp	4547 (pp) 14635	FALSE	pp	4547 (pp) 14635	1
10034	0.25	pp	4547 (pp) 14524	FALSE	pp	4547 (pp) 14524	1
10035	0.25	pp	4547 (pp) 13828	FALSE	pp	4547 (pp) 13828	1
10036	0.25	pp	4547 (pp) 13555	FALSE	pp	4547 (pp) 13555	1
10037	0.25	pp	4547 (pp) 13549	FALSE	pp	4547 (pp) 13549	1
10038	0.25	pp	4547 (pp) 13326	FALSE	pp	4547 (pp) 13326	1
10039	0.25	pp	4547 (pp) 12884	FALSE	pp	4547 (pp) 12884	1
10040	0.25	pp	4547 (pp) 12753	FALSE	pp	4547 (pp) 12753	1
10041	0.25	pp	4547 (pp) 12510	FALSE	pp	4547 (pp) 12510	1
10042	0.25	pp	4547 (pp) 12057	FALSE	pp	4547 (pp) 12057	1
10043	0.25	pp	4547 (pp) 12032	FALSE	pp	4547 (pp) 12032	1
10044	0.25	pp	4547 (pp) 11971	FALSE	pp	4547 (pp) 11971	1
10045	0.25	pp	4547 (pp) 11794	FALSE	pp	4547 (pp) 11794	1
10046	0.25	pp	4547 (pp) 11362	FALSE	pp	4547 (pp) 11362	1
10047	0.25	pp	4547 (pp) 11333	FALSE	pp	4547 (pp) 11333	1
10048	0.25	pp	4547 (pp) 11154	FALSE	pp	4547 (pp) 11154	1
10049	0.25	pp	4547 (pp) 11147	FALSE	pp	4547 (pp) 11147	1
10050	0.25	pp	4547 (pp) 11096	FALSE	pp	4547 (pp) 11096	1
10051	0.25	pp	4547 (pp) 10682	FALSE	pp	4547 (pp) 10682	1
10052	0.25	pp	4547 (pp) 10517	FALSE	pp	4547 (pp) 10517	1
10053	0.25	pp	4547 (pp) 10466	FALSE	pp	4547 (pp) 10466	1
10054	0.25	pp	4116 (pp) 9916	FALSE	pp	4116 (pp) 9916	2
10055	0.25	pp	4116 (pp) 9819	FALSE	pp	4116 (pp) 9819	2
10056	0.25	pp	4116 (pp) 9808	FALSE	pp	4116 (pp) 9808	1
10057	0.25	pp	4116 (pp) 9665	FALSE	pp	4116 (pp) 9665	1
10058	0.25	pp	4116 (pp) 9286	FALSE	pp	4116 (pp) 9286	2
10059	0.25	pp	4116 (pp) 9269	FALSE	pp	4116 (pp) 9269	1
10060	0.25	pp	4116 (pp) 9184	FALSE	pp	4116 (pp) 9184	2
10061	0.25	pp	4116 (pp) 9089	FALSE	pp	4116 (pp) 9089	1
10062	0.25	pp	4116 (pp) 8845	FALSE	pp	4116 (pp) 8845	1
10063	0.25	pp	4116 (pp) 8685	FALSE	pp	4116 (pp) 8685	1
10064	0.25	pp	4116 (pp) 8401	FALSE	pp	4116 (pp) 8401	2
10065	0.25	pp	4116 (pp) 8156	FALSE	pp	4116 (pp) 8156	1
10066	0.25	pp	4116 (pp) 7953	FALSE	pp	4116 (pp) 7953	2
10067	0.25	pp	4116 (pp) 7949	FALSE	pp	4116 (pp) 7949	1
10068	0.25	pp	4116 (pp) 7846	FALSE	pp	4116 (pp) 7846	1
10069	0.25	pp	4116 (pp) 7815	FALSE	pp	4116 (pp) 7815	2
10070	0.25	pp	4116 (pp) 7536	FALSE	pp	4116 (pp) 7536	1
10071	0.25	pp	4116 (pp) 7410	FALSE	pp	4116 (pp) 7410	1
10072	0.25	pp	4116 (pp) 7267	FALSE	pp	4116 (pp) 7267	1
10073	0.25	pp	4116 (pp) 7244	FALSE	pp	4116 (pp) 7244	1
10074	0.25	pp	4116 (pp) 7071	FALSE	pp	4116 (pp) 7071	1
10075	0.25	pp	4116 (pp) 6916	FALSE	pp	4116 (pp) 6916	1
10076	0.25	pp	4116 (pp) 6561	FALSE	pp	4116 (pp) 6561	1
10077	0.25	pp	4116 (pp) 6491	FALSE	pp	4116 (pp) 6491	2
10078	0.25	pp	4116 (pp) 6203	FALSE	pp	4116 (pp) 6203	1
10079	0.25	pp	4116 (pp) 5875	FALSE	pp	4116 (pp) 5875	1
10080	0.25	pp	4116 (pp) 5311	FALSE	pp	4116 (pp) 5311	1
10081	0.25	pp	4116 (pp) 5166	FALSE	pp	4116 (pp) 5166	2
10082	0.25	pp	4116 (pp) 5026	FALSE	pp	4116 (pp) 5026	1
10083	0.25	pp	4116 (pp) 4644	FALSE	pp	4116 (pp) 4644	1
10084	0.25	pp	4116 (pp) 4547	FALSE	pp	4116 (pp) 4547	1
10085	0.25	pp	4116 (pp) 4534	FALSE	pp	4116 (pp) 4534	1
10086	0.25	pp	4116 (pp) 14793	FALSE	pp	4116 (pp) 14793	2
10087	0.25	pp	4116 (pp) 14719	FALSE	pp	4116 (pp) 14719	2
10088	0.25	pp	4116 (pp) 14718	FALSE	pp	4116 (pp) 14718	1
10089	0.25	pp	4116 (pp) 14707	FALSE	pp	4116 (pp) 14707	1
10090	0.25	pp	4116 (pp) 14685	FALSE	pp	4116 (pp) 14685	1
10091	0.25	pp	4116 (pp) 14675	FALSE	pp	4116 (pp) 14675	2
10092	0.25	pp	4116 (pp) 14635	FALSE	pp	4116 (pp) 14635	2
10093	0.25	pp	4116 (pp) 14524	FALSE	pp	4116 (pp) 14524	1
10094	0.25	pp	4116 (pp) 13828	FALSE	pp	4116 (pp) 13828	2
10095	0.25	pp	4116 (pp) 13555	FALSE	pp	4116 (pp) 13555	2
10096	0.25	pp	4116 (pp) 13549	FALSE	pp	4116 (pp) 13549	1
10097	0.25	pp	4116 (pp) 13326	FALSE	pp	4116 (pp) 13326	2
10098	0.25	pp	4116 (pp) 12884	FALSE	pp	4116 (pp) 12884	1
10099	0.25	pp	4116 (pp) 12753	FALSE	pp	4116 (pp) 12753	1
10100	0.25	pp	4116 (pp) 12510	FALSE	pp	4116 (pp) 12510	2
10101	0.25	pp	4116 (pp) 12090	FALSE	pp	4116 (pp) 12090	1
10102	0.25	pp	4116 (pp) 12057	FALSE	pp	4116 (pp) 12057	1
10103	0.25	pp	4116 (pp) 12032	FALSE	pp	4116 (pp) 12032	1
10104	0.25	pp	4116 (pp) 11971	FALSE	pp	4116 (pp) 11971	2
10105	0.25	pp	4116 (pp) 11794	FALSE	pp	4116 (pp) 11794	1
10106	0.25	pp	4116 (pp) 11579	FALSE	pp	4116 (pp) 11579	1
10107	0.25	pp	4116 (pp) 11362	FALSE	pp	4116 (pp) 11362	2
10108	0.25	pp	4116 (pp) 11333	FALSE	pp	4116 (pp) 11333	2
10109	0.25	pp	4116 (pp) 11154	FALSE	pp	4116 (pp) 11154	1
10110	0.25	pp	4116 (pp) 11147	FALSE	pp	4116 (pp) 11147	2
10111	0.25	pp	4116 (pp) 11096	FALSE	pp	4116 (pp) 11096	1
10112	0.25	pp	4116 (pp) 10682	FALSE	pp	4116 (pp) 10682	2
10113	0.25	pp	4116 (pp) 10517	FALSE	pp	4116 (pp) 10517	1
10114	0.25	pp	4116 (pp) 10466	FALSE	pp	4116 (pp) 10466	1
10115	0.25	pp	4116 (pp) 10156	FALSE	pp	4116 (pp) 10156	1
10116	0.25	pp	4103 (pp) 9916	FALSE	pp	4103 (pp) 9916	2
10117	0.25	pp	4103 (pp) 9819	FALSE	pp	4103 (pp) 9819	2
10118	0.25	pp	4103 (pp) 9808	FALSE	pp	4103 (pp) 9808	1
10119	0.25	pp	4103 (pp) 9286	FALSE	pp	4103 (pp) 9286	1
10120	0.25	pp	4103 (pp) 9269	FALSE	pp	4103 (pp) 9269	1
10121	0.25	pp	4103 (pp) 9184	FALSE	pp	4103 (pp) 9184	2
10122	0.25	pp	4103 (pp) 8845	FALSE	pp	4103 (pp) 8845	1
10123	0.25	pp	4103 (pp) 8685	FALSE	pp	4103 (pp) 8685	1
10124	0.25	pp	4103 (pp) 8401	FALSE	pp	4103 (pp) 8401	2
10125	0.25	pp	4103 (pp) 7953	FALSE	pp	4103 (pp) 7953	1
10126	0.25	pp	4103 (pp) 7949	FALSE	pp	4103 (pp) 7949	1
10127	0.25	pp	4103 (pp) 7846	FALSE	pp	4103 (pp) 7846	1
10128	0.25	pp	4103 (pp) 7815	FALSE	pp	4103 (pp) 7815	2
10129	0.25	pp	4103 (pp) 7536	FALSE	pp	4103 (pp) 7536	1
10130	0.25	pp	4103 (pp) 7410	FALSE	pp	4103 (pp) 7410	1
10131	0.25	pp	4103 (pp) 7267	FALSE	pp	4103 (pp) 7267	1
10132	0.25	pp	4103 (pp) 7244	FALSE	pp	4103 (pp) 7244	2
10133	0.25	pp	4103 (pp) 7071	FALSE	pp	4103 (pp) 7071	1
10134	0.25	pp	4103 (pp) 6916	FALSE	pp	4103 (pp) 6916	1
10135	0.25	pp	4103 (pp) 6491	FALSE	pp	4103 (pp) 6491	2
10136	0.25	pp	4103 (pp) 5875	FALSE	pp	4103 (pp) 5875	1
10137	0.25	pp	4103 (pp) 5311	FALSE	pp	4103 (pp) 5311	1
10138	0.25	pp	4103 (pp) 5166	FALSE	pp	4103 (pp) 5166	2
10139	0.25	pp	4103 (pp) 4644	FALSE	pp	4103 (pp) 4644	1
10140	0.25	pp	4103 (pp) 4547	FALSE	pp	4103 (pp) 4547	1
10141	0.25	pp	4103 (pp) 4116	FALSE	pp	4103 (pp) 4116	1
10142	0.25	pp	4103 (pp) 14793	FALSE	pp	4103 (pp) 14793	2
10143	0.25	pp	4103 (pp) 14719	FALSE	pp	4103 (pp) 14719	2
10144	0.25	pp	4103 (pp) 14718	FALSE	pp	4103 (pp) 14718	1
10145	0.25	pp	4103 (pp) 14675	FALSE	pp	4103 (pp) 14675	2
10146	0.25	pp	4103 (pp) 14635	FALSE	pp	4103 (pp) 14635	1
10147	0.25	pp	4103 (pp) 14524	FALSE	pp	4103 (pp) 14524	2
10148	0.25	pp	4103 (pp) 13828	FALSE	pp	4103 (pp) 13828	2
10149	0.25	pp	4103 (pp) 13555	FALSE	pp	4103 (pp) 13555	2
10150	0.25	pp	4103 (pp) 13549	FALSE	pp	4103 (pp) 13549	2
10151	0.25	pp	4103 (pp) 13326	FALSE	pp	4103 (pp) 13326	2
10152	0.25	pp	4103 (pp) 13238	FALSE	pp	4103 (pp) 13238	1
10153	0.25	pp	4103 (pp) 12884	FALSE	pp	4103 (pp) 12884	1
10154	0.25	pp	4103 (pp) 12753	FALSE	pp	4103 (pp) 12753	2
10155	0.25	pp	4103 (pp) 12510	FALSE	pp	4103 (pp) 12510	1
10156	0.25	pp	4103 (pp) 12057	FALSE	pp	4103 (pp) 12057	2
10157	0.25	pp	4103 (pp) 12032	FALSE	pp	4103 (pp) 12032	1
10158	0.25	pp	4103 (pp) 11971	FALSE	pp	4103 (pp) 11971	1
10159	0.25	pp	4103 (pp) 11794	FALSE	pp	4103 (pp) 11794	1
10160	0.25	pp	4103 (pp) 11362	FALSE	pp	4103 (pp) 11362	1
10161	0.25	pp	4103 (pp) 11333	FALSE	pp	4103 (pp) 11333	1
10162	0.25	pp	4103 (pp) 11154	FALSE	pp	4103 (pp) 11154	2
10163	0.25	pp	4103 (pp) 11147	FALSE	pp	4103 (pp) 11147	1
10164	0.25	pp	4103 (pp) 11096	FALSE	pp	4103 (pp) 11096	1
10165	0.25	pp	4103 (pp) 10682	FALSE	pp	4103 (pp) 10682	2
10166	0.25	pp	4103 (pp) 10517	FALSE	pp	4103 (pp) 10517	2
10167	0.25	pp	4103 (pp) 10466	FALSE	pp	4103 (pp) 10466	1
10168	0.25	pp	4103 (pp) 10156	FALSE	pp	4103 (pp) 10156	1
10169	0.25	pp	3965 (pp) 9916	FALSE	pp	3965 (pp) 9916	1
10170	0.25	pp	3965 (pp) 9819	FALSE	pp	3965 (pp) 9819	1
10171	0.25	pp	3965 (pp) 9286	FALSE	pp	3965 (pp) 9286	1
10172	0.25	pp	3965 (pp) 9269	FALSE	pp	3965 (pp) 9269	1
10173	0.25	pp	3965 (pp) 9184	FALSE	pp	3965 (pp) 9184	1
10174	0.25	pp	3965 (pp) 8685	FALSE	pp	3965 (pp) 8685	1
10175	0.25	pp	3965 (pp) 8401	FALSE	pp	3965 (pp) 8401	1
10176	0.25	pp	3965 (pp) 7953	FALSE	pp	3965 (pp) 7953	1
10177	0.25	pp	3965 (pp) 7949	FALSE	pp	3965 (pp) 7949	1
10178	0.25	pp	3965 (pp) 7846	FALSE	pp	3965 (pp) 7846	1
10179	0.25	pp	3965 (pp) 7815	FALSE	pp	3965 (pp) 7815	1
10180	0.25	pp	3965 (pp) 7536	FALSE	pp	3965 (pp) 7536	1
10181	0.25	pp	3965 (pp) 7410	FALSE	pp	3965 (pp) 7410	1
10182	0.25	pp	3965 (pp) 7267	FALSE	pp	3965 (pp) 7267	1
10183	0.25	pp	3965 (pp) 7244	FALSE	pp	3965 (pp) 7244	1
10184	0.25	pp	3965 (pp) 7071	FALSE	pp	3965 (pp) 7071	1
10185	0.25	pp	3965 (pp) 6916	FALSE	pp	3965 (pp) 6916	1
10186	0.25	pp	3965 (pp) 6491	FALSE	pp	3965 (pp) 6491	1
10187	0.25	pp	3965 (pp) 5875	FALSE	pp	3965 (pp) 5875	1
10188	0.25	pp	3965 (pp) 5311	FALSE	pp	3965 (pp) 5311	1
10189	0.25	pp	3965 (pp) 5166	FALSE	pp	3965 (pp) 5166	1
10190	0.25	pp	3965 (pp) 4644	FALSE	pp	3965 (pp) 4644	1
10191	0.25	pp	3965 (pp) 4547	FALSE	pp	3965 (pp) 4547	1
10192	0.25	pp	3965 (pp) 4116	FALSE	pp	3965 (pp) 4116	1
10193	0.25	pp	3965 (pp) 4103	FALSE	pp	3965 (pp) 4103	1
10194	0.25	pp	3965 (pp) 14793	FALSE	pp	3965 (pp) 14793	1
10195	0.25	pp	3965 (pp) 14719	FALSE	pp	3965 (pp) 14719	1
10196	0.25	pp	3965 (pp) 14718	FALSE	pp	3965 (pp) 14718	1
10197	0.25	pp	3965 (pp) 14675	FALSE	pp	3965 (pp) 14675	1
10198	0.25	pp	3965 (pp) 14635	FALSE	pp	3965 (pp) 14635	1
10199	0.25	pp	3965 (pp) 14524	FALSE	pp	3965 (pp) 14524	1
10200	0.25	pp	3965 (pp) 13828	FALSE	pp	3965 (pp) 13828	1
10201	0.25	pp	3965 (pp) 13555	FALSE	pp	3965 (pp) 13555	1
10202	0.25	pp	3965 (pp) 13549	FALSE	pp	3965 (pp) 13549	1
10203	0.25	pp	3965 (pp) 13326	FALSE	pp	3965 (pp) 13326	1
10204	0.25	pp	3965 (pp) 12884	FALSE	pp	3965 (pp) 12884	1
10205	0.25	pp	3965 (pp) 12753	FALSE	pp	3965 (pp) 12753	1
10206	0.25	pp	3965 (pp) 12510	FALSE	pp	3965 (pp) 12510	1
10207	0.25	pp	3965 (pp) 12057	FALSE	pp	3965 (pp) 12057	1
10208	0.25	pp	3965 (pp) 12032	FALSE	pp	3965 (pp) 12032	1
10209	0.25	pp	3965 (pp) 11971	FALSE	pp	3965 (pp) 11971	1
10210	0.25	pp	3965 (pp) 11794	FALSE	pp	3965 (pp) 11794	1
10211	0.25	pp	3965 (pp) 11362	FALSE	pp	3965 (pp) 11362	1
10212	0.25	pp	3965 (pp) 11333	FALSE	pp	3965 (pp) 11333	1
10213	0.25	pp	3965 (pp) 11154	FALSE	pp	3965 (pp) 11154	1
10214	0.25	pp	3965 (pp) 11147	FALSE	pp	3965 (pp) 11147	1
10215	0.25	pp	3965 (pp) 11096	FALSE	pp	3965 (pp) 11096	1
10216	0.25	pp	3965 (pp) 10682	FALSE	pp	3965 (pp) 10682	1
10217	0.25	pp	3965 (pp) 10517	FALSE	pp	3965 (pp) 10517	1
10218	0.25	pp	3965 (pp) 10466	FALSE	pp	3965 (pp) 10466	1
10219	0.25	pp	2371 (pp) 9916	FALSE	pp	2371 (pp) 9916	1
10220	0.25	pp	2371 (pp) 9819	FALSE	pp	2371 (pp) 9819	1
10221	0.25	pp	2371 (pp) 9286	FALSE	pp	2371 (pp) 9286	1
10222	0.25	pp	2371 (pp) 9269	FALSE	pp	2371 (pp) 9269	1
10223	0.25	pp	2371 (pp) 9184	FALSE	pp	2371 (pp) 9184	1
10224	0.25	pp	2371 (pp) 8685	FALSE	pp	2371 (pp) 8685	1
10225	0.25	pp	2371 (pp) 8401	FALSE	pp	2371 (pp) 8401	1
10226	0.25	pp	2371 (pp) 7953	FALSE	pp	2371 (pp) 7953	1
10227	0.25	pp	2371 (pp) 7949	FALSE	pp	2371 (pp) 7949	1
10228	0.25	pp	2371 (pp) 7846	FALSE	pp	2371 (pp) 7846	1
10229	0.25	pp	2371 (pp) 7815	FALSE	pp	2371 (pp) 7815	1
10230	0.25	pp	2371 (pp) 7536	FALSE	pp	2371 (pp) 7536	1
10231	0.25	pp	2371 (pp) 7410	FALSE	pp	2371 (pp) 7410	1
10232	0.25	pp	2371 (pp) 7267	FALSE	pp	2371 (pp) 7267	1
10233	0.25	pp	2371 (pp) 7244	FALSE	pp	2371 (pp) 7244	1
10234	0.25	pp	2371 (pp) 7071	FALSE	pp	2371 (pp) 7071	1
10235	0.25	pp	2371 (pp) 6916	FALSE	pp	2371 (pp) 6916	1
10236	0.25	pp	2371 (pp) 6491	FALSE	pp	2371 (pp) 6491	1
10237	0.25	pp	2371 (pp) 5875	FALSE	pp	2371 (pp) 5875	1
10238	0.25	pp	2371 (pp) 5311	FALSE	pp	2371 (pp) 5311	1
10239	0.25	pp	2371 (pp) 5166	FALSE	pp	2371 (pp) 5166	1
10240	0.25	pp	2371 (pp) 4644	FALSE	pp	2371 (pp) 4644	1
10241	0.25	pp	2371 (pp) 4547	FALSE	pp	2371 (pp) 4547	1
10242	0.25	pp	2371 (pp) 4116	FALSE	pp	2371 (pp) 4116	1
10243	0.25	pp	2371 (pp) 4103	FALSE	pp	2371 (pp) 4103	1
10244	0.25	pp	2371 (pp) 3965	FALSE	pp	2371 (pp) 3965	1
10245	0.25	pp	2371 (pp) 14793	FALSE	pp	2371 (pp) 14793	1
10246	0.25	pp	2371 (pp) 14719	FALSE	pp	2371 (pp) 14719	1
10247	0.25	pp	2371 (pp) 14718	FALSE	pp	2371 (pp) 14718	1
10248	0.25	pp	2371 (pp) 14675	FALSE	pp	2371 (pp) 14675	1
10249	0.25	pp	2371 (pp) 14635	FALSE	pp	2371 (pp) 14635	1
10250	0.25	pp	2371 (pp) 14524	FALSE	pp	2371 (pp) 14524	1
10251	0.25	pp	2371 (pp) 13828	FALSE	pp	2371 (pp) 13828	1
10252	0.25	pp	2371 (pp) 13555	FALSE	pp	2371 (pp) 13555	1
10253	0.25	pp	2371 (pp) 13549	FALSE	pp	2371 (pp) 13549	1
10254	0.25	pp	2371 (pp) 13326	FALSE	pp	2371 (pp) 13326	1
10255	0.25	pp	2371 (pp) 12884	FALSE	pp	2371 (pp) 12884	1
10256	0.25	pp	2371 (pp) 12753	FALSE	pp	2371 (pp) 12753	1
10257	0.25	pp	2371 (pp) 12510	FALSE	pp	2371 (pp) 12510	1
10258	0.25	pp	2371 (pp) 12057	FALSE	pp	2371 (pp) 12057	1
10259	0.25	pp	2371 (pp) 12032	FALSE	pp	2371 (pp) 12032	1
10260	0.25	pp	2371 (pp) 11971	FALSE	pp	2371 (pp) 11971	1
10261	0.25	pp	2371 (pp) 11794	FALSE	pp	2371 (pp) 11794	1
10262	0.25	pp	2371 (pp) 11362	FALSE	pp	2371 (pp) 11362	1
10263	0.25	pp	2371 (pp) 11333	FALSE	pp	2371 (pp) 11333	1
10264	0.25	pp	2371 (pp) 11154	FALSE	pp	2371 (pp) 11154	1
10265	0.25	pp	2371 (pp) 11147	FALSE	pp	2371 (pp) 11147	1
10266	0.25	pp	2371 (pp) 11096	FALSE	pp	2371 (pp) 11096	1
10267	0.25	pp	2371 (pp) 10682	FALSE	pp	2371 (pp) 10682	1
10268	0.25	pp	2371 (pp) 10517	FALSE	pp	2371 (pp) 10517	1
10269	0.25	pp	2371 (pp) 10466	FALSE	pp	2371 (pp) 10466	1
10270	0.25	pp	2126 (pp) 7798	FALSE	pp	2126 (pp) 7798	1
10271	0.25	pp	2126 (pp) 7267	FALSE	pp	2126 (pp) 7267	1
10272	0.25	pp	2126 (pp) 10726	FALSE	pp	2126 (pp) 10726	1
10273	0.25	pp	7815 (pp) 9916	FALSE	pp	7815 (pp) 9916	4
10274	0.25	pp	7815 (pp) 9819	FALSE	pp	7815 (pp) 9819	4
10275	0.25	pp	7815 (pp) 9808	FALSE	pp	7815 (pp) 9808	3
10276	0.25	pp	7815 (pp) 9682	FALSE	pp	7815 (pp) 9682	1
10277	0.25	pp	7815 (pp) 9665	FALSE	pp	7815 (pp) 9665	1
10278	0.25	pp	7815 (pp) 9588	FALSE	pp	7815 (pp) 9588	2
10279	0.25	pp	7815 (pp) 9286	FALSE	pp	7815 (pp) 9286	2
10280	0.25	pp	7815 (pp) 9269	FALSE	pp	7815 (pp) 9269	2
10281	0.25	pp	7815 (pp) 9184	FALSE	pp	7815 (pp) 9184	4
10282	0.25	pp	7815 (pp) 9089	FALSE	pp	7815 (pp) 9089	2
10283	0.25	pp	7815 (pp) 8935	FALSE	pp	7815 (pp) 8935	1
10284	0.25	pp	7815 (pp) 8913	FALSE	pp	7815 (pp) 8913	1
10285	0.25	pp	7815 (pp) 8845	FALSE	pp	7815 (pp) 8845	3
10286	0.25	pp	7815 (pp) 8810	FALSE	pp	7815 (pp) 8810	1
10287	0.25	pp	7815 (pp) 8685	FALSE	pp	7815 (pp) 8685	2
10288	0.25	pp	7815 (pp) 8548	FALSE	pp	7815 (pp) 8548	1
10289	0.25	pp	7815 (pp) 8401	FALSE	pp	7815 (pp) 8401	4
10290	0.25	pp	7815 (pp) 8156	FALSE	pp	7815 (pp) 8156	2
10291	0.25	pp	7815 (pp) 7974	FALSE	pp	7815 (pp) 7974	1
10292	0.25	pp	7815 (pp) 7953	FALSE	pp	7815 (pp) 7953	2
10293	0.25	pp	7815 (pp) 7949	FALSE	pp	7815 (pp) 7949	2
10294	0.25	pp	7815 (pp) 7944	FALSE	pp	7815 (pp) 7944	1
10295	0.25	pp	7815 (pp) 7846	FALSE	pp	7815 (pp) 7846	2
10296	0.25	pp	7815 (pp) 14890	FALSE	pp	7815 (pp) 14890	1
10297	0.25	pp	7815 (pp) 14793	FALSE	pp	7815 (pp) 14793	4
10298	0.25	pp	7815 (pp) 14737	FALSE	pp	7815 (pp) 14737	1
10299	0.25	pp	7815 (pp) 14719	FALSE	pp	7815 (pp) 14719	4
10300	0.25	pp	7815 (pp) 14718	FALSE	pp	7815 (pp) 14718	1
10301	0.25	pp	7815 (pp) 14707	FALSE	pp	7815 (pp) 14707	2
10302	0.25	pp	7815 (pp) 14685	FALSE	pp	7815 (pp) 14685	1
10303	0.25	pp	7815 (pp) 14675	FALSE	pp	7815 (pp) 14675	4
10304	0.25	pp	7815 (pp) 14635	FALSE	pp	7815 (pp) 14635	3
10305	0.25	pp	7815 (pp) 14524	FALSE	pp	7815 (pp) 14524	2
10306	0.25	pp	7815 (pp) 13828	FALSE	pp	7815 (pp) 13828	3
10307	0.25	pp	7815 (pp) 13660	FALSE	pp	7815 (pp) 13660	1
10308	0.25	pp	7815 (pp) 13555	FALSE	pp	7815 (pp) 13555	4
10309	0.25	pp	7815 (pp) 13549	FALSE	pp	7815 (pp) 13549	3
10310	0.25	pp	7815 (pp) 13326	FALSE	pp	7815 (pp) 13326	5
10311	0.25	pp	7815 (pp) 13238	FALSE	pp	7815 (pp) 13238	1
10312	0.25	pp	7815 (pp) 13232	FALSE	pp	7815 (pp) 13232	1
10313	0.25	pp	7815 (pp) 12884	FALSE	pp	7815 (pp) 12884	1
10314	0.25	pp	7815 (pp) 12753	FALSE	pp	7815 (pp) 12753	3
10315	0.25	pp	7815 (pp) 12510	FALSE	pp	7815 (pp) 12510	3
10316	0.25	pp	7815 (pp) 12502	FALSE	pp	7815 (pp) 12502	1
10317	0.25	pp	7815 (pp) 12429	FALSE	pp	7815 (pp) 12429	1
10318	0.25	pp	7815 (pp) 12202	FALSE	pp	7815 (pp) 12202	1
10319	0.25	pp	7815 (pp) 12090	FALSE	pp	7815 (pp) 12090	1
10320	0.25	pp	7815 (pp) 12057	FALSE	pp	7815 (pp) 12057	2
10321	0.25	pp	7815 (pp) 12032	FALSE	pp	7815 (pp) 12032	1
10322	0.25	pp	7815 (pp) 11971	FALSE	pp	7815 (pp) 11971	2
10323	0.25	pp	7815 (pp) 11794	FALSE	pp	7815 (pp) 11794	1
10324	0.25	pp	7815 (pp) 11579	FALSE	pp	7815 (pp) 11579	1
10325	0.25	pp	7815 (pp) 11447	FALSE	pp	7815 (pp) 11447	2
10326	0.25	pp	7815 (pp) 11362	FALSE	pp	7815 (pp) 11362	2
10327	0.25	pp	7815 (pp) 11333	FALSE	pp	7815 (pp) 11333	3
10328	0.25	pp	7815 (pp) 11154	FALSE	pp	7815 (pp) 11154	2
10329	0.25	pp	7815 (pp) 11147	FALSE	pp	7815 (pp) 11147	4
10330	0.25	pp	7815 (pp) 11096	FALSE	pp	7815 (pp) 11096	1
10331	0.25	pp	7815 (pp) 10682	FALSE	pp	7815 (pp) 10682	4
10332	0.25	pp	7815 (pp) 10635	FALSE	pp	7815 (pp) 10635	1
10333	0.25	pp	7815 (pp) 10517	FALSE	pp	7815 (pp) 10517	3
10334	0.25	pp	7815 (pp) 10466	FALSE	pp	7815 (pp) 10466	4
10335	0.25	pp	7815 (pp) 10179	FALSE	pp	7815 (pp) 10179	1
10336	0.25	pp	7815 (pp) 10159	FALSE	pp	7815 (pp) 10159	1
10337	0.25	pp	7815 (pp) 10156	FALSE	pp	7815 (pp) 10156	5
10338	0.25	pp	7815 (pp) 10109	FALSE	pp	7815 (pp) 10109	1
10339	0.25	pp	4467 (pp) 9588	FALSE	pp	4467 (pp) 9588	1
10340	0.25	pp	4467 (pp) 7815	FALSE	pp	4467 (pp) 7815	1
10341	0.25	pp	4467 (pp) 7798	FALSE	pp	4467 (pp) 7798	1
10342	0.25	pp	4467 (pp) 10156	FALSE	pp	4467 (pp) 10156	1
10343	0.25	pp	1749 (pp) 9588	FALSE	pp	1749 (pp) 9588	1
10344	0.25	pp	1749 (pp) 7815	FALSE	pp	1749 (pp) 7815	1
10345	0.25	pp	1749 (pp) 7798	FALSE	pp	1749 (pp) 7798	1
10346	0.25	pp	1749 (pp) 4467	FALSE	pp	1749 (pp) 4467	1
10347	0.25	pp	1749 (pp) 2217	FALSE	pp	1749 (pp) 2217	1
10348	0.25	pp	1749 (pp) 10156	FALSE	pp	1749 (pp) 10156	1
[truncated: 1,223 more rows]

## Sheet: RootStandard
SUID	activityRatio	interaction	name	selected	shared interaction	shared name	Weight
13924	0.25	pp	946 (pp) 9974	FALSE	pp	946 (pp) 9974	1
13925	0.25	pp	946 (pp) 8112	FALSE	pp	946 (pp) 8112	1
13926	0.25	pp	946 (pp) 7936	FALSE	pp	946 (pp) 7936	1
13927	0.25	pp	946 (pp) 7782	FALSE	pp	946 (pp) 7782	1
13928	0.25	pp	946 (pp) 6700	FALSE	pp	946 (pp) 6700	1
13929	0.25	pp	946 (pp) 5147	FALSE	pp	946 (pp) 5147	1
13930	0.25	pp	946 (pp) 4208	FALSE	pp	946 (pp) 4208	1
13931	0.25	pp	946 (pp) 3560	FALSE	pp	946 (pp) 3560	1
13932	0.25	pp	946 (pp) 2643	FALSE	pp	946 (pp) 2643	1
13933	0.25	pp	946 (pp) 2593	FALSE	pp	946 (pp) 2593	1
13934	0.25	pp	946 (pp) 2397	FALSE	pp	946 (pp) 2397	1
13935	0.25	pp	946 (pp) 2392	FALSE	pp	946 (pp) 2392	1
13936	0.25	pp	946 (pp) 1515	FALSE	pp	946 (pp) 1515	1
13937	0.25	pp	946 (pp) 11607	FALSE	pp	946 (pp) 11607	1
13938	0.25	pp	946 (pp) 1048	FALSE	pp	946 (pp) 1048	1
13939	0.25	pp	894 (pp) 9388	FALSE	pp	894 (pp) 9388	1
13940	0.25	pp	894 (pp) 9146	FALSE	pp	894 (pp) 9146	1
13941	0.25	pp	894 (pp) 8770	FALSE	pp	894 (pp) 8770	1
13942	0.25	pp	894 (pp) 8718	FALSE	pp	894 (pp) 8718	1
13943	0.25	pp	894 (pp) 8445	FALSE	pp	894 (pp) 8445	1
13944	0.25	pp	894 (pp) 7675	FALSE	pp	894 (pp) 7675	1
13945	0.25	pp	894 (pp) 5744	FALSE	pp	894 (pp) 5744	1
13946	0.25	pp	894 (pp) 4870	FALSE	pp	894 (pp) 4870	1
13947	0.25	pp	894 (pp) 4488	FALSE	pp	894 (pp) 4488	1
13948	0.25	pp	894 (pp) 4264	FALSE	pp	894 (pp) 4264	1
13949	0.25	pp	894 (pp) 4109	FALSE	pp	894 (pp) 4109	1
13950	0.25	pp	894 (pp) 3995	FALSE	pp	894 (pp) 3995	1
13951	0.25	pp	894 (pp) 3199	FALSE	pp	894 (pp) 3199	1
13952	0.25	pp	894 (pp) 3078	FALSE	pp	894 (pp) 3078	1
13953	0.25	pp	894 (pp) 2986	FALSE	pp	894 (pp) 2986	1
13954	0.25	pp	894 (pp) 2617	FALSE	pp	894 (pp) 2617	1
13955	0.25	pp	894 (pp) 2611	FALSE	pp	894 (pp) 2611	1
13956	0.25	pp	894 (pp) 2471	FALSE	pp	894 (pp) 2471	1
13957	0.25	pp	894 (pp) 2056	FALSE	pp	894 (pp) 2056	1
13958	0.25	pp	894 (pp) 1984	FALSE	pp	894 (pp) 1984	1
13959	0.25	pp	894 (pp) 1705	FALSE	pp	894 (pp) 1705	1
13960	0.25	pp	894 (pp) 1644	FALSE	pp	894 (pp) 1644	1
13961	0.25	pp	894 (pp) 1606	FALSE	pp	894 (pp) 1606	1
13962	0.25	pp	894 (pp) 1600	FALSE	pp	894 (pp) 1600	1
13963	0.25	pp	894 (pp) 13662	FALSE	pp	894 (pp) 13662	1
13964	0.25	pp	894 (pp) 13616	FALSE	pp	894 (pp) 13616	1
13965	0.25	pp	894 (pp) 13469	FALSE	pp	894 (pp) 13469	1
13966	0.25	pp	894 (pp) 12499	FALSE	pp	894 (pp) 12499	1
13967	0.25	pp	894 (pp) 11707	FALSE	pp	894 (pp) 11707	1
13968	0.25	pp	894 (pp) 1111	FALSE	pp	894 (pp) 1111	1
13969	0.25	pp	998 (pp) 9878	FALSE	pp	998 (pp) 9878	1
13970	0.25	pp	998 (pp) 9271	FALSE	pp	998 (pp) 9271	1
13971	0.25	pp	998 (pp) 9246	FALSE	pp	998 (pp) 9246	1
13972	0.25	pp	998 (pp) 8716	FALSE	pp	998 (pp) 8716	1
13973	0.25	pp	998 (pp) 8614	FALSE	pp	998 (pp) 8614	1
13974	0.25	pp	998 (pp) 8112	FALSE	pp	998 (pp) 8112	1
13975	0.25	pp	998 (pp) 7936	FALSE	pp	998 (pp) 7936	1
13976	0.25	pp	998 (pp) 7782	FALSE	pp	998 (pp) 7782	1
13977	0.25	pp	998 (pp) 7644	FALSE	pp	998 (pp) 7644	1
13978	0.25	pp	998 (pp) 7482	FALSE	pp	998 (pp) 7482	1
13979	0.25	pp	998 (pp) 6893	FALSE	pp	998 (pp) 6893	1
13980	0.25	pp	998 (pp) 6700	FALSE	pp	998 (pp) 6700	1
13981	0.25	pp	998 (pp) 5895	FALSE	pp	998 (pp) 5895	1
13982	0.25	pp	998 (pp) 5873	FALSE	pp	998 (pp) 5873	1
13983	0.25	pp	998 (pp) 5726	FALSE	pp	998 (pp) 5726	1
13984	0.25	pp	998 (pp) 4488	FALSE	pp	998 (pp) 4488	1
13985	0.25	pp	998 (pp) 3390	FALSE	pp	998 (pp) 3390	1
13986	0.25	pp	998 (pp) 3336	FALSE	pp	998 (pp) 3336	1
13987	0.25	pp	998 (pp) 3329	FALSE	pp	998 (pp) 3329	1
13988	0.25	pp	998 (pp) 3315	FALSE	pp	998 (pp) 3315	1
13989	0.25	pp	998 (pp) 3199	FALSE	pp	998 (pp) 3199	1
13990	0.25	pp	998 (pp) 3031	FALSE	pp	998 (pp) 3031	1
13991	0.25	pp	998 (pp) 2934	FALSE	pp	998 (pp) 2934	1
13992	0.25	pp	998 (pp) 2811	FALSE	pp	998 (pp) 2811	1
13993	0.25	pp	998 (pp) 2502	FALSE	pp	998 (pp) 2502	1
13994	0.25	pp	998 (pp) 2175	FALSE	pp	998 (pp) 2175	1
13995	0.25	pp	998 (pp) 2056	FALSE	pp	998 (pp) 2056	1
13996	0.25	pp	998 (pp) 1882	FALSE	pp	998 (pp) 1882	1
13997	0.25	pp	998 (pp) 1691	FALSE	pp	998 (pp) 1691	1
13998	0.25	pp	998 (pp) 1606	FALSE	pp	998 (pp) 1606	1
13999	0.25	pp	998 (pp) 1515	FALSE	pp	998 (pp) 1515	1
14000	0.25	pp	998 (pp) 13586	FALSE	pp	998 (pp) 13586	1
14001	0.25	pp	998 (pp) 11607	FALSE	pp	998 (pp) 11607	1
14002	0.25	pp	998 (pp) 11442	FALSE	pp	998 (pp) 11442	1
14003	0.25	pp	998 (pp) 11342	FALSE	pp	998 (pp) 11342	1
14004	0.25	pp	998 (pp) 11214	FALSE	pp	998 (pp) 11214	1
14005	0.25	pp	998 (pp) 10861	FALSE	pp	998 (pp) 10861	1
14006	0.25	pp	998 (pp) 1048	FALSE	pp	998 (pp) 1048	1
14007	0.25	pp	917 (pp) 9878	FALSE	pp	917 (pp) 9878	1
14008	0.25	pp	917 (pp) 9234	FALSE	pp	917 (pp) 9234	1
14009	0.25	pp	917 (pp) 8716	FALSE	pp	917 (pp) 8716	1
14010	0.25	pp	917 (pp) 4463	FALSE	pp	917 (pp) 4463	1
14011	0.25	pp	917 (pp) 2481	FALSE	pp	917 (pp) 2481	1
14012	0.25	pp	917 (pp) 1756	FALSE	pp	917 (pp) 1756	1
14013	0.25	pp	917 (pp) 1653	FALSE	pp	917 (pp) 1653	1
14014	0.25	pp	917 (pp) 1577	FALSE	pp	917 (pp) 1577	1
14015	0.25	pp	917 (pp) 12347	FALSE	pp	917 (pp) 12347	1
14016	0.25	pp	917 (pp) 1114	FALSE	pp	917 (pp) 1114	1
14017	0.25	pp	803 (pp) 9974	FALSE	pp	803 (pp) 9974	1
14018	0.25	pp	803 (pp) 8112	FALSE	pp	803 (pp) 8112	1
14019	0.25	pp	803 (pp) 7936	FALSE	pp	803 (pp) 7936	1
14020	0.25	pp	803 (pp) 6577	FALSE	pp	803 (pp) 6577	1
14021	0.25	pp	803 (pp) 6014	FALSE	pp	803 (pp) 6014	1
14022	0.25	pp	803 (pp) 4977	FALSE	pp	803 (pp) 4977	1
14023	0.25	pp	803 (pp) 4635	FALSE	pp	803 (pp) 4635	1
14024	0.25	pp	803 (pp) 4279	FALSE	pp	803 (pp) 4279	1
14025	0.25	pp	803 (pp) 4208	FALSE	pp	803 (pp) 4208	1
14026	0.25	pp	803 (pp) 4012	FALSE	pp	803 (pp) 4012	1
14027	0.25	pp	803 (pp) 3494	FALSE	pp	803 (pp) 3494	1
14028	0.25	pp	803 (pp) 2793	FALSE	pp	803 (pp) 2793	1
14029	0.25	pp	803 (pp) 2098	FALSE	pp	803 (pp) 2098	1
14030	0.25	pp	803 (pp) 1606	FALSE	pp	803 (pp) 1606	1
14031	0.25	pp	803 (pp) 12199	FALSE	pp	803 (pp) 12199	1
14032	0.25	pp	803 (pp) 10861	FALSE	pp	803 (pp) 10861	1
14033	0.25	pp	772 (pp) 9878	FALSE	pp	772 (pp) 9878	1
14034	0.25	pp	772 (pp) 8770	FALSE	pp	772 (pp) 8770	1
14035	0.25	pp	772 (pp) 8716	FALSE	pp	772 (pp) 8716	1
14036	0.25	pp	772 (pp) 7936	FALSE	pp	772 (pp) 7936	1
14037	0.25	pp	772 (pp) 7926	FALSE	pp	772 (pp) 7926	1
14038	0.25	pp	772 (pp) 7873	FALSE	pp	772 (pp) 7873	1
14039	0.25	pp	772 (pp) 7782	FALSE	pp	772 (pp) 7782	1
14040	0.25	pp	772 (pp) 7739	FALSE	pp	772 (pp) 7739	1
14041	0.25	pp	772 (pp) 7482	FALSE	pp	772 (pp) 7482	1
14042	0.25	pp	772 (pp) 6700	FALSE	pp	772 (pp) 6700	1
14043	0.25	pp	772 (pp) 6167	FALSE	pp	772 (pp) 6167	1
14044	0.25	pp	772 (pp) 5873	FALSE	pp	772 (pp) 5873	1
14045	0.25	pp	772 (pp) 5744	FALSE	pp	772 (pp) 5744	1
14046	0.25	pp	772 (pp) 4954	FALSE	pp	772 (pp) 4954	1
14047	0.25	pp	772 (pp) 4208	FALSE	pp	772 (pp) 4208	1
14048	0.25	pp	772 (pp) 4112	FALSE	pp	772 (pp) 4112	1
14049	0.25	pp	772 (pp) 3833	FALSE	pp	772 (pp) 3833	1
14050	0.25	pp	772 (pp) 3560	FALSE	pp	772 (pp) 3560	1
14051	0.25	pp	772 (pp) 3417	FALSE	pp	772 (pp) 3417	1
14052	0.25	pp	772 (pp) 3031	FALSE	pp	772 (pp) 3031	1
14053	0.25	pp	772 (pp) 2811	FALSE	pp	772 (pp) 2811	1
14054	0.25	pp	772 (pp) 2643	FALSE	pp	772 (pp) 2643	1
14055	0.25	pp	772 (pp) 2519	FALSE	pp	772 (pp) 2519	1
14056	0.25	pp	772 (pp) 2414	FALSE	pp	772 (pp) 2414	1
14057	0.25	pp	772 (pp) 2175	FALSE	pp	772 (pp) 2175	1
14058	0.25	pp	772 (pp) 1984	FALSE	pp	772 (pp) 1984	1
14059	0.25	pp	772 (pp) 1882	FALSE	pp	772 (pp) 1882	2
14060	0.25	pp	772 (pp) 1606	FALSE	pp	772 (pp) 1606	1
14061	0.25	pp	772 (pp) 13787	FALSE	pp	772 (pp) 13787	1
14062	0.25	pp	772 (pp) 13316	FALSE	pp	772 (pp) 13316	1
14063	0.25	pp	772 (pp) 13083	FALSE	pp	772 (pp) 13083	1
14064	0.25	pp	772 (pp) 11342	FALSE	pp	772 (pp) 11342	1
14065	0.25	pp	772 (pp) 10640	FALSE	pp	772 (pp) 10640	1
14066	0.25	pp	772 (pp) 1048	FALSE	pp	772 (pp) 1048	2
14067	0.25	pp	763 (pp) 7926	FALSE	pp	763 (pp) 7926	1
14068	0.25	pp	763 (pp) 7873	FALSE	pp	763 (pp) 7873	1
14069	0.25	pp	763 (pp) 7782	FALSE	pp	763 (pp) 7782	1
14070	0.25	pp	763 (pp) 772	FALSE	pp	763 (pp) 772	1
14071	0.25	pp	763 (pp) 5873	FALSE	pp	763 (pp) 5873	1
14072	0.25	pp	763 (pp) 4208	FALSE	pp	763 (pp) 4208	1
14073	0.25	pp	763 (pp) 4112	FALSE	pp	763 (pp) 4112	1
14074	0.25	pp	763 (pp) 2643	FALSE	pp	763 (pp) 2643	1
14075	0.25	pp	763 (pp) 2519	FALSE	pp	763 (pp) 2519	1
14076	0.25	pp	763 (pp) 2175	FALSE	pp	763 (pp) 2175	1
14077	0.25	pp	763 (pp) 1882	FALSE	pp	763 (pp) 1882	1
14078	0.25	pp	763 (pp) 13787	FALSE	pp	763 (pp) 13787	1
14079	0.25	pp	763 (pp) 11342	FALSE	pp	763 (pp) 11342	1
14080	0.25	pp	763 (pp) 10640	FALSE	pp	763 (pp) 10640	1
14081	0.25	pp	763 (pp) 1048	FALSE	pp	763 (pp) 1048	1
14082	0.25	pp	756 (pp) 998	FALSE	pp	756 (pp) 998	1
14083	0.25	pp	756 (pp) 9974	FALSE	pp	756 (pp) 9974	1
14084	0.25	pp	756 (pp) 9878	FALSE	pp	756 (pp) 9878	2
14085	0.25	pp	756 (pp) 9271	FALSE	pp	756 (pp) 9271	1
14086	0.25	pp	756 (pp) 9246	FALSE	pp	756 (pp) 9246	1
14087	0.25	pp	756 (pp) 9234	FALSE	pp	756 (pp) 9234	1
14088	0.25	pp	756 (pp) 917	FALSE	pp	756 (pp) 917	1
14089	0.25	pp	756 (pp) 8716	FALSE	pp	756 (pp) 8716	2
14090	0.25	pp	756 (pp) 8614	FALSE	pp	756 (pp) 8614	1
14091	0.25	pp	756 (pp) 8112	FALSE	pp	756 (pp) 8112	2
14092	0.25	pp	756 (pp) 803	FALSE	pp	756 (pp) 803	1
14093	0.25	pp	756 (pp) 7936	FALSE	pp	756 (pp) 7936	2
14094	0.25	pp	756 (pp) 7782	FALSE	pp	756 (pp) 7782	1
14095	0.25	pp	756 (pp) 7644	FALSE	pp	756 (pp) 7644	1
14096	0.25	pp	756 (pp) 7482	FALSE	pp	756 (pp) 7482	1
14097	0.25	pp	756 (pp) 6893	FALSE	pp	756 (pp) 6893	1
14098	0.25	pp	756 (pp) 6700	FALSE	pp	756 (pp) 6700	1
14099	0.25	pp	756 (pp) 6577	FALSE	pp	756 (pp) 6577	1
14100	0.25	pp	756 (pp) 6014	FALSE	pp	756 (pp) 6014	1
14101	0.25	pp	756 (pp) 5895	FALSE	pp	756 (pp) 5895	1
14102	0.25	pp	756 (pp) 5873	FALSE	pp	756 (pp) 5873	1
14103	0.25	pp	756 (pp) 5726	FALSE	pp	756 (pp) 5726	1
14104	0.25	pp	756 (pp) 4977	FALSE	pp	756 (pp) 4977	1
14105	0.25	pp	756 (pp) 4635	FALSE	pp	756 (pp) 4635	1
14106	0.25	pp	756 (pp) 4488	FALSE	pp	756 (pp) 4488	1
14107	0.25	pp	756 (pp) 4463	FALSE	pp	756 (pp) 4463	1
14108	0.25	pp	756 (pp) 4279	FALSE	pp	756 (pp) 4279	1
14109	0.25	pp	756 (pp) 4208	FALSE	pp	756 (pp) 4208	1
14110	0.25	pp	756 (pp) 4012	FALSE	pp	756 (pp) 4012	1
14111	0.25	pp	756 (pp) 3494	FALSE	pp	756 (pp) 3494	1
14112	0.25	pp	756 (pp) 3390	FALSE	pp	756 (pp) 3390	1
14113	0.25	pp	756 (pp) 3336	FALSE	pp	756 (pp) 3336	1
14114	0.25	pp	756 (pp) 3329	FALSE	pp	756 (pp) 3329	1
14115	0.25	pp	756 (pp) 3315	FALSE	pp	756 (pp) 3315	1
14116	0.25	pp	756 (pp) 3199	FALSE	pp	756 (pp) 3199	1
14117	0.25	pp	756 (pp) 3031	FALSE	pp	756 (pp) 3031	1
14118	0.25	pp	756 (pp) 2934	FALSE	pp	756 (pp) 2934	1
14119	0.25	pp	756 (pp) 2811	FALSE	pp	756 (pp) 2811	1
14120	0.25	pp	756 (pp) 2793	FALSE	pp	756 (pp) 2793	1
14121	0.25	pp	756 (pp) 2502	FALSE	pp	756 (pp) 2502	1
14122	0.25	pp	756 (pp) 2481	FALSE	pp	756 (pp) 2481	1
14123	0.25	pp	756 (pp) 2175	FALSE	pp	756 (pp) 2175	1
14124	0.25	pp	756 (pp) 2098	FALSE	pp	756 (pp) 2098	1
14125	0.25	pp	756 (pp) 2056	FALSE	pp	756 (pp) 2056	1
14126	0.25	pp	756 (pp) 1882	FALSE	pp	756 (pp) 1882	1
14127	0.25	pp	756 (pp) 1756	FALSE	pp	756 (pp) 1756	1
14128	0.25	pp	756 (pp) 1691	FALSE	pp	756 (pp) 1691	1
14129	0.25	pp	756 (pp) 1653	FALSE	pp	756 (pp) 1653	1
14130	0.25	pp	756 (pp) 1606	FALSE	pp	756 (pp) 1606	2
14131	0.25	pp	756 (pp) 1577	FALSE	pp	756 (pp) 1577	1
14132	0.25	pp	756 (pp) 1515	FALSE	pp	756 (pp) 1515	1
14133	0.25	pp	756 (pp) 13586	FALSE	pp	756 (pp) 13586	1
14134	0.25	pp	756 (pp) 12347	FALSE	pp	756 (pp) 12347	1
14135	0.25	pp	756 (pp) 12199	FALSE	pp	756 (pp) 12199	1
14136	0.25	pp	756 (pp) 11607	FALSE	pp	756 (pp) 11607	1
14137	0.25	pp	756 (pp) 11442	FALSE	pp	756 (pp) 11442	1
14138	0.25	pp	756 (pp) 11342	FALSE	pp	756 (pp) 11342	1
14139	0.25	pp	756 (pp) 11214	FALSE	pp	756 (pp) 11214	1
14140	0.25	pp	756 (pp) 1114	FALSE	pp	756 (pp) 1114	1
14141	0.25	pp	756 (pp) 10861	FALSE	pp	756 (pp) 10861	2
14142	0.25	pp	756 (pp) 1048	FALSE	pp	756 (pp) 1048	1
14143	0.25	pp	683 (pp) 9974	FALSE	pp	683 (pp) 9974	1
14144	0.25	pp	683 (pp) 8112	FALSE	pp	683 (pp) 8112	1
14145	0.25	pp	683 (pp) 803	FALSE	pp	683 (pp) 803	1
14146	0.25	pp	683 (pp) 7936	FALSE	pp	683 (pp) 7936	1
14147	0.25	pp	683 (pp) 7926	FALSE	pp	683 (pp) 7926	1
14148	0.25	pp	683 (pp) 7873	FALSE	pp	683 (pp) 7873	1
14149	0.25	pp	683 (pp) 7782	FALSE	pp	683 (pp) 7782	1
14150	0.25	pp	683 (pp) 772	FALSE	pp	683 (pp) 772	1
14151	0.25	pp	683 (pp) 763	FALSE	pp	683 (pp) 763	1
14152	0.25	pp	683 (pp) 756	FALSE	pp	683 (pp) 756	1
14153	0.25	pp	683 (pp) 6577	FALSE	pp	683 (pp) 6577	1
14154	0.25	pp	683 (pp) 6014	FALSE	pp	683 (pp) 6014	1
14155	0.25	pp	683 (pp) 5873	FALSE	pp	683 (pp) 5873	1
14156	0.25	pp	683 (pp) 4977	FALSE	pp	683 (pp) 4977	1
14157	0.25	pp	683 (pp) 4635	FALSE	pp	683 (pp) 4635	1
14158	0.25	pp	683 (pp) 4279	FALSE	pp	683 (pp) 4279	1
14159	0.25	pp	683 (pp) 4208	FALSE	pp	683 (pp) 4208	2
14160	0.25	pp	683 (pp) 4112	FALSE	pp	683 (pp) 4112	1
14161	0.25	pp	683 (pp) 4012	FALSE	pp	683 (pp) 4012	1
14162	0.25	pp	683 (pp) 3494	FALSE	pp	683 (pp) 3494	1
14163	0.25	pp	683 (pp) 2793	FALSE	pp	683 (pp) 2793	1
14164	0.25	pp	683 (pp) 2643	FALSE	pp	683 (pp) 2643	1
14165	0.25	pp	683 (pp) 2519	FALSE	pp	683 (pp) 2519	1
14166	0.25	pp	683 (pp) 2175	FALSE	pp	683 (pp) 2175	1
14167	0.25	pp	683 (pp) 2098	FALSE	pp	683 (pp) 2098	1
14168	0.25	pp	683 (pp) 1882	FALSE	pp	683 (pp) 1882	1
14169	0.25	pp	683 (pp) 1606	FALSE	pp	683 (pp) 1606	1
14170	0.25	pp	683 (pp) 13787	FALSE	pp	683 (pp) 13787	1
14171	0.25	pp	683 (pp) 12199	FALSE	pp	683 (pp) 12199	1
14172	0.25	pp	683 (pp) 11342	FALSE	pp	683 (pp) 11342	1
14173	0.25	pp	683 (pp) 10861	FALSE	pp	683 (pp) 10861	1
14174	0.25	pp	683 (pp) 10640	FALSE	pp	683 (pp) 10640	1
14175	0.25	pp	683 (pp) 1048	FALSE	pp	683 (pp) 1048	1
14176	0.25	pp	642 (pp) 9821	FALSE	pp	642 (pp) 9821	1
14177	0.25	pp	642 (pp) 9696	FALSE	pp	642 (pp) 9696	1
14178	0.25	pp	642 (pp) 8716	FALSE	pp	642 (pp) 8716	1
14179	0.25	pp	642 (pp) 7229	FALSE	pp	642 (pp) 7229	1
14180	0.25	pp	642 (pp) 7016	FALSE	pp	642 (pp) 7016	1
14181	0.25	pp	642 (pp) 5055	FALSE	pp	642 (pp) 5055	1
14182	0.25	pp	642 (pp) 4097	FALSE	pp	642 (pp) 4097	1
14183	0.25	pp	642 (pp) 2400	FALSE	pp	642 (pp) 2400	1
14184	0.25	pp	642 (pp) 2054	FALSE	pp	642 (pp) 2054	1
14185	0.25	pp	642 (pp) 12405	FALSE	pp	642 (pp) 12405	1
14186	0.25	pp	610 (pp) 9878	FALSE	pp	610 (pp) 9878	1
14187	0.25	pp	610 (pp) 8770	FALSE	pp	610 (pp) 8770	1
14188	0.25	pp	610 (pp) 8716	FALSE	pp	610 (pp) 8716	1
14189	0.25	pp	610 (pp) 7936	FALSE	pp	610 (pp) 7936	1
14190	0.25	pp	610 (pp) 7686	FALSE	pp	610 (pp) 7686	1
14191	0.25	pp	610 (pp) 6014	FALSE	pp	610 (pp) 6014	1
14192	0.25	pp	610 (pp) 5899	FALSE	pp	610 (pp) 5899	1
14193	0.25	pp	610 (pp) 5895	FALSE	pp	610 (pp) 5895	1
14194	0.25	pp	610 (pp) 5744	FALSE	pp	610 (pp) 5744	1
14195	0.25	pp	610 (pp) 4635	FALSE	pp	610 (pp) 4635	1
14196	0.25	pp	610 (pp) 3995	FALSE	pp	610 (pp) 3995	1
14197	0.25	pp	610 (pp) 3560	FALSE	pp	610 (pp) 3560	1
14198	0.25	pp	610 (pp) 3333	FALSE	pp	610 (pp) 3333	1
14199	0.25	pp	610 (pp) 3078	FALSE	pp	610 (pp) 3078	1
14200	0.25	pp	610 (pp) 2617	FALSE	pp	610 (pp) 2617	1
14201	0.25	pp	610 (pp) 1606	FALSE	pp	610 (pp) 1606	1
14202	0.25	pp	610 (pp) 13316	FALSE	pp	610 (pp) 13316	1
14203	0.25	pp	610 (pp) 1291	FALSE	pp	610 (pp) 1291	1
14204	0.25	pp	643 (pp) 9459	FALSE	pp	643 (pp) 9459	1
14205	0.25	pp	643 (pp) 8264	FALSE	pp	643 (pp) 8264	1
14206	0.25	pp	643 (pp) 4462	FALSE	pp	643 (pp) 4462	1
14207	0.25	pp	643 (pp) 3599	FALSE	pp	643 (pp) 3599	1
14208	0.25	pp	643 (pp) 1606	FALSE	pp	643 (pp) 1606	1
14209	0.25	pp	643 (pp) 14222	FALSE	pp	643 (pp) 14222	1
14210	0.25	pp	643 (pp) 12499	FALSE	pp	643 (pp) 12499	1
14211	0.25	pp	643 (pp) 12347	FALSE	pp	643 (pp) 12347	1
14212	0.25	pp	643 (pp) 10498	FALSE	pp	643 (pp) 10498	1
14213	0.25	pp	456 (pp) 9459	FALSE	pp	456 (pp) 9459	1
14214	0.25	pp	456 (pp) 9229	FALSE	pp	456 (pp) 9229	1
14215	0.25	pp	456 (pp) 9073	FALSE	pp	456 (pp) 9073	1
14216	0.25	pp	456 (pp) 8614	FALSE	pp	456 (pp) 8614	1
14217	0.25	pp	456 (pp) 8264	FALSE	pp	456 (pp) 8264	1
14218	0.25	pp	456 (pp) 7873	FALSE	pp	456 (pp) 7873	1
14219	0.25	pp	456 (pp) 7782	FALSE	pp	456 (pp) 7782	1
14220	0.25	pp	456 (pp) 6893	FALSE	pp	456 (pp) 6893	1
14221	0.25	pp	456 (pp) 643	FALSE	pp	456 (pp) 643	1
14222	0.25	pp	456 (pp) 5899	FALSE	pp	456 (pp) 5899	1
14223	0.25	pp	456 (pp) 5873	FALSE	pp	456 (pp) 5873	1
14224	0.25	pp	456 (pp) 5696	FALSE	pp	456 (pp) 5696	1
14225	0.25	pp	456 (pp) 4462	FALSE	pp	456 (pp) 4462	1
14226	0.25	pp	456 (pp) 4187	FALSE	pp	456 (pp) 4187	1
14227	0.25	pp	456 (pp) 3833	FALSE	pp	456 (pp) 3833	1
14228	0.25	pp	456 (pp) 3686	FALSE	pp	456 (pp) 3686	1
14229	0.25	pp	456 (pp) 3599	FALSE	pp	456 (pp) 3599	1
14230	0.25	pp	456 (pp) 2593	FALSE	pp	456 (pp) 2593	1
14231	0.25	pp	456 (pp) 2519	FALSE	pp	456 (pp) 2519	1
14232	0.25	pp	456 (pp) 2175	FALSE	pp	456 (pp) 2175	1
14233	0.25	pp	456 (pp) 1691	FALSE	pp	456 (pp) 1691	1
14234	0.25	pp	456 (pp) 1606	FALSE	pp	456 (pp) 1606	1
14235	0.25	pp	456 (pp) 14222	FALSE	pp	456 (pp) 14222	1
14236	0.25	pp	456 (pp) 12499	FALSE	pp	456 (pp) 12499	1
14237	0.25	pp	456 (pp) 12347	FALSE	pp	456 (pp) 12347	1
14238	0.25	pp	456 (pp) 10805	FALSE	pp	456 (pp) 10805	1
14239	0.25	pp	456 (pp) 10498	FALSE	pp	456 (pp) 10498	1
14240	0.25	pp	9985 (pp) 14796	FALSE	pp	9985 (pp) 14796	1
14241	0.25	pp	9985 (pp) 14643	FALSE	pp	9985 (pp) 14643	1
14242	0.25	pp	9985 (pp) 14458	FALSE	pp	9985 (pp) 14458	1
14243	0.25	pp	9985 (pp) 14107	FALSE	pp	9985 (pp) 14107	1
14244	0.25	pp	9985 (pp) 14084	FALSE	pp	9985 (pp) 14084	1
14245	0.25	pp	9985 (pp) 13781	FALSE	pp	9985 (pp) 13781	1
14246	0.25	pp	9985 (pp) 13690	FALSE	pp	9985 (pp) 13690	1
14247	0.25	pp	9985 (pp) 13098	FALSE	pp	9985 (pp) 13098	1
14248	0.25	pp	9985 (pp) 13083	FALSE	pp	9985 (pp) 13083	1
14249	0.25	pp	9985 (pp) 12963	FALSE	pp	9985 (pp) 12963	1
14250	0.25	pp	9985 (pp) 12838	FALSE	pp	9985 (pp) 12838	1
14251	0.25	pp	9985 (pp) 11961	FALSE	pp	9985 (pp) 11961	1
14252	0.25	pp	9985 (pp) 11782	FALSE	pp	9985 (pp) 11782	1
14253	0.25	pp	9985 (pp) 11486	FALSE	pp	9985 (pp) 11486	1
14254	0.25	pp	9985 (pp) 11410	FALSE	pp	9985 (pp) 11410	1
14255	0.25	pp	9985 (pp) 11159	FALSE	pp	9985 (pp) 11159	1
14256	0.25	pp	9985 (pp) 10908	FALSE	pp	9985 (pp) 10908	1
14257	0.25	pp	9985 (pp) 10870	FALSE	pp	9985 (pp) 10870	1
14258	0.25	pp	9985 (pp) 10855	FALSE	pp	9985 (pp) 10855	1
14259	0.25	pp	9985 (pp) 10573	FALSE	pp	9985 (pp) 10573	1
14260	0.25	pp	9985 (pp) 10045	FALSE	pp	9985 (pp) 10045	1
14261	0.25	pp	9724 (pp) 9985	FALSE	pp	9724 (pp) 9985	1
14262	0.25	pp	9724 (pp) 9959	FALSE	pp	9724 (pp) 9959	1
14263	0.25	pp	9724 (pp) 9765	FALSE	pp	9724 (pp) 9765	1
14264	0.25	pp	9724 (pp) 14796	FALSE	pp	9724 (pp) 14796	1
14265	0.25	pp	9724 (pp) 14643	FALSE	pp	9724 (pp) 14643	1
14266	0.25	pp	9724 (pp) 14458	FALSE	pp	9724 (pp) 14458	1
14267	0.25	pp	9724 (pp) 14107	FALSE	pp	9724 (pp) 14107	1
14268	0.25	pp	9724 (pp) 14084	FALSE	pp	9724 (pp) 14084	1
14269	0.25	pp	9724 (pp) 13781	FALSE	pp	9724 (pp) 13781	1
14270	0.25	pp	9724 (pp) 13690	FALSE	pp	9724 (pp) 13690	1
14271	0.25	pp	9724 (pp) 13098	FALSE	pp	9724 (pp) 13098	1
14272	0.25	pp	9724 (pp) 13083	FALSE	pp	9724 (pp) 13083	1
14273	0.25	pp	9724 (pp) 12963	FALSE	pp	9724 (pp) 12963	1
14274	0.25	pp	9724 (pp) 12838	FALSE	pp	9724 (pp) 12838	1
14275	0.25	pp	9724 (pp) 11961	FALSE	pp	9724 (pp) 11961	1
14276	0.25	pp	9724 (pp) 11782	FALSE	pp	9724 (pp) 11782	1
14277	0.25	pp	9724 (pp) 11486	FALSE	pp	9724 (pp) 11486	1
14278	0.25	pp	9724 (pp) 11410	FALSE	pp	9724 (pp) 11410	1
14279	0.25	pp	9724 (pp) 11159	FALSE	pp	9724 (pp) 11159	1
14280	0.25	pp	9724 (pp) 10908	FALSE	pp	9724 (pp) 10908	1
14281	0.25	pp	9724 (pp) 10870	FALSE	pp	9724 (pp) 10870	1
14282	0.25	pp	9724 (pp) 10855	FALSE	pp	9724 (pp) 10855	1
14283	0.25	pp	9724 (pp) 10573	FALSE	pp	9724 (pp) 10573	1
14284	0.25	pp	9724 (pp) 10045	FALSE	pp	9724 (pp) 10045	1
14285	0.25	pp	9625 (pp) 9985	FALSE	pp	9625 (pp) 9985	1
14286	0.25	pp	9625 (pp) 9959	FALSE	pp	9625 (pp) 9959	1
14287	0.25	pp	9625 (pp) 9765	FALSE	pp	9625 (pp) 9765	1
14288	0.25	pp	9625 (pp) 9724	FALSE	pp	9625 (pp) 9724	1
14289	0.25	pp	9625 (pp) 14796	FALSE	pp	9625 (pp) 14796	1
14290	0.25	pp	9625 (pp) 14643	FALSE	pp	9625 (pp) 14643	1
14291	0.25	pp	9625 (pp) 14458	FALSE	pp	9625 (pp) 14458	1
14292	0.25	pp	9625 (pp) 14107	FALSE	pp	9625 (pp) 14107	1
14293	0.25	pp	9625 (pp) 14084	FALSE	pp	9625 (pp) 14084	1
14294	0.25	pp	9625 (pp) 13781	FALSE	pp	9625 (pp) 13781	1
14295	0.25	pp	9625 (pp) 13690	FALSE	pp	9625 (pp) 13690	1
14296	0.25	pp	9625 (pp) 13098	FALSE	pp	9625 (pp) 13098	1
14297	0.25	pp	9625 (pp) 13083	FALSE	pp	9625 (pp) 13083	1
14298	0.25	pp	9625 (pp) 12963	FALSE	pp	9625 (pp) 12963	1
14299	0.25	pp	9625 (pp) 12838	FALSE	pp	9625 (pp) 12838	1
14300	0.25	pp	9625 (pp) 11961	FALSE	pp	9625 (pp) 11961	1
14301	0.25	pp	9625 (pp) 11782	FALSE	pp	9625 (pp) 11782	1
14302	0.25	pp	9625 (pp) 11486	FALSE	pp	9625 (pp) 11486	1
14303	0.25	pp	9625 (pp) 11410	FALSE	pp	9625 (pp) 11410	1
14304	0.25	pp	9625 (pp) 11159	FALSE	pp	9625 (pp) 11159	1
14305	0.25	pp	9625 (pp) 10908	FALSE	pp	9625 (pp) 10908	1
14306	0.25	pp	9625 (pp) 10870	FALSE	pp	9625 (pp) 10870	1
14307	0.25	pp	9625 (pp) 10855	FALSE	pp	9625 (pp) 10855	1
14308	0.25	pp	9625 (pp) 10045	FALSE	pp	9625 (pp) 10045	1
14309	0.25	pp	9059 (pp) 9985	FALSE	pp	9059 (pp) 9985	1
14310	0.25	pp	9059 (pp) 9959	FALSE	pp	9059 (pp) 9959	1
14311	0.25	pp	9059 (pp) 9765	FALSE	pp	9059 (pp) 9765	1
14312	0.25	pp	9059 (pp) 9724	FALSE	pp	9059 (pp) 9724	1
14313	0.25	pp	9059 (pp) 9625	FALSE	pp	9059 (pp) 9625	1
14314	0.25	pp	9059 (pp) 14796	FALSE	pp	9059 (pp) 14796	1
14315	0.25	pp	9059 (pp) 14643	FALSE	pp	9059 (pp) 14643	1
14316	0.25	pp	9059 (pp) 14458	FALSE	pp	9059 (pp) 14458	1
14317	0.25	pp	9059 (pp) 14107	FALSE	pp	9059 (pp) 14107	1
14318	0.25	pp	9059 (pp) 14084	FALSE	pp	9059 (pp) 14084	1
14319	0.25	pp	9059 (pp) 13781	FALSE	pp	9059 (pp) 13781	1
14320	0.25	pp	9059 (pp) 13690	FALSE	pp	9059 (pp) 13690	1
14321	0.25	pp	9059 (pp) 13098	FALSE	pp	9059 (pp) 13098	1
14322	0.25	pp	9059 (pp) 13083	FALSE	pp	9059 (pp) 13083	1
14323	0.25	pp	9059 (pp) 12963	FALSE	pp	9059 (pp) 12963	1
14324	0.25	pp	9059 (pp) 12838	FALSE	pp	9059 (pp) 12838	1
14325	0.25	pp	9059 (pp) 11961	FALSE	pp	9059 (pp) 11961	1
14326	0.25	pp	9059 (pp) 11782	FALSE	pp	9059 (pp) 11782	1
14327	0.25	pp	9059 (pp) 11486	FALSE	pp	9059 (pp) 11486	1
14328	0.25	pp	9059 (pp) 11410	FALSE	pp	9059 (pp) 11410	1
14329	0.25	pp	9059 (pp) 11159	FALSE	pp	9059 (pp) 11159	1
14330	0.25	pp	9059 (pp) 10908	FALSE	pp	9059 (pp) 10908	1
14331	0.25	pp	9059 (pp) 10870	FALSE	pp	9059 (pp) 10870	1
14332	0.25	pp	9059 (pp) 10855	FALSE	pp	9059 (pp) 10855	1
14333	0.25	pp	9059 (pp) 10573	FALSE	pp	9059 (pp) 10573	1
14334	0.25	pp	9059 (pp) 10045	FALSE	pp	9059 (pp) 10045	1
14335	0.25	pp	8865 (pp) 9985	FALSE	pp	8865 (pp) 9985	1
14336	0.25	pp	8865 (pp) 9959	FALSE	pp	8865 (pp) 9959	1
14337	0.25	pp	8865 (pp) 9765	FALSE	pp	8865 (pp) 9765	1
14338	0.25	pp	8865 (pp) 9724	FALSE	pp	8865 (pp) 9724	1
14339	0.25	pp	8865 (pp) 9625	FALSE	pp	8865 (pp) 9625	1
14340	0.25	pp	8865 (pp) 9059	FALSE	pp	8865 (pp) 9059	1
14341	0.25	pp	8865 (pp) 14796	FALSE	pp	8865 (pp) 14796	1
14342	0.25	pp	8865 (pp) 14643	FALSE	pp	8865 (pp) 14643	1
14343	0.25	pp	8865 (pp) 14458	FALSE	pp	8865 (pp) 14458	1
14344	0.25	pp	8865 (pp) 14107	FALSE	pp	8865 (pp) 14107	1
14345	0.25	pp	8865 (pp) 14084	FALSE	pp	8865 (pp) 14084	1
14346	0.25	pp	8865 (pp) 13781	FALSE	pp	8865 (pp) 13781	1
14347	0.25	pp	8865 (pp) 13690	FALSE	pp	8865 (pp) 13690	1
14348	0.25	pp	8865 (pp) 13098	FALSE	pp	8865 (pp) 13098	1
14349	0.25	pp	8865 (pp) 13083	FALSE	pp	8865 (pp) 13083	1
14350	0.25	pp	8865 (pp) 12963	FALSE	pp	8865 (pp) 12963	1
14351	0.25	pp	8865 (pp) 12838	FALSE	pp	8865 (pp) 12838	1
14352	0.25	pp	8865 (pp) 11961	FALSE	pp	8865 (pp) 11961	1
14353	0.25	pp	8865 (pp) 11782	FALSE	pp	8865 (pp) 11782	1
14354	0.25	pp	8865 (pp) 11486	FALSE	pp	8865 (pp) 11486	1
14355	0.25	pp	8865 (pp) 11410	FALSE	pp	8865 (pp) 11410	1
14356	0.25	pp	8865 (pp) 11159	FALSE	pp	8865 (pp) 11159	1
14357	0.25	pp	8865 (pp) 10908	FALSE	pp	8865 (pp) 10908	1
14358	0.25	pp	8865 (pp) 10870	FALSE	pp	8865 (pp) 10870	1
14359	0.25	pp	8865 (pp) 10855	FALSE	pp	8865 (pp) 10855	1
14360	0.25	pp	8865 (pp) 10573	FALSE	pp	8865 (pp) 10573	1
14361	0.25	pp	8865 (pp) 10045	FALSE	pp	8865 (pp) 10045	1
14362	0.25	pp	8837 (pp) 9985	FALSE	pp	8837 (pp) 9985	1
14363	0.25	pp	8837 (pp) 9959	FALSE	pp	8837 (pp) 9959	1
14364	0.25	pp	8837 (pp) 9765	FALSE	pp	8837 (pp) 9765	1
14365	0.25	pp	8837 (pp) 9724	FALSE	pp	8837 (pp) 9724	1
14366	0.25	pp	8837 (pp) 9625	FALSE	pp	8837 (pp) 9625	1
14367	0.25	pp	8837 (pp) 9059	FALSE	pp	8837 (pp) 9059	1
14368	0.25	pp	8837 (pp) 8865	FALSE	pp	8837 (pp) 8865	1
14369	0.25	pp	8837 (pp) 14796	FALSE	pp	8837 (pp) 14796	1
14370	0.25	pp	8837 (pp) 14643	FALSE	pp	8837 (pp) 14643	1
14371	0.25	pp	8837 (pp) 14458	FALSE	pp	8837 (pp) 14458	1
14372	0.25	pp	8837 (pp) 14107	FALSE	pp	8837 (pp) 14107	1
14373	0.25	pp	8837 (pp) 14084	FALSE	pp	8837 (pp) 14084	1
14374	0.25	pp	8837 (pp) 13781	FALSE	pp	8837 (pp) 13781	1
14375	0.25	pp	8837 (pp) 13690	FALSE	pp	8837 (pp) 13690	1
14376	0.25	pp	8837 (pp) 13098	FALSE	pp	8837 (pp) 13098	1
14377	0.25	pp	8837 (pp) 13083	FALSE	pp	8837 (pp) 13083	1
14378	0.25	pp	8837 (pp) 12963	FALSE	pp	8837 (pp) 12963	1
14379	0.25	pp	8837 (pp) 12838	FALSE	pp	8837 (pp) 12838	1
14380	0.25	pp	8837 (pp) 11961	FALSE	pp	8837 (pp) 11961	1
14381	0.25	pp	8837 (pp) 11782	FALSE	pp	8837 (pp) 11782	1
14382	0.25	pp	8837 (pp) 11486	FALSE	pp	8837 (pp) 11486	1
14383	0.25	pp	8837 (pp) 11410	FALSE	pp	8837 (pp) 11410	1
14384	0.25	pp	8837 (pp) 11159	FALSE	pp	8837 (pp) 11159	1
14385	0.25	pp	8837 (pp) 10908	FALSE	pp	8837 (pp) 10908	1
14386	0.25	pp	8837 (pp) 10870	FALSE	pp	8837 (pp) 10870	1
14387	0.25	pp	8837 (pp) 10855	FALSE	pp	8837 (pp) 10855	1
14388	0.25	pp	8837 (pp) 10573	FALSE	pp	8837 (pp) 10573	1
14389	0.25	pp	8837 (pp) 10045	FALSE	pp	8837 (pp) 10045	1
14390	0.25	pp	8387 (pp) 9985	FALSE	pp	8387 (pp) 9985	1
14391	0.25	pp	8387 (pp) 9959	FALSE	pp	8387 (pp) 9959	1
14392	0.25	pp	8387 (pp) 9765	FALSE	pp	8387 (pp) 9765	1
14393	0.25	pp	8387 (pp) 9724	FALSE	pp	8387 (pp) 9724	1
14394	0.25	pp	8387 (pp) 9625	FALSE	pp	8387 (pp) 9625	1
14395	0.25	pp	8387 (pp) 9059	FALSE	pp	8387 (pp) 9059	1
14396	0.25	pp	8387 (pp) 8865	FALSE	pp	8387 (pp) 8865	1
14397	0.25	pp	8387 (pp) 8837	FALSE	pp	8387 (pp) 8837	1
14398	0.25	pp	8387 (pp) 14796	FALSE	pp	8387 (pp) 14796	1
14399	0.25	pp	8387 (pp) 14643	FALSE	pp	8387 (pp) 14643	1
14400	0.25	pp	8387 (pp) 14458	FALSE	pp	8387 (pp) 14458	1
14401	0.25	pp	8387 (pp) 14107	FALSE	pp	8387 (pp) 14107	1
14402	0.25	pp	8387 (pp) 14084	FALSE	pp	8387 (pp) 14084	1
14403	0.25	pp	8387 (pp) 13781	FALSE	pp	8387 (pp) 13781	1
14404	0.25	pp	8387 (pp) 13690	FALSE	pp	8387 (pp) 13690	1
14405	0.25	pp	8387 (pp) 13098	FALSE	pp	8387 (pp) 13098	1
14406	0.25	pp	8387 (pp) 13083	FALSE	pp	8387 (pp) 13083	1
14407	0.25	pp	8387 (pp) 12963	FALSE	pp	8387 (pp) 12963	1
14408	0.25	pp	8387 (pp) 12838	FALSE	pp	8387 (pp) 12838	1
14409	0.25	pp	8387 (pp) 11961	FALSE	pp	8387 (pp) 11961	1
14410	0.25	pp	8387 (pp) 11782	FALSE	pp	8387 (pp) 11782	1
14411	0.25	pp	8387 (pp) 11486	FALSE	pp	8387 (pp) 11486	1
14412	0.25	pp	8387 (pp) 11410	FALSE	pp	8387 (pp) 11410	1
14413	0.25	pp	8387 (pp) 11159	FALSE	pp	8387 (pp) 11159	1
14414	0.25	pp	8387 (pp) 10908	FALSE	pp	8387 (pp) 10908	1
14415	0.25	pp	8387 (pp) 10870	FALSE	pp	8387 (pp) 10870	1
14416	0.25	pp	8387 (pp) 10855	FALSE	pp	8387 (pp) 10855	1
14417	0.25	pp	8387 (pp) 10573	FALSE	pp	8387 (pp) 10573	1
14418	0.25	pp	8387 (pp) 10045	FALSE	pp	8387 (pp) 10045	1
14419	0.25	pp	7304 (pp) 9985	FALSE	pp	7304 (pp) 9985	1
14420	0.25	pp	7304 (pp) 9959	FALSE	pp	7304 (pp) 9959	1
14421	0.25	pp	7304 (pp) 9765	FALSE	pp	7304 (pp) 9765	1
14422	0.25	pp	7304 (pp) 9724	FALSE	pp	7304 (pp) 9724	1
14423	0.25	pp	7304 (pp) 9625	FALSE	pp	7304 (pp) 9625	1
14424	0.25	pp	7304 (pp) 9059	FALSE	pp	7304 (pp) 9059	1
14425	0.25	pp	7304 (pp) 8865	FALSE	pp	7304 (pp) 8865	1
14426	0.25	pp	7304 (pp) 8837	FALSE	pp	7304 (pp) 8837	1
14427	0.25	pp	7304 (pp) 8387	FALSE	pp	7304 (pp) 8387	1
14428	0.25	pp	7304 (pp) 8002	FALSE	pp	7304 (pp) 8002	1
14429	0.25	pp	7304 (pp) 7314	FALSE	pp	7304 (pp) 7314	1
14430	0.25	pp	7304 (pp) 14796	FALSE	pp	7304 (pp) 14796	1
14431	0.25	pp	7304 (pp) 14643	FALSE	pp	7304 (pp) 14643	1
14432	0.25	pp	7304 (pp) 14458	FALSE	pp	7304 (pp) 14458	1
14433	0.25	pp	7304 (pp) 14107	FALSE	pp	7304 (pp) 14107	1
14434	0.25	pp	7304 (pp) 14084	FALSE	pp	7304 (pp) 14084	1
14435	0.25	pp	7304 (pp) 13781	FALSE	pp	7304 (pp) 13781	1
14436	0.25	pp	7304 (pp) 13690	FALSE	pp	7304 (pp) 13690	1
14437	0.25	pp	7304 (pp) 13098	FALSE	pp	7304 (pp) 13098	1
14438	0.25	pp	7304 (pp) 13083	FALSE	pp	7304 (pp) 13083	1
14439	0.25	pp	7304 (pp) 12963	FALSE	pp	7304 (pp) 12963	1
14440	0.25	pp	7304 (pp) 12838	FALSE	pp	7304 (pp) 12838	1
14441	0.25	pp	7304 (pp) 11961	FALSE	pp	7304 (pp) 11961	1
14442	0.25	pp	7304 (pp) 11782	FALSE	pp	7304 (pp) 11782	1
14443	0.25	pp	7304 (pp) 11486	FALSE	pp	7304 (pp) 11486	1
14444	0.25	pp	7304 (pp) 11410	FALSE	pp	7304 (pp) 11410	1
14445	0.25	pp	7304 (pp) 11159	FALSE	pp	7304 (pp) 11159	1
14446	0.25	pp	7304 (pp) 10908	FALSE	pp	7304 (pp) 10908	1
14447	0.25	pp	7304 (pp) 10870	FALSE	pp	7304 (pp) 10870	1
14448	0.25	pp	7304 (pp) 10855	FALSE	pp	7304 (pp) 10855	1
14449	0.25	pp	7304 (pp) 10573	FALSE	pp	7304 (pp) 10573	1
14450	0.25	pp	7304 (pp) 10045	FALSE	pp	7304 (pp) 10045	1
14451	0.25	pp	6468 (pp) 9985	FALSE	pp	6468 (pp) 9985	1
14452	0.25	pp	6468 (pp) 9959	FALSE	pp	6468 (pp) 9959	1
14453	0.25	pp	6468 (pp) 9765	FALSE	pp	6468 (pp) 9765	1
14454	0.25	pp	6468 (pp) 9724	FALSE	pp	6468 (pp) 9724	1
14455	0.25	pp	6468 (pp) 9625	FALSE	pp	6468 (pp) 9625	1
14456	0.25	pp	6468 (pp) 9059	FALSE	pp	6468 (pp) 9059	1
14457	0.25	pp	6468 (pp) 8865	FALSE	pp	6468 (pp) 8865	1
14458	0.25	pp	6468 (pp) 8837	FALSE	pp	6468 (pp) 8837	1
14459	0.25	pp	6468 (pp) 8387	FALSE	pp	6468 (pp) 8387	1
14460	0.25	pp	6468 (pp) 8002	FALSE	pp	6468 (pp) 8002	1
14461	0.25	pp	6468 (pp) 7314	FALSE	pp	6468 (pp) 7314	1
14462	0.25	pp	6468 (pp) 7304	FALSE	pp	6468 (pp) 7304	1
14463	0.25	pp	6468 (pp) 7170	FALSE	pp	6468 (pp) 7170	1
14464	0.25	pp	6468 (pp) 14796	FALSE	pp	6468 (pp) 14796	1
14465	0.25	pp	6468 (pp) 14643	FALSE	pp	6468 (pp) 14643	1
14466	0.25	pp	6468 (pp) 14458	FALSE	pp	6468 (pp) 14458	1
14467	0.25	pp	6468 (pp) 14107	FALSE	pp	6468 (pp) 14107	1
14468	0.25	pp	6468 (pp) 14084	FALSE	pp	6468 (pp) 14084	1
14469	0.25	pp	6468 (pp) 13781	FALSE	pp	6468 (pp) 13781	1
14470	0.25	pp	6468 (pp) 13690	FALSE	pp	6468 (pp) 13690	1
14471	0.25	pp	6468 (pp) 13098	FALSE	pp	6468 (pp) 13098	1
14472	0.25	pp	6468 (pp) 13083	FALSE	pp	6468 (pp) 13083	1
14473	0.25	pp	6468 (pp) 12963	FALSE	pp	6468 (pp) 12963	1
14474	0.25	pp	6468 (pp) 12838	FALSE	pp	6468 (pp) 12838	1
14475	0.25	pp	6468 (pp) 11961	FALSE	pp	6468 (pp) 11961	1
14476	0.25	pp	6468 (pp) 11782	FALSE	pp	6468 (pp) 11782	1
14477	0.25	pp	6468 (pp) 11486	FALSE	pp	6468 (pp) 11486	1
14478	0.25	pp	6468 (pp) 11410	FALSE	pp	6468 (pp) 11410	1
14479	0.25	pp	6468 (pp) 11159	FALSE	pp	6468 (pp) 11159	1
14480	0.25	pp	6468 (pp) 10908	FALSE	pp	6468 (pp) 10908	1
14481	0.25	pp	6468 (pp) 10870	FALSE	pp	6468 (pp) 10870	1
14482	0.25	pp	6468 (pp) 10855	FALSE	pp	6468 (pp) 10855	1
14483	0.25	pp	6468 (pp) 10573	FALSE	pp	6468 (pp) 10573	1
14484	0.25	pp	6468 (pp) 10045	FALSE	pp	6468 (pp) 10045	1
14485	0.25	pp	6358 (pp) 9985	FALSE	pp	6358 (pp) 9985	1
14486	0.25	pp	6358 (pp) 9959	FALSE	pp	6358 (pp) 9959	1
14487	0.25	pp	6358 (pp) 9765	FALSE	pp	6358 (pp) 9765	1
14488	0.25	pp	6358 (pp) 9724	FALSE	pp	6358 (pp) 9724	1
14489	0.25	pp	6358 (pp) 9625	FALSE	pp	6358 (pp) 9625	1
14490	0.25	pp	6358 (pp) 9059	FALSE	pp	6358 (pp) 9059	1
14491	0.25	pp	6358 (pp) 8865	FALSE	pp	6358 (pp) 8865	1
14492	0.25	pp	6358 (pp) 8837	FALSE	pp	6358 (pp) 8837	1
14493	0.25	pp	6358 (pp) 8387	FALSE	pp	6358 (pp) 8387	1
14494	0.25	pp	6358 (pp) 8002	FALSE	pp	6358 (pp) 8002	1
14495	0.25	pp	6358 (pp) 7314	FALSE	pp	6358 (pp) 7314	1
14496	0.25	pp	6358 (pp) 7304	FALSE	pp	6358 (pp) 7304	1
14497	0.25	pp	6358 (pp) 7170	FALSE	pp	6358 (pp) 7170	1
14498	0.25	pp	6358 (pp) 6468	FALSE	pp	6358 (pp) 6468	1
14499	0.25	pp	6358 (pp) 14796	FALSE	pp	6358 (pp) 14796	1
14500	0.25	pp	6358 (pp) 14643	FALSE	pp	6358 (pp) 14643	1
14501	0.25	pp	6358 (pp) 14458	FALSE	pp	6358 (pp) 14458	1
14502	0.25	pp	6358 (pp) 14107	FALSE	pp	6358 (pp) 14107	1
14503	0.25	pp	6358 (pp) 14084	FALSE	pp	6358 (pp) 14084	1
14504	0.25	pp	6358 (pp) 13781	FALSE	pp	6358 (pp) 13781	1
14505	0.25	pp	6358 (pp) 13690	FALSE	pp	6358 (pp) 13690	1
14506	0.25	pp	6358 (pp) 13098	FALSE	pp	6358 (pp) 13098	1
14507	0.25	pp	6358 (pp) 13083	FALSE	pp	6358 (pp) 13083	1
14508	0.25	pp	6358 (pp) 12963	FALSE	pp	6358 (pp) 12963	1
14509	0.25	pp	6358 (pp) 12838	FALSE	pp	6358 (pp) 12838	1
14510	0.25	pp	6358 (pp) 11961	FALSE	pp	6358 (pp) 11961	1
14511	0.25	pp	6358 (pp) 11782	FALSE	pp	6358 (pp) 11782	1
14512	0.25	pp	6358 (pp) 11486	FALSE	pp	6358 (pp) 11486	1
14513	0.25	pp	6358 (pp) 11410	FALSE	pp	6358 (pp) 11410	1
14514	0.25	pp	6358 (pp) 11159	FALSE	pp	6358 (pp) 11159	1
14515	0.25	pp	6358 (pp) 10908	FALSE	pp	6358 (pp) 10908	1
14516	0.25	pp	6358 (pp) 10870	FALSE	pp	6358 (pp) 10870	1
14517	0.25	pp	6358 (pp) 10855	FALSE	pp	6358 (pp) 10855	1
14518	0.25	pp	6358 (pp) 10573	FALSE	pp	6358 (pp) 10573	1
14519	0.25	pp	6358 (pp) 10045	FALSE	pp	6358 (pp) 10045	1
14520	0.25	pp	6260 (pp) 9985	FALSE	pp	6260 (pp) 9985	1
14521	0.25	pp	6260 (pp) 9959	FALSE	pp	6260 (pp) 9959	1
14522	0.25	pp	6260 (pp) 9765	FALSE	pp	6260 (pp) 9765	1
14523	0.25	pp	6260 (pp) 9724	FALSE	pp	6260 (pp) 9724	1
14524	0.25	pp	6260 (pp) 9625	FALSE	pp	6260 (pp) 9625	1
14525	0.25	pp	6260 (pp) 9059	FALSE	pp	6260 (pp) 9059	1
14526	0.25	pp	6260 (pp) 8865	FALSE	pp	6260 (pp) 8865	1
14527	0.25	pp	6260 (pp) 8837	FALSE	pp	6260 (pp) 8837	1
14528	0.25	pp	6260 (pp) 8387	FALSE	pp	6260 (pp) 8387	1
14529	0.25	pp	6260 (pp) 8002	FALSE	pp	6260 (pp) 8002	1
14530	0.25	pp	6260 (pp) 7314	FALSE	pp	6260 (pp) 7314	1
14531	0.25	pp	6260 (pp) 7304	FALSE	pp	6260 (pp) 7304	1
14532	0.25	pp	6260 (pp) 7170	FALSE	pp	6260 (pp) 7170	1
14533	0.25	pp	6260 (pp) 6468	FALSE	pp	6260 (pp) 6468	1
14534	0.25	pp	6260 (pp) 6358	FALSE	pp	6260 (pp) 6358	1
14535	0.25	pp	6260 (pp) 14796	FALSE	pp	6260 (pp) 14796	1
14536	0.25	pp	6260 (pp) 14643	FALSE	pp	6260 (pp) 14643	1
14537	0.25	pp	6260 (pp) 14458	FALSE	pp	6260 (pp) 14458	1
14538	0.25	pp	6260 (pp) 14107	FALSE	pp	6260 (pp) 14107	1
14539	0.25	pp	6260 (pp) 14084	FALSE	pp	6260 (pp) 14084	1
14540	0.25	pp	6260 (pp) 13781	FALSE	pp	6260 (pp) 13781	1
14541	0.25	pp	6260 (pp) 13690	FALSE	pp	6260 (pp) 13690	1
14542	0.25	pp	6260 (pp) 13098	FALSE	pp	6260 (pp) 13098	1
14543	0.25	pp	6260 (pp) 13083	FALSE	pp	6260 (pp) 13083	1
14544	0.25	pp	6260 (pp) 12963	FALSE	pp	6260 (pp) 12963	1
14545	0.25	pp	6260 (pp) 12838	FALSE	pp	6260 (pp) 12838	1
14546	0.25	pp	6260 (pp) 11961	FALSE	pp	6260 (pp) 11961	1
14547	0.25	pp	6260 (pp) 11782	FALSE	pp	6260 (pp) 11782	1
14548	0.25	pp	6260 (pp) 11486	FALSE	pp	6260 (pp) 11486	1
14549	0.25	pp	6260 (pp) 11410	FALSE	pp	6260 (pp) 11410	1
14550	0.25	pp	6260 (pp) 11159	FALSE	pp	6260 (pp) 11159	1
14551	0.25	pp	6260 (pp) 10908	FALSE	pp	6260 (pp) 10908	1
14552	0.25	pp	6260 (pp) 10870	FALSE	pp	6260 (pp) 10870	1
14553	0.25	pp	6260 (pp) 10855	FALSE	pp	6260 (pp) 10855	1
14554	0.25	pp	6260 (pp) 10573	FALSE	pp	6260 (pp) 10573	1
14555	0.25	pp	6260 (pp) 10045	FALSE	pp	6260 (pp) 10045	1
14556	0.25	pp	5933 (pp) 9985	FALSE	pp	5933 (pp) 9985	1
14557	0.25	pp	5933 (pp) 9959	FALSE	pp	5933 (pp) 9959	1
14558	0.25	pp	5933 (pp) 9765	FALSE	pp	5933 (pp) 9765	1
14559	0.25	pp	5933 (pp) 9724	FALSE	pp	5933 (pp) 9724	1
14560	0.25	pp	5933 (pp) 9625	FALSE	pp	5933 (pp) 9625	1
14561	0.25	pp	5933 (pp) 9059	FALSE	pp	5933 (pp) 9059	1
14562	0.25	pp	5933 (pp) 8865	FALSE	pp	5933 (pp) 8865	1
14563	0.25	pp	5933 (pp) 8837	FALSE	pp	5933 (pp) 8837	1
14564	0.25	pp	5933 (pp) 8387	FALSE	pp	5933 (pp) 8387	1
14565	0.25	pp	5933 (pp) 8002	FALSE	pp	5933 (pp) 8002	1
14566	0.25	pp	5933 (pp) 7314	FALSE	pp	5933 (pp) 7314	1
14567	0.25	pp	5933 (pp) 7304	FALSE	pp	5933 (pp) 7304	1
14568	0.25	pp	5933 (pp) 7170	FALSE	pp	5933 (pp) 7170	1
14569	0.25	pp	5933 (pp) 6468	FALSE	pp	5933 (pp) 6468	1
14570	0.25	pp	5933 (pp) 6358	FALSE	pp	5933 (pp) 6358	1
14571	0.25	pp	5933 (pp) 6260	FALSE	pp	5933 (pp) 6260	1
14572	0.25	pp	5933 (pp) 14796	FALSE	pp	5933 (pp) 14796	1
14573	0.25	pp	5933 (pp) 14643	FALSE	pp	5933 (pp) 14643	1
14574	0.25	pp	5933 (pp) 14458	FALSE	pp	5933 (pp) 14458	1
14575	0.25	pp	5933 (pp) 14107	FALSE	pp	5933 (pp) 14107	1
14576	0.25	pp	5933 (pp) 14084	FALSE	pp	5933 (pp) 14084	1
14577	0.25	pp	5933 (pp) 13781	FALSE	pp	5933 (pp) 13781	1
14578	0.25	pp	5933 (pp) 13690	FALSE	pp	5933 (pp) 13690	1
14579	0.25	pp	5933 (pp) 13098	FALSE	pp	5933 (pp) 13098	1
14580	0.25	pp	5933 (pp) 13083	FALSE	pp	5933 (pp) 13083	1
14581	0.25	pp	5933 (pp) 12963	FALSE	pp	5933 (pp) 12963	1
14582	0.25	pp	5933 (pp) 12838	FALSE	pp	5933 (pp) 12838	1
14583	0.25	pp	5933 (pp) 11961	FALSE	pp	5933 (pp) 11961	1
14584	0.25	pp	5933 (pp) 11782	FALSE	pp	5933 (pp) 11782	1
14585	0.25	pp	5933 (pp) 11486	FALSE	pp	5933 (pp) 11486	1
14586	0.25	pp	5933 (pp) 11410	FALSE	pp	5933 (pp) 11410	1
14587	0.25	pp	5933 (pp) 11159	FALSE	pp	5933 (pp) 11159	1
14588	0.25	pp	5933 (pp) 10908	FALSE	pp	5933 (pp) 10908	1
14589	0.25	pp	5933 (pp) 10870	FALSE	pp	5933 (pp) 10870	1
14590	0.25	pp	5933 (pp) 10855	FALSE	pp	5933 (pp) 10855	1
14591	0.25	pp	5933 (pp) 10573	FALSE	pp	5933 (pp) 10573	1
14592	0.25	pp	5933 (pp) 10045	FALSE	pp	5933 (pp) 10045	1
14593	0.25	pp	4104 (pp) 9985	FALSE	pp	4104 (pp) 9985	1
14594	0.25	pp	4104 (pp) 9959	FALSE	pp	4104 (pp) 9959	1
14595	0.25	pp	4104 (pp) 9765	FALSE	pp	4104 (pp) 9765	1
14596	0.25	pp	4104 (pp) 9724	FALSE	pp	4104 (pp) 9724	1
14597	0.25	pp	4104 (pp) 9625	FALSE	pp	4104 (pp) 9625	1
14598	0.25	pp	4104 (pp) 9059	FALSE	pp	4104 (pp) 9059	1
14599	0.25	pp	4104 (pp) 8865	FALSE	pp	4104 (pp) 8865	1
14600	0.25	pp	4104 (pp) 8837	FALSE	pp	4104 (pp) 8837	1
14601	0.25	pp	4104 (pp) 8387	FALSE	pp	4104 (pp) 8387	1
14602	0.25	pp	4104 (pp) 8002	FALSE	pp	4104 (pp) 8002	1
14603	0.25	pp	4104 (pp) 7314	FALSE	pp	4104 (pp) 7314	1
14604	0.25	pp	4104 (pp) 7304	FALSE	pp	4104 (pp) 7304	1
14605	0.25	pp	4104 (pp) 7170	FALSE	pp	4104 (pp) 7170	1
14606	0.25	pp	4104 (pp) 6468	FALSE	pp	4104 (pp) 6468	1
14607	0.25	pp	4104 (pp) 6358	FALSE	pp	4104 (pp) 6358	1
14608	0.25	pp	4104 (pp) 6260	FALSE	pp	4104 (pp) 6260	1
14609	0.25	pp	4104 (pp) 5933	FALSE	pp	4104 (pp) 5933	1
14610	0.25	pp	4104 (pp) 5629	FALSE	pp	4104 (pp) 5629	1
14611	0.25	pp	4104 (pp) 14796	FALSE	pp	4104 (pp) 14796	1
14612	0.25	pp	4104 (pp) 14643	FALSE	pp	4104 (pp) 14643	1
14613	0.25	pp	4104 (pp) 14458	FALSE	pp	4104 (pp) 14458	1
14614	0.25	pp	4104 (pp) 14107	FALSE	pp	4104 (pp) 14107	1
14615	0.25	pp	4104 (pp) 14084	FALSE	pp	4104 (pp) 14084	1
14616	0.25	pp	4104 (pp) 13781	FALSE	pp	4104 (pp) 13781	1
14617	0.25	pp	4104 (pp) 13690	FALSE	pp	4104 (pp) 13690	1
14618	0.25	pp	4104 (pp) 13098	FALSE	pp	4104 (pp) 13098	1
14619	0.25	pp	4104 (pp) 13083	FALSE	pp	4104 (pp) 13083	1
14620	0.25	pp	4104 (pp) 12963	FALSE	pp	4104 (pp) 12963	1
14621	0.25	pp	4104 (pp) 12838	FALSE	pp	4104 (pp) 12838	1
14622	0.25	pp	4104 (pp) 11961	FALSE	pp	4104 (pp) 11961	1
14623	0.25	pp	4104 (pp) 11782	FALSE	pp	4104 (pp) 11782	1
14624	0.25	pp	4104 (pp) 11486	FALSE	pp	4104 (pp) 11486	1
14625	0.25	pp	4104 (pp) 11410	FALSE	pp	4104 (pp) 11410	1
14626	0.25	pp	4104 (pp) 11159	FALSE	pp	4104 (pp) 11159	1
14627	0.25	pp	4104 (pp) 10908	FALSE	pp	4104 (pp) 10908	1
14628	0.25	pp	4104 (pp) 10870	FALSE	pp	4104 (pp) 10870	1
14629	0.25	pp	4104 (pp) 10855	FALSE	pp	4104 (pp) 10855	1
14630	0.25	pp	4104 (pp) 10573	FALSE	pp	4104 (pp) 10573	1
14631	0.25	pp	4104 (pp) 10045	FALSE	pp	4104 (pp) 10045	1
14632	0.25	pp	3939 (pp) 9985	FALSE	pp	3939 (pp) 9985	1
14633	0.25	pp	3939 (pp) 9959	FALSE	pp	3939 (pp) 9959	1
14634	0.25	pp	3939 (pp) 9765	FALSE	pp	3939 (pp) 9765	1
14635	0.25	pp	3939 (pp) 9724	FALSE	pp	3939 (pp) 9724	1
14636	0.25	pp	3939 (pp) 9059	FALSE	pp	3939 (pp) 9059	1
14637	0.25	pp	3939 (pp) 8865	FALSE	pp	3939 (pp) 8865	1
14638	0.25	pp	3939 (pp) 8837	FALSE	pp	3939 (pp) 8837	1
14639	0.25	pp	3939 (pp) 8387	FALSE	pp	3939 (pp) 8387	1
14640	0.25	pp	3939 (pp) 8002	FALSE	pp	3939 (pp) 8002	1
14641	0.25	pp	3939 (pp) 7314	FALSE	pp	3939 (pp) 7314	1
14642	0.25	pp	3939 (pp) 7304	FALSE	pp	3939 (pp) 7304	1
14643	0.25	pp	3939 (pp) 7170	FALSE	pp	3939 (pp) 7170	1
14644	0.25	pp	3939 (pp) 6468	FALSE	pp	3939 (pp) 6468	1
14645	0.25	pp	3939 (pp) 6358	FALSE	pp	3939 (pp) 6358	1
14646	0.25	pp	3939 (pp) 6260	FALSE	pp	3939 (pp) 6260	1
14647	0.25	pp	3939 (pp) 5933	FALSE	pp	3939 (pp) 5933	1
14648	0.25	pp	3939 (pp) 5629	FALSE	pp	3939 (pp) 5629	1
14649	0.25	pp	3939 (pp) 4104	FALSE	pp	3939 (pp) 4104	1
14650	0.25	pp	3939 (pp) 14796	FALSE	pp	3939 (pp) 14796	1
14651	0.25	pp	3939 (pp) 14643	FALSE	pp	3939 (pp) 14643	1
14652	0.25	pp	3939 (pp) 14458	FALSE	pp	3939 (pp) 14458	1
14653	0.25	pp	3939 (pp) 14107	FALSE	pp	3939 (pp) 14107	1
14654	0.25	pp	3939 (pp) 14084	FALSE	pp	3939 (pp) 14084	1
14655	0.25	pp	3939 (pp) 13781	FALSE	pp	3939 (pp) 13781	1
14656	0.25	pp	3939 (pp) 13690	FALSE	pp	3939 (pp) 13690	1
14657	0.25	pp	3939 (pp) 13098	FALSE	pp	3939 (pp) 13098	1
14658	0.25	pp	3939 (pp) 13083	FALSE	pp	3939 (pp) 13083	1
14659	0.25	pp	3939 (pp) 12963	FALSE	pp	3939 (pp) 12963	1
14660	0.25	pp	3939 (pp) 12838	FALSE	pp	3939 (pp) 12838	1
14661	0.25	pp	3939 (pp) 11961	FALSE	pp	3939 (pp) 11961	1
14662	0.25	pp	3939 (pp) 11782	FALSE	pp	3939 (pp) 11782	1
14663	0.25	pp	3939 (pp) 11486	FALSE	pp	3939 (pp) 11486	1
14664	0.25	pp	3939 (pp) 11410	FALSE	pp	3939 (pp) 11410	1
14665	0.25	pp	3939 (pp) 11159	FALSE	pp	3939 (pp) 11159	1
14666	0.25	pp	3939 (pp) 10908	FALSE	pp	3939 (pp) 10908	1
14667	0.25	pp	3939 (pp) 10870	FALSE	pp	3939 (pp) 10870	1
14668	0.25	pp	3939 (pp) 10855	FALSE	pp	3939 (pp) 10855	1
14669	0.25	pp	3939 (pp) 10573	FALSE	pp	3939 (pp) 10573	1
14670	0.25	pp	3939 (pp) 10045	FALSE	pp	3939 (pp) 10045	1
14671	0.25	pp	3839 (pp) 9985	FALSE	pp	3839 (pp) 9985	1
14672	0.25	pp	3839 (pp) 9959	FALSE	pp	3839 (pp) 9959	1
14673	0.25	pp	3839 (pp) 9765	FALSE	pp	3839 (pp) 9765	1
14674	0.25	pp	3839 (pp) 9724	FALSE	pp	3839 (pp) 9724	1
14675	0.25	pp	3839 (pp) 9625	FALSE	pp	3839 (pp) 9625	1
14676	0.25	pp	3839 (pp) 9059	FALSE	pp	3839 (pp) 9059	1
14677	0.25	pp	3839 (pp) 8865	FALSE	pp	3839 (pp) 8865	1
14678	0.25	pp	3839 (pp) 8837	FALSE	pp	3839 (pp) 8837	1
14679	0.25	pp	3839 (pp) 8387	FALSE	pp	3839 (pp) 8387	1
14680	0.25	pp	3839 (pp) 8002	FALSE	pp	3839 (pp) 8002	1
14681	0.25	pp	3839 (pp) 7314	FALSE	pp	3839 (pp) 7314	1
14682	0.25	pp	3839 (pp) 7304	FALSE	pp	3839 (pp) 7304	1
14683	0.25	pp	3839 (pp) 7170	FALSE	pp	3839 (pp) 7170	1
14684	0.25	pp	3839 (pp) 6468	FALSE	pp	3839 (pp) 6468	1
14685	0.25	pp	3839 (pp) 6358	FALSE	pp	3839 (pp) 6358	1
14686	0.25	pp	3839 (pp) 6260	FALSE	pp	3839 (pp) 6260	1
14687	0.25	pp	3839 (pp) 5933	FALSE	pp	3839 (pp) 5933	1
14688	0.25	pp	3839 (pp) 5629	FALSE	pp	3839 (pp) 5629	1
14689	0.25	pp	3839 (pp) 4104	FALSE	pp	3839 (pp) 4104	1
14690	0.25	pp	3839 (pp) 3939	FALSE	pp	3839 (pp) 3939	1
14691	0.25	pp	3839 (pp) 14796	FALSE	pp	3839 (pp) 14796	1
14692	0.25	pp	3839 (pp) 14643	FALSE	pp	3839 (pp) 14643	1
14693	0.25	pp	3839 (pp) 14458	FALSE	pp	3839 (pp) 14458	1
14694	0.25	pp	3839 (pp) 14107	FALSE	pp	3839 (pp) 14107	1
14695	0.25	pp	3839 (pp) 14084	FALSE	pp	3839 (pp) 14084	1
14696	0.25	pp	3839 (pp) 13781	FALSE	pp	3839 (pp) 13781	1
14697	0.25	pp	3839 (pp) 13690	FALSE	pp	3839 (pp) 13690	1
14698	0.25	pp	3839 (pp) 13098	FALSE	pp	3839 (pp) 13098	1
14699	0.25	pp	3839 (pp) 13083	FALSE	pp	3839 (pp) 13083	1
14700	0.25	pp	3839 (pp) 12963	FALSE	pp	3839 (pp) 12963	1
14701	0.25	pp	3839 (pp) 12838	FALSE	pp	3839 (pp) 12838	1
14702	0.25	pp	3839 (pp) 11961	FALSE	pp	3839 (pp) 11961	1
14703	0.25	pp	3839 (pp) 11782	FALSE	pp	3839 (pp) 11782	1
14704	0.25	pp	3839 (pp) 11486	FALSE	pp	3839 (pp) 11486	1
14705	0.25	pp	3839 (pp) 11410	FALSE	pp	3839 (pp) 11410	1
14706	0.25	pp	3839 (pp) 11159	FALSE	pp	3839 (pp) 11159	1
14707	0.25	pp	3839 (pp) 10908	FALSE	pp	3839 (pp) 10908	1
14708	0.25	pp	3839 (pp) 10870	FALSE	pp	3839 (pp) 10870	1
14709	0.25	pp	3839 (pp) 10855	FALSE	pp	3839 (pp) 10855	1
14710	0.25	pp	3839 (pp) 10573	FALSE	pp	3839 (pp) 10573	1
14711	0.25	pp	3839 (pp) 10045	FALSE	pp	3839 (pp) 10045	1
14712	0.25	pp	9960 (pp) 14796	FALSE	pp	9960 (pp) 14796	1
14713	0.25	pp	9960 (pp) 14107	FALSE	pp	9960 (pp) 14107	1
14714	0.25	pp	9960 (pp) 13690	FALSE	pp	9960 (pp) 13690	1
14715	0.25	pp	9960 (pp) 12866	FALSE	pp	9960 (pp) 12866	1
14716	0.25	pp	9960 (pp) 12838	FALSE	pp	9960 (pp) 12838	1
14717	0.25	pp	9960 (pp) 12622	FALSE	pp	9960 (pp) 12622	1
14718	0.25	pp	9960 (pp) 12405	FALSE	pp	9960 (pp) 12405	1
14719	0.25	pp	9960 (pp) 12199	FALSE	pp	9960 (pp) 12199	1
14720	0.25	pp	9960 (pp) 11961	FALSE	pp	9960 (pp) 11961	1
14721	0.25	pp	9960 (pp) 11714	FALSE	pp	9960 (pp) 11714	1
14722	0.25	pp	9960 (pp) 11475	FALSE	pp	9960 (pp) 11475	1
14723	0.25	pp	9960 (pp) 11238	FALSE	pp	9960 (pp) 11238	1
14724	0.25	pp	9960 (pp) 11069	FALSE	pp	9960 (pp) 11069	1
14725	0.25	pp	9960 (pp) 10399	FALSE	pp	9960 (pp) 10399	1
14726	0.25	pp	9960 (pp) 10315	FALSE	pp	9960 (pp) 10315	1
14727	0.25	pp	9765 (pp) 9985	FALSE	pp	9765 (pp) 9985	1
14728	0.25	pp	9765 (pp) 9960	FALSE	pp	9765 (pp) 9960	1
14729	0.25	pp	9765 (pp) 9959	FALSE	pp	9765 (pp) 9959	2
14730	0.25	pp	9765 (pp) 9821	FALSE	pp	9765 (pp) 9821	1
14731	0.25	pp	9765 (pp) 14796	FALSE	pp	9765 (pp) 14796	2
14732	0.25	pp	9765 (pp) 14643	FALSE	pp	9765 (pp) 14643	1
14733	0.25	pp	9765 (pp) 14458	FALSE	pp	9765 (pp) 14458	1
14734	0.25	pp	9765 (pp) 14107	FALSE	pp	9765 (pp) 14107	2
14735	0.25	pp	9765 (pp) 14084	FALSE	pp	9765 (pp) 14084	1
14736	0.25	pp	9765 (pp) 13781	FALSE	pp	9765 (pp) 13781	1
14737	0.25	pp	9765 (pp) 13690	FALSE	pp	9765 (pp) 13690	2
14738	0.25	pp	9765 (pp) 13098	FALSE	pp	9765 (pp) 13098	1
14739	0.25	pp	9765 (pp) 13083	FALSE	pp	9765 (pp) 13083	1
14740	0.25	pp	9765 (pp) 12963	FALSE	pp	9765 (pp) 12963	1
14741	0.25	pp	9765 (pp) 12866	FALSE	pp	9765 (pp) 12866	1
14742	0.25	pp	9765 (pp) 12838	FALSE	pp	9765 (pp) 12838	2
14743	0.25	pp	9765 (pp) 12622	FALSE	pp	9765 (pp) 12622	1
14744	0.25	pp	9765 (pp) 12405	FALSE	pp	9765 (pp) 12405	1
14745	0.25	pp	9765 (pp) 12199	FALSE	pp	9765 (pp) 12199	1
14746	0.25	pp	9765 (pp) 11961	FALSE	pp	9765 (pp) 11961	2
14747	0.25	pp	9765 (pp) 11782	FALSE	pp	9765 (pp) 11782	1
14748	0.25	pp	9765 (pp) 11714	FALSE	pp	9765 (pp) 11714	1
14749	0.25	pp	9765 (pp) 11486	FALSE	pp	9765 (pp) 11486	1
14750	0.25	pp	9765 (pp) 11475	FALSE	pp	9765 (pp) 11475	1
14751	0.25	pp	9765 (pp) 11410	FALSE	pp	9765 (pp) 11410	1
14752	0.25	pp	9765 (pp) 11238	FALSE	pp	9765 (pp) 11238	1
14753	0.25	pp	9765 (pp) 11159	FALSE	pp	9765 (pp) 11159	1
14754	0.25	pp	9765 (pp) 11069	FALSE	pp	9765 (pp) 11069	1
14755	0.25	pp	9765 (pp) 10908	FALSE	pp	9765 (pp) 10908	1
14756	0.25	pp	9765 (pp) 10870	FALSE	pp	9765 (pp) 10870	1
14757	0.25	pp	9765 (pp) 10855	FALSE	pp	9765 (pp) 10855	1
14758	0.25	pp	9765 (pp) 10573	FALSE	pp	9765 (pp) 10573	1
14759	0.25	pp	9765 (pp) 10399	FALSE	pp	9765 (pp) 10399	1
14760	0.25	pp	9765 (pp) 10315	FALSE	pp	9765 (pp) 10315	1
14761	0.25	pp	9765 (pp) 10045	FALSE	pp	9765 (pp) 10045	1
14762	0.25	pp	9600 (pp) 9960	FALSE	pp	9600 (pp) 9960	1
14763	0.25	pp	9600 (pp) 9959	FALSE	pp	9600 (pp) 9959	1
14764	0.25	pp	9600 (pp) 9821	FALSE	pp	9600 (pp) 9821	1
14765	0.25	pp	9600 (pp) 9765	FALSE	pp	9600 (pp) 9765	1
14766	0.25	pp	9600 (pp) 14796	FALSE	pp	9600 (pp) 14796	1
14767	0.25	pp	9600 (pp) 14107	FALSE	pp	9600 (pp) 14107	1
14768	0.25	pp	9600 (pp) 13690	FALSE	pp	9600 (pp) 13690	1
14769	0.25	pp	9600 (pp) 12866	FALSE	pp	9600 (pp) 12866	1
14770	0.25	pp	9600 (pp) 12838	FALSE	pp	9600 (pp) 12838	1
14771	0.25	pp	9600 (pp) 12622	FALSE	pp	9600 (pp) 12622	1
14772	0.25	pp	9600 (pp) 12405	FALSE	pp	9600 (pp) 12405	1
14773	0.25	pp	9600 (pp) 12199	FALSE	pp	9600 (pp) 12199	1
14774	0.25	pp	9600 (pp) 11961	FALSE	pp	9600 (pp) 11961	1
14775	0.25	pp	9600 (pp) 11714	FALSE	pp	9600 (pp) 11714	1
14776	0.25	pp	9600 (pp) 11475	FALSE	pp	9600 (pp) 11475	1
14777	0.25	pp	9600 (pp) 11238	FALSE	pp	9600 (pp) 11238	1
14778	0.25	pp	9600 (pp) 11069	FALSE	pp	9600 (pp) 11069	1
14779	0.25	pp	9600 (pp) 10399	FALSE	pp	9600 (pp) 10399	1
14780	0.25	pp	9600 (pp) 10315	FALSE	pp	9600 (pp) 10315	1
14781	0.25	pp	9418 (pp) 9960	FALSE	pp	9418 (pp) 9960	1
14782	0.25	pp	9418 (pp) 9959	FALSE	pp	9418 (pp) 9959	1
14783	0.25	pp	9418 (pp) 9821	FALSE	pp	9418 (pp) 9821	1
14784	0.25	pp	9418 (pp) 9765	FALSE	pp	9418 (pp) 9765	1
14785	0.25	pp	9418 (pp) 9600	FALSE	pp	9418 (pp) 9600	1
14786	0.25	pp	9418 (pp) 14796	FALSE	pp	9418 (pp) 14796	1
14787	0.25	pp	9418 (pp) 14107	FALSE	pp	9418 (pp) 14107	1
14788	0.25	pp	9418 (pp) 13690	FALSE	pp	9418 (pp) 13690	1
14789	0.25	pp	9418 (pp) 12866	FALSE	pp	9418 (pp) 12866	1
14790	0.25	pp	9418 (pp) 12838	FALSE	pp	9418 (pp) 12838	1
14791	0.25	pp	9418 (pp) 12622	FALSE	pp	9418 (pp) 12622	1
14792	0.25	pp	9418 (pp) 12405	FALSE	pp	9418 (pp) 12405	1
14793	0.25	pp	9418 (pp) 12199	FALSE	pp	9418 (pp) 12199	1
14794	0.25	pp	9418 (pp) 11961	FALSE	pp	9418 (pp) 11961	1
14795	0.25	pp	9418 (pp) 11714	FALSE	pp	9418 (pp) 11714	1
14796	0.25	pp	9418 (pp) 11475	FALSE	pp	9418 (pp) 11475	1
14797	0.25	pp	9418 (pp) 11238	FALSE	pp	9418 (pp) 11238	1
14798	0.25	pp	9418 (pp) 11069	FALSE	pp	9418 (pp) 11069	1
14799	0.25	pp	9418 (pp) 10399	FALSE	pp	9418 (pp) 10399	1
14800	0.25	pp	9418 (pp) 10315	FALSE	pp	9418 (pp) 10315	1
14801	0.25	pp	9077 (pp) 9960	FALSE	pp	9077 (pp) 9960	1
14802	0.25	pp	9077 (pp) 9959	FALSE	pp	9077 (pp) 9959	1
14803	0.25	pp	9077 (pp) 9821	FALSE	pp	9077 (pp) 9821	1
14804	0.25	pp	9077 (pp) 9765	FALSE	pp	9077 (pp) 9765	1
14805	0.25	pp	9077 (pp) 9600	FALSE	pp	9077 (pp) 9600	1
14806	0.25	pp	9077 (pp) 9418	FALSE	pp	9077 (pp) 9418	1
14807	0.25	pp	9077 (pp) 14796	FALSE	pp	9077 (pp) 14796	1
14808	0.25	pp	9077 (pp) 14107	FALSE	pp	9077 (pp) 14107	1
14809	0.25	pp	9077 (pp) 13690	FALSE	pp	9077 (pp) 13690	1
14810	0.25	pp	9077 (pp) 12866	FALSE	pp	9077 (pp) 12866	1
14811	0.25	pp	9077 (pp) 12838	FALSE	pp	9077 (pp) 12838	1
14812	0.25	pp	9077 (pp) 12622	FALSE	pp	9077 (pp) 12622	1
14813	0.25	pp	9077 (pp) 12405	FALSE	pp	9077 (pp) 12405	1
14814	0.25	pp	9077 (pp) 12199	FALSE	pp	9077 (pp) 12199	1
14815	0.25	pp	9077 (pp) 11961	FALSE	pp	9077 (pp) 11961	1
14816	0.25	pp	9077 (pp) 11714	FALSE	pp	9077 (pp) 11714	1
14817	0.25	pp	9077 (pp) 11475	FALSE	pp	9077 (pp) 11475	1
14818	0.25	pp	9077 (pp) 11238	FALSE	pp	9077 (pp) 11238	1
14819	0.25	pp	9077 (pp) 11069	FALSE	pp	9077 (pp) 11069	1
14820	0.25	pp	9077 (pp) 10399	FALSE	pp	9077 (pp) 10399	1
14821	0.25	pp	9077 (pp) 10315	FALSE	pp	9077 (pp) 10315	1
14822	0.25	pp	8662 (pp) 9960	FALSE	pp	8662 (pp) 9960	1
14823	0.25	pp	8662 (pp) 9959	FALSE	pp	8662 (pp) 9959	1
14824	0.25	pp	8662 (pp) 9821	FALSE	pp	8662 (pp) 9821	1
14825	0.25	pp	8662 (pp) 9765	FALSE	pp	8662 (pp) 9765	1
14826	0.25	pp	8662 (pp) 9600	FALSE	pp	8662 (pp) 9600	1
14827	0.25	pp	8662 (pp) 9418	FALSE	pp	8662 (pp) 9418	1
14828	0.25	pp	8662 (pp) 9077	FALSE	pp	8662 (pp) 9077	1
14829	0.25	pp	8662 (pp) 14796	FALSE	pp	8662 (pp) 14796	1
14830	0.25	pp	8662 (pp) 14107	FALSE	pp	8662 (pp) 14107	1
14831	0.25	pp	8662 (pp) 13690	FALSE	pp	8662 (pp) 13690	1
14832	0.25	pp	8662 (pp) 12866	FALSE	pp	8662 (pp) 12866	1
14833	0.25	pp	8662 (pp) 12838	FALSE	pp	8662 (pp) 12838	1
14834	0.25	pp	8662 (pp) 12622	FALSE	pp	8662 (pp) 12622	1
14835	0.25	pp	8662 (pp) 12405	FALSE	pp	8662 (pp) 12405	1
14836	0.25	pp	8662 (pp) 12199	FALSE	pp	8662 (pp) 12199	1
14837	0.25	pp	8662 (pp) 11961	FALSE	pp	8662 (pp) 11961	1
14838	0.25	pp	8662 (pp) 11714	FALSE	pp	8662 (pp) 11714	1
14839	0.25	pp	8662 (pp) 11475	FALSE	pp	8662 (pp) 11475	1
14840	0.25	pp	8662 (pp) 11238	FALSE	pp	8662 (pp) 11238	1
14841	0.25	pp	8662 (pp) 11069	FALSE	pp	8662 (pp) 11069	1
14842	0.25	pp	8662 (pp) 10399	FALSE	pp	8662 (pp) 10399	1
14843	0.25	pp	8662 (pp) 10315	FALSE	pp	8662 (pp) 10315	1
14844	0.25	pp	8240 (pp) 9960	FALSE	pp	8240 (pp) 9960	1
14845	0.25	pp	8240 (pp) 9959	FALSE	pp	8240 (pp) 9959	1
14846	0.25	pp	8240 (pp) 9821	FALSE	pp	8240 (pp) 9821	1
14847	0.25	pp	8240 (pp) 9765	FALSE	pp	8240 (pp) 9765	1
14848	0.25	pp	8240 (pp) 9600	FALSE	pp	8240 (pp) 9600	1
14849	0.25	pp	8240 (pp) 9418	FALSE	pp	8240 (pp) 9418	1
14850	0.25	pp	8240 (pp) 9077	FALSE	pp	8240 (pp) 9077	1
14851	0.25	pp	8240 (pp) 8662	FALSE	pp	8240 (pp) 8662	1
14852	0.25	pp	8240 (pp) 14796	FALSE	pp	8240 (pp) 14796	1
14853	0.25	pp	8240 (pp) 14107	FALSE	pp	8240 (pp) 14107	1
14854	0.25	pp	8240 (pp) 13690	FALSE	pp	8240 (pp) 13690	1
14855	0.25	pp	8240 (pp) 12866	FALSE	pp	8240 (pp) 12866	1
14856	0.25	pp	8240 (pp) 12838	FALSE	pp	8240 (pp) 12838	1
14857	0.25	pp	8240 (pp) 12622	FALSE	pp	8240 (pp) 12622	1
14858	0.25	pp	8240 (pp) 12405	FALSE	pp	8240 (pp) 12405	1
14859	0.25	pp	8240 (pp) 12199	FALSE	pp	8240 (pp) 12199	1
14860	0.25	pp	8240 (pp) 11961	FALSE	pp	8240 (pp) 11961	1
14861	0.25	pp	8240 (pp) 11714	FALSE	pp	8240 (pp) 11714	1
14862	0.25	pp	8240 (pp) 11475	FALSE	pp	8240 (pp) 11475	1
14863	0.25	pp	8240 (pp) 11238	FALSE	pp	8240 (pp) 11238	1
14864	0.25	pp	8240 (pp) 11069	FALSE	pp	8240 (pp) 11069	1
14865	0.25	pp	8240 (pp) 10399	FALSE	pp	8240 (pp) 10399	1
14866	0.25	pp	8240 (pp) 10315	FALSE	pp	8240 (pp) 10315	1
14867	0.25	pp	8002 (pp) 9985	FALSE	pp	8002 (pp) 9985	1
14868	0.25	pp	8002 (pp) 9960	FALSE	pp	8002 (pp) 9960	1
14869	0.25	pp	8002 (pp) 9959	FALSE	pp	8002 (pp) 9959	2
14870	0.25	pp	8002 (pp) 9821	FALSE	pp	8002 (pp) 9821	1
14871	0.25	pp	8002 (pp) 9765	FALSE	pp	8002 (pp) 9765	2
14872	0.25	pp	8002 (pp) 9724	FALSE	pp	8002 (pp) 9724	1
14873	0.25	pp	8002 (pp) 9625	FALSE	pp	8002 (pp) 9625	1
14874	0.25	pp	8002 (pp) 9600	FALSE	pp	8002 (pp) 9600	1
14875	0.25	pp	8002 (pp) 9418	FALSE	pp	8002 (pp) 9418	1
14876	0.25	pp	8002 (pp) 9077	FALSE	pp	8002 (pp) 9077	1
14877	0.25	pp	8002 (pp) 9059	FALSE	pp	8002 (pp) 9059	1
14878	0.25	pp	8002 (pp) 8865	FALSE	pp	8002 (pp) 8865	1
14879	0.25	pp	8002 (pp) 8837	FALSE	pp	8002 (pp) 8837	1
14880	0.25	pp	8002 (pp) 8662	FALSE	pp	8002 (pp) 8662	1
14881	0.25	pp	8002 (pp) 8387	FALSE	pp	8002 (pp) 8387	1
14882	0.25	pp	8002 (pp) 8240	FALSE	pp	8002 (pp) 8240	1
14883	0.25	pp	8002 (pp) 14796	FALSE	pp	8002 (pp) 14796	2
14884	0.25	pp	8002 (pp) 14643	FALSE	pp	8002 (pp) 14643	1
14885	0.25	pp	8002 (pp) 14458	FALSE	pp	8002 (pp) 14458	1
14886	0.25	pp	8002 (pp) 14107	FALSE	pp	8002 (pp) 14107	2
14887	0.25	pp	8002 (pp) 14084	FALSE	pp	8002 (pp) 14084	1
14888	0.25	pp	8002 (pp) 13781	FALSE	pp	8002 (pp) 13781	1
14889	0.25	pp	8002 (pp) 13690	FALSE	pp	8002 (pp) 13690	2
14890	0.25	pp	8002 (pp) 13098	FALSE	pp	8002 (pp) 13098	1
14891	0.25	pp	8002 (pp) 13083	FALSE	pp	8002 (pp) 13083	1
14892	0.25	pp	8002 (pp) 12963	FALSE	pp	8002 (pp) 12963	1
14893	0.25	pp	8002 (pp) 12866	FALSE	pp	8002 (pp) 12866	1
14894	0.25	pp	8002 (pp) 12838	FALSE	pp	8002 (pp) 12838	2
14895	0.25	pp	8002 (pp) 12622	FALSE	pp	8002 (pp) 12622	1
14896	0.25	pp	8002 (pp) 12405	FALSE	pp	8002 (pp) 12405	1
14897	0.25	pp	8002 (pp) 12199	FALSE	pp	8002 (pp) 12199	1
14898	0.25	pp	8002 (pp) 11961	FALSE	pp	8002 (pp) 11961	2
14899	0.25	pp	8002 (pp) 11782	FALSE	pp	8002 (pp) 11782	1
14900	0.25	pp	8002 (pp) 11714	FALSE	pp	8002 (pp) 11714	1
14901	0.25	pp	8002 (pp) 11486	FALSE	pp	8002 (pp) 11486	1
14902	0.25	pp	8002 (pp) 11475	FALSE	pp	8002 (pp) 11475	1
14903	0.25	pp	8002 (pp) 11410	FALSE	pp	8002 (pp) 11410	1
14904	0.25	pp	8002 (pp) 11238	FALSE	pp	8002 (pp) 11238	1
14905	0.25	pp	8002 (pp) 11159	FALSE	pp	8002 (pp) 11159	1
14906	0.25	pp	8002 (pp) 11069	FALSE	pp	8002 (pp) 11069	1
14907	0.25	pp	8002 (pp) 10908	FALSE	pp	8002 (pp) 10908	1
14908	0.25	pp	8002 (pp) 10870	FALSE	pp	8002 (pp) 10870	1
14909	0.25	pp	8002 (pp) 10855	FALSE	pp	8002 (pp) 10855	1
14910	0.25	pp	8002 (pp) 10573	FALSE	pp	8002 (pp) 10573	1
14911	0.25	pp	8002 (pp) 10399	FALSE	pp	8002 (pp) 10399	1
14912	0.25	pp	8002 (pp) 10315	FALSE	pp	8002 (pp) 10315	1
14913	0.25	pp	8002 (pp) 10045	FALSE	pp	8002 (pp) 10045	1
14914	0.25	pp	7711 (pp) 9960	FALSE	pp	7711 (pp) 9960	1
14915	0.25	pp	7711 (pp) 9959	FALSE	pp	7711 (pp) 9959	1
14916	0.25	pp	7711 (pp) 9821	FALSE	pp	7711 (pp) 9821	1
14917	0.25	pp	7711 (pp) 9765	FALSE	pp	7711 (pp) 9765	1
14918	0.25	pp	7711 (pp) 9600	FALSE	pp	7711 (pp) 9600	1
14919	0.25	pp	7711 (pp) 9418	FALSE	pp	7711 (pp) 9418	1
14920	0.25	pp	7711 (pp) 9077	FALSE	pp	7711 (pp) 9077	1
14921	0.25	pp	7711 (pp) 8662	FALSE	pp	7711 (pp) 8662	1
14922	0.25	pp	7711 (pp) 8240	FALSE	pp	7711 (pp) 8240	1
14923	0.25	pp	7711 (pp) 8002	FALSE	pp	7711 (pp) 8002	1
14924	0.25	pp	7711 (pp) 14796	FALSE	pp	7711 (pp) 14796	1
14925	0.25	pp	7711 (pp) 14107	FALSE	pp	7711 (pp) 14107	1
14926	0.25	pp	7711 (pp) 13690	FALSE	pp	7711 (pp) 13690	1
14927	0.25	pp	7711 (pp) 12866	FALSE	pp	7711 (pp) 12866	1
14928	0.25	pp	7711 (pp) 12838	FALSE	pp	7711 (pp) 12838	1
14929	0.25	pp	7711 (pp) 12622	FALSE	pp	7711 (pp) 12622	1
14930	0.25	pp	7711 (pp) 12405	FALSE	pp	7711 (pp) 12405	1
14931	0.25	pp	7711 (pp) 12199	FALSE	pp	7711 (pp) 12199	1
14932	0.25	pp	7711 (pp) 11961	FALSE	pp	7711 (pp) 11961	1
14933	0.25	pp	7711 (pp) 11714	FALSE	pp	7711 (pp) 11714	1
14934	0.25	pp	7711 (pp) 11475	FALSE	pp	7711 (pp) 11475	1
14935	0.25	pp	7711 (pp) 11238	FALSE	pp	7711 (pp) 11238	1
14936	0.25	pp	7711 (pp) 11069	FALSE	pp	7711 (pp) 11069	1
14937	0.25	pp	7711 (pp) 10399	FALSE	pp	7711 (pp) 10399	1
14938	0.25	pp	7711 (pp) 10315	FALSE	pp	7711 (pp) 10315	1
14939	0.25	pp	7314 (pp) 9985	FALSE	pp	7314 (pp) 9985	1
14940	0.25	pp	7314 (pp) 9960	FALSE	pp	7314 (pp) 9960	1
14941	0.25	pp	7314 (pp) 9959	FALSE	pp	7314 (pp) 9959	2
14942	0.25	pp	7314 (pp) 9821	FALSE	pp	7314 (pp) 9821	1
14943	0.25	pp	7314 (pp) 9765	FALSE	pp	7314 (pp) 9765	2
14944	0.25	pp	7314 (pp) 9724	FALSE	pp	7314 (pp) 9724	1
14945	0.25	pp	7314 (pp) 9625	FALSE	pp	7314 (pp) 9625	1
14946	0.25	pp	7314 (pp) 9600	FALSE	pp	7314 (pp) 9600	1
14947	0.25	pp	7314 (pp) 9418	FALSE	pp	7314 (pp) 9418	1
14948	0.25	pp	7314 (pp) 9077	FALSE	pp	7314 (pp) 9077	1
14949	0.25	pp	7314 (pp) 9059	FALSE	pp	7314 (pp) 9059	1
14950	0.25	pp	7314 (pp) 8865	FALSE	pp	7314 (pp) 8865	1
14951	0.25	pp	7314 (pp) 8837	FALSE	pp	7314 (pp) 8837	1
14952	0.25	pp	7314 (pp) 8662	FALSE	pp	7314 (pp) 8662	1
14953	0.25	pp	7314 (pp) 8387	FALSE	pp	7314 (pp) 8387	1
14954	0.25	pp	7314 (pp) 8240	FALSE	pp	7314 (pp) 8240	1
14955	0.25	pp	7314 (pp) 8002	FALSE	pp	7314 (pp) 8002	2
14956	0.25	pp	7314 (pp) 7711	FALSE	pp	7314 (pp) 7711	1
14957	0.25	pp	7314 (pp) 7482	FALSE	pp	7314 (pp) 7482	1
14958	0.25	pp	7314 (pp) 14796	FALSE	pp	7314 (pp) 14796	2
14959	0.25	pp	7314 (pp) 14643	FALSE	pp	7314 (pp) 14643	1
14960	0.25	pp	7314 (pp) 14458	FALSE	pp	7314 (pp) 14458	1
14961	0.25	pp	7314 (pp) 14107	FALSE	pp	7314 (pp) 14107	2
14962	0.25	pp	7314 (pp) 14084	FALSE	pp	7314 (pp) 14084	1
14963	0.25	pp	7314 (pp) 13781	FALSE	pp	7314 (pp) 13781	1
14964	0.25	pp	7314 (pp) 13690	FALSE	pp	7314 (pp) 13690	2
14965	0.25	pp	7314 (pp) 13098	FALSE	pp	7314 (pp) 13098	1
14966	0.25	pp	7314 (pp) 13083	FALSE	pp	7314 (pp) 13083	1
14967	0.25	pp	7314 (pp) 12963	FALSE	pp	7314 (pp) 12963	1
14968	0.25	pp	7314 (pp) 12866	FALSE	pp	7314 (pp) 12866	1
14969	0.25	pp	7314 (pp) 12838	FALSE	pp	7314 (pp) 12838	2
14970	0.25	pp	7314 (pp) 12622	FALSE	pp	7314 (pp) 12622	1
14971	0.25	pp	7314 (pp) 12405	FALSE	pp	7314 (pp) 12405	1
14972	0.25	pp	7314 (pp) 12199	FALSE	pp	7314 (pp) 12199	1
14973	0.25	pp	7314 (pp) 11961	FALSE	pp	7314 (pp) 11961	2
14974	0.25	pp	7314 (pp) 11782	FALSE	pp	7314 (pp) 11782	1
14975	0.25	pp	7314 (pp) 11714	FALSE	pp	7314 (pp) 11714	1
14976	0.25	pp	7314 (pp) 11486	FALSE	pp	7314 (pp) 11486	1
14977	0.25	pp	7314 (pp) 11475	FALSE	pp	7314 (pp) 11475	1
14978	0.25	pp	7314 (pp) 11410	FALSE	pp	7314 (pp) 11410	1
14979	0.25	pp	7314 (pp) 11238	FALSE	pp	7314 (pp) 11238	1
14980	0.25	pp	7314 (pp) 11159	FALSE	pp	7314 (pp) 11159	1
14981	0.25	pp	7314 (pp) 11069	FALSE	pp	7314 (pp) 11069	1
14982	0.25	pp	7314 (pp) 10908	FALSE	pp	7314 (pp) 10908	1
14983	0.25	pp	7314 (pp) 10870	FALSE	pp	7314 (pp) 10870	1
14984	0.25	pp	7314 (pp) 10855	FALSE	pp	7314 (pp) 10855	1
14985	0.25	pp	7314 (pp) 10573	FALSE	pp	7314 (pp) 10573	1
14986	0.25	pp	7314 (pp) 10399	FALSE	pp	7314 (pp) 10399	1
14987	0.25	pp	7314 (pp) 10315	FALSE	pp	7314 (pp) 10315	1
14988	0.25	pp	7314 (pp) 10045	FALSE	pp	7314 (pp) 10045	1
14989	0.25	pp	7170 (pp) 9985	FALSE	pp	7170 (pp) 9985	1
14990	0.25	pp	7170 (pp) 9960	FALSE	pp	7170 (pp) 9960	1
14991	0.25	pp	7170 (pp) 9959	FALSE	pp	7170 (pp) 9959	2
14992	0.25	pp	7170 (pp) 9821	FALSE	pp	7170 (pp) 9821	1
14993	0.25	pp	7170 (pp) 9765	FALSE	pp	7170 (pp) 9765	2
14994	0.25	pp	7170 (pp) 9724	FALSE	pp	7170 (pp) 9724	1
14995	0.25	pp	7170 (pp) 9625	FALSE	pp	7170 (pp) 9625	1
14996	0.25	pp	7170 (pp) 9600	FALSE	pp	7170 (pp) 9600	1
14997	0.25	pp	7170 (pp) 9418	FALSE	pp	7170 (pp) 9418	1
14998	0.25	pp	7170 (pp) 9077	FALSE	pp	7170 (pp) 9077	1
14999	0.25	pp	7170 (pp) 9059	FALSE	pp	7170 (pp) 9059	1
15000	0.25	pp	7170 (pp) 8865	FALSE	pp	7170 (pp) 8865	1
15001	0.25	pp	7170 (pp) 8837	FALSE	pp	7170 (pp) 8837	1
15002	0.25	pp	7170 (pp) 8662	FALSE	pp	7170 (pp) 8662	1
15003	0.25	pp	7170 (pp) 8387	FALSE	pp	7170 (pp) 8387	1
15004	0.25	pp	7170 (pp) 8240	FALSE	pp	7170 (pp) 8240	1
15005	0.25	pp	7170 (pp) 8002	FALSE	pp	7170 (pp) 8002	2
15006	0.25	pp	7170 (pp) 7711	FALSE	pp	7170 (pp) 7711	1
15007	0.25	pp	7170 (pp) 7482	FALSE	pp	7170 (pp) 7482	1
15008	0.25	pp	7170 (pp) 7314	FALSE	pp	7170 (pp) 7314	2
15009	0.25	pp	7170 (pp) 7304	FALSE	pp	7170 (pp) 7304	1
15010	0.25	pp	7170 (pp) 14796	FALSE	pp	7170 (pp) 14796	2
15011	0.25	pp	7170 (pp) 14643	FALSE	pp	7170 (pp) 14643	1
15012	0.25	pp	7170 (pp) 14458	FALSE	pp	7170 (pp) 14458	1
15013	0.25	pp	7170 (pp) 14107	FALSE	pp	7170 (pp) 14107	2
15014	0.25	pp	7170 (pp) 14084	FALSE	pp	7170 (pp) 14084	1
15015	0.25	pp	7170 (pp) 13781	FALSE	pp	7170 (pp) 13781	1
15016	0.25	pp	7170 (pp) 13690	FALSE	pp	7170 (pp) 13690	2
15017	0.25	pp	7170 (pp) 13098	FALSE	pp	7170 (pp) 13098	1
15018	0.25	pp	7170 (pp) 13083	FALSE	pp	7170 (pp) 13083	1
15019	0.25	pp	7170 (pp) 12963	FALSE	pp	7170 (pp) 12963	1
15020	0.25	pp	7170 (pp) 12866	FALSE	pp	7170 (pp) 12866	1
15021	0.25	pp	7170 (pp) 12838	FALSE	pp	7170 (pp) 12838	2
15022	0.25	pp	7170 (pp) 12622	FALSE	pp	7170 (pp) 12622	1
15023	0.25	pp	7170 (pp) 12405	FALSE	pp	7170 (pp) 12405	1
15024	0.25	pp	7170 (pp) 12199	FALSE	pp	7170 (pp) 12199	1
15025	0.25	pp	7170 (pp) 11961	FALSE	pp	7170 (pp) 11961	2
15026	0.25	pp	7170 (pp) 11782	FALSE	pp	7170 (pp) 11782	1
15027	0.25	pp	7170 (pp) 11714	FALSE	pp	7170 (pp) 11714	1
15028	0.25	pp	7170 (pp) 11486	FALSE	pp	7170 (pp) 11486	1
15029	0.25	pp	7170 (pp) 11475	FALSE	pp	7170 (pp) 11475	1
15030	0.25	pp	7170 (pp) 11410	FALSE	pp	7170 (pp) 11410	1
15031	0.25	pp	7170 (pp) 11238	FALSE	pp	7170 (pp) 11238	1
15032	0.25	pp	7170 (pp) 11159	FALSE	pp	7170 (pp) 11159	1
15033	0.25	pp	7170 (pp) 11069	FALSE	pp	7170 (pp) 11069	1
15034	0.25	pp	7170 (pp) 10908	FALSE	pp	7170 (pp) 10908	1
15035	0.25	pp	7170 (pp) 10870	FALSE	pp	7170 (pp) 10870	1
15036	0.25	pp	7170 (pp) 10855	FALSE	pp	7170 (pp) 10855	1
15037	0.25	pp	7170 (pp) 10573	FALSE	pp	7170 (pp) 10573	1
15038	0.25	pp	7170 (pp) 10399	FALSE	pp	7170 (pp) 10399	1
15039	0.25	pp	7170 (pp) 10315	FALSE	pp	7170 (pp) 10315	1
15040	0.25	pp	7170 (pp) 10045	FALSE	pp	7170 (pp) 10045	1
15041	0.25	pp	7096 (pp) 9960	FALSE	pp	7096 (pp) 9960	1
15042	0.25	pp	7096 (pp) 9959	FALSE	pp	7096 (pp) 9959	1
15043	0.25	pp	7096 (pp) 9821	FALSE	pp	7096 (pp) 9821	1
15044	0.25	pp	7096 (pp) 9765	FALSE	pp	7096 (pp) 9765	1
15045	0.25	pp	7096 (pp) 9600	FALSE	pp	7096 (pp) 9600	1
15046	0.25	pp	7096 (pp) 9418	FALSE	pp	7096 (pp) 9418	1
15047	0.25	pp	7096 (pp) 9077	FALSE	pp	7096 (pp) 9077	1
15048	0.25	pp	7096 (pp) 8662	FALSE	pp	7096 (pp) 8662	1
15049	0.25	pp	7096 (pp) 8240	FALSE	pp	7096 (pp) 8240	1
15050	0.25	pp	7096 (pp) 8002	FALSE	pp	7096 (pp) 8002	1
15051	0.25	pp	7096 (pp) 7711	FALSE	pp	7096 (pp) 7711	1
15052	0.25	pp	7096 (pp) 7482	FALSE	pp	7096 (pp) 7482	1
15053	0.25	pp	7096 (pp) 7314	FALSE	pp	7096 (pp) 7314	1
15054	0.25	pp	7096 (pp) 7170	FALSE	pp	7096 (pp) 7170	1
15055	0.25	pp	7096 (pp) 14796	FALSE	pp	7096 (pp) 14796	1
15056	0.25	pp	7096 (pp) 14107	FALSE	pp	7096 (pp) 14107	1
15057	0.25	pp	7096 (pp) 13690	FALSE	pp	7096 (pp) 13690	1
15058	0.25	pp	7096 (pp) 12866	FALSE	pp	7096 (pp) 12866	1
15059	0.25	pp	7096 (pp) 12838	FALSE	pp	7096 (pp) 12838	1
15060	0.25	pp	7096 (pp) 12622	FALSE	pp	7096 (pp) 12622	1
15061	0.25	pp	7096 (pp) 12405	FALSE	pp	7096 (pp) 12405	1
15062	0.25	pp	7096 (pp) 12199	FALSE	pp	7096 (pp) 12199	1
15063	0.25	pp	7096 (pp) 11961	FALSE	pp	7096 (pp) 11961	1
15064	0.25	pp	7096 (pp) 11714	FALSE	pp	7096 (pp) 11714	1
15065	0.25	pp	7096 (pp) 11475	FALSE	pp	7096 (pp) 11475	1
15066	0.25	pp	7096 (pp) 11238	FALSE	pp	7096 (pp) 11238	1
15067	0.25	pp	7096 (pp) 11069	FALSE	pp	7096 (pp) 11069	1
15068	0.25	pp	7096 (pp) 10399	FALSE	pp	7096 (pp) 10399	1
15069	0.25	pp	7096 (pp) 10315	FALSE	pp	7096 (pp) 10315	1
15070	0.25	pp	5629 (pp) 9985	FALSE	pp	5629 (pp) 9985	1
15071	0.25	pp	5629 (pp) 9960	FALSE	pp	5629 (pp) 9960	1
15072	0.25	pp	5629 (pp) 9959	FALSE	pp	5629 (pp) 9959	2
15073	0.25	pp	5629 (pp) 9821	FALSE	pp	5629 (pp) 9821	1
15074	0.25	pp	5629 (pp) 9765	FALSE	pp	5629 (pp) 9765	2
15075	0.25	pp	5629 (pp) 9724	FALSE	pp	5629 (pp) 9724	1
15076	0.25	pp	5629 (pp) 9625	FALSE	pp	5629 (pp) 9625	1
15077	0.25	pp	5629 (pp) 9600	FALSE	pp	5629 (pp) 9600	1
15078	0.25	pp	5629 (pp) 9418	FALSE	pp	5629 (pp) 9418	1
15079	0.25	pp	5629 (pp) 9077	FALSE	pp	5629 (pp) 9077	1
15080	0.25	pp	5629 (pp) 9059	FALSE	pp	5629 (pp) 9059	1
15081	0.25	pp	5629 (pp) 8865	FALSE	pp	5629 (pp) 8865	1
15082	0.25	pp	5629 (pp) 8837	FALSE	pp	5629 (pp) 8837	1
15083	0.25	pp	5629 (pp) 8662	FALSE	pp	5629 (pp) 8662	1
15084	0.25	pp	5629 (pp) 8387	FALSE	pp	5629 (pp) 8387	1
15085	0.25	pp	5629 (pp) 8240	FALSE	pp	5629 (pp) 8240	1
15086	0.25	pp	5629 (pp) 8002	FALSE	pp	5629 (pp) 8002	2
15087	0.25	pp	5629 (pp) 7711	FALSE	pp	5629 (pp) 7711	1
15088	0.25	pp	5629 (pp) 7482	FALSE	pp	5629 (pp) 7482	1
15089	0.25	pp	5629 (pp) 7314	FALSE	pp	5629 (pp) 7314	2
15090	0.25	pp	5629 (pp) 7304	FALSE	pp	5629 (pp) 7304	1
15091	0.25	pp	5629 (pp) 7170	FALSE	pp	5629 (pp) 7170	2
15092	0.25	pp	5629 (pp) 7096	FALSE	pp	5629 (pp) 7096	1
15093	0.25	pp	5629 (pp) 6468	FALSE	pp	5629 (pp) 6468	1
15094	0.25	pp	5629 (pp) 6358	FALSE	pp	5629 (pp) 6358	1
15095	0.25	pp	5629 (pp) 6260	FALSE	pp	5629 (pp) 6260	1
15096	0.25	pp	5629 (pp) 5933	FALSE	pp	5629 (pp) 5933	1
15097	0.25	pp	5629 (pp) 14796	FALSE	pp	5629 (pp) 14796	2
15098	0.25	pp	5629 (pp) 14643	FALSE	pp	5629 (pp) 14643	1
15099	0.25	pp	5629 (pp) 14458	FALSE	pp	5629 (pp) 14458	1
15100	0.25	pp	5629 (pp) 14107	FALSE	pp	5629 (pp) 14107	2
15101	0.25	pp	5629 (pp) 14084	FALSE	pp	5629 (pp) 14084	1
15102	0.25	pp	5629 (pp) 13781	FALSE	pp	5629 (pp) 13781	1
[truncated: 3,400 more rows]

## Sheet: RootSym
SUID	activityRatio	interaction	name	selected	shared interaction	shared name	Weight
[truncated: 3,208 more rows]

[truncated: 6 more sheets: Roottip, SeedS1, SeedS5, SeedS9, Shoottip, Stem]
