# Supplementary material for: SoyCSN: Soybean context‐specific network analysis and prediction based on tissue‐specific transcriptome data
Source: Plant Direct. 2019 Sep 17;3(9):e00167. doi: 10.1002/pld3.167 (PMC6747016; doi:10.1002/pld3.167)
Supplement: Supplementary file 10 [file PLD3-3-e00167-s010.xlsx]

## Sheet: FlowerOpen
GO term	Ontology	Description	Number in input list	Number in BG/Ref	p-value	FDR
GO:0016746	F	transferase activity, transferring acyl groups	7	468	0.00028	0.01
GO:0016758	F	transferase activity, transferring hexosyl groups	8	615	0.0005	0.01
KEGG Pathway			Number of Mapped Genes
Glutathione metabolism			4
Plant hormone signal transduction			4
Phenylalanine metabolism			2
Porphyrin and chlorophyll metabolism			2
Phenylpropanoid biosynthesis			2

## Sheet: FlowerUnopen
GO term	Ontology	Description	Number in input list	Number in BG/Ref	p-value	FDR
KEGG Pathway				Number of Mapped Genes
Fatty acid biosynthesis				1
Fatty acid degradation				1
Cutine, suberine and wax biosynthesis				1
Fatty acid metabolism				1

## Sheet: LateralRoot
GO term	Ontology	Description	Number in input list	Number in BG/Ref	p-value	FDR
KEGG Pathway				Number of Mapped Genes
Glutathione metabolism				2
Carbon metabolism				2
Biosynthesis of amino acids				2
protein processing in endoplasmic reticulum				2

## Sheet: RootStandard
GO term	Ontology	Description	Number in input list	Number in BG/Ref	p-value	FDR
GO:0032774	P	RNA biosynthetic process	27	2111	2.2e-06	1.2e-05
GO:0019222	P	regulation of metabolic process	26	1996	2.2e-06	1.2e-05
GO:0031323	P	regulation of cellular metabolic process	26	1951	1.2e-06	1.2e-05
GO:0045449	P	regulation of transcription	25	1878	2.1e-06	1.2e-05
GO:0006355	P	regulation of transcription, DNA-dependent	25	1874	2e-06	1.2e-05
GO:0019219	P	regulation of nucleobase, nucleoside, nucleotide and nucleic acid metabolic process	25	1891	2.5e-06	1.2e-05
GO:0009889	P	regulation of biosynthetic process	25	1896	2.7e-06	1.2e-05
GO:0031326	P	regulation of cellular biosynthetic process	25	1896	2.7e-06	1.2e-05
GO:0051171	P	regulation of nitrogen compound metabolic process	25	1891	2.5e-06	1.2e-05
GO:0051252	P	regulation of RNA metabolic process	25	1874	2e-06	1.2e-05
GO:0010556	P	regulation of macromolecule biosynthetic process	25	1896	2.7e-06	1.2e-05
GO:0006350	P	transcription	27	2109	2.1e-06	1.2e-05
GO:0006351	P	transcription, DNA-dependent	27	2106	2.1e-06	1.2e-05
GO:0080090	P	regulation of primary metabolic process	25	1906	3.1e-06	1.3e-05
GO:0010468	P	regulation of gene expression	25	1933	4.4e-06	1.7e-05
GO:0060255	P	regulation of macromolecule metabolic process	25	1946	5.2e-06	1.9e-05
GO:0016567	P	protein ubiquitination	5	130	6.2e-06	2.2e-05
GO:0070647	P	protein modification by small protein conjugation or removal	5	132	7.7e-06	2.4e-05
GO:0032446	P	protein modification by small protein conjugation	5	132	7.7e-06	2.4e-05
GO:0050794	P	regulation of cellular process	32	2860	1e-05	3.1e-05
GO:0043687	P	post-translational protein modification	30	2625	1.3e-05	3.5e-05
GO:0006464	P	protein modification process	31	2768	1.5e-05	4e-05
GO:0050789	P	regulation of biological process	32	2908	1.7e-05	4.2e-05
GO:0043412	P	macromolecule modification	31	2857	3.4e-05	8.4e-05
GO:0016070	P	RNA metabolic process	27	2518	0.00017	0.0004
GO:0034645	P	cellular macromolecule biosynthetic process	32	3265	0.0003	0.00068
GO:0009059	P	macromolecule biosynthetic process	32	3272	0.00031	0.00069
GO:0044260	P	cellular macromolecule metabolic process	58	7345	0.00058	0.0012
GO:0065007	P	biological regulation	32	3380	0.00065	0.0013
GO:0016310	P	phosphorylation	25	2471	0.001	0.002
GO:0006468	P	protein amino acid phosphorylation	24	2356	0.0012	0.0022
GO:0044249	P	cellular biosynthetic process	35	3977	0.0017	0.003
GO:0006796	P	phosphate metabolic process	25	2544	0.0017	0.003
GO:0006793	P	phosphorus metabolic process	25	2544	0.0017	0.003
GO:0043170	P	macromolecule metabolic process	61	8210	0.0024	0.004
GO:0044237	P	cellular metabolic process	65	9028	0.0037	0.0061
GO:0008152	P	metabolic process	93	14225	0.0058	0.009
GO:0044238	P	primary metabolic process	72	10398	0.0058	0.009
GO:0023052	P	signaling	12	1037	0.0093	0.014
GO:0010467	P	gene expression	27	3161	0.012	0.017
GO:0009058	P	biosynthetic process	35	4392	0.012	0.017
GO:0006139	P	nucleobase, nucleoside, nucleotide and nucleic acid metabolic process	29	3541	0.016	0.023
GO:0044267	P	cellular protein metabolic process	31	3912	0.021	0.029
GO:0009987	P	cellular process	78	11982	0.022	0.029
GO:0030528	F	transcription regulator activity	22	1292	1.3e-08	2.7e-07
GO:0003700	F	transcription factor activity	21	1173	6.4e-09	2.7e-07
GO:0043565	F	sequence-specific DNA binding	13	764	2.4e-05	0.00034
GO:0005509	F	calcium ion binding	8	375	9.6e-05	0.001
GO:0016301	F	kinase activity	27	2643	0.00048	0.0041
GO:0003677	F	DNA binding	26	2611	0.001	0.007
GO:0016773	F	phosphotransferase activity, alcohol group as acceptor	26	2624	0.0011	0.007
GO:0004672	F	protein kinase activity	24	2394	0.0016	0.0084
GO:0004842	F	ubiquitin-protein ligase activity	6	312	0.0029	0.012
GO:0019787	F	small conjugating protein ligase activity	6	312	0.0029	0.012
GO:0016772	F	transferase activity, transferring phosphorus-containing groups	27	2985	0.0046	0.018
GO:0000151	C	ubiquitin ligase complex	6	306	0.0024	0.038
KEGG Pathway			Number of Mapped Genes
plant-pathogen interaction			13
alpha-linolenic acid metabolism			6
plant hormone signal transduction			5

## Sheet: RootSym
GO term	Ontology	Description	Number in input list	Number in BG/Ref	p-value	FDR
GO:0023046	P	signaling process	8	804	0.00014	0.0036
GO:0023060	P	signal transmission	8	804	0.00014	0.0036
GO:0023052	P	signaling	9	1037	0.0003	0.0051
GO:0050794	P	regulation of cellular process	17	2860	0.00042	0.0053
GO:0050789	P	regulation of biological process	17	2908	0.00055	0.0056
GO:0065007	P	biological regulation	17	3380	0.0051	0.044
GO:0007165	P	signal transduction	6	709	0.0062	0.045
GO:0043565	F	sequence-specific DNA binding	7	764	0.0011	0.035
KEGG Pathway			Number of Mapped Genes
fatty acid degradation			3
glycolysis/gluconeogenesis			2
Alanine, aspartate and glutamate metabolism			2
Glycine, serine and threonine metabolism			2
Arginine and proline metabolism			2
plant hormone signal transduction			2

## Sheet: Roottip
GO term	Ontology	Description	Number in input list	Number in BG/Ref	p-value	FDR
GO:0006412	P	translation	8	717	3.5e-41	5e-40
GO:0044267	P	cellular protein metabolic process	9	3912	4.2e-09	3e-08
GO:0010467	P	gene expression	8	3161	6.9e-09	3.2e-08
GO:0009059	P	macromolecule biosynthetic process	8	3272	1.5e-08	4.1e-08
GO:0034645	P	cellular macromolecule biosynthetic process	8	3265	1.4e-08	4.1e-08
GO:0019538	P	protein metabolic process	9	4692	2e-07	4.7e-07
GO:0044249	P	cellular biosynthetic process	8	3977	6.8e-07	1.4e-06
GO:0009058	P	biosynthetic process	8	4392	3.7e-06	6.4e-06
GO:0044260	P	cellular macromolecule metabolic process	9	7345	0.00024	0.00037
GO:0043170	P	macromolecule metabolic process	9	8210	0.00089	0.0012
GO:0044237	P	cellular metabolic process	9	9028	0.0025	0.0032
GO:0044238	P	primary metabolic process	9	10398	0.0099	0.012
GO:0009987	P	cellular process	9	11982	0.033	0.036
GO:0003735	F	structural constituent of ribosome	8	532	1.9e-55	3.9e-55
GO:0005198	F	structural molecule activity	8	626	3.7e-47	3.7e-47
GO:0005840	C	ribosome	8	532	1.9e-55	2.5e-54
GO:0030529	C	ribonucleoprotein complex	8	580	7e-51	4.6e-50
GO:0043228	C	non-membrane-bounded organelle	8	741	7.7e-40	2.5e-39
GO:0043232	C	intracellular non-membrane-bounded organelle	8	741	7.7e-40	2.5e-39
GO:0044444	C	cytoplasmic part	8	1156	1.9e-25	5e-25
GO:0005737	C	cytoplasm	8	1539	5.5e-19	1.2e-18
GO:0032991	C	macromolecular complex	8	1849	1.1e-15	2e-15
GO:0043229	C	intracellular organelle	8	2514	2.3e-11	3.3e-11
GO:0043226	C	organelle	8	2514	2.3e-11	3.3e-11
GO:0044424	C	intracellular part	8	3337	2.2e-08	2.9e-08
GO:0005622	C	intracellular	8	3706	1.8e-07	2.2e-07
GO:0005623	C	cell	8	6957	0.0015	0.0015
GO:0044464	C	cell part	8	6957	0.0015	0.0015
KEGG Pathway			Number of Mapped Genes
Ribosome			6
Fatty acid degradation			1
Cutin, suberine and was biosynthesis			1
Glycerophospholipid metabolism			1
RNA degradation			1

## Sheet: LeafStandard
GO term	Ontology	Description	Number in input list	Number in BG/Ref	p-value	FDR
GO:0006412	P	translation	6	717	7.6e-12	1.1e-10
GO:0003723	F	RNA binding	6	486	1.2e-17	7.2e-17
GO:0005198	F	structural molecule activity	6	626	1.3e-13	3.8e-13
GO:0003735	F	structural constituent of ribosome	5	532	6e-11	1.2e-10
GO:0003676	F	nucleic acid binding	7	3997	0.028	0.043
GO:0043229	C	intracellular organelle	13	2514	5.8e-16	4.3e-15
GO:0043226	C	organelle	13	2514	5.8e-16	4.3e-15
GO:0030529	C	ribonucleoprotein complex	6	580	9.8e-15	4.9e-14
GO:0044424	C	intracellular part	14	3337	1.4e-13	5.2e-13
GO:0005622	C	intracellular	14	3706	5.4e-12	1.6e-11
GO:0005840	C	ribosome	5	532	6e-11	1.5e-10
GO:0032991	C	macromolecular complex	9	1849	4.1e-10	8.8e-10
GO:0044444	C	cytoplasmic part	7	1156	6.6e-10	1.2e-09
GO:0043228	C	non-membrane-bounded organelle	5	741	8.3e-08	1.2e-07
GO:0043232	C	intracellular non-membrane-bounded organelle	5	741	8.3e-08	1.2e-07
GO:0005737	C	cytoplasm	7	1539	3.1e-07	4.2e-07
GO:0005623	C	cell	15	6957	3e-06	3.4e-06
GO:0044464	C	cell part	15	6957	3e-06	3.4e-06
GO:0043227	C	membrane-bounded organelle	5	1798	0.0049	0.0049
GO:0043231	C	intracellular membrane-bounded organelle	5	1789	0.0047	0.0049
KEGG Pathway		Number of Mapped Genes
Ribosome		4
Fatty acid degradation		2
Photosynthesis		2

## Sheet: LeafSym
GO term	Ontology	Description	Number in input list	Number in BG/Ref	p-value	FDR
GO:0015979	P	photosynthesis	11	143	1.9e-43	8.9e-42
GO:0008152	P	metabolic process	71	14225	1.5e-05	0.00034
GO:0006412	P	translation	8	717	0.0012	0.018
GO:0044237	P	cellular metabolic process	46	9028	0.0017	0.019
GO:0005198	F	structural molecule activity	8	626	0.00024	0.0069
GO:0003735	F	structural constituent of ribosome	7	532	0.00051	0.0074
GO:0003723	F	RNA binding	6	486	0.0029	0.028
GO:0009522	C	photosystem I	7	35	1.4e-63	3.1e-62
GO:0034357	C	photosynthetic membrane	12	117	7.2e-63	7.9e-62
GO:0009579	C	thylakoid	12	126	1.4e-58	1e-57
GO:0009521	C	photosystem	11	113	1.6e-54	8.6e-54
GO:0032991	C	macromolecular complex	19	1849	6.7e-07	2.9e-06
GO:0044425	C	membrane part	16	1801	0.00011	0.0004
GO:0005622	C	intracellular	26	3706	0.00013	0.0004
GO:0043234	C	protein complex	12	1240	0.00034	0.00095
GO:0044424	C	intracellular part	23	3337	0.00052	0.0012
GO:0005840	C	ribosome	7	532	0.00051	0.0012
GO:0030529	C	ribonucleoprotein complex	7	580	0.0013	0.0026
GO:0016020	C	membrane	22	3518	0.0038	0.007
GO:0044444	C	cytoplasmic part	10	1156	0.0047	0.0079
GO:0005737	C	cytoplasm	12	1539	0.0055	0.0086
GO:0043232	C	intracellular non-membrane-bounded organelle	7	741	0.012	0.015
GO:0044464	C	cell part	35	6957	0.012	0.015
GO:0005623	C	cell	35	6957	0.012	0.015
GO:0043228	C	non-membrane-bounded organelle	7	741	0.012	0.015
KEGG Pathway			Number of Mapped Genes
Photosynthesis			9
Ribosome			6
Terpenoid backbone biosynthesis			3

## Sheet: Nodule
GO term	Ontology	Description	Number in input list	Number in BG/Ref	p-value	FDR
GO:0048037	F	cofactor binding	11	827	1.6e-06	5.8e-05
GO:0050662	F	coenzyme binding	8	648	0.00019	0.0034
GO:0022804	F	active transmembrane transporter activity	5	384	0.0037	0.044
KEGG Pathway		Number of Mapped Genes
Purine metabolism		7
Carbon metabolism		6
Biosynthesis of amino acids		6

## Sheet: SeedS1
GO term	Ontology	Description	Number in input list	Number in BG/Ref	p-value	FDR
GO:0005975	P	carbohydrate metabolic process	15	1443	1.7e-07	8.3e-06
GO:0006508	P	proteolysis	9	935	0.0003	0.0073
GO:0008152	P	metabolic process	57	14225	0.00049	0.008
GO:0044238	P	primary metabolic process	43	10398	0.0033	0.04
GO:0008236	F	serine-type peptidase activity	7	330	1.1e-08	1.2e-07
GO:0017171	F	serine hydrolase activity	7	330	1.1e-08	1.2e-07
GO:0016798	F	hydrolase activity, acting on glycosyl bonds	11	759	1.2e-08	1.2e-07
GO:0004553	F	hydrolase activity, hydrolyzing O-glycosyl compounds	10	726	2e-07	1.5e-06
GO:0070011	F	peptidase activity, acting on L-amino acid peptides	9	834	6.1e-05	0.00036
GO:0008233	F	peptidase activity	9	871	0.00011	0.00057
GO:0016787	F	hydrolase activity	25	4588	0.00059	0.0025
GO:0003824	F	catalytic activity	53	13905	0.0049	0.018
GO:0004175	F	endopeptidase activity	5	526	0.014	0.046
KEGG Pathway			Number of Mapped Genes
Plant hormone signal transduction			5
Cutin, suberine and was biosynthesis			2
Glycine, serine and threonine metabolism			2
Phenylpropanoid biosynthesis			2
Biosynthesis of amino acids			2
Plant-pathogen interaction			2

[truncated: 4 more sheets: SeedS5, SeedS9, Shoottip, Stem]
