# Supplementary material for: SoyCSN: Soybean context‐specific network analysis and prediction based on tissue‐specific transcriptome data
Source: Plant Direct. 2019 Sep 17;3(9):e00167. doi: 10.1002/pld3.167 (PMC6747016; doi:10.1002/pld3.167)
Supplement: Supplementary file 11 [file PLD3-3-e00167-s011.xlsx]

## Sheet: FlowerOpen
TF	Number of Neigbors	GO term	Ontology	Description	Number in input list	Number in BG/Ref	p-value	FDR	KEGG Pathway	Number of Mapped Genes	Enriched Motif	Evalue	Sites	Width	Matched Motif in Arabidopsis	Associated TF	Orientation	Overlap	Offset	qvalue	Arabidopsis Motif
Glyma.06G133800(Homeobox associated leucine zipper)	79	GO:0022891	F	substrate-specific transmembrane transporter activity	5	604	0.00055	0.0062	Glutathione metabolism	2	RKGWDAWARAAAAAAAARADA	3.8e-30	59	21	C2C2dof_tnt.At4g38000_col_a_m1	At4g38000	Reverse Complement	21	4	3.33e-05	yyyyyyyyyyyyyyyyttywaCtttttb
		GO:0022892	F	substrate-specific transporter activity	5	640	0.00096	0.0062	Starch and sucrose metabolism	2	YCCMCMCWCMCAC	1.2e-13	29	13
									Plant hormone signal transduction	2	CYGKWSCBVCASRTGCASRRA	0.02	15	21	NAC_tnt.NTL8_col_m1	NTL8	Reverse Complement	18	3	0.0301	sTtyCTTCaycybsArGwa

## Sheet: FlowerUnopen
TF	Number of Neigbors	GO term	Ontology	Description	Number in input list	Number in BG/Ref	p-value	FDR	KEGG Pathway	Number of Mapped Genes	Enriched Motif	Evalue	Sites	Width	Matched Motif in Arabidopsis	Associated TF	Orientation	Overlap	Offset	qvalue	Arabidopsis Motif

## Sheet: LateralRoot
TF	Number of Neigbors	GO term	Ontology	Description	Number in input list	Number in BG/Ref	p-value	FDR	KEGG Pathway	Number of Mapped Genes	Enriched Motif	Evalue	Sites	Width	Matched Motif in Arabidopsis	Associated TF	Orientation	Overlap	Offset	qvalue	Arabidopsis Motif

## Sheet: LeafStandard
TF	Number of Neigbors	GO term	Ontology	Description	Number in input list	Number in BG/Ref	p-value	FDR	KEGG Pathway	Number of Mapped Genes	Enriched Motif	Evalue	Sites	Width	Matched Motif in Arabidopsis	Associated TF	Orientation	Overlap	Offset	qvalue	Arabidopsis Motif

## Sheet: LeafSymbiotic
TF	Number of Neigbors	GO term	Ontology	Description	Number in input list	Number in BG/Ref	p-value	FDR	KEGG Pathway	Number of Mapped Genes	Enriched Motif	Evalue	Sites	Width	Matched Motif in Arabidopsis	Associated TF	Orientation	Overlap	Offset	qvalue	Arabidopsis Motif
Glyma.10G119100(AP2 domain), Glyma.12G013300(Sigma-70)	22	GO:0009058	P	biosynthetic process	6	4392	0.0026	0.018	Photosynthesis	2	CAAAGMSWTWDHCTGTTGGAGTRGHRTDDMGDWDGWWSMWRDCAAAG	7.2e-05	8	47
		GO:0044238	P	primary metabolic process	9	10398	0.0099	0.035	Fatty acid degradation	1	CTCTYTWTCTTYTYMTCYMY	0.7	14	20	ND_tnt.FRS9_col_a_m1	FRS9	Normal	20	0	0.00238	CtCtCTCTCTCTCTCTCtCtC
		GO:0044249	P	cellular biosynthetic process	5	3977	0.015	0.035	Cutin, suberine and wax biosynthesis	1	CAMMAACCMMWMCCM	1300	14	15	MYB_tnt.MYB13_colamp_a_m1	MYB13		15	2	0.00266	yyCACCwACCmymmcmmy
									Oxidative phosphorylation	1
									Thiamine metabolism	1
									Terpenoid backbone biosynthesis	1
Glyma.14G145200(Sigma-70), Glyma.17G055200(GATA zinc finger)	32	GO:0003676	F	nucleic acid binding	8	3997	0.011	0.034	Carbon metabolism	2	GRSRSRGDGAAGDVGWGVRRG	1.7e-15	27	21	ND_tnt.FRS9_col_a_m1	FRS9	Reverse Complement	21	0	0.00071	CtCtCTCTCTCTCTCTCtCtC
		GO:0005737	C	cytoplasm	5	1539	0.0029	0.015	Protein export	2	AKAARAWAAAAAAAA	0.055	22	15	REM_tnt.REM19_colamp_a_m1	REM19	Normal	15	1	0.0008	dtGrMmaaaaaaaaaaaavav
									Glycolysis/Gluconeogenesis	1	CGWCRGTKAKGKTKGTGKT	18	6	19	AP2EREBP_tnt.DREB26_col_a_m1	DREB26	Reverse Complement	18	-1	0.0112	ccaccaccdccdCCACCGmC
									Fructose and mannose metabolism	1
									Ascorbate and aldarate metabolism	1
									Fatty acid degradation	1
									Cutin, suberine and wax biosynthesis	1
									Glycine, serine and threonine metabolism	1
									Amino sugar and nucleotide sugar metabolism	1
									Inositol phosphate metabolism	1
									Pyruvate metabolism	1
									One carbon pool by folate	1
									Carbon fixation in phostosynthetic organisms	1
									Carotenoid biosynthesis	1
									Biosynthesis of amino acids	1
									Ribosome	1

## Sheet: Nodule
TF	Number of Neigbors	GO term	Ontology	Description	Number in input list	Number in BG/Ref	p-value	FDR	KEGG Pathway	Number of Mapped Genes	Enriched Motif	Evalue	Sites	Width	Matched Motif in Arabidopsis	Associated TF	Orientation	Overlap	Offset	qvalue	Arabidopsis Motif

## Sheet: RootStandard
TF	Number of Neigbors	GO term	Ontology	Description	Number in input list	Number in BG/Ref	p-value	FDR	KEGG Pathway	Number of Mapped Genes	Enriched Motif	Evalue	Sites	Width	Matched Motif in Arabidopsis	Associated TF	Orientation	Overlap	Offset	qvalue	Arabidopsis Motif
Glyma.17G240100(AP2 domain)/Glyma.10G013300(bZIP transcription factor)/Glyma.18G238200(WRKY DNA -binding domain)/Glyma.05G096500(WRKY DNA -binding domain)	13	GO:0050794	P	regulation of cellular process	5	2860	0.0011	0.006	Plant-pathogen interaction	2	MCKCTBTCTCTYYCTCCMMHHHYHAVHMDAWCVVACRYCVYYSWACCCT	1.9e-06	9	49
		GO:0050789	P	regulation of biological process	5	2908	0.0013	0.006	Fatty acid degradation	1	CAVTTTTTTTCCYHC	0.24	14	15
		GO:0065007	P	biological regulation	5	3380	0.0046	0.014	Cutin, suberine and wax biosynthesis	1	TCDKTWTYCTBYCTSTTCYCYWYKKCT	0.63	10	27
		GO:0044260	P	cellular macromolecule metabolic process	7	7345	0.019	0.043
		GO:0005488	F	binding	11	17591	0.049	0.049
Glyma.02G306300(WRKY DNA -binding domain)/Glyma.10G066100(HSF-type DNA-binding)/Glyma.02G306300(WRKY DNA -binding domain)	64	GO:0006468	P	protein amino acid phosphorylation	8	2356	0.0013	0.0055	Plant hormone signal transduction	2	YTTYYTCTTYYTYTYTYWY	3.4e-36	62	19	C2C2dof_tnt.AT1G69570_colamp_a_m1	AT1G69570	Reverse Complement	19	2	1.71e-05	varararraaarGaaAAAGyG
		GO:0043687	P	post-translational protein modification	9	2625	0.00046	0.0055	Fatty acid degradation	1	TMHCWCHCACAMCWAMAMYMMMAAMAMWAAHAAMMWCMAWNMCWWSA	3.8e-10	22	47
		GO:0006464	P	protein modification process	9	2768	0.00088	0.0055	Cutin, suberine and wax biosynthesis	1	GKKNTGKGKGG	0.0013	34	11	MYB_tnt.MYB83_col_a_m1	MYB83	Normal	11	0	0.05	gkkGTTGGTGg
		GO:0043412	P	macromolecule modification	9	2857	0.0013	0.0055	Starch and sucrose metabolism	1
		GO:0016310	P	phosphorylation	8	2471	0.0021	0.007	Amino sugar and nucleotide sugar metabolism	1
		GO:0006796	P	phosphate metabolic process	8	2544	0.0029	0.007	alpha-linolenic acid metabolism	1
		GO:0006793	P	phosphorus metabolic process	8	2544	0.0029	0.007	Peroxisome	1
		GO:0019538	P	protein metabolic process	11	4692	0.009	0.019	Plant-pathogen interaction	1
		GO:0004672	F	protein kinase activity	8	2394	0.0015	0.024
		GO:0016301	F	kinase activity	8	2643	0.0042	0.024
		GO:0016773	F	phosphotransferase activity, alcohol group as acceptor	8	2624	0.0039	0.024
Glyma.13G233900(AP2 domain)/Glyma.02G306300(WRKY DNA -binding domain)	40	GO:0043687	P	post-translational protein modification	10	2625	3.4e-06	7.2e-05	Plant hormone signal transduction	2	CMTYNNTSTTWNCDWNTWVKHMTTKYTYTTYYWCTYHYWCT	2.4e-15	37	41
		GO:0006464	P	protein modification process	10	2768	8.7e-06	9.2e-05	Fatty acid degradation	1	AAWHAAAAAWAAAAARAAAAA	0.00051	39	21	ABI3VP1_tnt.VRN1_col_a_m1	VRN1	Reverse Complement	21	3	3.26e-08	tttkttttttttttttttttTtTtttkks
		GO:0043412	P	macromolecule modification	10	2857	1.5e-05	0.0001	Cutin, suberine and wax biosynthesis	1	TGMCHCRTGSG	96	10	11	BZR_tnt.At4g18890_col_a_m1	At4g18890	Reverse Complement	11	0	0.0746	yRCACGTGtsr
		GO:0006468	P	protein amino acid phosphorylation	8	2356	0.00025	0.0013	Starch and sucrose metabolism	1
		GO:0016310	P	phosphorylation	8	2471	0.00045	0.0019	Amino sugar and nucleotide sugar metabolism	1
		GO:0006796	P	phosphate metabolic process	8	2544	0.00063	0.0019	alpha-linolenic acid metabolism	1
		GO:0006793	P	phosphorus metabolic process	8	2544	0.00063	0.0019	peroxisome	1
		GO:0044267	P	cellular protein metabolic process	10	3912	0.0013	0.0034	Plant-pathogen interaction	1
		GO:0019538	P	protein metabolic process	10	4692	0.0092	0.021
		GO:0044260	P	cellular macromolecule metabolic process	13	7345	0.016	0.033
		GO:0016301	F	kinase activity	9	2643	7.6e-05	0.0006
		GO:0016773	F	phosphotransferase activity, alcohol group as acceptor	9	2624	6.8e-05	0.0006
		GO:0004672	F	protein kinase activity	8	2394	0.0003	0.0016
		GO:0016772	F	transferase activity, transferring phosphorus-containing groups	9	2985	0.00039	0.0016
		GO:0016740	F	transferase activity	11	4916	0.0031	0.01
Glyma.07G212400(),Glyma.07G108900(GATA zinc finger),Glyma.14G084700(AP2 domain),Glyma.04G200600(AUX/IAA family),Glyma.18G238200(WRKY DNA -binding domain),Glyma.20G180100(GATA zinc finger),Glyma.05G186700(AP2 domain),Glyma.09G254800(WRKY DNA -binding domain),Glyma.10G194200(AP2 domain),Glyma.07G044300(AP2 domain)	57	GO:0050789	P	regulation of biological process	16	2908	2e-07	4.4e-06	Plant-pathogen interaction	6	CTTTTTYTTTTTTTSTBTYTY	2.6e-29	43	21	C2C2dof_tnt.AT1G69570_col_a_m1	AT1G69570	Normal	21	6	1.09e-06	yttkYaCtTTtyCytttyyyyttyyyy
		GO:0050794	P	regulation of cellular process	16	2860	1.3e-07	4.4e-06	Fatty acid degradation	1	CCCMHCCHHMMCMCYTYYYWCYTTCCCWC	1.1e-25	28	29
		GO:0031323	P	regulation of cellular metabolic process	12	1951	1.4e-06	2.1e-05	Cutin, suberine and wax biosynthesis	1	AAAAWWAAAWAAWTA	7.4e-13	46	15	REM_tnt.REM19_colamp_a_m1	REM19	Normal	15	6	0.00605	dtGrMmaaaaaaaaaaaavav
		GO:0019222	P	regulation of metabolic process	12	1996	2.3e-06	2.5e-05	Glycerolipid metabolism	1
		GO:0019219	P	regulation of nucleobase, nucleoside, nucleotide and nucleic acid metabolic process	11	1891	1.3e-05	4.6e-05	Inositol phosphate metabolism	1
		GO:0065007	P	biological regulation	16	3380	6.1e-06	4.6e-05	Linoleic acid metabolism	1
		GO:0031326	P	regulation of cellular biosynthetic process	11	1896	1.3e-05	4.6e-05	alpha-Linolenic acid metabolism	1
		GO:0009889	P	regulation of biosynthetic process	11	1896	1.3e-05	4.6e-05	Carotenoid biosynthesis	1
		GO:0051171	P	regulation of nitrogen compound metabolic process	11	1891	1.3e-05	4.6e-05	Phosphatidylinositol signaling system	1
		GO:0051252	P	regulation of RNA metabolic process	11	1874	1.1e-05	4.6e-05	Plant hormone signal transduciton	1
		GO:0006355	P	regulation of transcription, DNA-dependent	11	1874	1.1e-05	4.6e-05	Endocytosis	1
		GO:0010556	P	regulation of macromolecule biosynthetic process	11	1896	1.3e-05	4.6e-05
		GO:0045449	P	regulation of transcription	11	1878	1.1e-05	4.6e-05
		GO:0080090	P	regulation of primary metabolic process	11	1906	1.5e-05	4.6e-05
		GO:0010468	P	regulation of gene expression	11	1933	1.9e-05	5.5e-05
		GO:0060255	P	regulation of macromolecule metabolic process	11	1946	2.1e-05	5.8e-05
		GO:0032774	P	RNA biosynthetic process	11	2111	7.9e-05	0.00018
		GO:0006350	P	transcription	11	2109	7.8e-05	0.00018
		GO:0006351	P	transcription, DNA-dependent	11	2106	7.6e-05	0.00018
		GO:0016070	P	RNA metabolic process	11	2518	0.00097	0.0021
		GO:0023052	P	signaling	6	1037	0.0029	0.0061
		GO:0006807	P	nitrogen compound metabolic process	13	3982	0.011	0.021
		GO:0006139	P	nucleobase, nucleoside, nucleotide and nucleic acid metabolic process	12	3541	0.011	0.021
		GO:0010467	P	gene expression	11	3161	0.013	0.023
		GO:0044237	P	cellular metabolic process	23	9028	0.015	0.026
		GO:0034645	P	cellular macromolecule biosynthetic process	11	3265	0.017	0.029
		GO:0009059	P	macromolecule biosynthetic process	11	3272	0.018	0.029
		GO:0044260	P	cellular macromolecule metabolic process	19	7345	0.029	0.046
		GO:0030528	F	transcription regulator activity	10	1292	2e-07	5.6e-06
		GO:0003700	F	transcription factor activity	9	1173	1.2e-06	1.7e-05
		GO:0005488	F	binding	39	17591	0.0037	0.034

## Sheet: RootSymbiotic
TF	Number of Neigbors	GO term	Ontology	Description	Number in input list	Number in BG/Ref	p-value	FDR	KEGG Pathway	Number of Mapped Genes	Enriched Motif	Evalue	Sites	Width	Matched Motif in Arabidopsis	Associated TF	Orientation	Overlap	Offset	qvalue	Arabidopsis Motif
Glyma.08G148800(Homeobox associated leucine zipper), Glyma.03G142400(bZIP transcription factor), Glyma.19G217800(WRKY DNA -binding domain), Glyma.03G220100(WRKY DNA -binding domain), Glyma.13G310100(WRKY DNA -binding domain)	75	GO:0050789	P	regulation of biological process	13	2908	0.0023	0.029	Glycolysis/Gluconeogenesis	2	NKDRARWRRRRRAAAAWRARRRARDRAAR	1e-33	50	29	C2C2dof_tnt.AT1G69570_col_a_m1	AT1G69570	Reverse Complement	26	-3	1.28e-07	yttkYaCtTTtyCytttyyyyttyyyy
		GO:0050794	P	regulation of cellular process	13	2860	0.0018	0.029	Fatty acid degradation	2	DDGGHGKDVVBKGGTKGBTNVTGYBRBDG	2e-15	27	29
		GO:0023046	P	signaling process	6	804	0.0014	0.029	Arginine and proline metabolism	2	AAAWRAAAAWAAAWAAWAAWA	7.8e-16	58	21	ABI3VP1_tnt.VRN1_col_a_m1	VRN1	Reverse Complement	21	7	1.71e-07	tttkttttttttttttttttTtTtttkks
		GO:0023060	P	signal transmission	6	804	0.0014	0.029	Plant hormone signal transduction	2
		GO:0043565	F	sequence-specific DNA binding	6	764	0.00083	0.026

## Sheet: Roottip
TF	Number of Neigbors	GO term	Ontology	Description	Number in input list	Number in BG/Ref	p-value	FDR	KEGG Pathway	Number of Mapped Genes	Enriched Motif	Evalue	Sites	Width	Matched Motif in Arabidopsis	Associated TF	Orientation	Overlap	Offset	qvalue	Arabidopsis Motif

## Sheet: SeedStage1
TF	Number of Neigbors	GO term	Ontology	Description	Number in input list	Number in BG/Ref	p-value	FDR	KEGG Pathway	Number of Mapped Genes	Enriched Motif	Evalue	Sites	Width	Matched Motif in Arabidopsis	Assoicated TF	Orientation	Overlap	Offset	qvalue	Arabidopsis Motif
Glyma.06G303700(START domain) /Glyma.09G207500(Glyma.09G207500)	38	GO:0003824	F	catalytic activity	22	13905	0.0017	0.035	Cutin, suberine and wax biosynthesis	2	AVAARAAAARAARAAARARRG	1.7e-17	35	21	C2C2dof_tnt.AT1G69570_colamp_a_m1	AT1G69570	Normal	21	0	4.41e-06	varararraaarGaaAAAGyG
		GO:0004672	F	protein kinase activity	7	2394	0.0035	0.037	Fatty acid degradation	1	CACMMWYTMAMMACTYHCHCWCTCTCAC	1.2e-07	17	28	BBRBPC_tnt.BPC1_colamp_a_m1	BPC1	Normal	15	-13	0.00205	CtCTYTCTCTCTCTC
		GO:0016301	F	kinase activity	7	2643	0.0083	0.044	Alanine, aspartate and glutamate metabolism	1	AMACMMMMWCC	0.0044	38	11
		GO:0016773	F	phosphotransferase activity, alcohol group as acceptor	7	2624	0.0079	0.044	Phenylalanine metabolism	1
									beta-Alanine metabolism	1
									Taurine and hypotaurine metabolism	1
									Butanoate metabolism	1
									Diterpenoid biosynthesis	1
									Phenylpropanoid biosynthesis	1
									DNA replication	1
									Plant hormone signal transduciton	1
									Plant-pathogen interaction	1

[truncated: 4 more sheets: SeedStage5, SeedStage9, Shoottip, Stem]
