# Supplementary material for: SoyCSN: Soybean context‐specific network analysis and prediction based on tissue‐specific transcriptome data
Source: Plant Direct. 2019 Sep 17;3(9):e00167. doi: 10.1002/pld3.167 (PMC6747016; doi:10.1002/pld3.167)
Supplement: Supplementary file 12 [file PLD3-3-e00167-s012.xlsx]

## Sheet: FlowerOpen
GO term	Ontology	Description	Number in input list	Number in BG/Ref	p-value	FDR
No significant terms

## Sheet: FlowerUnopen
GO term	Ontology	Description	Number in input list	Number in BG/Ref	p-value	FDR
No significant terms

## Sheet: LateralRoot
GO term	Ontology	Description	Number in input list	Number in BG/Ref	p-value	FDR
No significant terms

## Sheet: LeafStandard
GO term	Ontology	Description	Number in input list	Number in BG/Ref	p-value	FDR
No significant terms

## Sheet: LeafSymbiotic
GO term	Ontology	Description	Number in input list	Number in BG/Ref	p-value	FDR
No significant terms

## Sheet: Nodule
GO term	Ontology	Description	Number in input list	Number in BG/Ref	p-value	FDR
No significant terms

## Sheet: RootStandard
GO term	Ontology	Description	Number in input list	Number in BG/Ref	p-value	FDR
GO:0032774	P	RNA biosynthetic process	20	2111	0.0002	0.0055
GO:0019222	P	regulation of metabolic process	19	1996	0.00027	0.0055
GO:0031323	P	regulation of cellular metabolic process	19	1951	0.00021	0.0055
GO:0045449	P	regulation of transcription	18	1878	0.00037	0.0055
GO:0050789	P	regulation of biological process	24	2908	0.00033	0.0055
GO:0031326	P	regulation of cellular biosynthetic process	18	1896	0.00042	0.0055
GO:0019219	P	regulation of nucleobase, nucleoside, nucleotide and nucleic acid metabolic process	18	1891	0.0004	0.0055
GO:0043687	P	post-translational protein modification	24	2625	7e-05	0.0055
GO:0009889	P	regulation of biosynthetic process	18	1896	0.00042	0.0055
GO:0006464	P	protein modification process	24	2768	0.00016	0.0055
GO:0050794	P	regulation of cellular process	24	2860	0.00026	0.0055
GO:0043412	P	macromolecule modification	24	2857	0.00025	0.0055
GO:0051171	P	regulation of nitrogen compound metabolic process	18	1891	0.0004	0.0055
GO:0051252	P	regulation of RNA metabolic process	18	1874	0.00036	0.0055
GO:0006355	P	regulation of transcription, DNA-dependent	18	1874	0.00036	0.0055
GO:0010556	P	regulation of macromolecule biosynthetic process	18	1896	0.00042	0.0055
GO:0006350	P	transcription	20	2109	0.00019	0.0055
GO:0006351	P	transcription, DNA-dependent	20	2106	0.00019	0.0055
GO:0080090	P	regulation of primary metabolic process	18	1906	0.00044	0.0055
GO:0010468	P	regulation of gene expression	18	1933	0.00052	0.0062
GO:0060255	P	regulation of macromolecule metabolic process	18	1946	0.00056	0.0063
GO:0044260	P	cellular macromolecule metabolic process	44	7345	0.0011	0.012
GO:0016310	P	phosphorylation	20	2471	0.0014	0.015
GO:0034645	P	cellular macromolecule biosynthetic process	24	3265	0.0017	0.016
GO:0009059	P	macromolecule biosynthetic process	24	3272	0.0017	0.016
GO:0016070	P	RNA metabolic process	20	2518	0.0018	0.016
GO:0043170	P	macromolecule metabolic process	47	8210	0.0018	0.016
GO:0006468	P	protein amino acid phosphorylation	19	2356	0.002	0.016
GO:0006796	P	phosphate metabolic process	20	2544	0.002	0.016
GO:0006793	P	phosphorus metabolic process	20	2544	0.002	0.016
GO:0065007	P	biological regulation	24	3380	0.0027	0.02
GO:0044238	P	primary metabolic process	55	10398	0.0038	0.028
GO:0008152	P	metabolic process	70	14225	0.0044	0.031
GO:0044249	P	cellular biosynthetic process	26	3977	0.0053	0.037
GO:0030528	F	transcription regulator activity	17	1292	1.2e-05	0.0011
GO:0003700	F	transcription factor activity	16	1173	1.5e-05	0.0011
GO:0016301	F	kinase activity	22	2643	0.00055	0.028
GO:0005509	F	calcium ion binding	7	375	0.00075	0.029
GO:0016773	F	phosphotransferase activity, alcohol group as acceptor	21	2624	0.0012	0.038

## Sheet: RootSymbiotic
GO term	Ontology	Description	Number in input list	Number in BG/Ref	p-value	FDR
No significant terms

## Sheet: Roottip
GO term	Ontology	Description	Number in input list	Number in BG/Ref	p-value	FDR
No significant terms

## Sheet: SeedStage1
GO term	Ontology	Description	Number in input list	Number in BG/Ref	p-value	FDR
No significant terms

[truncated: 4 more sheets: SeedStage5, SeedStage9, ShootTip, Stem]
