# Supplementary material for: SoyCSN: Soybean context‐specific network analysis and prediction based on tissue‐specific transcriptome data
Source: Plant Direct. 2019 Sep 17;3(9):e00167. doi: 10.1002/pld3.167 (PMC6747016; doi:10.1002/pld3.167)
Supplement: Supplementary file 13 [file PLD3-3-e00167-s013.xlsx]

## Sheet: Table S9
Table S9. Overlapping of 10 modules found by C3D method. Module 1 has 993 nodes, module 2 has 2186 nodes, module 3 has 2893 nodes, module 4 has 573 nodes, module 5 has 2559 nodes, module 6 has 219 nodes, module 7 has 1632 nodes, module 8 has 1757 nodes, module 9 has 1221 nodes, and module 10 has 1679 nodes.
	Module 1	Module 2	Module 3	Module 4	Module 5	Module 6	Module 7	Module 8	Module 9	Module 10
Module 1	993	0	703	176	488	42	318	189	325	298
Module 2	0	2186	899	295	1259	141	784	929	610	755
Module 3	703	899	2893	0	1087	165	615	895	611	749
Module 4	176	295	0	573	402	26	293	123	248	268
Module 5	488	1259	1087	402	2559	0	1038	812	479	1106
Module 6	42	141	165	26	0	219	66	135	137	65
Module 7	318	784	615	293	1038	66	1632	0	312	873
Module 8	189	929	895	123	812	135	0	1757	558	315
Module 9	325	610	611	248	479	137	312	558	1221	0
Module 10	298	755	749	268	1106	65	873	315	0	1679
